# Supplementary material for: Remodeling of the Cardiac Extracellular Matrix Proteome During Chronological and Pathological Aging
Source: Mol Cell Proteomics. 2023 Dec 21;23(1):100706. doi: 10.1016/j.mcpro.2023.100706 (PMC10828820; doi:10.1016/j.mcpro.2023.100706)
Supplement: Table S1 [file mmc1.xlsx]

## Sheet: Table S1
	Table S1 - Age groups of C57BL/6 mice
	MICE	Genotype	ID mouse	Date Of Birth	Age	Sex	Weight (g)	Experimental Group	Experimental ID
	C57BL/6	WT	NEURO-69809	3/14/2018	3 mo	Male	26,2	young (y)	y1
	C57BL/6	WT	NEURO-69820	3/19/2018	3 mo	Male	25,7	young (y)	y2
	C57BL/6	WT	NEURO-69822	3/19/2018	3 mo	Male	26,3	young (y)	y3
	C57BL/6	WT	NEURO-69821	3/19/2018	3 mo	Male	31,7	young (y)	y4
	C57BL/6	WT	NEURO-69739	2018-11-03	3 mo	Male	23,8	young (y)	y5
	C57BL/6	WT	NEURO-61256	10/19/2016	20 mo	Male	41,6	old (o)	o1
	C57BL/6	WT	NEURO-61258	10/19/2016	20 mo	Male	34,9	old (o)	o2
	C57BL/6	WT	NEURO-61257	10/19/2016	20 mo	Male	36	old (o)	o3
	C57BL/6	WT	NEURO-61260	10/19/2016	20 mo	Male	37	old (o)	o4
	C57BL/6	WT	NEURO-57993	9/27/2016	app 20 mo	Male	34,2	old (o)	o5
	WT - Wild type
