# Supplementary material for: Remodeling of the Cardiac Extracellular Matrix Proteome During Chronological and Pathological Aging
Source: Mol Cell Proteomics. 2023 Dec 21;23(1):100706. doi: 10.1016/j.mcpro.2023.100706 (PMC10828820; doi:10.1016/j.mcpro.2023.100706)
Supplement: Table S2 [file mmc2.xlsx]

## Sheet: Description
	Table S2 - Age-related changes in the LV proteome of mouse left ventricle tissue
	Column Header	Meaning
	logFC	log2 (fold change)
	AveExpr	log2 (average protein abundance score )
	t	moderated t-statistic computed by limma
	P.Value	P. Value
	adj.P.Val	adj.P.Val
	B	B-statistics computed by limma
	description	description of the protein
	short.name	short name of the protein
	sub.cell	subcellular location of the protein
	gene.name	name of the gene
	ID	UniProt ID
	Unique.pep	Number of unique peptides assigned to each protein

## Sheet: MICE_NT_old_vs_young
logFC	AveExpr	t	P.Value	adj.P.Val	B	description	short.name	sub.cell	gene.name	ID	Unique.pep
2.09173	13.257	15.6588	1.19564e-09	5.77134e-06	11.9365	Cytochrome P450 2B10 (EC 1.14.14.1) (CYPIIB10) (CYPIIB20) (Cytochrome P450 2B20) (Cytochrome P450 clone PF3/46) (Cytochrome P450-16-alpha) (P24) (Testosterone 16-alpha hydroxylase)	CP2BA_MOUSE	SUBCELLULAR LOCATION: Endoplasmic reticulum membrane; Peripheral membrane protein. Microsome membrane; Peripheral membrane protein.	Cyp2b10	P12791	3
1.44374	17.7174	13.1419	9.70635e-09	2.34263e-05	10.2214	Glutathione S-transferase A1 (EC 2.5.1.18) (GST class-alpha member 1) (Glutathione S-transferase Ya) (Glutathione S-transferase Ya1) [Cleaved into: Glutathione S-transferase A1, N-terminally processed]	GSTA1_MOUSE		Gsta1	P13745	2
1.55986	16.1209	11.9207	3.05456e-08	3.68609e-05	9.2303	Acyl-coenzyme A synthetase ACSM5, mitochondrial (EC 6.2.1.2)	ACSM5_MOUSE	SUBCELLULAR LOCATION: Mitochondrion matrix {ECO:0000250}.	Acsm5	Q8BGA8	5
1.1593	16.704	12.2097	2.30811e-08	3.68609e-05	9.47563	Myotilin (Myofibrillar titin-like Ig domains protein) (Titin immunoglobulin domain protein)	MYOTI_MOUSE	SUBCELLULAR LOCATION: Cell membrane, sarcolemma {ECO:0000250|UniProtKB:Q9UBF9}. Cytoplasm, cytoskeleton {ECO:0000250|UniProtKB:Q9UBF9}. Cytoplasm, myofibril, sarcomere, Z line {ECO:0000250|UniProtKB:Q9UBF9}. Note=Sarcomeric, also localized to the sarcolemma. Colocalizes with MYOZ1 at the Z-lines in skeletal muscle. {ECO:0000250|UniProtKB:Q9UBF9}.	Myot	Q9JIF9	25
1.11648	16.8612	11.6029	4.1844e-08	4.03962e-05	8.95249	Palmitoyl-protein thioesterase 1 (PPT-1) (EC 3.1.2.22) (Palmitoyl-protein hydrolase 1)	PPT1_MOUSE	SUBCELLULAR LOCATION: Lysosome {ECO:0000269|PubMed:19941651, ECO:0000269|PubMed:9685319}. Secreted {ECO:0000269|PubMed:9685319}.	Ppt1	O88531	6
1.23714	17.0088	11.0481	7.37864e-08	5.93612e-05	8.44605	D-beta-hydroxybutyrate dehydrogenase, mitochondrial (EC 1.1.1.30) (3-hydroxybutyrate dehydrogenase) (BDH)	BDH_MOUSE	SUBCELLULAR LOCATION: Mitochondrion inner membrane {ECO:0000250|UniProtKB:Q02337}. Mitochondrion matrix {ECO:0000250|UniProtKB:Q02337}.	Bdh1	Q80XN0	13
0.835607	17.4374	10.3631	1.53689e-07	9.2732e-05	7.78065	Tripeptidyl-peptidase 1 (TPP-1) (EC 3.4.14.9) (Lysosomal pepstatin-insensitive protease) (LPIC) (Tripeptidyl aminopeptidase) (Tripeptidyl-peptidase I) (TPP-I)	TPP1_MOUSE	SUBCELLULAR LOCATION: Lysosome {ECO:0000269|PubMed:19941651}. Melanosome {ECO:0000250|UniProtKB:O14773}.	Tpp1	O89023	2
1.05239	17.2751	10.4755	1.35888e-07	9.2732e-05	7.89305	Angiopoietin-related protein 2 (Angiopoietin-like protein 2)	ANGL2_MOUSE	SUBCELLULAR LOCATION: Secreted {ECO:0000250}.	Angptl2	Q9R045	2
1.3184	16.8631	9.9827	2.34976e-07	0.000126026	7.39073	Protein kinase C theta type (EC 2.7.11.13) (nPKC-theta)	KPCT_MOUSE	SUBCELLULAR LOCATION: Cytoplasm {ECO:0000250}. Cell membrane {ECO:0000250}; Peripheral membrane protein. Note=In resting T-cells, mostly localized in cytoplasm. In response to TCR stimulation, associates with lipid rafts and then localizes in the immunological synapse (By similarity). {ECO:0000250}.	Prkcq	Q02111	4
-1.53068	17.8219	-9.47239	4.23924e-07	0.000204628	6.84327	Histone H1.5 (H1 VAR.5) (H1b)	H15_MOUSE	SUBCELLULAR LOCATION: Nucleus. Chromosome. Note=Mainly localizes in heterochromatin. {ECO:0000250}.	Hist1h1b	P43276	4
1.21576	15.87	8.91743	8.28607e-07	0.000363608	6.21429	Prostaglandin-H2 D-isomerase (EC 5.3.99.2) (Glutathione-independent PGD synthase) (Lipocalin-type prostaglandin-D synthase) (Prostaglandin-D2 synthase) (L-PGDS) (PGD2 synthase) (PGDS2)	PTGDS_MOUSE	SUBCELLULAR LOCATION: Rough endoplasmic reticulum {ECO:0000250}. Nucleus membrane {ECO:0000250}. Golgi apparatus {ECO:0000250}. Cytoplasm, perinuclear region {ECO:0000250}. Secreted {ECO:0000250}. Note=Detected on rough endoplasmic reticulum of arachnoid and menigioma cells. Localized to the nuclear envelope, Golgi apparatus, secretory vesicles and spherical cytoplasmic structures in arachnoid tr…	Ptgds	O09114	3
1.68755	16.5411	8.82309	9.31495e-07	0.000374694	6.10371	Fructose-bisphosphate aldolase B (EC 4.1.2.13) (Aldolase 2) (Liver-type aldolase)	ALDOB_MOUSE	SUBCELLULAR LOCATION: Cytoplasm, cytoskeleton, microtubule organizing center, centrosome, centriolar satellite {ECO:0000250}.	Aldob	Q91Y97	11
-0.605717	16.4605	-8.68857	1.10244e-06	0.000409345	5.94417	Peroxidasin homolog (EC 1.11.1.7)	PXDN_MOUSE	SUBCELLULAR LOCATION: Secreted, extracellular space, extracellular matrix {ECO:0000269|PubMed:19590037}. Note=Enriched in the peritubular space of fibrotic kidneys.	Pxdn	Q3UQ28	21
0.735649	15.3411	8.24836	1.93979e-06	0.000668811	5.40616	Long-chain-fatty-acid--CoA ligase 6 (EC 6.2.1.3) (Long-chain acyl-CoA synthetase 6) (LACS 6)	ACSL6_MOUSE	SUBCELLULAR LOCATION: Mitochondrion outer membrane {ECO:0000250}; Single-pass type III membrane protein {ECO:0000250}. Peroxisome membrane {ECO:0000250}; Single-pass type III membrane protein {ECO:0000250}. Microsome membrane {ECO:0000250}; Single-pass type III membrane protein {ECO:0000250}. Endoplasmic reticulum membrane {ECO:0000250}; Single-pass type III membrane protein {ECO:0000250}.	Acsl6	Q91WC3	16
3.25053	16.1603	8.03654	2.56555e-06	0.000825595	5.13835	Haptoglobin (Zonulin) [Cleaved into: Haptoglobin alpha chain; Haptoglobin beta chain]	HPT_MOUSE	SUBCELLULAR LOCATION: Secreted {ECO:0000250}.	Hp	Q61646	9
0.793855	16.3846	7.91184	3.03193e-06	0.000914694	4.97789	Collagen alpha-2(VI) chain	CO6A2_MOUSE	SUBCELLULAR LOCATION: Secreted, extracellular space, extracellular matrix {ECO:0000250}. Membrane {ECO:0000250}; Peripheral membrane protein {ECO:0000250}. Note=Recruited on membranes by CSPG4. {ECO:0000250}.	Col6a2	Q02788	26
0.941403	16.3994	7.50524	5.29429e-06	0.00150327	4.43998	Collagen alpha-6(VI) chain	CO6A6_MOUSE	SUBCELLULAR LOCATION: Secreted, extracellular space, extracellular matrix {ECO:0000269|PubMed:18276594}. Note=Deposed in the extracellular matrix of skeletal muscle.	Col6a6	Q8C6K9	48
0.637484	16.4498	7.25762	7.50847e-06	0.00180463	4.10107	Ferritin light chain 1 (Ferritin L subunit 1)	FRIL1_MOUSE		Ftl1	P29391	10
0.914975	13.6406	7.24548	7.63971e-06	0.00180463	4.08423	Soluble lamin-associated protein of 75 kDa (SLAP75) (Protein FAM169A)	F169A_MOUSE	SUBCELLULAR LOCATION: Nucleus envelope {ECO:0000250}. Nucleus inner membrane {ECO:0000250}; Peripheral membrane protein {ECO:0000250}; Nucleoplasmic side {ECO:0000250}. Note=Enriched at the nuclear lamina. {ECO:0000250}.	Fam169a	Q5XG69	3
0.713992	14.9741	7.22638	7.8511e-06	0.00180463	4.05769	U8 snoRNA-decapping enzyme (EC 3.6.1.62) (IDP phosphatase) (IDPase) (EC 3.6.1.64) (Inosine diphosphate phosphatase) (Nucleoside diphosphate-linked moiety X motif 16) (Nudix motif 16) (m7GpppN-mRNA hydrolase)	NUD16_MOUSE	SUBCELLULAR LOCATION: Nucleus {ECO:0000250|UniProtKB:Q96DE0}. Nucleus, nucleolus {ECO:0000250|UniProtKB:Q6TEC1}. Nucleus, nucleoplasm {ECO:0000250|UniProtKB:Q6TEC1}. Cytoplasm {ECO:0000250|UniProtKB:Q96DE0}. Note=Localized predominantly in the cytoplasm. Localized in nucleolus, and in a minor proportion in distinct foci in the nucleoplasm. {ECO:0000250|UniProtKB:Q6TEC1, ECO:0000250|UniProtKB:Q96D…	Nudt16	Q6P3D0	4
1.15257	13.583	7.23331	7.77367e-06	0.00180463	4.06733	EF-hand domain-containing protein D1 (EF-hand domain-containing protein 1) (Mitocalcin) (Swiprosin-2)	EFHD1_MOUSE	SUBCELLULAR LOCATION: Mitochondrion inner membrane {ECO:0000269|PubMed:16336229}.	Efhd1	Q9D4J1	2
-0.6778	16.8943	-7.15694	8.6737e-06	0.00190309	3.96077	Beta-1-syntrophin (59 kDa dystrophin-associated protein A1 basic component 1) (DAPA1B) (Syntrophin-2)	SNTB1_MOUSE	SUBCELLULAR LOCATION: Cell membrane, sarcolemma {ECO:0000269|PubMed:9214383}; Peripheral membrane protein {ECO:0000269|PubMed:9214383}; Cytoplasmic side {ECO:0000269|PubMed:9214383}. Cell junction {ECO:0000269|PubMed:9214383}. Cytoplasm, cytoskeleton {ECO:0000269|PubMed:9214383}. Note=In skeletal muscle, it localizes at the cytoplasmic side of the sarcolemmal membrane and at neuromuscular junctio…	Sntb1	Q99L88	3
0.807523	16.6511	7.12285	9.11057e-06	0.00191203	3.91294	Galectin-3 (Gal-3) (35 kDa lectin) (Carbohydrate-binding protein 35) (CBP 35) (Galactose-specific lectin 3) (IgE-binding protein) (L-34 galactoside-binding lectin) (Laminin-binding protein) (Lectin L-29) (Mac-2 antigen)	LEG3_MOUSE	SUBCELLULAR LOCATION: Cytoplasm. Nucleus. Secreted. Note=Secreted by a non-classical secretory pathway and associates with the cell surface.	Lgals3	P16110	2
0.637279	16.2696	7.00264	1.08473e-05	0.00209441	3.74291	Lactadherin (MFGM) (Milk fat globule-EGF factor 8) (MFG-E8) (SED1) (Sperm surface protein SP47) (MP47)	MFGM_MOUSE	SUBCELLULAR LOCATION: Membrane {ECO:0000269|PubMed:2122462}; Peripheral membrane protein {ECO:0000269|PubMed:2122462}. Secreted {ECO:0000269|PubMed:2122462}.	Mfge8	P21956	14
0.845836	17.6726	7.01526	1.06495e-05	0.00209441	3.76086	Heme-binding protein 1 (p22HBP)	HEBP1_MOUSE	SUBCELLULAR LOCATION: Cytoplasm {ECO:0000269|PubMed:12413491, ECO:0000269|PubMed:9813049}.	Hebp1	Q9R257	2
-1.01059	17.714	-6.60006	1.97275e-05	0.00366249	3.15804	Histone H1.1 (H1 VAR.3) (Histone H1a) (H1a)	H11_MOUSE	SUBCELLULAR LOCATION: Nucleus. Chromosome. Note=Mainly localizes in euchromatin. {ECO:0000250}.	Hist1h1a	P43275	2
1.91327	16.4708	6.50938	2.26401e-05	0.00404754	3.02297	Immunoglobulin heavy constant mu [Cleaved into: Mu' chain (55 kDa mu' chain)]	IGHM_MOUSE	SUBCELLULAR LOCATION: Isoform 1: Secreted {ECO:0000305}. Note=During differentiation, B-lymphocytes switch from expression of membrane-bound IgM to secretion of IgM. {ECO:0000305}.; SUBCELLULAR LOCATION: Isoform 2: Cell membrane {ECO:0000305}; Single-pass membrane protein {ECO:0000305}.	Ighm	P01872	17
0.728537	14.8985	6.44127	2.51256e-05	0.00433148	2.92071	CD5 antigen-like (Apoptosis inhibitor expressed by macrophages) (mAIM) (Apoptosis inhibitory 6) (SP-alpha)	CD5L_MOUSE	SUBCELLULAR LOCATION: Secreted {ECO:0000269|PubMed:20519120, ECO:0000269|PubMed:23236605, ECO:0000269|PubMed:9892623}. Cytoplasm {ECO:0000269|PubMed:20519120}. Note=Secreted by macrophages and circulates in the blood (PubMed:20519120). Transported in the cytoplasm via CD36-mediated endocytosis (PubMed:20519120). {ECO:0000269|PubMed:20519120}.	Cd5l	Q9QWK4	8
0.708351	15.8189	6.23419	3.46211e-05	0.00576263	2.60552	Collagen alpha-1(VI) chain	CO6A1_MOUSE	SUBCELLULAR LOCATION: Secreted, extracellular space, extracellular matrix {ECO:0000250}.	Col6a1	Q04857	30
0.977798	14.7069	6.18254	3.75375e-05	0.00603978	2.52589	Cathepsin F (EC 3.4.22.41)	CATF_MOUSE	SUBCELLULAR LOCATION: Lysosome.	Ctsf	Q9R013	6
-0.473124	15.3526	-5.9938	5.06035e-05	0.00787945	2.2315	Ubiquitin-like modifier-activating enzyme 5 (Ubiquitin-activating enzyme 5) (UFM1-activating enzyme) (Ubiquitin-activating enzyme E1 domain-containing protein 1)	UBA5_MOUSE	SUBCELLULAR LOCATION: Cytoplasm {ECO:0000250|UniProtKB:Q9GZZ9}. Nucleus {ECO:0000250|UniProtKB:Q9GZZ9}. Golgi apparatus {ECO:0000250|UniProtKB:Q9GZZ9}. Note=Localizes mainly in the cytoplasm, while it localizes to the nucleus in presence of SUMO2. {ECO:0000250|UniProtKB:Q9GZZ9}.	Uba5	Q8VE47	8
0.458792	17.7926	5.94782	5.44638e-05	0.00821553	2.15897	Protein S100-A6 (5B10) (Calcyclin) (Prolactin receptor-associated protein) (S100 calcium-binding protein A6)	S10A6_MOUSE	SUBCELLULAR LOCATION: Nucleus envelope {ECO:0000250}. Cytoplasm {ECO:0000250}. Cell membrane {ECO:0000250}; Peripheral membrane protein {ECO:0000250}; Cytoplasmic side {ECO:0000250}.	S100a6	P14069	4
0.376274	14.8866	5.85545	6.31881e-05	0.00924269	2.01228	Type I inositol 3,4-bisphosphate 4-phosphatase (EC 3.1.3.66) (Inositol polyphosphate 4-phosphatase type I)	INP4A_MOUSE		Inpp4a	Q9EPW0	6
0.484919	14.3832	5.72989	7.74785e-05	0.0109997	1.81083	P2X purinoceptor 4 (P2X4) (ATP receptor) (Purinergic receptor)	P2RX4_MOUSE	SUBCELLULAR LOCATION: Membrane {ECO:0000250|UniProtKB:Q99571}; Multi-pass membrane protein {ECO:0000255}.	P2rx4	Q9JJX6	4
-0.465469	17.1468	-5.64272	8.93749e-05	0.0123261	1.66958	Dihydropyrimidinase-related protein 3 (DRP-3) (Unc-33-like phosphoprotein 1) (ULIP-1)	DPYL3_MOUSE	SUBCELLULAR LOCATION: Cytoplasm {ECO:0000250}. Cell projection, growth cone {ECO:0000250}. Note=Colocalizes with synaptic vesicle protein 2 in the central region of the growth cone. {ECO:0000250}.	Dpysl3	Q62188	13
0.7051	17.8831	5.46901	0.000119182	0.0155485	1.38475	Syntenin-1 (Scaffold protein Pbp1) (Syndecan-binding protein 1)	SDCB1_MOUSE	SUBCELLULAR LOCATION: Cell junction, focal adhesion {ECO:0000250|UniProtKB:O00560}. Cell junction, adherens junction {ECO:0000250|UniProtKB:O00560}. Cell membrane {ECO:0000250|UniProtKB:O00560}; Peripheral membrane protein {ECO:0000250|UniProtKB:O00560}. Endoplasmic reticulum membrane {ECO:0000250|UniProtKB:O00560}; Peripheral membrane protein {ECO:0000250|UniProtKB:O00560}. Nucleus {ECO:0000250|…	Sdcbp	O08992	3
-0.501124	16.9535	-5.46965	0.000119055	0.0155485	1.38581	Lamin-B1	LMNB1_MOUSE	SUBCELLULAR LOCATION: Nucleus inner membrane; Lipid-anchor; Nucleoplasmic side.	Lmnb1	P14733	38
0.367548	14.6825	5.27294	0.000165767	0.0197112	1.05793	Tyrosine 3-monooxygenase (EC 1.14.16.2) (Tyrosine 3-hydroxylase) (TH)	TY3H_MOUSE		Th	P24529	4
1.62596	16.3873	5.26812	0.000167127	0.0197112	1.04983	4-aminobutyrate aminotransferase, mitochondrial (EC 2.6.1.19) ((S)-3-amino-2-methylpropionate transaminase) (EC 2.6.1.22) (GABA aminotransferase) (GABA-AT) (Gamma-amino-N-butyrate transaminase) (GABA transaminase) (GABA-T) (L-AIBAT)	GABT_MOUSE	SUBCELLULAR LOCATION: Mitochondrion matrix {ECO:0000250}.	Abat	P61922	17
0.398349	16.8249	5.25567	0.000170699	0.0197112	1.02887	Cytochrome P450 2D26 (EC 1.14.14.1) (CYPIID26)	CP2DQ_MOUSE	SUBCELLULAR LOCATION: Endoplasmic reticulum membrane {ECO:0000250}; Peripheral membrane protein {ECO:0000250}. Microsome membrane {ECO:0000250}; Peripheral membrane protein {ECO:0000250}.	Cyp2d26	Q8CIM7	2
-0.465752	14.4666	-5.28267	0.000163055	0.0197112	1.07427	Interferon regulatory factor 2-binding protein-like (Enhanced at puberty protein 1)	I2BPL_MOUSE	SUBCELLULAR LOCATION: Nucleus {ECO:0000250}.	Irf2bpl	Q8K3X4	4
1.27087	15.956	5.25288	0.000171508	0.0197112	1.02418	Myosin-7 (Myosin heavy chain 7) (Myosin heavy chain slow isoform) (MyHC-slow) (Myosin heavy chain, cardiac muscle beta isoform) (MyHC-beta)	MYH7_MOUSE	SUBCELLULAR LOCATION: Cytoplasm, myofibril {ECO:0000250|UniProtKB:P02564}. Cytoplasm, myofibril, sarcomere {ECO:0000250|UniProtKB:P02564}. Note=Thick filaments of the myofibrils. {ECO:0000250|UniProtKB:P02564}.	Myh7	Q91Z83	47
0.645096	16.7238	5.22805	0.000178909	0.0200835	0.982315	Inter alpha-trypsin inhibitor, heavy chain 4 (ITI heavy chain H4) (ITI-HC4) (Inter-alpha-inhibitor heavy chain 4)	ITIH4_MOUSE	SUBCELLULAR LOCATION: Secreted {ECO:0000250}.	Itih4	A6X935	15
0.700448	16.7792	5.21333	0.000183449	0.0201251	0.957476	Extracellular sulfatase Sulf-2 (mSulf-2) (EC 3.1.6.-)	SULF2_MOUSE	SUBCELLULAR LOCATION: Endoplasmic reticulum {ECO:0000250}. Golgi apparatus, Golgi stack {ECO:0000250}. Cell surface {ECO:0000250}. Note=Also localized on the cell surface. {ECO:0000250}.	Sulf2	Q8CFG0	3
0.493473	18.7352	5.15238	0.000203585	0.0215492	0.854231	Cytochrome b5	CYB5_MOUSE	SUBCELLULAR LOCATION: Endoplasmic reticulum membrane {ECO:0000250}; Single-pass membrane protein {ECO:0000250}; Cytoplasmic side {ECO:0000250}. Microsome membrane {ECO:0000250}; Single-pass membrane protein {ECO:0000250}; Cytoplasmic side {ECO:0000250}.	Cyb5a	P56395	3
-0.562742	16.5619	-5.14732	0.000205358	0.0215492	0.845636	Transferrin receptor protein 1 (TR) (TfR) (TfR1) (Trfr) (CD antigen CD71)	TFR1_MOUSE	SUBCELLULAR LOCATION: Cell membrane {ECO:0000250|UniProtKB:P02786}; Single-pass type II membrane protein {ECO:0000250|UniProtKB:P02786}. Melanosome {ECO:0000250|UniProtKB:P02786}.	Tfrc	Q62351	23
-0.548016	16.2933	-5.11667	0.000216449	0.0217666	0.793486	Mitochondrial 10-formyltetrahydrofolate dehydrogenase (Mitochondrial 10-FTHFDH) (mtFDH) (EC 1.5.1.6) (Aldehyde dehydrogenase family 1 member L2)	AL1L2_MOUSE	SUBCELLULAR LOCATION: Mitochondrion {ECO:0000250}.	Aldh1l2	Q8K009	22
0.440265	15.4776	5.11766	0.000216078	0.0217666	0.795185	Alpha-N-acetylgalactosaminidase (EC 3.2.1.49) (Alpha-galactosidase B)	NAGAB_MOUSE	SUBCELLULAR LOCATION: Lysosome {ECO:0000250}.	Naga	Q9QWR8	4
0.718658	16.7249	5.01227	0.000259154	0.0255293	0.61493	Ribose-phosphate pyrophosphokinase 2 (EC 2.7.6.1) (Phosphoribosyl pyrophosphate synthase II) (PRS-II)	PRPS2_MOUSE		Prps2	Q9CS42	2
0.450623	17.2446	4.90453	0.000312564	0.0295742	0.429088	Transforming growth factor-beta-induced protein ig-h3 (Beta ig-h3)	BGH3_MOUSE	SUBCELLULAR LOCATION: Secreted {ECO:0000250|UniProtKB:Q15582}. Secreted, extracellular space, extracellular matrix {ECO:0000250|UniProtKB:Q15582}. Note=May be associated both with microfibrils and with the cell surface. {ECO:0000250|UniProtKB:Q15582}.	Tgfbi	P82198	12
0.524004	16.4249	4.89359	0.000318595	0.0295742	0.410131	Inter-alpha-trypsin inhibitor heavy chain H3 (ITI heavy chain H3) (ITI-HC3) (Inter-alpha-inhibitor heavy chain 3)	ITIH3_MOUSE	SUBCELLULAR LOCATION: Secreted.	Itih3	Q61704	2
0.475426	15.5274	4.89516	0.000317722	0.0295742	0.412853	Periplakin	PEPL_MOUSE	SUBCELLULAR LOCATION: Cell junction, desmosome. Cytoplasm, cytoskeleton. Cell membrane. Nucleus. Mitochondrion. Note=Associated with desmosomes and intermediate filaments.	Ppl	Q9R269	8
0.592226	16.7931	4.82907	0.000356731	0.0324895	0.297996	Gamma-synuclein (Persyn)	SYUG_MOUSE	SUBCELLULAR LOCATION: Cytoplasm, perinuclear region {ECO:0000250}. Cytoplasm, cytoskeleton, microtubule organizing center, centrosome {ECO:0000250}. Cytoplasm, cytoskeleton, spindle {ECO:0000250}. Note=Associated with centrosomes in several interphase cells. In mitotic cells, localized to the poles of the spindle (By similarity). {ECO:0000250}.	Sncg	Q9Z0F7	9
1.29446	17.8273	4.80367	0.000373018	0.0331152	0.253716	Indolethylamine N-methyltransferase (Indolamine N-methyltransferase) (EC 2.1.1.49) (EC 2.1.1.96) (Aromatic alkylamine N-methyltransferase) (Amine N-methyltransferase) (Arylamine N-methyltransferase) (Thioether S-methyltransferase) (TEMT)	INMT_MOUSE	SUBCELLULAR LOCATION: Cytoplasm {ECO:0000269|PubMed:3350800}.	Inmt	P40936	4
-0.4682	16.0576	-4.78693	0.000384183	0.0331152	0.224466	Calcium/calmodulin-dependent 3',5'-cyclic nucleotide phosphodiesterase 1C (Cam-PDE 1C) (EC 3.1.4.17)	PDE1C_MOUSE		Pde1c	Q64338	5
-0.503545	14.3154	-4.79254	0.000380402	0.0331152	0.234277	Latent-transforming growth factor beta-binding protein 4 (LTBP-4)	LTBP4_MOUSE	SUBCELLULAR LOCATION: Secreted, extracellular space, extracellular matrix.	Ltbp4	Q8K4G1	10
0.391748	16.195	4.76234	0.000401209	0.0339761	0.18146	Glutathione S-transferase theta-3 (EC 2.5.1.18)	GSTT3_MOUSE	SUBCELLULAR LOCATION: Cytoplasm {ECO:0000305}.	Gstt3	Q99L20	2
0.542947	17.1794	4.72179	0.000431023	0.0350789	0.110372	Clusterin (Apolipoprotein J) (Apo-J) (Clustrin) (Sulfated glycoprotein 2) (SGP-2) [Cleaved into: Clusterin beta chain; Clusterin alpha chain]	CLUS_MOUSE	SUBCELLULAR LOCATION: Secreted {ECO:0000269|PubMed:12551933}. Nucleus {ECO:0000269|PubMed:12551933}. Cytoplasm {ECO:0000269|PubMed:12551933}. Mitochondrion membrane {ECO:0000250}; Peripheral membrane protein {ECO:0000250}; Cytoplasmic side {ECO:0000250}. Cytoplasm, cytosol {ECO:0000269|PubMed:12551933}. Microsome {ECO:0000250}. Endoplasmic reticulum {ECO:0000250}. Cytoplasmic vesicle, secretory v…	Clu	Q06890	14
0.414261	14.998	4.71526	0.000436033	0.0350789	0.0989088	Atlastin-1 (EC 3.6.5.-) (Spastic paraplegia 3A homolog)	ATLA1_MOUSE	SUBCELLULAR LOCATION: Endoplasmic reticulum membrane {ECO:0000250|UniProtKB:Q8WXF7}; Multi-pass membrane protein {ECO:0000250|UniProtKB:Q8WXF7}. Golgi apparatus membrane {ECO:0000250|UniProtKB:Q8WXF7}; Multi-pass membrane protein {ECO:0000250|UniProtKB:Q8WXF7}. Cell projection, axon {ECO:0000250|UniProtKB:Q6PST4}. Note=Localizes to endoplasmic reticulum tubular network. {ECO:0000269|PubMed:246688…	Atl1	Q8BH66	2
0.49878	16.3148	4.72622	0.000427653	0.0350789	0.118154	Myosin light chain 6B (Smooth muscle and nonmuscle myosin light chain alkali 6B)	MYL6B_MOUSE		Myl6b	Q8CI43	4
0.791081	15.9696	4.66931	0.000473076	0.0366045	0.018049	Neurofilament light polypeptide (NF-L) (68 kDa neurofilament protein) (Neurofilament triplet L protein)	NFL_MOUSE		Nefl	P08551	3
0.421445	17.089	4.66268	0.00047868	0.0366045	0.00637132	Cathepsin D (EC 3.4.23.5)	CATD_MOUSE	SUBCELLULAR LOCATION: Lysosome. Melanosome {ECO:0000250}. Secreted, extracellular space {ECO:0000250}.	Ctsd	P18242	18
0.425483	15.8251	4.67616	0.000467349	0.0366045	0.0301266	Lamin-B2	LMNB2_MOUSE	SUBCELLULAR LOCATION: Nucleus inner membrane; Lipid-anchor; Nucleoplasmic side.	Lmnb2	P21619	27
0.644223	17.4888	4.64621	0.000492914	0.0366045	-0.0226845	6-phosphofructo-2-kinase/fructose-2,6-bisphosphatase 1 (6PF-2-K/Fru-2,6-P2ase 1) (PFK/FBPase 1) (6PF-2-K/Fru-2,6-P2ase liver isozyme) [Includes: 6-phosphofructo-2-kinase (EC 2.7.1.105); Fructose-2,6-bisphosphatase (EC 3.1.3.46)]	F261_MOUSE		Pfkfb1	P70266	7
-0.71369	15.9221	-4.65193	0.000487922	0.0366045	-0.0125917	CAP-Gly domain-containing linker protein 4 (Restin-like protein 2)	CLIP4_MOUSE		Clip4	Q8CI96	3
0.456904	17.0814	4.61424	0.000521816	0.0381637	-0.0791846	Acyl-CoA synthetase family member 2, mitochondrial (EC 6.2.1.-)	ACSF2_MOUSE	SUBCELLULAR LOCATION: Mitochondrion {ECO:0000305}.	Acsf2	Q8VCW8	22
0.426393	18.0422	4.60039	0.000534871	0.0385347	-0.103686	Redox-regulatory protein FAM213A (Peroxiredoxin-like 2 activated in M-CSF stimulated monocytes) (Protein PAMM)	F213A_MOUSE	SUBCELLULAR LOCATION: Cytoplasm {ECO:0000250|UniProtKB:Q9BRX8}. Secreted {ECO:0000269|PubMed:26438880}. Note=Secreted from mature adipocytes but not from preadipocytes. {ECO:0000250|UniProtKB:Q9BRX8}.	Fam213a	Q9CYH2	9
0.337323	17.1695	4.58953	0.000545355	0.0387122	-0.122933	Oxidoreductase HTATIP2 (EC 1.1.1.-)	HTAI2_MOUSE	SUBCELLULAR LOCATION: Cytoplasm {ECO:0000250}. Nucleus envelope {ECO:0000250}.	Htatip2	Q9Z2G9	11
-0.549141	14.8627	-4.50103	0.000639116	0.0441407	-0.280204	Ubiquitin-like protein ISG15 (Interferon-induced 15 kDa protein) (Interferon-induced 17 kDa protein) (IP17) (Ubiquitin cross-reactive protein)	ISG15_MOUSE	SUBCELLULAR LOCATION: Cytoplasm. Secreted {ECO:0000250}. Note=Exists in three distinct states: free within the cell, released into the extracellular space, or conjugated to target proteins. {ECO:0000250}.	Isg15	Q64339	3
0.32443	15.8552	4.50016	0.000640118	0.0441407	-0.281757	Dihydropyrimidine dehydrogenase [NADP(+)] (DHPDHase) (DPD) (EC 1.3.1.2) (Dihydrothymine dehydrogenase) (Dihydrouracil dehydrogenase)	DPYD_MOUSE	SUBCELLULAR LOCATION: Cytoplasm {ECO:0000250}.	Dpyd	Q8CHR6	6
-0.340303	13.8989	-4.47843	0.000665637	0.0448541	-0.320502	CDKN2A-interacting protein (Collaborator of ARF)	CARF_MOUSE	SUBCELLULAR LOCATION: Nucleus, nucleoplasm {ECO:0000250|UniProtKB:Q9NXV6}.	Cdkn2aip	Q8BI72	4
0.412849	15.572	4.46794	0.00067834	0.0448541	-0.339236	Butyrophilin-like protein 9	BTNL9_MOUSE	SUBCELLULAR LOCATION: Membrane {ECO:0000250}; Single-pass type I membrane protein {ECO:0000250}.	Btnl9	Q8BJE2	7
0.363608	15.8062	4.47227	0.000673063	0.0448541	-0.331497	Glycolipid transfer protein (GLTP)	GLTP_MOUSE	SUBCELLULAR LOCATION: Cytoplasm {ECO:0000250}.	Gltp	Q9JL62	2
-0.45093	16.5074	-4.44851	0.000702525	0.0454756	-0.373953	Bcl-2 homologous antagonist/killer (Apoptosis regulator BAK)	BAK_MOUSE	SUBCELLULAR LOCATION: Mitochondrion membrane {ECO:0000305}; Single-pass membrane protein {ECO:0000305}.	Bak1	O08734	5
-0.45722	15.8942	-4.44154	0.000711423	0.0454756	-0.386425	Elongation factor 1-delta (EF-1-delta)	EF1D_MOUSE	SUBCELLULAR LOCATION: Isoform 3: Nucleus {ECO:0000250|UniProtKB:P29692}.	Eef1d	P57776	13
-0.453163	15.366	-4.43798	0.000716003	0.0454756	-0.392785	Septin-8	SEPT8_MOUSE	SUBCELLULAR LOCATION: Cytoplasm {ECO:0000250}. Cytoplasm, cytoskeleton {ECO:0000250}.	Sept8	Q8CHH9	6
-0.522459	15.1375	-4.38875	0.000782678	0.0490648	-0.481001	Solute carrier family 26 member 6 (Anion exchange transporter) (Chloride-formate exchanger) (Pendrin-L1) (Pendrin-like protein 1) (Putative anion transporter-1) (Pat-1)	S26A6_MOUSE	SUBCELLULAR LOCATION: Membrane; Multi-pass membrane protein. Cell membrane; Multi-pass membrane protein. Apical cell membrane; Multi-pass membrane protein. Cytoplasmic vesicle membrane; Multi-pass membrane protein. Microsome. Note=Colocalized with CA2 at the surface of the cell membrane in order to form a bicarbonate transport metabolon; colocalization is reduced in phorbol myristate acetate (PMA…	Slc26a6	Q8CIW6	2
0.326385	17.1559	4.37494	0.000802515	0.0496633	-0.505795	Synaptic vesicle membrane protein VAT-1 homolog (EC 1.-.-.-)	VAT1_MOUSE	SUBCELLULAR LOCATION: Cytoplasm. Mitochondrion outer membrane; Peripheral membrane protein. Note=The majority is localized in the cytoplasm a small amount is associated with mitochondria. {ECO:0000250}.	Vat1	Q62465	7
0.555943	16.6792	4.36745	0.000813487	0.0497051	-0.519247	Cathepsin S (EC 3.4.22.27)	CATS_MOUSE	SUBCELLULAR LOCATION: Lysosome.	Ctss	O70370	2
0.370306	15.9549	4.34102	0.000853484	0.0514971	-0.566786	Thiosulfate sulfurtransferase/rhodanese-like domain-containing protein 3 (Rhodanese domain-containing protein 3)	TSTD3_MOUSE		Tstd3	Q9D0B5	3
0.540235	17.0835	4.2852	0.000944748	0.0563	-0.667384	Mimecan (Osteoglycin)	MIME_MOUSE	SUBCELLULAR LOCATION: Secreted, extracellular space, extracellular matrix {ECO:0000250}.	Ogn	Q62000	8
0.429103	15.6904	4.24799	0.00101115	0.0567535	-0.73462	Intercellular adhesion molecule 1 (ICAM-1) (MALA-2) (MyD10) (CD antigen CD54)	ICAM1_MOUSE	SUBCELLULAR LOCATION: Membrane; Single-pass type I membrane protein.	Icam1	P13597	9
0.35329	16.2989	4.2541	0.000999927	0.0567535	-0.723576	Vascular cell adhesion protein 1 (V-CAM 1) (VCAM-1) (CD antigen CD106)	VCAM1_MOUSE	SUBCELLULAR LOCATION: Isoform 1: Cell membrane; Single-pass type I membrane protein.; SUBCELLULAR LOCATION: Isoform 2: Cell membrane; Lipid-anchor, GPI-anchor.	Vcam1	P29533	4
0.32589	14.889	4.25948	0.000990145	0.0567535	-0.713845	Cold-inducible RNA-binding protein (A18 hnRNP) (Glycine-rich RNA-binding protein CIRP)	CIRBP_MOUSE	SUBCELLULAR LOCATION: Nucleus, nucleoplasm {ECO:0000269|PubMed:17967451}. Cytoplasm {ECO:0000269|PubMed:17967451}. Note=Translocates from the nucleus to the cytoplasm after exposure to UV radiation (By similarity). Translocates from the nucleus to the cytoplasm into stress granules upon various cytoplasmic stresses, such as osmotic and heat shocks. Its recruitment into stress granules occurs in t…	Cirbp	P60824	2
0.316456	15.5771	4.26121	0.000987024	0.0567535	-0.71072	Nostrin (Disabled homolog 2-interacting protein 2) (Dab2-interacting protein 2) (Nitric oxide synthase trafficker) (eNOS-trafficking inducer)	NOSTN_MOUSE	SUBCELLULAR LOCATION: Cell membrane {ECO:0000250|UniProtKB:Q8IVI9}; Peripheral membrane protein {ECO:0000250|UniProtKB:Q8IVI9}; Cytoplasmic side {ECO:0000250|UniProtKB:Q8IVI9}. Cytoplasmic vesicle {ECO:0000250|UniProtKB:Q8IVI9}. Cytoplasm, cytoskeleton {ECO:0000250|UniProtKB:Q8IVI9}. Cytoplasm {ECO:0000269|PubMed:15596140}. Nucleus {ECO:0000269|PubMed:15596140}. Note=Enriched in selected actin st…	Nostrin	Q6WKZ7	5
0.416273	17.648	4.27123	0.000969138	0.0567535	-0.692618	Succinate--CoA ligase [GDP-forming] subunit beta, mitochondrial (EC 6.2.1.4) (GTP-specific succinyl-CoA synthetase subunit beta) (G-SCS) (GTPSCS) (Succinyl-CoA synthetase beta-G chain) (SCS-betaG)	SUCB2_MOUSE	SUBCELLULAR LOCATION: Mitochondrion {ECO:0000255|HAMAP-Rule:MF_03221}.	Suclg2	Q9Z2I8	28
0.523976	15.1181	4.17919	0.00114692	0.0636343	-0.859295	C-type lectin domain family 10 member A (MMGL) (Macrophage asialoglycoprotein-binding protein 1) (M-ASGP-BP-1) (Macrophage galactose/N-acetylgalactosamine-specific lectin)	CLC10_MOUSE	SUBCELLULAR LOCATION: Membrane; Single-pass type II membrane protein.	Clec10a	P49300	4
0.399368	16.1775	4.16469	0.00117786	0.0646081	-0.885624	Extracellular matrix protein 1 (Secretory component p85)	ECM1_MOUSE	SUBCELLULAR LOCATION: Secreted, extracellular space, extracellular matrix.	Ecm1	Q61508	5
0.59684	16.2789	4.12039	0.00127782	0.0685339	-0.966185	Fumarylacetoacetase (FAA) (EC 3.7.1.2) (Beta-diketonase) (Fumarylacetoacetate hydrolase)	FAAA_MOUSE		Fah	P35505	11
-0.357845	15.5518	-4.12395	0.00126947	0.0685339	-0.959701	AP-1 complex subunit sigma-1A (Adaptor protein complex AP-1 subunit sigma-1A) (Adaptor-related protein complex 1 subunit sigma-1A) (Clathrin assembly protein complex 1 sigma-1A small chain) (Clathrin coat assembly protein AP19) (Golgi adaptor HA1/AP1 adaptin sigma-1A subunit) (HA1 19 kDa subunit) (Sigma 1a subunit of AP-1 clathrin) (Sigma-adaptin 1A) (Sigma1A-adaptin)	AP1S1_MOUSE	SUBCELLULAR LOCATION: Golgi apparatus. Cytoplasmic vesicle membrane; Peripheral membrane protein; Cytoplasmic side. Membrane, clathrin-coated pit. Note=Component of the coat surrounding the cytoplasmic face of coated vesicles located at the Golgi complex.	Ap1s1	P61967	2
-0.445536	17.158	-4.10147	0.00132316	0.0694227	-1.00065	Alanyl-tRNA editing protein Aarsd1 (Alanyl-tRNA deacylase alaX) (AlaX) (AlaXp-II) (Alanyl-tRNA synthetase domain-containing protein 1)	AASD1_MOUSE	SUBCELLULAR LOCATION: Cytoplasm {ECO:0000250}.	Aarsd1	Q3THG9	8
0.454817	16.9672	4.10543	0.00131352	0.0694227	-0.993428	Epoxide hydrolase 1 (EC 3.3.2.9) (Epoxide hydratase) (Microsomal epoxide hydrolase) (mEH)	HYEP_MOUSE	SUBCELLULAR LOCATION: Microsome membrane {ECO:0000250|UniProtKB:P07687}; Single-pass type III membrane protein {ECO:0000250|UniProtKB:P07687}. Endoplasmic reticulum membrane {ECO:0000250|UniProtKB:P07687}; Single-pass type III membrane protein {ECO:0000250|UniProtKB:P07687}.	Ephx1	Q9D379	10
0.41655	15.7498	4.09446	0.00134035	0.0695687	-1.01342	Protein prune homolog 2 (BNIP2 motif-containing molecule at the C-terminal region 1)	PRUN2_MOUSE	SUBCELLULAR LOCATION: Cytoplasm {ECO:0000250}.	Prune2	Q52KR3	28
0.444182	15.5503	4.06628	0.00141191	0.0717396	-1.06482	Ferritin heavy chain (Ferritin H subunit) (EC 1.16.3.1) [Cleaved into: Ferritin heavy chain, N-terminally processed]	FRIH_MOUSE		Fth1	P09528	10
-0.391945	18.2077	-4.07081	0.00140013	0.0717396	-1.05654	40S ribosomal protein S11	RS11_MOUSE		Rps11	P62281	10
0.38648	14.9185	4.04324	0.00147329	0.074079	-1.10687	Peroxisomal acyl-coenzyme A oxidase 3 (EC 1.3.3.6) (Branched-chain acyl-CoA oxidase) (BRCACox) (Pristanoyl-CoA oxidase)	ACOX3_MOUSE	SUBCELLULAR LOCATION: Peroxisome {ECO:0000305}.	Acox3	Q9EPL9	16
0.524054	15.9755	4.02183	0.00153282	0.0762776	-1.146	GDH/6PGL endoplasmic bifunctional protein [Includes: Glucose 1-dehydrogenase (EC 1.1.1.47) (Glucose-6-phosphate dehydrogenase) (EC 1.1.1.363); 6-phosphogluconolactonase (6PGL) (EC 3.1.1.31)]	G6PE_MOUSE	SUBCELLULAR LOCATION: Endoplasmic reticulum lumen {ECO:0000250}. Note=Microsomes, endoplasmic reticulum lumen. {ECO:0000250}.	H6pd	Q8CFX1	6
-0.463443	15.9207	-4.00983	0.00156726	0.0764157	-1.16795	DnaJ homolog subfamily A member 1 (DnaJ protein homolog 2) (Heat shock 40 kDa protein 4) (Heat shock protein J2) (HSJ-2)	DNJA1_MOUSE	SUBCELLULAR LOCATION: Membrane {ECO:0000250}; Lipid-anchor {ECO:0000250}. Cytoplasm {ECO:0000250}. Microsome {ECO:0000250}. Mitochondrion {ECO:0000250}. Nucleus {ECO:0000250}. Cytoplasm, perinuclear region {ECO:0000250}. Note=Primarily cytoplasmic and associated with microsomes. A minor proportion is associated with nuclei and mitochondria (By similarity). {ECO:0000250}.	Dnaja1	P63037	8
-0.444857	15.1225	-4.01097	0.00156397	0.0764157	-1.16587	Polypyrimidine tract-binding protein 2 (Brain-enriched polypyrimidine tract-binding protein) (Brain-enriched PTB) (Neural polypyrimidine tract-binding protein) (RRM-type RNA-binding protein brPTB)	PTBP2_MOUSE	SUBCELLULAR LOCATION: Nucleus {ECO:0000269|PubMed:10829067}.	Ptbp2	Q91Z31	8
0.504493	16.5476	3.93633	0.0017963	0.0867074	-1.30261	Glutamine synthetase (GS) (EC 6.3.1.2) (Glutamate decarboxylase) (EC 4.1.1.15) (Glutamate--ammonia ligase)	GLNA_MOUSE	SUBCELLULAR LOCATION: Cytoplasm. Mitochondrion {ECO:0000250}.	Glul	P15105	10
-0.491286	16.453	-3.92868	0.00182204	0.0870789	-1.31664	Scavenger receptor class B member 1 (SRB1) (SR-BI)	SCRB1_MOUSE	SUBCELLULAR LOCATION: Cell membrane {ECO:0000269|PubMed:9254074, ECO:0000269|PubMed:9614139}; Multi-pass membrane protein {ECO:0000250}. Membrane, caveola {ECO:0000269|PubMed:9614139}; Multi-pass membrane protein {ECO:0000250}. Note=Predominantly localized to cholesterol and sphingomyelin-enriched domains within the plasma membrane, called caveolae. {ECO:0000250}.; SUBCELLULAR LOCATION: Isoform 1…	Scarb1	Q61009	2
0.550622	16.8973	3.90327	0.00191026	0.0904004	-1.36329	Mitochondrial dicarboxylate carrier (Solute carrier family 25 member 10)	DIC_MOUSE	SUBCELLULAR LOCATION: Mitochondrion inner membrane; Multi-pass membrane protein.	Slc25a10	Q9QZD8	5
0.795058	13.5256	3.87657	0.00200768	0.0940879	-1.41234	AT-rich interactive domain-containing protein 1A (ARID domain-containing protein 1A) (BRG1-associated factor 250) (BAF250) (BRG1-associated factor 250a) (BAF250A) (Osa homolog 1) (SWI-like protein) (SWI/SNF complex protein p270) (SWI/SNF-related, matrix-associated, actin-dependent regulator of chromatin subfamily F member 1)	ARI1A_MOUSE	SUBCELLULAR LOCATION: Nucleus {ECO:0000255|PROSITE-ProRule:PRU00355}.	Arid1a	A2BH40	2
0.453791	16.5203	3.87028	0.00203138	0.0942834	-1.42392	Dimethylaniline monooxygenase [N-oxide-forming] 2 (EC 1.14.13.8) (Dimethylaniline oxidase 2) (Pulmonary flavin-containing monooxygenase 2) (FMO 2)	FMO2_MOUSE	SUBCELLULAR LOCATION: Microsome membrane {ECO:0000250|UniProtKB:P17635}; Single-pass membrane protein {ECO:0000250|UniProtKB:P17635}. Endoplasmic reticulum membrane {ECO:0000250|UniProtKB:P17635}; Single-pass membrane protein {ECO:0000250|UniProtKB:P17635}.	Fmo2	Q8K2I3	8
0.382875	16.1839	3.86187	0.00206347	0.0948607	-1.43937	OCIA domain-containing protein 2	OCAD2_MOUSE	SUBCELLULAR LOCATION: Endosome {ECO:0000305}.	Ociad2	Q9D8W7	3
-0.399424	15.0916	-3.85423	0.00209313	0.0953163	-1.45344	Myelin expression factor 2 (MEF-2) (MyEF-2)	MYEF2_MOUSE	SUBCELLULAR LOCATION: Nucleus.	Myef2	Q8C854	3
1.04602	17.24	3.80791	0.00228233	0.0997365	-1.53871	Immunoglobulin kappa constant (Ig kappa chain C region MOPC 21)	IGKC_MOUSE		Igkc	P01837	4
0.308286	18.0076	3.81686	0.00224445	0.0997365	-1.52222	Platelet glycoprotein 4 (Glycoprotein IIIb) (GPIIIB) (PAS IV) (PAS-4) (Platelet glycoprotein IV) (GPIV) (CD antigen CD36)	CD36_MOUSE	SUBCELLULAR LOCATION: Cell membrane {ECO:0000269|PubMed:23395392}; Multi-pass membrane protein {ECO:0000255}. Apical cell membrane {ECO:0000269|PubMed:16276419, ECO:0000269|PubMed:21610069}. Membrane raft {ECO:0000250|UniProtKB:P16671}. Golgi apparatus {ECO:0000250|UniProtKB:P16671}. Note=Upon ligand-binding, internalized through dynamin-dependent endocytosis. {ECO:0000250|UniProtKB:P16671}.	Cd36	Q08857	10
0.270173	14.6954	3.82118	0.0022264	0.0997365	-1.51427	Actin-binding Rho-activating protein (Striated muscle activator of Rho-dependent signaling) (STARS)	ABRA_MOUSE	SUBCELLULAR LOCATION: Cytoplasm, myofibril, sarcomere {ECO:0000250}. Cytoplasm, cytoskeleton {ECO:0000250}. Note=Localized to the I-band of the sarcomere and to a lesser extent to the sarcomeric structure between Z-lines. {ECO:0000250}.	Abra	Q8BUZ1	3
-0.414656	17.029	-3.80529	0.00229351	0.0997365	-1.54352	Bone marrow stromal antigen 2 (BST-2) (HM1.24 antigen) (CD antigen CD317)	BST2_MOUSE	SUBCELLULAR LOCATION: Golgi apparatus, trans-Golgi network. Cell membrane; Single-pass type II membrane protein. Cell membrane {ECO:0000250}; Lipid-anchor, GPI-anchor {ECO:0000250}. Late endosome {ECO:0000250}. Membrane raft {ECO:0000250}. Cytoplasm {ECO:0000250}. Apical cell membrane {ECO:0000250}. Note=Shuttles between the cell membrane, where it is present predominantly in membrane/lipid rafts…	Bst2	Q8R2Q8	3
0.456641	14.8737	3.81296	0.00226086	0.0997365	-1.5294	Nitric oxide-associated protein 1	NOA1_MOUSE	SUBCELLULAR LOCATION: Mitochondrion inner membrane {ECO:0000269|PubMed:16380119, ECO:0000269|PubMed:18456285}; Peripheral membrane protein {ECO:0000269|PubMed:16380119, ECO:0000269|PubMed:18456285}; Matrix side {ECO:0000269|PubMed:16380119, ECO:0000269|PubMed:18456285}.	Noa1	Q9JJG9	5
-0.480737	15.274	-3.76286	0.00248312	0.107018	-1.62174	F-box only protein 32 (Atrogin-1) (Muscle atrophy F-box protein) (MAFbx)	FBX32_MOUSE	SUBCELLULAR LOCATION: Cytoplasm {ECO:0000250|UniProtKB:Q969P5}. Nucleus {ECO:0000250|UniProtKB:Q969P5}. Note=Shuttles between cytoplasm and the nucleus. {ECO:0000250|UniProtKB:Q969P5}.	Fbxo32	Q9CPU7	2
0.433559	15.7524	3.75286	0.00253009	0.108078	-1.64019	Peripherin	PERI_MOUSE		Prph	P15331	16
0.423387	17.4018	3.73892	0.00259709	0.109966	-1.66591	Phytanoyl-CoA dioxygenase domain-containing protein 1 (EC 1.-.-.-)	PHYD1_MOUSE		Phyhd1	Q9DB26	5
0.428645	17.8382	3.73372	0.00262258	0.11008	-1.67552	Microtubule-associated proteins 1A/1B light chain 3B (Autophagy-related protein LC3 B) (Autophagy-related ubiquitin-like modifier LC3 B) (MAP1 light chain 3-like protein 2) (MAP1A/MAP1B light chain 3 B) (MAP1A/MAP1B LC3 B) (Microtubule-associated protein 1 light chain 3 beta)	MLP3B_MOUSE	SUBCELLULAR LOCATION: Cytoplasm, cytoskeleton. Endomembrane system; Lipid-anchor. Cytoplasmic vesicle, autophagosome membrane; Lipid-anchor. Cytoplasmic vesicle, autophagosome {ECO:0000250|UniProtKB:Q9GZQ8}. Note=LC3-II binds to the autophagic membranes (By similarity). Localizes also to discrete punctae along the ciliary axoneme. {ECO:0000250}.	Map1lc3b	Q9CQV6	2
0.334023	18.7918	3.72685	0.00265656	0.110545	-1.68819	Histidine triad nucleotide-binding protein 1 (EC 3.-.-.-) (Adenosine 5'-monophosphoramidase) (Protein kinase C inhibitor 1) (Protein kinase C-interacting protein 1) (PKCI-1)	HINT1_MOUSE	SUBCELLULAR LOCATION: Cytoplasm. Nucleus.	Hint1	P70349	4
-0.409954	16.1101	-3.69885	0.00279995	0.115516	-1.73989	Homocysteine-responsive endoplasmic reticulum-resident ubiquitin-like domain member 1 protein	HERP1_MOUSE	SUBCELLULAR LOCATION: Endoplasmic reticulum membrane {ECO:0000250}; Multi-pass membrane protein {ECO:0000250}.	Herpud1	Q9JJK5	2
1.08931	15.5917	3.68663	0.00286499	0.117197	-1.76247	Transcription elongation factor A protein 1 (Transcription elongation factor S-II protein 1) (Transcription elongation factor TFIIS.o)	TCEA1_MOUSE	SUBCELLULAR LOCATION: Nucleus.	Tcea1	P10711	6
0.291842	18.0704	3.67376	0.00293517	0.119059	-1.78626	Alcohol dehydrogenase 1 (EC 1.1.1.1) (ADH-A2) (Alcohol dehydrogenase A subunit)	ADH1_MOUSE	SUBCELLULAR LOCATION: Cytoplasm.	Adh1	P00329	9
-0.283083	15.565	-3.64899	0.00307517	0.123699	-1.83205	Thioredoxin-related transmembrane protein 1 (Thioredoxin domain-containing protein 1)	TMX1_MOUSE	SUBCELLULAR LOCATION: Membrane {ECO:0000305}; Single-pass type I membrane protein {ECO:0000305}. Endoplasmic reticulum membrane {ECO:0000305}; Single-pass type I membrane protein {ECO:0000305}. Note=Predominantly found in the endoplasmic reticulum. {ECO:0000250}.	Tmx1	Q8VBT0	4
-0.375488	14.6043	-3.64103	0.00312154	0.124526	-1.84676	Aromatic-L-amino-acid decarboxylase (AADC) (EC 4.1.1.28) (DOPA decarboxylase) (DDC)	DDC_MOUSE		Ddc	O88533	4
0.30485	16.2565	3.62141	0.00323906	0.128155	-1.88306	Amine oxidase [flavin-containing] A (EC 1.4.3.4) (Monoamine oxidase type A) (MAO-A)	AOFA_MOUSE	SUBCELLULAR LOCATION: Mitochondrion outer membrane; Single-pass type IV membrane protein; Cytoplasmic side.	Maoa	Q64133	7
0.350967	16.2432	3.60779	0.00332325	0.12851	-1.90825	Collagen alpha-1(IV) chain [Cleaved into: Arresten]	CO4A1_MOUSE	SUBCELLULAR LOCATION: Secreted, extracellular space, extracellular matrix, basement membrane {ECO:0000269|PubMed:24368846}.	Col4a1	P02463	4
-0.409102	16.4243	-3.61214	0.00329613	0.12851	-1.90021	Cytoskeleton-associated protein 4 (63-kDa cytoskeleton-linking membrane protein) (Climp-63) (p63)	CKAP4_MOUSE	SUBCELLULAR LOCATION: Endoplasmic reticulum membrane; Single-pass type II membrane protein. Cell membrane; Single-pass type II membrane protein. Cytoplasm, cytoskeleton. Cytoplasm, perinuclear region. Note=Translocates to the perinuclear region upon APF-stimulation. {ECO:0000250}.	Ckap4	Q8BMK4	29
-0.331128	14.9603	-3.60705	0.00332788	0.12851	-1.90962	rRNA methyltransferase 1, mitochondrial (EC 2.1.1.-) (16S rRNA (guanosine(1145)-2'-O)-methyltransferase) (16S rRNA [Gm1145] 2'-O-methyltransferase)	MRM1_MOUSE	SUBCELLULAR LOCATION: Mitochondrion {ECO:0000269|PubMed:24036117}.	Mrm1	Q99J25	3
0.409786	16.1777	3.59376	0.00341227	0.130722	-1.9342	UDP-N-acetylhexosamine pyrophosphorylase-like protein 1 (EC 2.7.7.-)	UAP1L_MOUSE		Uap1l1	Q3TW96	4
0.353367	16.6145	3.5889	0.00344369	0.130887	-1.94319	Isocitrate dehydrogenase [NAD] subunit gamma 1, mitochondrial (Isocitric dehydrogenase subunit gamma) (NAD(+)-specific ICDH subunit gamma)	IDHG1_MOUSE	SUBCELLULAR LOCATION: Mitochondrion.	Idh3g	P70404	21
0.444053	15.3366	3.58193	0.00348929	0.131584	-1.9561	Cathepsin B (EC 3.4.22.1) (Cathepsin B1) [Cleaved into: Cathepsin B light chain; Cathepsin B heavy chain]	CATB_MOUSE	SUBCELLULAR LOCATION: Lysosome {ECO:0000250|UniProtKB:P07858}. Melanosome {ECO:0000250}. Secreted, extracellular space {ECO:0000250}.	Ctsb	P10605	14
-0.606381	18.6782	-3.57309	0.00354794	0.131738	-1.97246	6.8 kDa mitochondrial proteolipid	68MP_MOUSE	SUBCELLULAR LOCATION: Mitochondrion {ECO:0000250}. Mitochondrion membrane {ECO:0000305}; Single-pass membrane protein {ECO:0000305}.	Mp68	P56379	2
-0.417117	15.6017	-3.57439	0.00353922	0.131738	-1.97004	Guanylate-binding protein 4 (EC 3.6.5.-) (GTP-binding protein 3) (GBP-3) (GTP-binding protein 4) (GBP-4) (Guanine nucleotide-binding protein 4) (Guanylate-binding protein 3)	GBP4_MOUSE	SUBCELLULAR LOCATION: Cytoplasm {ECO:0000250|UniProtKB:Q96PP9}. Nucleus {ECO:0000250|UniProtKB:Q96PP9}. Cytoplasm, perinuclear region {ECO:0000250|UniProtKB:Q96PP9}. Golgi apparatus membrane {ECO:0000250|UniProtKB:Q96PP9}. Note=Heterodimers with GBP1, GBP2 and GBP5 localize in the compartment of the prenylated GBPs: with GBP1 in a vesicle-like compartment, with GBP2, around the nucleus and with G…	Gbp4	Q61107	8
0.316678	16.6338	3.56197	0.0036232	0.133505	-1.99305	3-hydroxyisobutyrate dehydrogenase, mitochondrial (HIBADH) (EC 1.1.1.31)	3HIDH_MOUSE	SUBCELLULAR LOCATION: Mitochondrion {ECO:0000250}.	Hibadh	Q99L13	18
-0.681201	15.6788	-3.55153	0.00369528	0.134114	-2.01237	NADH dehydrogenase [ubiquinone] 1 beta subcomplex subunit 1 (Complex I-MNLL) (CI-MNLL) (NADH-ubiquinone oxidoreductase MNLL subunit)	NDUB1_MOUSE	SUBCELLULAR LOCATION: Mitochondrion inner membrane {ECO:0000250|UniProtKB:O75438}; Single-pass membrane protein {ECO:0000255}; Matrix side {ECO:0000250|UniProtKB:O75438}.	Ndufb1	P0DN34	2
0.333378	17.1562	3.55182	0.00369328	0.134114	-2.01184	Prosaposin (Sulfated glycoprotein 1) (SGP-1) [Cleaved into: Saposin-A; Saposin-B-Val; Saposin-B; Saposin-C; Saposin-D]	SAP_MOUSE	SUBCELLULAR LOCATION: Prosaposin: Secreted {ECO:0000269|PubMed:23690594}. Note=Secreted as a fully glycosylated 70 kDa protein composed of complex glycans. {ECO:0000269|PubMed:23690594}.; SUBCELLULAR LOCATION: Lysosome {ECO:0000250|UniProtKB:P07602}.	Psap	Q61207	20
-0.290357	17.0236	-3.52332	0.00389754	0.135508	-2.06461	Secretory carrier-associated membrane protein 3 (Secretory carrier membrane protein 3)	SCAM3_MOUSE	SUBCELLULAR LOCATION: Membrane; Multi-pass membrane protein.	Scamp3	O35609	4
-0.499848	15.9848	-3.51513	0.0039583	0.135508	-2.07977	Synaptogyrin-2 (Cellugyrin)	SNG2_MOUSE	SUBCELLULAR LOCATION: Cytoplasmic vesicle membrane {ECO:0000269|PubMed:12928441}; Multi-pass membrane protein {ECO:0000255}. Cytoplasmic vesicle, secretory vesicle, synaptic vesicle membrane {ECO:0000269|PubMed:12928441}; Multi-pass membrane protein {ECO:0000255}. Note=Localizes to cytoplasmic vesicles associated with the recycling endosomes. {ECO:0000250|UniProtKB:O54980}.	Syngr2	O55101	2
0.514858	16.3379	3.51558	0.00395493	0.135508	-2.07893	Serine hydroxymethyltransferase, cytosolic (SHMT) (EC 2.1.2.1) (Glycine hydroxymethyltransferase) (Serine methylase)	GLYC_MOUSE	SUBCELLULAR LOCATION: Cytoplasm.	Shmt1	P50431	11
-0.297039	13.8314	-3.53661	0.00380086	0.135508	-2.03999	Ribosomal protein S6 kinase alpha-5 (S6K-alpha-5) (EC 2.7.11.1) (90 kDa ribosomal protein S6 kinase 5) (Nuclear mitogen- and stress-activated protein kinase 1) (RSK-like protein kinase) (RLSK)	KS6A5_MOUSE	SUBCELLULAR LOCATION: Nucleus {ECO:0000250}.	Rps6ka5	Q8C050	5
-0.3017	16.3492	-3.53036	0.00384604	0.135508	-2.05157	Ankyrin-2 (ANK-2) (Ankyrin-B) (Brain ankyrin)	ANK2_MOUSE	SUBCELLULAR LOCATION: Cytoplasm, cytoskeleton {ECO:0000250|UniProtKB:Q01484}. Membrane {ECO:0000269|PubMed:17940615}. Cytoplasm, myofibril, sarcomere, M line {ECO:0000269|PubMed:19109891}. Apical cell membrane {ECO:0000269|PubMed:17940615}. Cell membrane {ECO:0000269|PubMed:19007774}. Cell junction, synapse, postsynaptic cell membrane {ECO:0000269|PubMed:19109891}. Early endosome {ECO:0000269|Pub…	Ank2	Q8C8R3	39
0.278353	17.1259	3.54197	0.00376258	0.135508	-2.03007	O-acetyl-ADP-ribose deacetylase MACROD1 (EC 3.2.2.-) (EC 3.5.1.-) (MACRO domain-containing protein 1) (Protein LRP16) ([Protein ADP-ribosylglutamate] hydrolase)	MACD1_MOUSE	SUBCELLULAR LOCATION: Nucleus {ECO:0000250}. Note=Recruited to DNA lesions, probably via mono-APD-ribosylated proteins. {ECO:0000250}.	Macrod1	Q922B1	8
-0.432667	16.376	-3.52194	0.00390771	0.135508	-2.06716	Aldehyde dehydrogenase X, mitochondrial (EC 1.2.1.3) (Aldehyde dehydrogenase family 1 member B1)	AL1B1_MOUSE	SUBCELLULAR LOCATION: Mitochondrion matrix {ECO:0000250}.	Aldh1b1	Q9CZS1	11
0.584783	13.8905	3.52698	0.00387065	0.135508	-2.05782	Serine protease HTRA1 (EC 3.4.21.-) (High-temperature requirement A serine peptidase 1) (Serine protease 11)	HTRA1_MOUSE	SUBCELLULAR LOCATION: Cell membrane {ECO:0000250|UniProtKB:Q92743}. Secreted {ECO:0000250|UniProtKB:Q92743}. Cytoplasm, cytosol {ECO:0000250|UniProtKB:Q92743}. Note=Predominantly secreted. Also found associated with the plasma membrane. {ECO:0000250|UniProtKB:Q92743}.	Htra1	Q9R118	3
0.290618	16.9385	3.49437	0.00411675	0.139941	-2.11822	Dipeptidase 1 (EC 3.4.13.19) (Membrane-bound dipeptidase 1) (MBD-1) (Microsomal dipeptidase) (Renal dipeptidase)	DPEP1_MOUSE	SUBCELLULAR LOCATION: Apical cell membrane; Lipid-anchor, GPI-anchor. Cell projection, microvillus membrane; Lipid-anchor, GPI-anchor. Note=Brush border membrane.	Dpep1	P31428	14
0.30169	15.214	3.48194	0.00421467	0.142207	-2.14124	Plakophilin-4 (Armadillo-related protein)	PKP4_MOUSE	SUBCELLULAR LOCATION: Cell junction, desmosome {ECO:0000250}. Cytoplasm, cytoskeleton, spindle {ECO:0000250}. Cytoplasm, cytoskeleton, spindle pole {ECO:0000250}. Midbody {ECO:0000250}. Cell membrane {ECO:0000250}; Peripheral membrane protein {ECO:0000250}. Note=Associated with the pericentrosomal region in interphase and with spindle poles during mitosis. In anaphase, during chromosome segregati…	Pkp4	Q68FH0	7
0.398024	15.322	3.47848	0.00424235	0.142207	-2.14765	Transmembrane protein 192	TM192_MOUSE	SUBCELLULAR LOCATION: Lysosome membrane {ECO:0000250|UniProtKB:Q8IY95}; Multi-pass membrane protein {ECO:0000250|UniProtKB:Q8IY95}. Late endosome {ECO:0000250|UniProtKB:Q8IY95}.	Tmem192	Q9CXT7	2
0.591721	13.1217	3.4672	0.00433381	0.144271	-2.16853	PRELI domain-containing protein 2	PRLD2_MOUSE		Prelid2	Q0VBB0	3
0.711344	16.2346	3.46346	0.00436464	0.144302	-2.17547	Complement C5 (Hemolytic complement) [Cleaved into: Complement C5 beta chain; Complement C5 alpha chain; C5a anaphylatoxin; Complement C5 alpha' chain]	CO5_MOUSE	SUBCELLULAR LOCATION: Secreted.	C5	P06684	20
-0.564568	15.9796	-3.45078	0.00447064	0.146801	-2.19896	Fibulin-5 (FIBL-5) (Developmental arteries and neural crest EGF-like protein) (Dance)	FBLN5_MOUSE	SUBCELLULAR LOCATION: Secreted {ECO:0000250|UniProtKB:Q9UBX5}. Secreted, extracellular space, extracellular matrix {ECO:0000250|UniProtKB:Q9UBX5}. Note=co-localizes with ELN in elastic fibers. {ECO:0000250|UniProtKB:Q9UBX5}.	Fbln5	Q9WVH9	7
-0.321063	15.3059	-3.43514	0.00460502	0.149484	-2.22793	Golgi-associated PDZ and coiled-coil motif-containing protein (PDZ protein interacting specifically with TC10) (PIST)	GOPC_MOUSE	SUBCELLULAR LOCATION: Cytoplasm. Golgi apparatus membrane; Peripheral membrane protein. Golgi apparatus, trans-Golgi network membrane; Peripheral membrane protein. Cell junction, synapse. Cell junction, synapse, postsynaptic cell membrane, postsynaptic density. Cell projection, dendrite. Note=Enriched in synaptosomal and postsynaptic densities (PSD) fractions. Expressed in cell bodies and dendrit…	Gopc	Q8BH60	4
-0.267082	16.0009	-3.43408	0.00461426	0.149484	-2.22989	Amyloid-beta A4 precursor protein-binding family B member 2	APBB2_MOUSE		Apbb2	Q9DBR4	2
0.345193	15.8183	3.41959	0.0047427	0.15262	-2.25674	von Willebrand factor A domain-containing protein 1 (von Willebrand factor A domain-related protein)	VWA1_MOUSE	SUBCELLULAR LOCATION: Secreted, extracellular space, extracellular matrix, basement membrane {ECO:0000269|PubMed:12062410, ECO:0000269|PubMed:16407285, ECO:0000269|PubMed:18757743}.	Vwa1	Q8R2Z5	8
-0.419898	16.436	-3.41607	0.00477442	0.152623	-2.26326	Myeloid leukemia factor 1 (Hematopoietic lineage switch 7) (Myelodysplasia-myeloid leukemia factor 1)	MLF1_MOUSE	SUBCELLULAR LOCATION: Cytoplasm {ECO:0000269|PubMed:10523300}. Nucleus {ECO:0000269|PubMed:10523300}. Note=Shuttles between the cytoplasm and nucleus. {ECO:0000269|PubMed:17008314}.	Mlf1	Q9QWV4	6
0.262363	17.8255	3.40903	0.00483849	0.153654	-2.27629	45 kDa calcium-binding protein (Cab45) (Stromal cell-derived factor 4) (SDF-4)	CAB45_MOUSE	SUBCELLULAR LOCATION: Golgi apparatus lumen {ECO:0000269|PubMed:16608874}.	Sdf4	Q61112	3
-0.367128	17.2275	-3.39857	0.00493541	0.154696	-2.29567	Cytochrome c oxidase subunit 7C, mitochondrial (Cytochrome c oxidase polypeptide VIIc)	COX7C_MOUSE	SUBCELLULAR LOCATION: Mitochondrion inner membrane {ECO:0000250}.	Cox7c	P17665	3
-0.343514	15.6629	-3.39907	0.00493072	0.154696	-2.29474	Transcription activator BRG1 (EC 3.6.4.-) (ATP-dependent helicase SMARCA4) (BRG1-associated factor 190A) (BAF190A) (Protein brahma homolog 1) (SNF2-beta) (SWI/SNF-related matrix-associated actin-dependent regulator of chromatin subfamily A member 4)	SMCA4_MOUSE	SUBCELLULAR LOCATION: Nucleus {ECO:0000255|PROSITE-ProRule:PRU00549, ECO:0000269|PubMed:26138476}. Note=Colocalizes with long non-coding RNA Evf2 in nuclear RNA clouds. {ECO:0000269|PubMed:26138476}.	Smarca4	Q3TKT4	3
0.287474	14.5318	3.38898	0.00502591	0.156517	-2.31343	Next to BRCA1 gene 1 protein (Membrane component chromosome 17 surface marker 2 homolog) (Neighbor of BRCA1 gene 1 protein)	NBR1_MOUSE	SUBCELLULAR LOCATION: Cytoplasm {ECO:0000250|UniProtKB:Q14596}. Cytoplasmic vesicle, autophagosome {ECO:0000250|UniProtKB:Q14596}. Lysosome {ECO:0000250|UniProtKB:Q14596}. Cytoplasm, myofibril, sarcomere, M line {ECO:0000250|UniProtKB:Q501R9}. Note=In cardiac muscles localizes to the sarcomeric M line (By similarity). Is targeted to lysosomes for degradation (By similarity). {ECO:0000250|UniProtK…	Nbr1	P97432	2
0.312539	14.9138	3.38287	0.00508442	0.157324	-2.32474	Monoacylglycerol lipase ABHD6 (EC 3.1.1.23) (2-arachidonoylglycerol hydrolase) (Abhydrolase domain-containing protein 6)	ABHD6_MOUSE	SUBCELLULAR LOCATION: Membrane {ECO:0000269|PubMed:18096503}; Single-pass type II membrane protein {ECO:0000255}. Mitochondrion {ECO:0000269|PubMed:20657592}.	Abhd6	Q8R2Y0	5
0.29517	16.3624	3.36125	0.0052972	0.162864	-2.36478	Cob(I)yrinic acid a,c-diamide adenosyltransferase, mitochondrial (EC 2.5.1.17) (Cob(I)alamin adenosyltransferase) (Methylmalonic aciduria type B homolog)	MMAB_MOUSE	SUBCELLULAR LOCATION: Mitochondrion {ECO:0000250|UniProtKB:Q96EY8}.	Mmab	Q9D273	12
0.408976	18.1538	3.34034	0.00551161	0.166311	-2.40351	Adenine phosphoribosyltransferase (APRT) (EC 2.4.2.7)	APT_MOUSE	SUBCELLULAR LOCATION: Cytoplasm.	Aprt	P08030	6
-0.337682	14.3292	-3.31767	0.00575386	0.166311	-2.44547	Ras and Rab interactor 3 (Ras interaction/interference protein 3)	RIN3_MOUSE	SUBCELLULAR LOCATION: Cytoplasm {ECO:0000250|UniProtKB:Q8TB24}. Cytoplasmic vesicle {ECO:0000250|UniProtKB:Q8TB24}. Early endosome {ECO:0000250|UniProtKB:Q8TB24}. Note=Activation of tyrosine phosphorylation signaling induces translocation to cytoplasmic vesicles. {ECO:0000250|UniProtKB:Q8TB24}.	Rin3	P59729	2
-0.33731	14.5679	-3.32876	0.00563402	0.166311	-2.42494	Coxsackievirus and adenovirus receptor homolog (CAR) (mCAR)	CXAR_MOUSE	SUBCELLULAR LOCATION: Isoform 1: Cell membrane {ECO:0000269|PubMed:15533241}; Single-pass type I membrane protein {ECO:0000255}. Basolateral cell membrane {ECO:0000250|UniProtKB:P78310}; Single-pass type I membrane protein {ECO:0000255}. Cell junction, tight junction {ECO:0000250|UniProtKB:P78310}. Cell junction, adherens junction {ECO:0000250|UniProtKB:P78310}. Note=In epithelial cells localizes…	Cxadr	P97792	4
-0.411451	16.4156	-3.33817	0.00553436	0.166311	-2.40753	Interferon-induced protein with tetratricopeptide repeats 3 (IFIT-3) (Glucocorticoid-attenuated response gene 49 protein) (GARG-49) (P49) (IRG2)	IFIT3_MOUSE	SUBCELLULAR LOCATION: Cytoplasm {ECO:0000250}. Mitochondrion {ECO:0000250}.	Ifit3	Q64345	3
-0.43402	15.2379	-3.32381	0.00568722	0.166311	-2.43411	Myomegalin (Phosphodiesterase 4D-interacting protein)	MYOME_MOUSE	SUBCELLULAR LOCATION: Isoform 2: Cytoplasm, cytoskeleton, microtubule organizing center, centrosome {ECO:0000250|UniProtKB:Q5VU43}. Cytoplasm, cytoskeleton {ECO:0000250|UniProtKB:Q5VU43}. Golgi apparatus {ECO:0000250|UniProtKB:Q5VU43}. Note=Associated with the microtubule network at the growing distal tip of microtubules. Targeting to the Golgi apparatus requires AKAP9. {ECO:0000250|UniProtKB:Q5V…	Pde4dip	Q80YT7	5
0.557903	16.6716	3.31918	0.00573742	0.166311	-2.44268	Pyrethroid hydrolase Ces2e (EC 3.1.1.88) (carboxylesterase 2E)	EST2E_MOUSE	SUBCELLULAR LOCATION: Microsome {ECO:0000269|PubMed:15123619}.	Ces2e	Q8BK48	2
0.261432	15.3485	3.33839	0.00553198	0.166311	-2.40711	5'(3')-deoxyribonucleotidase, mitochondrial (5',3'-nucleotidase, mitochondrial) (EC 3.1.3.-) (Deoxy-5'-nucleotidase 2) (dNT-2)	NT5M_MOUSE	SUBCELLULAR LOCATION: Mitochondrion {ECO:0000250}.	Nt5m	Q8VCE6	4
0.274308	14.0007	3.33336	0.00558502	0.166311	-2.41642	RUS1 family protein C16orf58 homolog	RUS1_MOUSE	SUBCELLULAR LOCATION: Membrane {ECO:0000305}; Single-pass membrane protein {ECO:0000305}.		Q91W34	2
0.289112	14.8838	3.3185	0.00574486	0.166311	-2.44394	Papilin	PPN_MOUSE	SUBCELLULAR LOCATION: Secreted {ECO:0000305}.	Papln	Q9EPX2	24
-0.239979	15.3794	-3.33015	0.00561914	0.166311	-2.42236	Sacsin (DnaJ homolog subfamily C member 29) (DNAJC29)	SACS_MOUSE	SUBCELLULAR LOCATION: Cytoplasm {ECO:0000250}. Note=Predominantly cytoplasmic, a small portion is present in the nucleus and also shows a partial mitochondrial overlap with the mitochondrial marker Hsp60. {ECO:0000250}.	Sacs	Q9JLC8	34
0.344172	15.9449	3.3136	0.00579848	0.166603	-2.453	Isocitrate dehydrogenase [NADP], mitochondrial (IDH) (EC 1.1.1.42) (ICD-M) (IDP) (NADP(+)-specific ICDH) (Oxalosuccinate decarboxylase)	IDHP_MOUSE	SUBCELLULAR LOCATION: Mitochondrion.	Idh2	P54071	34
-0.40067	19.3179	-3.29402	0.00601803	0.169247	-2.48923	ATPase inhibitor, mitochondrial (Inhibitor of F(1)F(o)-ATPase) (IF(1)) (IF1)	ATIF1_MOUSE	SUBCELLULAR LOCATION: Mitochondrion {ECO:0000250}.	Atpif1	O35143	5
0.376421	15.6284	3.29297	0.00603014	0.169247	-2.49119	Kinesin light chain 2 (KLC 2)	KLC2_MOUSE	SUBCELLULAR LOCATION: Cytoplasm, cytoskeleton {ECO:0000305}.	Klc2	O88448	4
-0.613792	15.2319	-3.28986	0.00606584	0.169247	-2.49694	Collagen alpha-1(XIV) chain	COEA1_MOUSE	SUBCELLULAR LOCATION: Secreted, extracellular space, extracellular matrix {ECO:0000250|UniProtKB:P32018}.	Col14a1	Q80X19	3
0.252028	16.4825	3.29612	0.00599414	0.169247	-2.48536	CAP-Gly domain-containing linker protein 1 (Cytoplasmic linker protein 170) (CLIP-170) (Restin)	CLIP1_MOUSE	SUBCELLULAR LOCATION: Cytoplasm {ECO:0000250|UniProtKB:P30622}. Cytoplasm, cytoskeleton {ECO:0000269|PubMed:16954346}. Cytoplasmic vesicle membrane {ECO:0000250|UniProtKB:P30622}; Peripheral membrane protein {ECO:0000250}; Cytoplasmic side {ECO:0000250}. Cell projection, ruffle {ECO:0000250|UniProtKB:P30622}. Note=Localizes to microtubule plus ends. Localizes preferentially to the ends of tyrosin…	Clip1	Q922J3	63
0.30476	15.809	3.29041	0.00605951	0.169247	-2.49593	ATP-binding cassette sub-family B member 6, mitochondrial	ABCB6_MOUSE	SUBCELLULAR LOCATION: Cell membrane {ECO:0000250|UniProtKB:Q9NP58}; Multi-pass membrane protein {ECO:0000255}. Mitochondrion outer membrane {ECO:0000269|PubMed:17006453}; Multi-pass membrane protein {ECO:0000255}. Endoplasmic reticulum membrane {ECO:0000250|UniProtKB:Q9NP58}; Multi-pass membrane protein {ECO:0000255}. Golgi apparatus membrane {ECO:0000250|UniProtKB:Q9NP58}; Multi-pass membrane pr…	Abcb6	Q9DC29	7
0.277574	14.2137	3.2792	0.0061899	0.171716	-2.51667	Bis(5'-adenosyl)-triphosphatase enpp4 (EC 3.6.1.29) (AP3A hydrolase) (AP3Aase) (Ectonucleotide pyrophosphatase/phosphodiesterase family member 4) (E-NPP 4) (NPP-4)	ENPP4_MOUSE	SUBCELLULAR LOCATION: Cell membrane {ECO:0000250}; Single-pass type I membrane protein.	Enpp4	Q8BTJ4	3
-0.319496	16.1795	-3.25856	0.00643732	0.177049	-2.55484	Serine/threonine-protein kinase MRCK beta (EC 2.7.11.1) (CDC42-binding protein kinase beta) (DMPK-like beta) (Myotonic dystrophy kinase-related CDC42-binding kinase beta) (MRCK beta) (Myotonic dystrophy protein kinase-like beta)	MRCKB_MOUSE	SUBCELLULAR LOCATION: Cytoplasm {ECO:0000250}. Cell membrane {ECO:0000250}; Peripheral membrane protein {ECO:0000250}; Cytoplasmic side {ECO:0000250}. Cell junction {ECO:0000250}. Cell projection, lamellipodium {ECO:0000250|UniProtKB:Q3UU96}. Note=Displays a dispersed punctate distribution and concentrates along the cell periphery, especially at the leading edge and cell-cell junction. This conce…	Cdc42bpb	Q7TT50	10
0.307555	16.5626	3.25708	0.0064555	0.177049	-2.55759	Vacuolar protein sorting-associated protein 35 (Maternal-embryonic 3) (Vesicle protein sorting 35)	VPS35_MOUSE	SUBCELLULAR LOCATION: Cytoplasm {ECO:0000250}. Membrane {ECO:0000250}; Peripheral membrane protein {ECO:0000250}. Endosome {ECO:0000250|UniProtKB:Q96QK1}. Early endosome {ECO:0000305}. Late endosome {ECO:0000305}.	Vps35	Q9EQH3	30
-0.34217	14.8994	-3.25161	0.00652282	0.177885	-2.56769	T-complex protein 11-like protein 2	T11L2_MOUSE		Tcp11l2	Q8K1H7	3
0.607478	15.3886	3.24786	0.00656946	0.178151	-2.57462	cAMP-dependent protein kinase inhibitor gamma (PKI-gamma)	IPKG_MOUSE		Pkig	O70139	2
0.318218	16.1322	3.23484	0.00673409	0.181595	-2.59871	Ceruloplasmin (EC 1.16.3.1) (Ferroxidase)	CERU_MOUSE	SUBCELLULAR LOCATION: Secreted. Note=Colocalizes with GCP1 in secretory intracellular compartments. {ECO:0000250}.	Cp	Q61147	24
-0.275856	15.5449	-3.22335	0.00688265	0.184557	-2.61994	RNA-binding protein 5 (Putative tumor suppressor LUCA15) (RNA-binding motif protein 5)	RBM5_MOUSE	SUBCELLULAR LOCATION: Nucleus {ECO:0000250}.	Rbm5	Q91YE7	2
-0.459776	17.7999	-3.21954	0.0069327	0.184557	-2.62698	Very-long-chain (3R)-3-hydroxyacyl-CoA dehydratase 1 (EC 4.2.1.134) (3-hydroxyacyl-CoA dehydratase 1) (HACD1) (Protein-tyrosine phosphatase-like member A)	HACD1_MOUSE	SUBCELLULAR LOCATION: Endoplasmic reticulum membrane {ECO:0000250|UniProtKB:B0YJ81}; Multi-pass membrane protein {ECO:0000250|UniProtKB:B0YJ81}.	Hacd1	Q9QY80	2
-0.242439	16.8844	-3.21757	0.00695866	0.184557	-2.63062	Four and a half LIM domains protein 3 (FHL-3) (Skeletal muscle LIM-protein 2) (SLIM-2)	FHL3_MOUSE		Fhl3	Q9R059	8
0.346763	15.8123	3.20876	0.00707612	0.184972	-2.64689	Ephrin-B3	EFNB3_MOUSE	SUBCELLULAR LOCATION: Membrane; Single-pass type I membrane protein.	Efnb3	O35393	2
0.443562	16.6977	3.20495	0.00712759	0.184972	-2.65394	Complement factor H (Protein beta-1-H)	CFAH_MOUSE	SUBCELLULAR LOCATION: Secreted.	Cfh	P06909	25
0.391803	16.0372	3.20523	0.0071238	0.184972	-2.65342	D-aminoacyl-tRNA deacylase 2 (EC 3.1.1.96) (Animalia-specifc tRNA deacylase) (ATD) (D-tyrosyl-tRNA deacylase 2) (L-alanyl-tRNA deacylase) (EC 3.1.1.-)	DTD2_MOUSE	SUBCELLULAR LOCATION: Cytoplasm {ECO:0000305}.	Dtd2	Q8BHA3	2
0.374562	16.9223	3.21005	0.00705884	0.184972	-2.64452	Serine protease inhibitor A3N (Serpin A3N)	SPA3N_MOUSE	SUBCELLULAR LOCATION: Secreted {ECO:0000250}.	Serpina3n	Q91WP6	6
0.32519	16.091	3.19516	0.00726147	0.186862	-2.67203	Fumarylacetoacetate hydrolase domain-containing protein 2A (EC 3.-.-.-)	FAHD2_MOUSE		Fahd2	Q3TC72	11
0.279147	15.4063	3.19118	0.00731655	0.186862	-2.67937	Peroxisomal trans-2-enoyl-CoA reductase (TERP) (EC 1.3.1.38)	PECR_MOUSE	SUBCELLULAR LOCATION: Peroxisome {ECO:0000250}.	Pecr	Q99MZ7	5
0.333236	16.7933	3.19345	0.00728504	0.186862	-2.67518	Glycosylphosphatidylinositol-anchored high density lipoprotein-binding protein 1 (GPI-HBP1) (GPI-anchored HDL-binding protein 1) (High density lipoprotein-binding protein 1)	HDBP1_MOUSE	SUBCELLULAR LOCATION: Apical cell membrane {ECO:0000269|PubMed:20620994}; Lipid-anchor, GPI-anchor {ECO:0000269|PubMed:20620994}. Basolateral cell membrane {ECO:0000269|PubMed:20620994}; Lipid-anchor, GPI-anchor {ECO:0000269|PubMed:20620994}. Cell membrane {ECO:0000269|PubMed:20620994}; Peripheral membrane protein {ECO:0000269|PubMed:20620994}; Extracellular side {ECO:0000269|PubMed:20620994}.	Gpihbp1	Q9D1N2	3
0.370786	17.0224	3.17862	0.0074933	0.189373	-2.70256	Kynurenine--oxoglutarate transaminase 3 (EC 2.6.1.7) (Cysteine-S-conjugate beta-lyase 2) (EC 4.4.1.13) (Kynurenine aminotransferase 3) (Kynurenine aminotransferase III) (KATIII) (Kynurenine--glyoxylate transaminase) (EC 2.6.1.63) (Kynurenine--oxoglutarate transaminase III)	KAT3_MOUSE		Kyat3	Q71RI9	16
0.392451	16.1531	3.18104	0.00745902	0.189373	-2.69811	4-trimethylaminobutyraldehyde dehydrogenase (TMABADH) (EC 1.2.1.47) (Aldehyde dehydrogenase family 9 member A1) (EC 1.2.1.3)	AL9A1_MOUSE	SUBCELLULAR LOCATION: Cytoplasm {ECO:0000250}.	Aldh9a1	Q9JLJ2	14
-0.287028	17.7884	-3.16547	0.00768304	0.193156	-2.72684	Activated RNA polymerase II transcriptional coactivator p15 (Positive cofactor 4) (PC4) (SUB1 homolog) (Single-stranded DNA-binding protein p9) (p14)	TCP4_MOUSE	SUBCELLULAR LOCATION: Nucleus.	Sub1	P11031	3
0.263061	14.7004	3.15764	0.0077982	0.19488	-2.74129	DEP domain-containing mTOR-interacting protein (DEP domain-containing protein 6)	DPTOR_MOUSE		Deptor	Q570Y9	2
0.241842	15.2502	3.15534	0.00783234	0.19488	-2.74553	Glia maturation factor beta (GMF-beta)	GMFB_MOUSE		Gmfb	Q9CQI3	4
1.51337	16.1114	3.14993	0.00791331	0.195885	-2.75551	NAD(P) transhydrogenase, mitochondrial (EC 1.6.1.2) (Nicotinamide nucleotide transhydrogenase) (Pyridine nucleotide transhydrogenase)	NNTM_MOUSE	SUBCELLULAR LOCATION: Mitochondrion inner membrane {ECO:0000305}; Multi-pass membrane protein {ECO:0000305}; Matrix side {ECO:0000305}.	Nnt	Q61941	15
-0.323981	16.4612	-3.14608	0.00797145	0.196317	-2.76261	Guanylate-binding protein 2 (EC 3.6.5.-) (GTP-binding protein 2) (GBP-2) (mGBP-2) (mGBP2) (Guanine nucleotide-binding protein 2) (Interferon-induced guanylate-binding protein 2)	GBP2_MOUSE	SUBCELLULAR LOCATION: Cytoplasm {ECO:0000250|UniProtKB:P32456}. Cytoplasm, perinuclear region {ECO:0000250|UniProtKB:P32456}. Golgi apparatus membrane {ECO:0000250|UniProtKB:P32456}. Membrane {ECO:0000250|UniProtKB:P32456}; Lipid-anchor {ECO:0000250|UniProtKB:P32456}. Note=GBP2-GBP5 dimers localize to the Golgi apparatus. {ECO:0000250|UniProtKB:P32456}.	Gbp2	Q9Z0E6	9
-0.265795	18.9422	-3.14108	0.00804769	0.196676	-2.77184	60S ribosomal protein L27a (L29)	RL27A_MOUSE		Rpl27a	P14115	5
-0.238953	15.838	-3.13978	0.00806752	0.196676	-2.77423	Calcium/calmodulin-dependent protein kinase type II subunit gamma (CaM kinase II subunit gamma) (CaMK-II subunit gamma) (EC 2.7.11.17)	KCC2G_MOUSE	SUBCELLULAR LOCATION: Sarcoplasmic reticulum membrane {ECO:0000305}; Peripheral membrane protein {ECO:0000305}; Cytoplasmic side {ECO:0000305}.	Camk2g	Q923T9	11
-0.285528	15.4218	-3.13138	0.00819741	0.196937	-2.78972	RNA-binding protein 25 (RNA-binding motif protein 25)	RBM25_MOUSE	SUBCELLULAR LOCATION: Nucleus speckle {ECO:0000255|PROSITE-ProRule:PRU00627}. Cytoplasm {ECO:0000250}. Note=Colocalizes predominantly, with SFRS2 and LUC7L3 splicing factors, in nuclear speckles. Cytoplasmic localization is faint (By similarity). {ECO:0000250}.	Rbm25	B2RY56	7
-0.303574	14.4526	-3.13345	0.00816523	0.196937	-2.78591	Treacle protein (Treacher Collins syndrome protein homolog)	TCOF_MOUSE	SUBCELLULAR LOCATION: Nucleus, nucleolus {ECO:0000250|UniProtKB:Q13428}.	Tcof1	O08784	5
0.385127	16.5395	3.12532	0.00829238	0.196937	-2.80089	Decorin (Bone proteoglycan II) (PG-S2) (PG40)	PGS2_MOUSE	SUBCELLULAR LOCATION: Secreted, extracellular space, extracellular matrix.	Dcn	P28654	9
0.314818	15.9039	3.12611	0.00828	0.196937	-2.79945	Dimethylaniline monooxygenase [N-oxide-forming] 5 (EC 1.14.13.8) (Dimethylaniline oxidase 5) (Hepatic flavin-containing monooxygenase 5) (FMO 5)	FMO5_MOUSE	SUBCELLULAR LOCATION: Microsome membrane. Endoplasmic reticulum membrane {ECO:0000250}.	Fmo5	P97872	4
0.291134	15.4578	3.12374	0.00831729	0.196937	-2.8038	Microtubule-associated serine/threonine-protein kinase 2 (EC 2.7.11.1)	MAST2_MOUSE	SUBCELLULAR LOCATION: Membrane {ECO:0000269|PubMed:10404183}; Peripheral membrane protein {ECO:0000269|PubMed:10404183}; Cytoplasmic side {ECO:0000269|PubMed:10404183}. Cytoplasm, cytoskeleton {ECO:0000269|PubMed:10404183}. Cell junction {ECO:0000269|PubMed:10404183}. Note=Colocalizes with beta 2-syntrophin and utrophin at neuromuscular junctions.	Mast2	Q60592	11
0.383317	16.3176	3.12338	0.008323	0.196937	-2.80447	Carbonyl reductase [NADPH] 3 (EC 1.1.1.184) (NADPH-dependent carbonyl reductase 3)	CBR3_MOUSE	SUBCELLULAR LOCATION: Cytoplasm {ECO:0000250}.	Cbr3	Q8K354	6
0.263754	15.97	3.11902	0.00839232	0.197608	-2.81251	Collagen alpha-2(IV) chain [Cleaved into: Canstatin]	CO4A2_MOUSE	SUBCELLULAR LOCATION: Secreted, extracellular space, extracellular matrix, basement membrane {ECO:0000255|PROSITE-ProRule:PRU00736}.	Col4a2	P08122	17
-0.283187	16.6646	-3.11566	0.0084461	0.197909	-2.8187	Alanine aminotransferase 2 (ALT2) (EC 2.6.1.2) (Glutamate pyruvate transaminase 2) (GPT 2) (Glutamic--alanine transaminase 2) (Glutamic--pyruvic transaminase 2)	ALAT2_MOUSE		Gpt2	Q8BGT5	9
0.236617	16.2661	3.1083	0.00856509	0.198768	-2.83226	Dimethyladenosine transferase 2, mitochondrial (EC 2.1.1.-) (Mitochondrial 12S rRNA dimethylase 2) (Mitochondrial transcription factor B2) (mTFB2M) (mtTFB2) (S-adenosylmethionine-6-N', N'-adenosyl(rRNA) dimethyltransferase 2)	TFB2M_MOUSE	SUBCELLULAR LOCATION: Mitochondrion {ECO:0000250}.	Tfb2m	Q3TL26	2
0.309891	15.5183	3.10955	0.00854479	0.198768	-2.82996	Centrosomal protein of 68 kDa (Cep68)	CEP68_MOUSE	SUBCELLULAR LOCATION: Cytoplasm, cytoskeleton, microtubule organizing center, centrosome {ECO:0000250}. Note=Localizes to thin fibers protruding away from the proximal ends of the two centrioles. Dissociates from interphase centrosomes at the onset of mitosis. {ECO:0000250|UniProtKB:Q76N32}.	Cep68	Q8C0D9	2
-0.309985	16.4435	-3.10045	0.00869391	0.200792	-2.84672	Mitochondrial thiamine pyrophosphate carrier (Solute carrier family 25 member 19)	TPC_MOUSE	SUBCELLULAR LOCATION: Mitochondrion inner membrane {ECO:0000250}; Multi-pass membrane protein {ECO:0000250}.	Slc25a19	Q9DAM5	5
-0.317242	15.7403	-3.09521	0.00878092	0.201836	-2.85637	Stimulator of interferon genes protein (mSTING) (Endoplasmic reticulum interferon stimulator) (ERIS) (Mediator of IRF3 activation) (MMITA) (Transmembrane protein 173)	STING_MOUSE	SUBCELLULAR LOCATION: Endoplasmic reticulum membrane {ECO:0000269|PubMed:19776740}; Multi-pass membrane protein {ECO:0000255}. Mitochondrion outer membrane {ECO:0000269|PubMed:18559423}; Multi-pass membrane protein {ECO:0000255}. Cell membrane {ECO:0000269|PubMed:18559423}; Multi-pass membrane protein {ECO:0000255}. Cytoplasm, perinuclear region {ECO:0000250|UniProtKB:Q86WV6}. Cytoplasm {ECO:0000…	Tmem173	Q3TBT3	2
-0.256804	16.0907	-3.07996	0.00903921	0.205505	-2.88445	Interleukin-1 receptor-associated kinase 1 (IRAK) (IRAK-1) (EC 2.7.11.1) (Pelle-like protein kinase) (mPLK)	IRAK1_MOUSE	SUBCELLULAR LOCATION: Cytoplasm {ECO:0000250}. Nucleus {ECO:0000250}. Lipid droplet {ECO:0000269|PubMed:21435586}. Note=Translocates to the nucleus when sumoylated (By similarity). RSAD2/viperin recruits it to the lipid droplet. {ECO:0000250}.	Irak1	Q62406	2
0.315921	17.1629	3.07336	0.00915341	0.205505	-2.8966	Dehydrogenase/reductase SDR family member 7C (EC 1.1.-.-) (Short-chain dehydrogenase/reductase family 32C member 2)	DRS7C_MOUSE	SUBCELLULAR LOCATION: Secreted {ECO:0000305}.	Dhrs7c	Q8CHS7	13
0.287484	12.9144	3.07577	0.00911144	0.205505	-2.89215	Maspardin (Acid cluster protein 33) (Spastic paraplegia 21 autosomal recessive Mast syndrome protein homolog)	SPG21_MOUSE	SUBCELLULAR LOCATION: Cytoplasm {ECO:0000250}.	Spg21	Q9CQC8	3
-0.411704	15.7247	-3.07486	0.00912733	0.205505	-2.89384	Cysteine-rich protein 2 (CRP-2) (Heart LIM protein)	CRIP2_MOUSE		Crip2	Q9DCT8	6
-0.302579	16.6121	-3.07765	0.009079	0.205505	-2.8887	Interleukin enhancer-binding factor 3	ILF3_MOUSE	SUBCELLULAR LOCATION: Nucleus, nucleolus {ECO:0000250|UniProtKB:Q12906}. Cytoplasm {ECO:0000269|PubMed:21123651}. Nucleus {ECO:0000269|PubMed:21123651}. Note=Localizes in the cytoplasm in response to viral infection. The unphosphorylated form is retained in the nucleus by ILF2. Phosphorylation at Thr-188 and Thr-315 causes the dissociation of ILF2 from the ILF2-ILF3 complex resulting in a cytopla…	Ilf3	Q9Z1X4	16
0.268099	16.6564	3.06809	0.00924557	0.206613	-2.90629	CMRF35-like molecule 9 (CLM-9) (CD300 antigen-like family member G) (Nepmucin) (CD antigen CD300g)	CLM9_MOUSE	SUBCELLULAR LOCATION: Apical cell membrane {ECO:0000269|PubMed:16754720, ECO:0000269|PubMed:16876123}; Single-pass type I membrane protein {ECO:0000305|PubMed:16754720}. Basolateral cell membrane {ECO:0000269|PubMed:16754720, ECO:0000269|PubMed:16876123}; Single-pass type I membrane protein {ECO:0000305|PubMed:16754720}. Endosome, multivesicular body membrane {ECO:0000269|PubMed:16876123}; Single…	Cd300lg	Q1ERP8	8
0.285017	16.2181	3.061	0.00937102	0.208451	-2.91933	Xanthine dehydrogenase/oxidase [Includes: Xanthine dehydrogenase (XD) (EC 1.17.1.4); Xanthine oxidase (XO) (EC 1.17.3.2) (Xanthine oxidoreductase) (XOR)]	XDH_MOUSE	SUBCELLULAR LOCATION: Cytoplasm {ECO:0000250}. Peroxisome {ECO:0000250}. Secreted {ECO:0000250}.	Xdh	Q00519	35
0.352965	16.081	3.05504	0.00947768	0.208899	-2.93028	Ectonucleoside triphosphate diphosphohydrolase 2 (NTPDase 2) (EC 3.6.1.-) (CD39 antigen-like 1) (Ecto-ATP diphosphohydrolase 2) (Ecto-ATPDase 2) (Ecto-ATPase 2)	ENTP2_MOUSE	SUBCELLULAR LOCATION: Isoform Long: Cell membrane {ECO:0000250}; Multi-pass membrane protein {ECO:0000250}.	Entpd2	O55026	6
-0.258283	15.5169	-3.05598	0.00946088	0.208899	-2.92857	Transformation/transcription domain-associated protein (Tra1 homolog)	TRRAP_MOUSE	SUBCELLULAR LOCATION: Nucleus {ECO:0000250}.	Trrap	Q80YV3	4
0.354434	14.412	3.04336	0.00969046	0.211297	-2.95175	Synaptic vesicle membrane protein VAT-1 homolog-like (EC 1.-.-.-)	VAT1L_MOUSE		Vat1l	Q80TB8	3
-0.2586	17.3243	-3.04188	0.00971784	0.211297	-2.95448	Translation initiation factor IF-2, mitochondrial (IF-2(Mt)) (IF-2Mt) (IF2(mt))	IF2M_MOUSE	SUBCELLULAR LOCATION: Mitochondrion {ECO:0000250}.	Mtif2	Q91YJ5	10
0.298754	14.7791	3.0424	0.00970813	0.211297	-2.95351	MAGUK p55 subfamily member 2 (Discs large homolog 2) (Protein MPP2)	MPP2_MOUSE	SUBCELLULAR LOCATION: Cell projection, dendrite {ECO:0000269|PubMed:26880549}. Cell projection, dendritic spine membrane {ECO:0000269|PubMed:26880549}. Cell junction, synapse, postsynaptic cell membrane, postsynaptic density {ECO:0000250|UniProtKB:D3ZAA9}. Cytoplasm, cytoskeleton {ECO:0000250|UniProtKB:Q14168}. Membrane {ECO:0000250|UniProtKB:Q14168}. Note=Prominently expressed in the post-synapt…	Mpp2	Q9WV34	3
-0.370691	15.6309	-3.03621	0.00982315	0.211856	-2.9649	Luc7-like protein 3 (Cisplatin resistance-associated-overexpressed protein)	LC7L3_MOUSE	SUBCELLULAR LOCATION: Nucleus speckle {ECO:0000250}.	Luc7l3	Q5SUF2	7
-0.243459	16.7772	-3.03577	0.00983133	0.211856	-2.96571	GTPase IMAP family member 4 (Immunity-associated nucleotide 1 protein) (IAN-1) (Immunity-associated protein 4)	GIMA4_MOUSE	SUBCELLULAR LOCATION: Cytoplasm, cytosol {ECO:0000269|PubMed:16569770}.	Gimap4	Q99JY3	6
0.300982	15.2186	3.02871	0.00996413	0.212776	-2.97867	FYVE, RhoGEF and PH domain-containing protein 5	FGD5_MOUSE	SUBCELLULAR LOCATION: Cytoplasm, cytoskeleton {ECO:0000250}. Cell projection, ruffle membrane {ECO:0000250}. Endoplasmic reticulum {ECO:0000250}. Golgi apparatus {ECO:0000250}. Early endosome {ECO:0000250}. Note=In peripheral membrane ruffles, colocolizes with F-actin. {ECO:0000250}.	Fgd5	Q80UZ0	2
0.394435	16.085	3.02649	0.0100063	0.212776	-2.98275	Mannan-binding lectin serine protease 2 (EC 3.4.21.104) (MBL-associated serine protease 2) (Mannose-binding protein-associated serine protease 2) (MASP-2) [Cleaved into: Mannan-binding lectin serine protease 2 A chain; Mannan-binding lectin serine protease 2 B chain]	MASP2_MOUSE	SUBCELLULAR LOCATION: Secreted.	Masp2	Q91WP0	2
0.239397	17.4773	3.02989	0.00994188	0.212776	-2.97651	Serine hydrolase-like protein (SHL) (EC 3.1.-.-)	SERHL_MOUSE	SUBCELLULAR LOCATION: Cytoplasm, perinuclear region. Peroxisome. Note=Concentrated in perinuclear vesicles. May be located in peroxisomes.	Serhl	Q9EPB5	13
-0.225512	18.7761	-3.01759	0.010177	0.214516	-2.99909	High mobility group protein B3 (High mobility group protein 2a) (HMG-2a) (High mobility group protein 4) (HMG-4)	HMGB3_MOUSE	SUBCELLULAR LOCATION: Nucleus {ECO:0000250|UniProtKB:P40618, ECO:0000255|PROSITE-ProRule:PRU00267}. Chromosome {ECO:0000305}. Cytoplasm {ECO:0000269|PubMed:19890330}.	Hmgb3	O54879	3
0.272952	16.5752	3.01827	0.0101637	0.214516	-2.99783	Copper chaperone for superoxide dismutase (Superoxide dismutase copper chaperone)	CCS_MOUSE	SUBCELLULAR LOCATION: Cytoplasm {ECO:0000250}.	Ccs	Q9WU84	3
0.416084	17.0092	3.00481	0.0104271	0.218833	-3.02254	N-acetyl-D-glucosamine kinase (N-acetylglucosamine kinase) (EC 2.7.1.59) (GlcNAc kinase)	NAGK_MOUSE		Nagk	Q9QZ08	8
-0.210422	15.7858	-3.00122	0.0104985	0.219018	-3.02913	60 kDa heat shock protein, mitochondrial (EC 3.6.4.9) (60 kDa chaperonin) (Chaperonin 60) (CPN60) (HSP-65) (Heat shock protein 60) (HSP-60) (Hsp60) (Mitochondrial matrix protein P1)	CH60_MOUSE	SUBCELLULAR LOCATION: Mitochondrion matrix {ECO:0000250|UniProtKB:P10809}.	Hspd1	P63038	73
0.291156	16.04	2.99494	0.0106246	0.219018	-3.04065	Optineurin	OPTN_MOUSE	SUBCELLULAR LOCATION: Cytoplasm, perinuclear region {ECO:0000269|PubMed:15607428}. Golgi apparatus {ECO:0000250|UniProtKB:Q96CV9}. Golgi apparatus, trans-Golgi network {ECO:0000250}. Cytoplasmic vesicle, autophagosome {ECO:0000250}. Cytoplasmic vesicle {ECO:0000250}. Recycling endosome {ECO:0000250}. Note=Found in the perinuclear region and associates with the Golgi apparatus. Colocalizes with MY…	Optn	Q8K3K8	17
-0.407339	17.2251	-2.99305	0.0106628	0.219018	-3.04411	Calcium/calmodulin-dependent protein kinase type 1 (EC 2.7.11.17) (CaM kinase I) (CaM-KI) (CaM kinase I alpha) (CaMKI-alpha)	KCC1A_MOUSE	SUBCELLULAR LOCATION: Cytoplasm {ECO:0000250}. Nucleus {ECO:0000250}. Note=Predominantly cytoplasmic. {ECO:0000250}.	Camk1	Q91YS8	5
-0.206114	16.993	-2.99824	0.0105581	0.219018	-3.03459	Golgi reassembly-stacking protein 2 (GRS2) (Golgi reassembly-stacking protein of 55 kDa) (GRASP55)	GORS2_MOUSE	SUBCELLULAR LOCATION: Golgi apparatus membrane {ECO:0000269|PubMed:10487747}; Lipid-anchor {ECO:0000269|PubMed:10487747}. Membrane {ECO:0000250}; Peripheral membrane protein {ECO:0000250}. Membrane {ECO:0000250|UniProtKB:Q9H8Y8}; Lipid-anchor {ECO:0000250|UniProtKB:Q9H8Y8}.	Gorasp2	Q99JX3	6
0.37279	15.4876	2.99336	0.0106564	0.219018	-3.04353	Transmembrane protein 47 (Transmembrane 4 superfamily member 10)	TMM47_MOUSE	SUBCELLULAR LOCATION: Membrane {ECO:0000305}; Multi-pass membrane protein {ECO:0000305}. Cell junction {ECO:0000269|PubMed:17195181, ECO:0000269|PubMed:26990309}. Cell junction, adherens junction {ECO:0000250|UniProtKB:Q9XSV3}. Note=In undifferentiated cultured podocytes localizes to the perinuclear region and translocates to the cell membrane after Cadherin appearance at cell-cell contacts. Upon…	Tmem47	Q9JJG6	3
-0.263515	15.4289	-2.9885	0.0107553	0.219983	-3.05245	Prolyl 4-hydroxylase subunit alpha-1 (4-PH alpha-1) (EC 1.14.11.2) (Procollagen-proline,2-oxoglutarate-4-dioxygenase subunit alpha-1)	P4HA1_MOUSE	SUBCELLULAR LOCATION: Endoplasmic reticulum lumen.	P4ha1	Q60715	2
0.301376	16.6492	2.97127	0.0111133	0.226117	-3.08403	Sulfotransferase 1A1 (ST1A1) (EC 2.8.2.1) (Aryl sulfotransferase) (Phenol sulfotransferase) (Phenol/aryl sulfotransferase) (mSTp1) (ST1A4) (Sulfokinase)	ST1A1_MOUSE	SUBCELLULAR LOCATION: Cytoplasm {ECO:0000250}.	Sult1a1	P52840	2
0.323701	17.2603	2.96958	0.0111489	0.226117	-3.08712	Glutathione S-transferase theta-2 (EC 2.5.1.18) (GST class-theta-2)	GSTT2_MOUSE	SUBCELLULAR LOCATION: Cytoplasm. Nucleus.	Gstt2	Q61133	2
-0.283948	16.2669	-2.95889	0.0113777	0.229791	-3.1067	Proline dehydrogenase 1, mitochondrial (EC 1.5.5.2) (Proline oxidase)	PROD_MOUSE	SUBCELLULAR LOCATION: Mitochondrion matrix.	Prodh	Q9WU79	15
0.347215	16.2649	2.94756	0.0116251	0.229977	-3.12743	Collagen alpha-1(XVIII) chain [Cleaved into: Endostatin; Non-collagenous domain 1 (NC1)]	COIA1_MOUSE	SUBCELLULAR LOCATION: Secreted, extracellular space, extracellular matrix {ECO:0000250}. Secreted, extracellular space, extracellular matrix, basement membrane {ECO:0000269|PubMed:9687493}.; SUBCELLULAR LOCATION: Non-collagenous domain 1: Secreted, extracellular space, extracellular matrix, basement membrane {ECO:0000305|PubMed:9687493}. Secreted {ECO:0000269|PubMed:10626789}.; SUBCELLULAR LOCATI…	Col18a1	P39061	12
0.424285	18.1507	2.94964	0.0115793	0.229977	-3.12362	Inter-alpha-trypsin inhibitor heavy chain H2 (ITI heavy chain H2) (ITI-HC2) (Inter-alpha-inhibitor heavy chain 2)	ITIH2_MOUSE	SUBCELLULAR LOCATION: Secreted.	Itih2	Q61703	4
-0.348663	14.4511	-2.94964	0.0115793	0.229977	-3.12362	ATP-dependent RNA helicase DDX3Y (EC 3.6.4.13) (D1Pas1-related sequence 1) (DEAD box protein 3, Y-chromosomal) (DEAD-box RNA helicase DEAD2) (mDEAD2)	DDX3Y_MOUSE	SUBCELLULAR LOCATION: Cytoplasm {ECO:0000269|PubMed:15383328}. Nucleus {ECO:0000269|PubMed:15383328}. Note=Shuttles between the nucleus and the cytoplasm in an XPO1-dependent manner.	Ddx3y	Q62095	4
0.323146	16.4976	2.95454	0.0114719	0.229977	-3.11464	Amine oxidase [flavin-containing] B (EC 1.4.3.4) (Monoamine oxidase type B) (MAO-B)	AOFB_MOUSE	SUBCELLULAR LOCATION: Mitochondrion outer membrane {ECO:0000250}; Single-pass type IV membrane protein {ECO:0000250}; Cytoplasmic side {ECO:0000250}.	Maob	Q8BW75	23
-0.274069	15.514	-2.95178	0.0115323	0.229977	-3.1197	Probable glutamate--tRNA ligase, mitochondrial (EC 6.1.1.17) (Glutamyl-tRNA synthetase) (GluRS)	SYEM_MOUSE	SUBCELLULAR LOCATION: Mitochondrion matrix {ECO:0000250}.	Ears2	Q9CXJ1	13
0.260797	16.4447	2.94384	0.0117075	0.230662	-3.13423	Syntaxin-12	STX12_MOUSE	SUBCELLULAR LOCATION: Endosome membrane; Single-pass type IV membrane protein {ECO:0000250|UniProtKB:G3V7P1}. Golgi apparatus membrane; Single-pass type IV membrane protein {ECO:0000250|UniProtKB:G3V7P1}. Endomembrane system {ECO:0000305}; Single-pass type IV membrane protein {ECO:0000305}; Cytoplasmic side {ECO:0000305}. Early endosome membrane {ECO:0000250|UniProtKB:G3V7P1}; Single-pass type IV…	Stx12	Q9ER00	10
0.261399	16.2508	2.92591	0.0121128	0.23227	-3.167	Heat shock protein beta-7 (HspB7) (Cardiovascular heat shock protein) (cvHsp) (Heat shock protein 25 kDa 2) (Protein p19/6.8)	HSPB7_MOUSE	SUBCELLULAR LOCATION: Cytoplasm {ECO:0000250}. Nucleus {ECO:0000250}. Nucleus, Cajal body {ECO:0000250}. Note=Resides in sub-nuclear structures known as SC35 speckles or nuclear splicing speckles. {ECO:0000250}.	Hspb7	P35385	12
-0.25718	15.3316	-2.92601	0.0121105	0.23227	-3.16681	Inactive dual specificity phosphatase 27	DUS27_MOUSE	SUBCELLULAR LOCATION: Cytoplasm, myofibril, sarcomere {ECO:0000250|UniProtKB:F1QWM2}.	Dusp27	Q148W8	11
-0.292544	16.5704	-2.9333	0.0119441	0.23227	-3.15349	Solute carrier family 25 member 35	S2535_MOUSE	SUBCELLULAR LOCATION: Mitochondrion inner membrane {ECO:0000250}; Multi-pass membrane protein {ECO:0000250}.	Slc25a35	Q5SWT3	5
-0.321076	15.2056	-2.93473	0.0119117	0.23227	-3.15088	E3 ubiquitin-protein ligase PDZRN3 (EC 2.3.2.27) (PDZ domain-containing RING finger protein 3) (RING-type E3 ubiquitin transferase PDZRN3) (Semaphorin cytoplasmic domain-associated protein 3) (Protein SEMACAP3)	PZRN3_MOUSE	SUBCELLULAR LOCATION: Cell junction, synapse {ECO:0000269|PubMed:17576800}. Cytoplasm {ECO:0000250|UniProtKB:E7FDW2}. Note=Localizes to the postsynaptic region of neuromuscular junctions. {ECO:0000269|PubMed:17576800}.	Pdzrn3	Q69ZS0	2
0.256299	16.4787	2.92534	0.0121259	0.23227	-3.16804	Neutral alpha-glucosidase C (EC 3.2.1.20)	GANC_MOUSE		Ganc	Q8BVW0	3
-0.222778	15.0607	-2.92864	0.0120503	0.23227	-3.16202	Rho GTPase-activating protein 12 (Rho-type GTPase-activating protein 12)	RHG12_MOUSE		Arhgap12	Q8C0D4	2
0.50183	15.4249	2.93034	0.0120115	0.23227	-3.15891	Tuftelin-interacting protein 11 (Septin and tuftelin-interacting protein 1) (STIP-1) (Tuftelin-interacting protein 39)	TFP11_MOUSE	SUBCELLULAR LOCATION: Cytoplasm. Nucleus. Note=In the nucleus localizes to unique speckle domains in close proximity to nuclear speckles and not identical to paraspeckles.	Tfip11	Q9ERA6	3
-0.249165	16.3544	-2.91672	0.012326	0.234916	-3.18379	ER lumen protein-retaining receptor 3 (KDEL endoplasmic reticulum protein retention receptor 3) (KDEL receptor 3)	ERD23_MOUSE	SUBCELLULAR LOCATION: Endoplasmic reticulum membrane; Multi-pass membrane protein.	Kdelr3	Q8R1L4	2
-0.199152	15.475	-2.91521	0.0123614	0.234916	-3.18655	SUMO-activating enzyme subunit 1 (Ubiquitin-like 1-activating enzyme E1A) [Cleaved into: SUMO-activating enzyme subunit 1, N-terminally processed]	SAE1_MOUSE	SUBCELLULAR LOCATION: Nucleus {ECO:0000250}.	Sae1	Q9R1T2	11
-0.259012	16.5341	-2.90579	0.0125844	0.235258	-3.20374	Poly [ADP-ribose] polymerase 1 (PARP-1) (EC 2.4.2.30) (ADP-ribosyltransferase diphtheria toxin-like 1) (ARTD1) (NAD(+) ADP-ribosyltransferase 1) (ADPRT 1) (Poly[ADP-ribose] synthase 1) (msPARP)	PARP1_MOUSE	SUBCELLULAR LOCATION: Nucleus {ECO:0000250|UniProtKB:P09874}. Nucleus, nucleolus {ECO:0000250|UniProtKB:P09874}. Note=Localizes at sites of DNA damage. {ECO:0000250|UniProtKB:P09874}.	Parp1	P11103	11
-0.200735	15.744	-2.9047	0.0126105	0.235258	-3.20573	Mothers against decapentaplegic homolog 4 (MAD homolog 4) (Mothers against DPP homolog 4) (Deletion target in pancreatic carcinoma 4 homolog) (SMAD family member 4) (SMAD 4) (Smad4)	SMAD4_MOUSE	SUBCELLULAR LOCATION: Cytoplasm {ECO:0000250|UniProtKB:Q13485}. Nucleus {ECO:0000250|UniProtKB:Q13485}. Note=In the cytoplasm in the absence of ligand. Migration to the nucleus when complexed with R-SMAD. PDPK1 prevents its nuclear translocation. {ECO:0000250|UniProtKB:Q13485}.	Smad4	P97471	5
0.293124	15.2784	2.9099	0.0124865	0.235258	-3.19623	N(4)-(beta-N-acetylglucosaminyl)-L-asparaginase (EC 3.5.1.26) (Aspartylglucosaminidase) (AGA) (Glycosylasparaginase) (N4-(N-acetyl-beta-glucosaminyl)-L-asparagine amidase) [Cleaved into: Glycosylasparaginase alpha chain; Glycosylasparaginase beta chain]	ASPG_MOUSE	SUBCELLULAR LOCATION: Lysosome.	Aga	Q64191	6
-0.476196	14.8521	-2.90214	0.0126719	0.235258	-3.2104	Thymosin beta-10	TYB10_MOUSE	SUBCELLULAR LOCATION: Cytoplasm, cytoskeleton {ECO:0000250}.	Tmsb10	Q6ZWY8	2
0.274627	14.378	2.91063	0.0124694	0.235258	-3.19491	Plexin-B1	PLXB1_MOUSE	SUBCELLULAR LOCATION: Cell membrane; Single-pass type I membrane protein.	Plxnb1	Q8CJH3	3
-0.256206	17.5445	-2.90247	0.0126639	0.235258	-3.20979	Adenylate kinase 4, mitochondrial (AK 4) (EC 2.7.4.10) (EC 2.7.4.6) (Adenylate kinase 3-like) (Adenylate kinase isoenzyme 4) (GTP:AMP phosphotransferase AK4)	KAD4_MOUSE	SUBCELLULAR LOCATION: Mitochondrion matrix {ECO:0000255|HAMAP-Rule:MF_03170}.	Ak4	Q9WUR9	8
1.10964	14.9061	2.89529	0.0128375	0.237421	-3.22289	Ig kappa chain V-V region MOPC 173	KV5AA_MOUSE			P01643	2
0.492534	16.2734	2.89097	0.0129432	0.238461	-3.23077	C4b-binding protein (C4bp)	C4BPA_MOUSE	SUBCELLULAR LOCATION: Secreted.	C4bpa	P08607	4
-0.432003	15.6771	-2.885	0.0130908	0.240263	-3.24166	Sphingosine-1-phosphate lyase 1 (S1PL) (SP-lyase 1) (SPL 1) (mSPL) (EC 4.1.2.27) (Sphingosine-1-phosphate aldolase)	SGPL1_MOUSE	SUBCELLULAR LOCATION: Endoplasmic reticulum membrane {ECO:0000269|PubMed:28165339}; Single-pass type III membrane protein {ECO:0000255}.	Sgpl1	Q8R0X7	5
-0.360386	15.0247	-2.87304	0.013391	0.243565	-3.26344	EGF-containing fibulin-like extracellular matrix protein 1 (Fibulin-3) (FIBL-3)	FBLN3_MOUSE	SUBCELLULAR LOCATION: Secreted, extracellular space {ECO:0000250}. Secreted, extracellular space, extracellular matrix {ECO:0000250}. Note=Localizes to the lamina propria underneath the olfactory epithelium. {ECO:0000250}.	Efemp1	Q8BPB5	6
-0.273702	17.728	-2.87182	0.0134221	0.243565	-3.26566	Protein-cysteine N-palmitoyltransferase HHAT-like protein (Glycerol uptake/transporter homolog) (Hedgehog acyltransferase-like protein)	HHATL_MOUSE	SUBCELLULAR LOCATION: Endoplasmic reticulum membrane {ECO:0000269|PubMed:18081866}; Multi-pass membrane protein {ECO:0000269|PubMed:18081866}.	Hhatl	Q9D1G3	8
0.224677	17.256	2.87274	0.0133986	0.243565	-3.26398	NADH-cytochrome b5 reductase 3 (B5R) (Cytochrome b5 reductase) (EC 1.6.2.2) (Diaphorase-1) [Cleaved into: NADH-cytochrome b5 reductase 3 membrane-bound form; NADH-cytochrome b5 reductase 3 soluble form]	NB5R3_MOUSE	SUBCELLULAR LOCATION: Isoform 1: Endoplasmic reticulum membrane {ECO:0000250|UniProtKB:P00387}; Lipid-anchor {ECO:0000250|UniProtKB:P00387}; Cytoplasmic side {ECO:0000250|UniProtKB:P00387}. Mitochondrion outer membrane {ECO:0000250|UniProtKB:P00387}; Lipid-anchor {ECO:0000250|UniProtKB:P00387}; Cytoplasmic side {ECO:0000250|UniProtKB:P00387}.; SUBCELLULAR LOCATION: Isoform 2: Cytoplasm. Note=Prod…	Cyb5r3	Q9DCN2	18
0.389963	14.5655	2.86505	0.0135955	0.245789	-3.27799	GDP-L-fucose synthase (EC 1.1.1.271) (GDP-4-keto-6-deoxy-D-mannose-3,5-epimerase-4-reductase) (Protein FX) (Red cell NADP(H)-binding protein) (Transplantation antigen P35B) (Tum-P35B antigen)	FCL_MOUSE		Tsta3	P23591	4
0.293768	16.8799	2.86059	0.0137109	0.246949	-3.2861	Alkaline phosphatase, tissue-nonspecific isozyme (AP-TNAP) (TNSALP) (EC 3.1.3.1) (Alkaline phosphatase 2) (Alkaline phosphatase liver/bone/kidney isozyme)	PPBT_MOUSE	SUBCELLULAR LOCATION: Cell membrane {ECO:0000250|UniProtKB:P05186}; Lipid-anchor, GPI-anchor {ECO:0000250|UniProtKB:P05186}.	Alpl	P09242	11
-0.306869	15.8079	-2.85665	0.0138136	0.247109	-3.29327	G-protein-signaling modulator 1 (Activator of G-protein signaling 3)	GPSM1_MOUSE	SUBCELLULAR LOCATION: Cytoplasm, cytosol. Endoplasmic reticulum membrane; Peripheral membrane protein; Cytoplasmic side. Golgi apparatus membrane {ECO:0000250}; Peripheral membrane protein {ECO:0000250}; Cytoplasmic side {ECO:0000250}. Cell membrane {ECO:0000250}; Peripheral membrane protein {ECO:0000250}; Cytoplasmic side {ECO:0000250}.	Gpsm1	Q6IR34	9
0.257427	16.2021	2.85633	0.0138221	0.247109	-3.29385	2-hydroxyacyl-CoA lyase 1 (EC 4.1.-.-) (2-hydroxyphytanoyl-CoA lyase) (2-HPCL) (Phytanoyl-CoA 2-hydroxylase 2)	HACL1_MOUSE	SUBCELLULAR LOCATION: Peroxisome {ECO:0000250}.	Hacl1	Q9QXE0	2
0.519109	15.8918	2.84372	0.0141566	0.252155	-3.31679	Vitronectin (VN) (S-protein) (Serum-spreading factor)	VTNC_MOUSE	SUBCELLULAR LOCATION: Secreted, extracellular space.	Vtn	P29788	8
0.248417	16.7175	2.83783	0.0143155	0.254047	-3.32749	Erythrocyte band 7 integral membrane protein (Protein 7.2b) (Stomatin)	STOM_MOUSE	SUBCELLULAR LOCATION: Cell membrane {ECO:0000250|UniProtKB:P27105}; Peripheral membrane protein {ECO:0000250|UniProtKB:P27105}; Cytoplasmic side {ECO:0000250|UniProtKB:P27105}. Cytoplasm, cytoskeleton {ECO:0000250|UniProtKB:P27105}. Cell membrane {ECO:0000250|UniProtKB:P27105}; Lipid-anchor {ECO:0000250|UniProtKB:P27105}; Cytoplasmic side {ECO:0000250|UniProtKB:P27105}. Membrane raft {ECO:0000250…	Stom	P54116	12
-0.245371	16.1622	-2.83451	0.0144058	0.254714	-3.33353	Complement component C1q receptor (C1q/MBL/SPA receptor) (C1qR(p)) (C1qRp) (Cell surface antigen AA4) (Complement component 1 q subcomponent receptor 1) (Lymphocyte antigen 68) (Ly-68) (CD antigen CD93)	C1QR1_MOUSE	SUBCELLULAR LOCATION: Membrane; Single-pass type I membrane protein.	Cd93	O89103	5
-0.244861	16.9462	-2.82162	0.0147619	0.260057	-3.35692	DNA topoisomerase 1 (EC 5.99.1.2) (DNA topoisomerase I)	TOP1_MOUSE	SUBCELLULAR LOCATION: Nucleus, nucleolus {ECO:0000250|UniProtKB:P11387}. Nucleus, nucleoplasm {ECO:0000250|UniProtKB:P11387}. Note=Diffuse nuclear localization with some enrichment in nucleoli. On CPT treatment, cleared from nucleoli into nucleoplasm. Sumoylated forms found in both nucleoplasm and nucleoli. {ECO:0000250|UniProtKB:P11387}.	Top1	Q04750	7
0.305034	14.7083	2.81917	0.0148305	0.260315	-3.36137	Starch-binding domain-containing protein 1 (Genethonin-1) (Glycophagy cargo receptor stbd1)	STBD1_MOUSE	SUBCELLULAR LOCATION: Preautophagosomal structure membrane {ECO:0000250|UniProtKB:Q5FVN1, ECO:0000305|PubMed:20810658}; Single-pass type III membrane protein {ECO:0000250|UniProtKB:O95210}. Endoplasmic reticulum membrane {ECO:0000250|UniProtKB:O95210}; Single-pass type III membrane protein {ECO:0000250|UniProtKB:O95210}. Note=Distributed in the transverse tubules and/or near the junctional sarcop…	Stbd1	Q8C7E7	6
-0.237862	16.5608	-2.81587	0.0149233	0.260996	-3.36734	Heat shock protein 105 kDa (42 degrees C-HSP) (Heat shock 110 kDa protein) (Heat shock-related 100 kDa protein E7I) (HSP-E7I)	HS105_MOUSE	SUBCELLULAR LOCATION: Cytoplasm {ECO:0000269|PubMed:10865058}. Nucleus {ECO:0000269|PubMed:10865058}. Note=Strictly cytoplasmic in neurons.	Hsph1	Q61699	22
0.281906	16.2331	2.807	0.0151762	0.264461	-3.38343	Sterol 26-hydroxylase, mitochondrial (EC 1.14.15.15) (5-beta-cholestane-3-alpha,7-alpha,12-alpha-triol 27-hydroxylase) (Cytochrome P-450C27/25) (Cytochrome P450 27) (Sterol 27-hydroxylase) (Vitamin D(3) 25-hydroxylase)	CP27A_MOUSE	SUBCELLULAR LOCATION: Mitochondrion membrane {ECO:0000250}.	Cyp27a1	Q9DBG1	4
0.301386	15.1234	2.79737	0.0154556	0.265495	-3.40089	Deoxyribonuclease-2-alpha (EC 3.1.22.1) (Acid DNase) (Deoxyribonuclease II alpha) (DNase II alpha) (Lysosomal DNase II)	DNS2A_MOUSE	SUBCELLULAR LOCATION: Lysosome.	Dnase2	P56542	2
0.297522	14.6241	2.80012	0.0153751	0.265495	-3.3959	Glucose-6-phosphate 1-dehydrogenase X (G6PD) (EC 1.1.1.49)	G6PD1_MOUSE		G6pdx	Q00612	5
-0.414164	14.5193	-2.79774	0.0154447	0.265495	-3.40022	Chromobox protein homolog 5 (Heterochromatin protein 1 homolog alpha) (HP1 alpha)	CBX5_MOUSE	SUBCELLULAR LOCATION: Nucleus {ECO:0000250|UniProtKB:P45973}. Chromosome. Chromosome, centromere. Note=Colocalizes with HNRNPU in the nucleus (By similarity). Component of centromeric and pericentromeric heterochromatin. Associates with chromosomes during mitosis. Associates specifically with chromatin during metaphase and anaphase. {ECO:0000250|UniProtKB:P45973}.	Cbx5	Q61686	4
0.396926	16.3072	2.79749	0.015452	0.265495	-3.40068	Acid ceramidase (AC) (ACDase) (Acid CDase) (EC 3.5.1.23) (Acylsphingosine deacylase) (N-acylsphingosine amidohydrolase) [Cleaved into: Acid ceramidase subunit alpha; Acid ceramidase subunit beta]	ASAH1_MOUSE	SUBCELLULAR LOCATION: Lysosome.	Asah1	Q9WV54	11
0.222015	16.1286	2.79534	0.015515	0.265571	-3.40457	Uncharacterized aarF domain-containing protein kinase 5 (EC 2.7.11.-)	ADCK5_MOUSE	SUBCELLULAR LOCATION: Membrane {ECO:0000305}; Single-pass membrane protein {ECO:0000305}.	Adck5	Q80V03	5
0.599347	13.6871	2.77768	0.0160422	0.268323	-3.43652	Gamma-enolase (EC 4.2.1.11) (2-phospho-D-glycerate hydro-lyase) (Enolase 2) (Neural enolase) (Neuron-specific enolase) (NSE)	ENOG_MOUSE	SUBCELLULAR LOCATION: Cytoplasm {ECO:0000250}. Cell membrane {ECO:0000250}. Note=Can translocate to the plasma membrane in either the homodimeric (alpha/alpha) or heterodimeric (alpha/gamma) form. {ECO:0000250}.	Eno2	P17183	2
-0.227915	18.5032	-2.77733	0.0160528	0.268323	-3.43716	60S ribosomal protein L10a (CSA-19) (Neural precursor cell expressed developmentally down-regulated protein 6) (NEDD-6)	RL10A_MOUSE		Rpl10a	P53026	9
0.244978	17.6532	2.77926	0.0159945	0.268323	-3.43368	Glutathione S-transferase theta-1 (EC 2.5.1.18) (GST class-theta-1)	GSTT1_MOUSE	SUBCELLULAR LOCATION: Cytoplasm. Nucleus.	Gstt1	Q64471	4
-0.189677	16.5239	-2.77693	0.0160649	0.268323	-3.43788	Phosphatidylinositol 3,4,5-trisphosphate 5-phosphatase 2 (EC 3.1.3.86) (AblSH3-binding protein) (Inositol polyphosphate phosphatase-like protein 1) (INPPL-1) (SH2 domain-containing inositol 5'-phosphatase 2) (SH2 domain-containing inositol phosphatase 2) (SHIP-2)	SHIP2_MOUSE	SUBCELLULAR LOCATION: Cytoplasm, cytosol. Cytoplasm, cytoskeleton {ECO:0000250}. Membrane; Peripheral membrane protein. Cell projection, filopodium {ECO:0000250}. Cell projection, lamellipodium {ECO:0000250}. Note=Translocates to membrane ruffles when activated, translocation is probably due to different mechanisms depending on the stimulus and cell type. Partly translocated via its SH2 domain wh…	Inppl1	Q6P549	22
0.288049	13.8399	2.78278	0.0158881	0.268323	-3.4273	Protein phosphatase 1 regulatory subunit 37 (Leucine-rich repeat-containing protein 68)	PPR37_MOUSE		Ppp1r37	Q8BKR5	3
-0.217816	18.0634	-2.78096	0.015943	0.268323	-3.4306	Ubiquinone biosynthesis O-methyltransferase, mitochondrial (3-demethylubiquinol 3-O-methyltransferase) (EC 2.1.1.64) (Polyprenyldihydroxybenzoate methyltransferase) (EC 2.1.1.114)	COQ3_MOUSE	SUBCELLULAR LOCATION: Mitochondrion inner membrane {ECO:0000255|HAMAP-Rule:MF_03190}; Peripheral membrane protein {ECO:0000255|HAMAP-Rule:MF_03190}; Matrix side {ECO:0000255|HAMAP-Rule:MF_03190}.	Coq3	Q8BMS4	8
0.324723	15.9857	2.78081	0.0159476	0.268323	-3.43087	Oxysterol-binding protein-related protein 1 (ORP-1) (OSBP-related protein 1)	OSBL1_MOUSE	SUBCELLULAR LOCATION: Late endosome {ECO:0000250}. Note=Co-localizes with RAB7A, RAB9A and LAMP1 in late endosomes. {ECO:0000250}.	Osbpl1a	Q91XL9	7
-0.235749	16.7477	-2.76458	0.0164446	0.272922	-3.46021	Heat shock protein HSP 90-beta (Heat shock 84 kDa) (HSP 84) (HSP84) (Tumor-specific transplantation 84 kDa antigen) (TSTA)	HS90B_MOUSE	SUBCELLULAR LOCATION: Cytoplasm {ECO:0000250|UniProtKB:P08238}. Melanosome {ECO:0000250|UniProtKB:P08238}. Nucleus {ECO:0000250|UniProtKB:P08238}. Secreted {ECO:0000250|UniProtKB:P08238}. Cell membrane {ECO:0000250|UniProtKB:P08238}. Note=Translocates with BIRC2 from the nucleus to the cytoplasm during differentiation. Secreted when associated with TGFB1 processed form (LAP). {ECO:0000250|UniProt…	Hsp90ab1	P11499	31
-0.294698	17.6079	-2.7643	0.0164534	0.272922	-3.46071	Atypical kinase COQ8A, mitochondrial (EC 2.7.-.-) (Chaperone activity of bc1 complex-like) (Chaperone-ABC1-like) (Coenzyme Q protein 8A) (aarF domain-containing protein kinase 3)	COQ8A_MOUSE	SUBCELLULAR LOCATION: Mitochondrion {ECO:0000250|UniProtKB:Q8NI60}. Membrane {ECO:0000255}; Single-pass membrane protein {ECO:0000250|UniProtKB:Q8NI60, ECO:0000255}.	Coq8a	Q60936	26
-0.240482	16.3804	-2.76011	0.0165841	0.274149	-3.46827	Dephospho-CoA kinase domain-containing protein	DCAKD_MOUSE		Dcakd	Q8BHC4	7
0.202198	15.3359	2.75252	0.016824	0.277165	-3.48199	RNA demethylase ALKBH5 (EC 1.14.11.-) (Alkylated DNA repair protein alkB homolog 5) (Alpha-ketoglutarate-dependent dioxygenase alkB homolog 5)	ALKB5_MOUSE	SUBCELLULAR LOCATION: Nucleus speckle {ECO:0000250|UniProtKB:Q6P6C2}.	Alkbh5	Q3TSG4	2
0.295231	16.3996	2.74758	0.0169816	0.27881	-3.49089	Sushi domain-containing protein 2	SUSD2_MOUSE	SUBCELLULAR LOCATION: Cell membrane {ECO:0000250|UniProtKB:Q9UGT4}; Single-pass type I membrane protein {ECO:0000305}.	Susd2	Q9DBX3	2
-0.243094	14.3521	-2.74372	0.0171061	0.279901	-3.49786	Signal-induced proliferation-associated 1-like protein 2 (SIPA1-like protein 2)	SI1L2_MOUSE		Sipa1l2	Q80TE4	2
0.212047	17.3644	2.74151	0.0171776	0.280122	-3.50184	Sodium/calcium exchanger 1 (Na(+)/Ca(2+)-exchange protein 1) (Solute carrier family 8 member 1)	NAC1_MOUSE	SUBCELLULAR LOCATION: Cell membrane {ECO:0000269|PubMed:8659820}; Multi-pass membrane protein {ECO:0000305}.	Slc8a1	P70414	22
0.314546	14.4562	2.73972	0.0172358	0.280126	-3.50508	Unconventional myosin-Vb	MYO5B_MOUSE	SUBCELLULAR LOCATION: Cytoplasm {ECO:0000250|UniProtKB:P70569}.	Myo5b	P21271	3
-0.246341	17.4497	-2.72988	0.0175593	0.283474	-3.52281	Etoposide-induced protein 2.4 (p53-induced gene 8 protein)	EI24_MOUSE	SUBCELLULAR LOCATION: Nucleus membrane {ECO:0000250}; Multi-pass membrane protein {ECO:0000250}. Cytoplasm {ECO:0000250}. Endoplasmic reticulum membrane {ECO:0000269|PubMed:15781622}; Multi-pass membrane protein {ECO:0000269|PubMed:15781622}.	Ei24	Q61070	3
0.454663	15.4911	2.73005	0.0175536	0.283474	-3.5225	Peptidyl-prolyl cis-trans isomerase FKBP5 (PPIase FKBP5) (EC 5.2.1.8) (51 kDa FK506-binding protein) (51 kDa FKBP) (FKBP-51) (FK506-binding protein 5) (FKBP-5) (Rotamase)	FKBP5_MOUSE	SUBCELLULAR LOCATION: Cytoplasm {ECO:0000269|PubMed:11751894}. Nucleus {ECO:0000269|PubMed:11751894}.	Fkbp5	Q64378	7
0.199062	15.9533	2.72745	0.0176401	0.283829	-3.52719	Transmembrane protein 53	TMM53_MOUSE	SUBCELLULAR LOCATION: Membrane {ECO:0000305}; Single-pass membrane protein {ECO:0000305}.	Tmem53	Q9D0Z3	2
-0.301192	16.819	-2.71799	0.0179579	0.287982	-3.54421	Lamina-associated polypeptide 2, isoforms beta/delta/epsilon/gamma (Thymopoietin isoforms beta/delta/epsilon/gamma) (TP beta/delta/epsilon/gamma)	LAP2B_MOUSE	SUBCELLULAR LOCATION: Nucleus inner membrane {ECO:0000250}; Single-pass type II membrane protein {ECO:0000250}. Chromosome {ECO:0000250}. Note=Tightly associated with the nuclear lamina. {ECO:0000250}.	Tmpo	Q61029	7
0.407104	14.3784	2.71361	0.0181072	0.288637	-3.55211	Protein Z-dependent protease inhibitor (PZ-dependent protease inhibitor) (PZI) (Serpin A10)	ZPI_MOUSE	SUBCELLULAR LOCATION: Secreted {ECO:0000250}.	Serpina10	Q8R121	3
-0.273626	16.9519	-2.71328	0.0181183	0.288637	-3.55269	PC4 and SFRS1-interacting protein (Lens epithelium-derived growth factor) (mLEDGF)	PSIP1_MOUSE	SUBCELLULAR LOCATION: Nucleus {ECO:0000250}.	Psip1	Q99JF8	7
-0.239195	15.2365	-2.70919	0.0182588	0.289918	-3.56005	ADP-ribosylation factor GTPase-activating protein 1 (ARF GAP 1) (ADP-ribosylation factor 1 GTPase-activating protein) (ARF1 GAP) (ARF1-directed GTPase-activating protein)	ARFG1_MOUSE	SUBCELLULAR LOCATION: Cytoplasm {ECO:0000250}. Golgi apparatus {ECO:0000250}. Note=Associates with the Golgi complex. {ECO:0000250}.	Arfgap1	Q9EPJ9	5
0.270786	15.9103	2.70476	0.0184121	0.291394	-3.56802	Tumor protein D53 (mD53) (Tumor protein D52-like 1)	TPD53_MOUSE		Tpd52l1	O54818	3
-0.359655	16.4454	-2.6965	0.0187014	0.295005	-3.58286	Glutaminase kidney isoform, mitochondrial (GLS) (EC 3.5.1.2)	GLSK_MOUSE	SUBCELLULAR LOCATION: Isoform 1: Cytoplasm, cytosol {ECO:0000250}.; SUBCELLULAR LOCATION: Isoform 2: Mitochondrion.	Gls	D3Z7P3	18
-0.269974	17.8086	-2.6932	0.018818	0.295878	-3.58878	60S ribosomal protein L12	RL12_MOUSE		Rpl12	P35979	8
0.397991	14.803	2.69026	0.0189227	0.296558	-3.59406	Transmembrane protein 186	TM186_MOUSE	SUBCELLULAR LOCATION: Membrane {ECO:0000305}; Multi-pass membrane protein {ECO:0000305}.	Tmem186	Q9CR76	3
-0.215387	15.7582	-2.68721	0.0190316	0.2973	-3.59952	Serine/threonine-protein kinase N1 (EC 2.7.11.13) (Protein kinase C-like 1) (Protein kinase C-like PKN) (Protein-kinase C-related kinase 1) (Serine-threonine protein kinase N)	PKN1_MOUSE	SUBCELLULAR LOCATION: Cytoplasm {ECO:0000250|UniProtKB:Q16512}. Nucleus {ECO:0000250|UniProtKB:Q16512}. Endosome {ECO:0000250|UniProtKB:Q16512}. Cell membrane {ECO:0000250|UniProtKB:Q63433}; Peripheral membrane protein {ECO:0000250}. Cleavage furrow {ECO:0000250|UniProtKB:Q16512}. Midbody {ECO:0000250|UniProtKB:Q16512}. Note=Associates with chromatin in a ligand-dependent manner. Localization to …	Pkn1	P70268	8
0.2423	17.1885	2.68524	0.0191027	0.297447	-3.60307	Asporin (Periodontal ligament-associated protein 1) (PLAP-1)	ASPN_MOUSE	SUBCELLULAR LOCATION: Secreted, extracellular space, extracellular matrix {ECO:0000250}.	Aspn	Q99MQ4	7
-0.257574	15.9233	-2.68227	0.0192099	0.298155	-3.6084	Syntaxin-5	STX5_MOUSE	SUBCELLULAR LOCATION: Endoplasmic reticulum-Golgi intermediate compartment membrane {ECO:0000250|UniProtKB:Q08851}; Single-pass type IV membrane protein {ECO:0000255}. Golgi apparatus membrane {ECO:0000250|UniProtKB:Q08851}. Note=Localizes throughout the Golgi apparatus, but most abundant in the cis-most cisternae. {ECO:0000250|UniProtKB:Q08851}.	Stx5	Q8K1E0	6
-0.233201	15.411	-2.68029	0.0192815	0.298308	-3.61194	E3 ubiquitin-protein ligase UBR3 (EC 2.3.2.27) (N-recognin-3) (RING-type E3 ubiquitin transferase UBR3) (Ubiquitin-protein ligase E3-alpha-3) (Ubiquitin-protein ligase E3-alpha-III) (Zinc finger protein 650)	UBR3_MOUSE	SUBCELLULAR LOCATION: Membrane {ECO:0000305}; Multi-pass membrane protein {ECO:0000305}.	Ubr3	Q5U430	15
0.380643	14.7424	2.67467	0.0194871	0.299568	-3.62202	DNA helicase B (EC 3.6.4.12)	HELB_MOUSE	SUBCELLULAR LOCATION: Nucleus {ECO:0000269|PubMed:26774285}. Cytoplasm {ECO:0000269|PubMed:26774285}. Chromosome {ECO:0000250|UniProtKB:Q8NG08}. Note=Predominantly nuclear. Phosphorylation at Ser-942 by CDK2 during the G1/S transition results in its nuclear export into the cytoplasm as cells approach and progress through S phase. Following DNA damage, recruited to sites of double-strand breaks by…	Helb	Q6NVF4	3
-0.223706	17.0443	-2.67626	0.0194287	0.299568	-3.61917	Acylglycerol kinase, mitochondrial (EC 2.7.1.107) (EC 2.7.1.94) (Multiple substrate lipid kinase) (MuLK) (Multi-substrate lipid kinase)	AGK_MOUSE	SUBCELLULAR LOCATION: Mitochondrion inner membrane {ECO:0000250|UniProtKB:Q53H12}; Peripheral membrane protein {ECO:0000250|UniProtKB:Q53H12}. Mitochondrion intermembrane space {ECO:0000250|UniProtKB:Q53H12}. Note=Localizes in the mitochondrion intermembrane space, where it associates with the inner membrane. It is unclear whether the N-terminal hydrophobic region forms a transmembrane region or …	Agk	Q9ESW4	21
-0.404814	16.5979	-2.66928	0.0196861	0.301666	-3.63168	Histone H1.3 (H1 VAR.4) (H1d)	H13_MOUSE	SUBCELLULAR LOCATION: Nucleus. Chromosome. Note=Mainly localizes in euchromatin. {ECO:0000250}.	Hist1h1d	P43277	2
-0.221597	17.3289	-2.66754	0.0197505	0.301695	-3.63479	60S ribosomal protein L4	RL4_MOUSE		Rpl4	Q9D8E6	17
0.275876	14.4099	2.64625	0.0205587	0.306687	-3.67289	72 kDa type IV collagenase (EC 3.4.24.24) (72 kDa gelatinase) (Gelatinase A) (Matrix metalloproteinase-2) (MMP-2) [Cleaved into: PEX]	MMP2_MOUSE	SUBCELLULAR LOCATION: Isoform 1: Secreted, extracellular space, extracellular matrix {ECO:0000250}. Membrane {ECO:0000250}. Nucleus {ECO:0000250}. Note=Colocalizes with integrin alphaV/beta3 at the membrane surface in angiogenic blood vessels and melanomas. Found in mitochondria, along microfibrils, and in nuclei of cardiomyocytes (By similarity). {ECO:0000250}.; SUBCELLULAR LOCATION: Isoform 2: …	Mmp2	P33434	2
0.273217	15.7089	2.64392	0.0206491	0.306687	-3.67706	Pyruvate dehydrogenase E1 component subunit alpha, testis-specific form, mitochondrial (EC 1.2.4.1) (PDHE1-A type II)	ODPAT_MOUSE	SUBCELLULAR LOCATION: Mitochondrion matrix {ECO:0000250}.	Pdha2	P35487	2
-0.371379	16.6756	-2.65343	0.0202828	0.306687	-3.66006	ATP synthase subunit f, mitochondrial	ATPK_MOUSE	SUBCELLULAR LOCATION: Mitochondrion. Mitochondrion inner membrane {ECO:0000305}; Single-pass membrane protein {ECO:0000305}.	Atp5j2	P56135	7
0.210342	15.6808	2.65036	0.0204001	0.306687	-3.66554	Protein N-lysine methyltransferase FAM173A (EC 2.1.1.-)	F173A_MOUSE	SUBCELLULAR LOCATION: Membrane {ECO:0000305}; Single-pass membrane protein {ECO:0000305}.	Fam173a	Q501J2	2
0.2311	17.8828	2.64773	0.0205015	0.306687	-3.67025	Guanine nucleotide-binding protein G(s) subunit alpha isoforms XLas (Adenylate cyclase-stimulating G alpha protein) (Extra large alphas protein) (XLalphas)	GNAS1_MOUSE	SUBCELLULAR LOCATION: Cell membrane {ECO:0000250|UniProtKB:Q63803}; Peripheral membrane protein {ECO:0000250|UniProtKB:Q63803}. Apical cell membrane {ECO:0000250|UniProtKB:Q5JWF2}.	Gnas	Q6R0H7	13
0.219874	15.5402	2.65484	0.0202287	0.306687	-3.65752	DNA-directed RNA polymerase II subunit RPB2 (EC 2.7.7.6) (DNA-directed RNA polymerase II 140 kDa polypeptide) (DNA-directed RNA polymerase II subunit B) (RNA polymerase II subunit 2) (RNA polymerase II subunit B2)	RPB2_MOUSE	SUBCELLULAR LOCATION: Nucleus {ECO:0000250}.	Polr2b	Q8CFI7	8
-0.204122	14.6012	-2.64771	0.0205023	0.306687	-3.67028	E3 ubiquitin-protein ligase TRIM7 (EC 2.3.2.27) (Glycogenin-interacting protein) (Tripartite motif-containing protein 7)	TRIM7_MOUSE		Trim7	Q923T7	3
-0.292789	15.7207	-2.64522	0.0205987	0.306687	-3.67474	Ubiquitin/ISG15-conjugating enzyme E2 L6 (EC 2.3.2.23) (E2 ubiquitin-conjugating enzyme L6) (UbcM8) (Ubiquitin carrier protein L6) (Ubiquitin-protein ligase L6)	UB2L6_MOUSE		Ube2l6	Q9QZU9	2
-0.201316	16.0317	-2.64654	0.0205474	0.306687	-3.67237	Signal transducer and activator of transcription 2	STAT2_MOUSE	SUBCELLULAR LOCATION: Cytoplasm {ECO:0000250|UniProtKB:P52630}. Nucleus {ECO:0000250|UniProtKB:P52630}. Note=Translocated into the nucleus upon activation by IFN-alpha/beta. {ECO:0000250|UniProtKB:P52630}.	Stat2	Q9WVL2	3
-0.355171	15.3826	-2.64115	0.0207571	0.307345	-3.68201	Galectin-9 (Gal-9)	LEG9_MOUSE	SUBCELLULAR LOCATION: Cytoplasm {ECO:0000269|PubMed:23242525}. Nucleus {ECO:0000269|PubMed:23242525}. Secreted {ECO:0000250|UniProtKB:O00182}. Note=May also be secreted by a non-classical secretory pathway (PubMed:9038233). Secreted by mesenchymal stromal cells upon IFNG stimulation (By similarity). {ECO:0000250|UniProtKB:O00182, ECO:0000269|PubMed:9038233}.	Lgals9	O08573	3
0.19532	15.312	2.63845	0.0208629	0.307966	-3.68683	GrpE protein homolog 2, mitochondrial (Mt-GrpE#2)	GRPE2_MOUSE	SUBCELLULAR LOCATION: Mitochondrion matrix.	Grpel2	O88396	2
0.221702	18.2837	2.6298	0.0212051	0.310172	-3.70227	BCL2/adenovirus E1B 19 kDa protein-interacting protein 3	BNIP3_MOUSE	SUBCELLULAR LOCATION: Mitochondrion. Mitochondrion outer membrane {ECO:0000250}; Single-pass membrane protein {ECO:0000250}. Note=Coexpression with the EIB 19-kDa protein results in a shift in NIP3 localization pattern to the nuclear envelope. Colocalizes with ACAA2 in the mitochondria. Colocalizes with SPATA18 at the mitochondrion outer membrane (By similarity). {ECO:0000250}.	Bnip3	O55003	3
0.261308	17.0288	2.63129	0.0211458	0.310172	-3.69962	Apolipoprotein A-IV (Apo-AIV) (ApoA-IV) (Apolipoprotein A4)	APOA4_MOUSE	SUBCELLULAR LOCATION: Secreted.	Apoa4	P06728	26
-0.282808	17.024	-2.63053	0.0211758	0.310172	-3.70096	Thioredoxin-interacting protein (Vitamin D3 up-regulated protein 1)	TXNIP_MOUSE	SUBCELLULAR LOCATION: Cytoplasm {ECO:0000269|PubMed:10843682}.	Txnip	Q8BG60	6
-0.299846	18.2609	-2.62024	0.0215898	0.312487	-3.71932	Mitochondrial import receptor subunit TOM5 homolog	TOM5_MOUSE	SUBCELLULAR LOCATION: Mitochondrion outer membrane {ECO:0000250|UniProtKB:Q8N4H5}; Single-pass membrane protein {ECO:0000250|UniProtKB:Q8N4H5}.	Tomm5	B1AXP6	3
-0.358654	14.0487	-2.61508	0.0217999	0.312487	-3.72851	SPARC (Basement-membrane protein 40) (BM-40) (Osteonectin) (ON) (Secreted protein acidic and rich in cysteine)	SPRC_MOUSE	SUBCELLULAR LOCATION: Secreted, extracellular space, extracellular matrix, basement membrane {ECO:0000269|PubMed:3427055}. Note=In or around the basement membrane.	Sparc	P07214	3
-0.25169	17.0329	-2.62063	0.021574	0.312487	-3.71863	Serpin H1 (47 kDa heat shock protein) (Collagen-binding protein) (Colligin) (Serine protease inhibitor J6)	SERPH_MOUSE	SUBCELLULAR LOCATION: Endoplasmic reticulum lumen.	Serpinh1	P19324	18
0.517126	17.5149	2.60996	0.0220107	0.312487	-3.73762	NAD(P)H dehydrogenase [quinone] 1 (EC 1.6.5.2) (Azoreductase) (DT-diaphorase) (DTD) (Menadione reductase) (NAD(P)H:quinone oxidoreductase 1) (Phylloquinone reductase) (Quinone reductase 1) (QR1)	NQO1_MOUSE	SUBCELLULAR LOCATION: Cytoplasm.	Nqo1	Q64669	11
-0.223382	15.791	-2.61693	0.0217244	0.312487	-3.72522	Nestin	NEST_MOUSE		Nes	Q6P5H2	21
-0.203917	16.2515	-2.62259	0.0214946	0.312487	-3.71513	Mitochondrial Rho GTPase 1 (MIRO-1) (EC 3.6.5.-) (Ras homolog gene family member T1)	MIRO1_MOUSE	SUBCELLULAR LOCATION: Mitochondrion outer membrane {ECO:0000250}; Single-pass type IV membrane protein {ECO:0000250}. Note=Colocalizes with MGARP and RHOT2 at the mitochondria. {ECO:0000250}.	Rhot1	Q8BG51	11
0.351605	13.5304	2.61651	0.0217417	0.312487	-3.72597	Latent-transforming growth factor beta-binding protein 1 (LTBP-1) (Transforming growth factor beta-1-binding protein 1) (TGF-beta1-BP-1)	LTBP1_MOUSE	SUBCELLULAR LOCATION: Secreted {ECO:0000250|UniProtKB:Q14766}.	Ltbp1	Q8CG19	6
-0.225125	15.5735	-2.61248	0.0219069	0.312487	-3.73315	AFG3-like protein 1 (EC 3.4.24.-)	AFG31_MOUSE	SUBCELLULAR LOCATION: Mitochondrion inner membrane {ECO:0000269|PubMed:19656850}; Multi-pass membrane protein {ECO:0000255}.	Afg3l1	Q920A7	15
0.557651	15.195	2.61042	0.021992	0.312487	-3.73682	Low molecular weight phosphotyrosine protein phosphatase (LMW-PTP) (LMW-PTPase) (EC 3.1.3.48) (Low molecular weight cytosolic acid phosphatase) (EC 3.1.3.2)	PPAC_MOUSE	SUBCELLULAR LOCATION: Cytoplasm {ECO:0000250}.	Acp1	Q9D358	3
-0.202328	16.4209	-2.61375	0.0218546	0.312487	-3.73088	SUMO-activating enzyme subunit 2 (EC 2.3.2.-) (Anthracycline-associated resistance ARX) (Ubiquitin-like 1-activating enzyme E1B) (Ubiquitin-like modifier-activating enzyme 2)	SAE2_MOUSE	SUBCELLULAR LOCATION: Cytoplasm {ECO:0000250}. Nucleus {ECO:0000250}. Note=Shuttles between the cytoplasm and the nucleus, sumoylation is required either for nuclear translocation or nuclear retention. {ECO:0000250}.	Uba2	Q9Z1F9	17
-0.352937	15.6503	-2.60003	0.0224254	0.316513	-3.7553	Protein NDRG4 (N-myc downstream-regulated gene 4 protein) (Protein Ndr4)	NDRG4_MOUSE	SUBCELLULAR LOCATION: Cytoplasm, cytosol {ECO:0000250}.	Ndrg4	Q8BTG7	3
0.429087	17.3284	2.60131	0.0223717	0.316513	-3.75304	Transmembrane protein 205	TM205_MOUSE	SUBCELLULAR LOCATION: Membrane {ECO:0000305}; Multi-pass membrane protein {ECO:0000305}.	Tmem205	Q91XE8	3
0.31936	15.3285	2.59488	0.0226435	0.317733	-3.76447	2-amino-3-ketobutyrate coenzyme A ligase, mitochondrial (AKB ligase) (EC 2.3.1.29) (Aminoacetone synthase) (Glycine acetyltransferase)	KBL_MOUSE	SUBCELLULAR LOCATION: Mitochondrion {ECO:0000250}. Nucleus {ECO:0000250}. Note=Translocates to the nucleus upon cold and osmotic stress. {ECO:0000250}.	Gcat	O88986	6
0.48714	17.0687	2.59546	0.0226186	0.317733	-3.76343	Glutathione S-transferase Mu 2 (EC 2.5.1.18) (GST 5-5) (GST class-mu 2) (Glutathione S-transferase pmGT2)	GSTM2_MOUSE	SUBCELLULAR LOCATION: Cytoplasm.	Gstm2	P15626	18
-0.223068	16.4692	-2.58653	0.0230013	0.321134	-3.77931	Protein Dr1 (Down-regulator of transcription 1) (Negative cofactor 2-beta) (NC2-beta) (TATA-binding protein-associated phosphoprotein)	NC2B_MOUSE	SUBCELLULAR LOCATION: Nucleus {ECO:0000250}.	Dr1	Q91WV0	2
-0.237601	17.8195	-2.58612	0.0230189	0.321134	-3.78003	GTP:AMP phosphotransferase AK3, mitochondrial (EC 2.7.4.10) (Adenylate kinase 3) (AK 3) (Adenylate kinase 3 alpha-like 1)	KAD3_MOUSE	SUBCELLULAR LOCATION: Mitochondrion matrix {ECO:0000255|HAMAP-Rule:MF_03169}.	Ak3	Q9WTP7	17
0.367652	15.5057	2.57945	0.0233086	0.324238	-3.79186	Leucine-rich repeat-containing protein 14B	LR14B_MOUSE		Lrrc14b	Q3UJB3	3
-0.587858	16.9236	-2.57723	0.0234061	0.324658	-3.79581	Four and a half LIM domains protein 2 (FHL-2) (Skeletal muscle LIM-protein 3) (SLIM-3)	FHL2_MOUSE	SUBCELLULAR LOCATION: Cytoplasm {ECO:0000250}. Nucleus {ECO:0000250}. Cytoplasm, myofibril, sarcomere, Z line {ECO:0000269|PubMed:22851699}.	Fhl2	O70433	20
0.556673	16.0553	2.57185	0.0236435	0.327013	-3.80535	Mannose-binding protein A (MBP-A) (Mannan-binding protein) (Ra-reactive factor polysaccharide-binding component p28B) (RaRF p28B)	MBL1_MOUSE	SUBCELLULAR LOCATION: Secreted {ECO:0000250}.	Mbl1	P39039	3
0.538295	15.9963	2.5673	0.0238459	0.328869	-3.81341	Complement factor B (EC 3.4.21.47) (C3/C5 convertase) [Cleaved into: Complement factor B Ba fragment; Complement factor B Bb fragment]	CFAB_MOUSE	SUBCELLULAR LOCATION: Secreted.	Cfb	P04186	14
0.197374	14.7017	2.56096	0.024131	0.331853	-3.82464	Alpha-protein kinase 3 (EC 2.7.11.-) (Myocytic induction/differentiation originator) (Midori)	ALPK3_MOUSE	SUBCELLULAR LOCATION: Nucleus {ECO:0000269|PubMed:11418590}.	Alpk3	Q924C5	22
0.246628	16.0176	2.55416	0.0244404	0.335153	-3.83668	Anoctamin-10 (Transmembrane protein 16K)	ANO10_MOUSE	SUBCELLULAR LOCATION: Cell membrane {ECO:0000250}; Multi-pass membrane protein {ECO:0000250}. Note=Shows predominantly an intracellular localization with a weak expression in the cell membrane. {ECO:0000250}.	Ano10	Q8BH79	3
-0.207096	15.5195	-2.54762	0.024742	0.338328	-3.84826	Phosphofurin acidic cluster sorting protein 1 (PACS-1)	PACS1_MOUSE	SUBCELLULAR LOCATION: Golgi apparatus, trans-Golgi network {ECO:0000250|UniProtKB:O88588}. Note=Localizes in the perinuclear region, probably the TGN. {ECO:0000250|UniProtKB:O88588}.	Pacs1	Q8K212	11
0.693664	15.5222	2.53769	0.0252063	0.341171	-3.8658	Glia-derived nexin (GDN) (Peptidase inhibitor 7) (PI-7) (Protease nexin 1) (PN-1) (Protease nexin I) (Serine protease-inhibitor 4) (Serpin E2)	GDN_MOUSE	SUBCELLULAR LOCATION: Secreted, extracellular space.	Serpine2	Q07235	3
0.497889	14.0997	2.53884	0.0251519	0.341171	-3.86376	Double-strand break repair protein MRE11 (Double-strand break repair protein MRE11A) (MmMRE11A) (Meiotic recombination 11 homolog 1) (MRE11 homolog 1) (Meiotic recombination 11 homolog A) (MRE11 homolog A)	MRE11_MOUSE	SUBCELLULAR LOCATION: Nucleus {ECO:0000250|UniProtKB:P49959}. Chromosome, telomere {ECO:0000250|UniProtKB:P49959}. Note=Localizes to discrete nuclear foci after treatment with genotoxic agents. {ECO:0000250|UniProtKB:P49959}.	Mre11	Q61216	2
-0.183267	16.6953	-2.53713	0.0252327	0.341171	-3.86679	Protein DEK	DEK_MOUSE	SUBCELLULAR LOCATION: Nucleus {ECO:0000269|PubMed:17524367}. Note=Enriched in regions where chromatin is decondensed or sparse in the interphase nuclei. {ECO:0000250}.	Dek	Q7TNV0	7
0.242578	17.4331	2.54064	0.0250675	0.341171	-3.86059	Prostamide/prostaglandin F synthase (Prostamide/PG F synthase) (Prostamide/PGF synthase) (EC 1.11.1.20)	PGFS_MOUSE	SUBCELLULAR LOCATION: Cytoplasm, cytosol {ECO:0000269|PubMed:18006499}.	Fam213b	Q9DB60	5
0.294498	17.1357	2.535	0.0253337	0.34158	-3.87056	Sorbitol dehydrogenase (EC 1.1.1.14) (L-iditol 2-dehydrogenase)	DHSO_MOUSE	SUBCELLULAR LOCATION: Mitochondrion membrane {ECO:0000269|PubMed:18799757}; Peripheral membrane protein {ECO:0000269|PubMed:18799757}. Cell projection, cilium, flagellum {ECO:0000269|PubMed:18799757}. Note=Associated with mitochondria of the midpiece and near the plasma membrane in the principal piece of the flagellum. Also found in the epididymosome, secreted by the epididymal epithelium and tha…	Sord	Q64442	11
0.361655	16.4519	2.53185	0.0254834	0.342191	-3.87611	Putative deoxyribonuclease TATDN1 (EC 3.1.21.-)	TATD1_MOUSE	SUBCELLULAR LOCATION: Nucleus {ECO:0000305}.	Tatdn1	Q6P8M1	6
-0.307309	16.215	-2.53106	0.0255208	0.342191	-3.8775	Probable D-lactate dehydrogenase, mitochondrial (DLD) (Lactate dehydrogenase D) (EC 1.1.2.4)	LDHD_MOUSE	SUBCELLULAR LOCATION: Mitochondrion {ECO:0000269|PubMed:12127981}.	Ldhd	Q7TNG8	13
-0.205271	16.1967	-2.51931	0.0260884	0.34691	-3.89823	Histone deacetylase 4 (HD4) (EC 3.5.1.98)	HDAC4_MOUSE	SUBCELLULAR LOCATION: Nucleus. Cytoplasm. Note=Shuttles between the nucleus and the cytoplasm. Upon muscle cells differentiation, it accumulates in the nuclei of myotubes, suggesting a positive role of nuclear HDAC4 in muscle differentiation. The export to cytoplasm depends on the interaction with a 14-3-3 chaperone protein and is due to its phosphorylation at Ser-245, Ser-465 and Ser-629 by CaMK…	Hdac4	Q6NZM9	2
-0.207804	15.6749	-2.52026	0.0260417	0.34691	-3.89654	Disheveled-associated activator of morphogenesis 1	DAAM1_MOUSE	SUBCELLULAR LOCATION: Cytoplasm {ECO:0000250|UniProtKB:Q9Y4D1}. Cytoplasm, cytoskeleton, cilium basal body {ECO:0000250|UniProtKB:Q9Y4D1}. Note=Perinuclear. {ECO:0000250|UniProtKB:Q9Y4D1}.	Daam1	Q8BPM0	20
-0.194918	16.7837	-2.52047	0.0260316	0.34691	-3.89618	Methylmalonic aciduria type A homolog, mitochondrial (EC 3.6.-.-)	MMAA_MOUSE	SUBCELLULAR LOCATION: Mitochondrion {ECO:0000250}.	Mmaa	Q8C7H1	19
0.255964	15.1117	2.51226	0.0264343	0.349584	-3.91064	Vacuolar protein sorting-associated protein VTA1 homolog (SKD1-binding protein 1) (SBP1)	VTA1_MOUSE	SUBCELLULAR LOCATION: Cytoplasm {ECO:0000269|PubMed:15173323}. Endosome membrane {ECO:0000269|PubMed:15173323}; Peripheral membrane protein {ECO:0000269|PubMed:15173323}.	Vta1	Q9CR26	4
0.287599	15.4016	2.5128	0.0264077	0.349584	-3.90969	N-acylethanolamine-hydrolyzing acid amidase (EC 3.5.1.-) (N-acylsphingosine amidohydrolase-like) (ASAH-like protein) [Cleaved into: N-acylethanolamine-hydrolyzing acid amidase subunit alpha; N-acylethanolamine-hydrolyzing acid amidase subunit beta]	NAAA_MOUSE	SUBCELLULAR LOCATION: Lysosome {ECO:0000250}.	Naaa	Q9D7V9	2
-0.213597	16.5337	-2.5054	0.0267751	0.353124	-3.9227	THO complex subunit 4 (Tho4) (Ally of AML-1 and LEF-1) (Aly/REF export factor) (REF1-I) (RNA and export factor-binding protein 1) (Transcriptional coactivator Aly/REF)	THOC4_MOUSE	SUBCELLULAR LOCATION: Nucleus {ECO:0000269|PubMed:9119228}. Nucleus speckle {ECO:0000250|UniProtKB:Q86V81}. Cytoplasm {ECO:0000269|PubMed:9119228}. Note=Colocalizes with the core EJC, ALYREF/THOC4, NXF1 and DDX39B in the nucleus and nuclear speckles. Localizes to regions surrounding nuclear speckles known as perispeckles in which TREX complex assembly seems to occur. Travels to the cytoplasm as p…	Alyref	O08583	5
-0.193127	16.3378	-2.50377	0.0268568	0.353237	-3.92557	Plexin-B2	PLXB2_MOUSE	SUBCELLULAR LOCATION: Cell membrane {ECO:0000269|PubMed:21966369}; Single-pass type I membrane protein {ECO:0000269|PubMed:21966369}.	Plxnb2	B2RXS4	26
0.254707	16.4072	2.4938	0.0273614	0.358022	-3.94309	Ankyrin repeat and SOCS box protein 2 (ASB-2)	ASB2_MOUSE		Asb2	Q8K0L0	12
0.225358	14.3885	2.49366	0.027369	0.358022	-3.94335	BRCA2 and CDKN1A-interacting protein	BCCIP_MOUSE	SUBCELLULAR LOCATION: Nucleus {ECO:0000250|UniProtKB:Q9P287}. Cytoplasm, cytoskeleton, microtubule organizing center, centrosome, centriole {ECO:0000269|PubMed:28394342}. Cytoplasm, cytoskeleton, spindle pole {ECO:0000269|PubMed:28394342}. Note=Colocalizes with BRCA2 in discrete nuclear foci (By similarity). In interphase, preferential localizes to the mother centriole (PubMed:28394342). Recruite…	Bccip	Q9CWI3	2
-0.299072	16.7242	-2.49037	0.0275372	0.358456	-3.94911	UMP-CMP kinase 2, mitochondrial (EC 2.7.4.14) (Nucleoside-diphosphate kinase) (EC 2.7.4.6) (Thymidylate kinase LPS-inducible member) (TYKi)	CMPK2_MOUSE	SUBCELLULAR LOCATION: Mitochondrion {ECO:0000250}.	Cmpk2	Q3U5Q7	9
-0.187921	16.3055	-2.49011	0.0275507	0.358456	-3.94957	U6 snRNA-associated Sm-like protein LSm4	LSM4_MOUSE	SUBCELLULAR LOCATION: Nucleus {ECO:0000305}.	Lsm4	Q9QXA5	4
0.376701	14.4394	2.4881	0.0276545	0.358839	-3.95311	Ras-related protein Rap-2c	RAP2C_MOUSE	SUBCELLULAR LOCATION: Cytoplasm {ECO:0000250}. Recycling endosome membrane {ECO:0000269|PubMed:19061864}; Lipid-anchor {ECO:0000269|PubMed:19061864}; Cytoplasmic side {ECO:0000269|PubMed:19061864}.	Rap2c	Q8BU31	5
0.21471	14.9875	2.48656	0.0277339	0.358905	-3.95581	C-type lectin domain family 1 member A	CLC1A_MOUSE	SUBCELLULAR LOCATION: Membrane {ECO:0000305}; Single-pass type II membrane protein {ECO:0000305}.	Clec1a	Q8BWY2	2
0.205115	14.7944	2.48228	0.0279564	0.360817	-3.96332	Endonuclease domain-containing 1 protein (EC 3.1.30.-)	ENDD1_MOUSE	SUBCELLULAR LOCATION: Secreted {ECO:0000305}.	Endod1	Q8C522	4
0.636408	16.0826	2.47806	0.0281773	0.361547	-3.97072	Hydroxymethylglutaryl-CoA synthase, mitochondrial (HMG-CoA synthase) (EC 2.3.3.10) (3-hydroxy-3-methylglutaryl coenzyme A synthase)	HMCS2_MOUSE	SUBCELLULAR LOCATION: Mitochondrion.	Hmgcs2	P54869	7
0.24931	16.9337	2.47691	0.0282376	0.361547	-3.97273	Small integral membrane protein 4 (Small nucleolar RNA host gene 8)	SMIM4_MOUSE	SUBCELLULAR LOCATION: Membrane {ECO:0000305}; Single-pass membrane protein {ECO:0000305}.	Smim4	Q8C1Q6	3
-0.206161	16.6174	-2.47873	0.0281423	0.361547	-3.96955	Dysferlin (Dystrophy-associated fer-1-like protein) (Fer-1-like protein 1)	DYSF_MOUSE	SUBCELLULAR LOCATION: Cell membrane, sarcolemma; Single-pass type II membrane protein. Cytoplasmic vesicle membrane; Single-pass type II membrane protein. Cell membrane {ECO:0000250}. Note=Colocalizes, during muscle differentiation, with BIN1 in the T-tubule system of myotubules and at the site of contact between two myotubes or a myoblast and a myotube (By similarity). Accumulates and colocalize…	Dysf	Q9ESD7	59
-0.185765	18.2409	-2.47446	0.0283669	0.362241	-3.97702	Chromobox protein homolog 1 (Heterochromatin protein 1 homolog beta) (HP1 beta) (Heterochromatin protein p25) (M31) (Modifier 1 protein)	CBX1_MOUSE	SUBCELLULAR LOCATION: Nucleus {ECO:0000250}. Note=Unassociated with chromosomes during mitosis. {ECO:0000250}.	Cbx1	P83917	2
0.206618	15.6399	2.47202	0.0284965	0.362936	-3.9813	Putative hydrolase RBBP9 (EC 3.-.-.-) (B5T-overexpressed gene protein) (Protein BOG) (Retinoblastoma-binding protein 9) (RBBP-9)	RBBP9_MOUSE	SUBCELLULAR LOCATION: Cytoplasm {ECO:0000250}. Nucleus {ECO:0000250}.	Rbbp9	O88851	6
0.470816	16.1575	2.4695	0.0286308	0.36335	-3.98572	Integrin beta-2 (Cell surface adhesion glycoproteins LFA-1/CR3/p150,95 subunit beta) (Complement receptor C3 subunit beta) (CD antigen CD18)	ITB2_MOUSE	SUBCELLULAR LOCATION: Cell membrane {ECO:0000250|UniProtKB:P05107}; Single-pass type I membrane protein {ECO:0000250|UniProtKB:P05107}. Membrane raft {ECO:0000250|UniProtKB:P05107}; Single-pass type I membrane protein {ECO:0000250|UniProtKB:P05107}.	Itgb2	P11835	2
-0.185788	16.8144	-2.46858	0.0286796	0.36335	-3.98731	Mitochondrial ornithine transporter 1 (Solute carrier family 25 member 15)	ORNT1_MOUSE	SUBCELLULAR LOCATION: Mitochondrion inner membrane; Multi-pass membrane protein {ECO:0000250|UniProtKB:A0A0G2K309}.	Slc25a15	Q9WVD5	4
0.328909	15.9989	2.46132	0.0290704	0.365517	-4.00002	3-keto-steroid reductase (EC 1.1.1.270) (17-beta-hydroxysteroid dehydrogenase 7) (17-beta-HSD 7) (Estradiol 17-beta-dehydrogenase 7) (EC 1.1.1.62)	DHB7_MOUSE	SUBCELLULAR LOCATION: Cell membrane; Single-pass membrane protein.	Hsd17b7	O88736	3
-0.229351	15.5593	-2.46118	0.0290778	0.365517	-4.00026	DNA-(apurinic or apyrimidinic site) lyase (EC 3.1.-.-) (EC 4.2.99.18) (APEX nuclease) (APEN) (Apurinic-apyrimidinic endonuclease 1) (AP endonuclease 1) (REF-1) (Redox factor-1) [Cleaved into: DNA-(apurinic or apyrimidinic site) lyase, mitochondrial]	APEX1_MOUSE	SUBCELLULAR LOCATION: Nucleus. Nucleus, nucleolus {ECO:0000250}. Nucleus speckle {ECO:0000255|PROSITE-ProRule:PRU00764}. Endoplasmic reticulum {ECO:0000250}. Cytoplasm. Note=Colocalized with SIRT1 in the nucleus. Colocalized with YBX1 in nuclear speckles after genotoxic stress. Together with OGG1 is recruited to nuclear speckles in UVA-irradiated cells. Colocalized with nucleolin and NPM1 in the …	Apex1	P28352	7
0.23369	15.2973	2.46307	0.0289755	0.365517	-3.99695	Guanine nucleotide exchange protein SMCR8 (Smith-Magenis syndrome chromosomal region candidate gene 8 protein homolog)	SMCR8_MOUSE	SUBCELLULAR LOCATION: Cytoplasm {ECO:0000269|PubMed:27617292}. Nucleus {ECO:0000250|UniProtKB:Q8TEV9}. Note=Localizes mainly in the cytoplasm. {ECO:0000250|UniProtKB:Q8TEV9}.	Smcr8	Q3UMB5	3
0.238006	14.3595	2.44182	0.0301451	0.377949	-4.03408	Inositol 1,4,5-trisphosphate receptor type 3 (IP3 receptor isoform 3) (IP3R 3) (InsP3R3) (Type 3 inositol 1,4,5-trisphosphate receptor) (Type 3 InsP3 receptor)	ITPR3_MOUSE	SUBCELLULAR LOCATION: Endoplasmic reticulum membrane {ECO:0000269|PubMed:15632133, ECO:0000269|PubMed:21030605}; Multi-pass membrane protein {ECO:0000269|PubMed:15632133, ECO:0000269|PubMed:21030605}.	Itpr3	P70227	5
0.19564	15.6852	2.43328	0.0306278	0.380052	-4.04896	Cysteine and glycine-rich protein 3 (Cysteine-rich protein 3) (CRP3) (LIM domain protein, cardiac) (Muscle LIM protein)	CSRP3_MOUSE	SUBCELLULAR LOCATION: Nucleus {ECO:0000250|UniProtKB:P50463}. Cytoplasm {ECO:0000269|PubMed:18258855}. Cytoplasm, cytoskeleton {ECO:0000305}. Cytoplasm, myofibril, sarcomere, Z line {ECO:0000269|PubMed:18258855}. Cytoplasm, myofibril, sarcomere {ECO:0000250|UniProtKB:P50461}. Note=Nucleocytoplasmic shuttling protein (By similarity). Mainly cytoplasmic. In the Z line, found associated with GLRX3 (…	Csrp3	P50462	10
-0.348256	16.6479	-2.43589	0.0304794	0.380052	-4.04441	Microtubule-associated tumor suppressor 1 homolog (AT2 receptor-binding protein) (Angiotensin-II type 2 receptor-interacting protein) (Coiled-coiled tumor suppressor gene 1 protein) (Mitochondrial tumor suppressor 1 homolog)	MTUS1_MOUSE	SUBCELLULAR LOCATION: Mitochondrion {ECO:0000250}. Golgi apparatus. Cell membrane. Nucleus. Note=In neurons, translocates into the nucleus after treatment with angiotensin-II.	Mtus1	Q5HZI1	8
-0.317966	14.8063	-2.43421	0.030575	0.380052	-4.04735	AP-4 complex subunit epsilon-1 (AP-4 adaptor complex subunit epsilon) (Adaptor-related protein complex 4 subunit epsilon-1) (Epsilon subunit of AP-4) (Epsilon-adaptin)	AP4E1_MOUSE	SUBCELLULAR LOCATION: Golgi apparatus, trans-Golgi network membrane {ECO:0000250|UniProtKB:Q9UPM8}; Peripheral membrane protein {ECO:0000250|UniProtKB:Q9UPM8}.	Ap4e1	Q80V94	6
-0.312462	14.5507	-2.43431	0.0305689	0.380052	-4.04716	Rho GTPase-activating protein 18 (Rho-type GTPase-activating protein 18)	RHG18_MOUSE	SUBCELLULAR LOCATION: Cytoplasm {ECO:0000250|UniProtKB:Q8N392}.	Arhgap18	Q8K0Q5	12
-0.213874	15.4412	-2.42528	0.0310865	0.383771	-4.06289	Serine/threonine-protein kinase 10 (EC 2.7.11.1) (Lymphocyte-oriented kinase)	STK10_MOUSE	SUBCELLULAR LOCATION: Cell membrane {ECO:0000250}; Peripheral membrane protein {ECO:0000250}.	Stk10	O55098	4
-0.23581	15.2898	-2.42665	0.0310077	0.383771	-4.06051	Alpha-ketoglutarate-dependent dioxygenase FTO (EC 1.14.11.-) (Fat mass and obesity-associated protein) (Protein fatso)	FTO_MOUSE	SUBCELLULAR LOCATION: Nucleus {ECO:0000269|PubMed:17991826, ECO:0000269|PubMed:19234441, ECO:0000269|PubMed:19680540}. Nucleus speckle {ECO:0000250}.	Fto	Q8BGW1	6
0.753482	16.8008	2.41868	0.0314699	0.387514	-4.07436	WD repeat and FYVE domain-containing protein 1 (WD40- and FYVE domain-containing protein 1)	WDFY1_MOUSE	SUBCELLULAR LOCATION: Early endosome {ECO:0000250|UniProtKB:Q8IWB7}.	Wdfy1	E9Q4P1	2
0.33793	13.7275	2.4117	0.0318806	0.389589	-4.08649	CD63 antigen (CD antigen CD63)	CD63_MOUSE	SUBCELLULAR LOCATION: Cell membrane {ECO:0000250|UniProtKB:P08962}; Multi-pass membrane protein {ECO:0000255}. Lysosome membrane {ECO:0000269|PubMed:19075008, ECO:0000269|PubMed:21041449, ECO:0000269|PubMed:23945142}; Multi-pass membrane protein {ECO:0000255}. Late endosome membrane {ECO:0000269|PubMed:23945142}; Multi-pass membrane protein {ECO:0000255}. Endosome, multivesicular body {ECO:000025…	Cd63	P41731	2
0.201029	17.3996	2.41289	0.0318103	0.389589	-4.08443	Isochorismatase domain-containing protein 2A	ISC2A_MOUSE	SUBCELLULAR LOCATION: Cytoplasm {ECO:0000250}. Nucleus {ECO:0000250}. Note=Localizes to the nucleus in the presence of CDKN2A. {ECO:0000250}.	Isoc2a	P85094	5
-0.210805	15.7945	-2.41351	0.0317736	0.389589	-4.08335	Prolyl-tRNA synthetase associated domain-containing protein 1 (PrdX deacylase domain-containing protein 1)	PRXD1_MOUSE		Prorsd1	Q9D820	6
-0.306044	17.5388	-2.40929	0.0320238	0.390351	-4.09068	NADH-cytochrome b5 reductase 1 (b5R.1) (EC 1.6.2.2) (NAD(P)H:quinone oxidoreductase type 3 polypeptide A2)	NB5R1_MOUSE	SUBCELLULAR LOCATION: Membrane {ECO:0000305}; Single-pass membrane protein {ECO:0000305}.	Cyb5r1	Q9DB73	8
0.291274	16.6355	2.40614	0.0322113	0.391647	-4.09614	NAD kinase 2, mitochondrial (EC 2.7.1.23) (Mitochondrial NAD kinase) (NAD kinase domain-containing protein 1, mitochondrial)	NAKD2_MOUSE	SUBCELLULAR LOCATION: Mitochondrion {ECO:0000250}.	Nadk2	Q8C5H8	9
1.00798	16.9251	2.40167	0.0324799	0.393921	-4.10391	Ig gamma-2A chain C region secreted form (B allele)	GCAB_MOUSE	SUBCELLULAR LOCATION: Isoform Secreted: Secreted {ECO:0000305}.		P01864	5
-0.190942	14.7985	-2.39603	0.0328212	0.395082	-4.11368	Mitochondrial dynamics protein MID49 (Mitochondrial dynamics protein of 49 kDa homolog) (Mitochondrial elongation factor 2) (Smith-Magenis syndrome chromosomal region candidate gene 7 protein homolog)	MID49_MOUSE	SUBCELLULAR LOCATION: Mitochondrion outer membrane {ECO:0000269|PubMed:24508339}; Single-pass membrane protein {ECO:0000269|PubMed:24508339}. Note=Colocalizes with DNM1L at mitochondrial membrane. Forms foci and rings around mitochondria.	Mief2	Q5NCS9	4
0.202981	15.856	2.39655	0.0327897	0.395082	-4.11278	Nurim (Nuclear envelope membrane protein) (Nuclear rim protein)	NRM_MOUSE	SUBCELLULAR LOCATION: Nucleus inner membrane {ECO:0000250}; Multi-pass membrane protein {ECO:0000250}.	Nrm	Q8VC65	2
0.179697	15.1659	2.39684	0.032772	0.395082	-4.11227	Deoxyhypusine hydroxylase (DOHH) (EC 1.14.99.29) (Deoxyhypusine dioxygenase) (Deoxyhypusine monooxygenase)	DOHH_MOUSE		Dohh	Q99LN9	5
-0.215666	16.5007	-2.3946	0.0329084	0.395147	-4.11616	Ataxin-2 (Spinocerebellar ataxia type 2 protein homolog)	ATX2_MOUSE	SUBCELLULAR LOCATION: Cytoplasm {ECO:0000269|PubMed:9668173}.	Atxn2	O70305	12
0.389061	13.9866	2.3912	0.0331164	0.396657	-4.12204	Glutamine--fructose-6-phosphate aminotransferase [isomerizing] 2 (EC 2.6.1.16) (D-fructose-6-phosphate amidotransferase 2) (Glutamine:fructose-6-phosphate amidotransferase 2) (GFAT 2) (GFAT2) (Hexosephosphate aminotransferase 2)	GFPT2_MOUSE		Gfpt2	Q9Z2Z9	2
0.242423	14.893	2.38612	0.0334296	0.399418	-4.13083	Myotubularin-related protein 1 (Phosphatidylinositol-3,5-bisphosphate 3-phosphatase) (EC 3.1.3.95) (Phosphatidylinositol-3-phosphate phosphatase) (EC 3.1.3.64)	MTMR1_MOUSE	SUBCELLULAR LOCATION: Cell membrane {ECO:0000269|PubMed:12217958}; Peripheral membrane protein {ECO:0000269|PubMed:12217958}; Cytoplasmic side {ECO:0000269|PubMed:12217958}. Cytoplasm {ECO:0000269|PubMed:12217958}.	Mtmr1	Q9Z2C4	4
-0.228329	15.6415	-2.38477	0.0335135	0.399431	-4.13317	Ubiquitin conjugation factor E4 B (EC 2.3.2.27) (RING-type E3 ubiquitin transferase E4 B) (Ubiquitin fusion degradation protein 2)	UBE4B_MOUSE	SUBCELLULAR LOCATION: Cytoplasm {ECO:0000269|PubMed:11435423, ECO:0000269|PubMed:11770485, ECO:0000269|PubMed:12504083}. Nucleus {ECO:0000269|PubMed:11435423}.	Ube4b	Q9ES00	8
0.189084	15.6215	2.38152	0.033716	0.400854	-4.13879	N-acetylglucosamine-6-sulfatase (EC 3.1.6.14) (Glucosamine-6-sulfatase) (G6S)	GNS_MOUSE	SUBCELLULAR LOCATION: Lysosome {ECO:0000250}.	Gns	Q8BFR4	6
0.272443	15.2733	2.37642	0.0340357	0.403042	-4.1476	EPM2A-interacting protein 1 (Laforin-interacting protein)	EPMIP_MOUSE	SUBCELLULAR LOCATION: Endoplasmic reticulum {ECO:0000250}.	Epm2aip1	Q8VEH5	8
-0.234505	15.2853	-2.37592	0.034067	0.403042	-4.14846	RNA-binding protein 39 (Coactivator of activating protein 1 and estrogen receptors) (Coactivator of AP-1 and ERs) (RNA-binding motif protein 39) (RNA-binding region-containing protein 2) (Transcription coactivator CAPER)	RBM39_MOUSE	SUBCELLULAR LOCATION: Nucleus {ECO:0000305}.	Rbm39	Q8VH51	9
-0.199142	15.4327	-2.36686	0.0346431	0.408857	-4.1641	Dual specificity mitogen-activated protein kinase kinase 3 (MAP kinase kinase 3) (MAPKK 3) (EC 2.7.12.2) (MAPK/ERK kinase 3) (MEK 3)	MP2K3_MOUSE		Map2k3	O09110	6
-0.385677	15.9639	-2.36404	0.0348241	0.409167	-4.16896	Elongation factor 1-alpha 1 (EF-1-alpha-1) (Elongation factor Tu) (EF-Tu) (Eukaryotic elongation factor 1 A-1) (eEF1A-1)	EF1A1_MOUSE	SUBCELLULAR LOCATION: Cytoplasm {ECO:0000269|PubMed:19856081}. Nucleus {ECO:0000250|UniProtKB:P68104}. Nucleus, nucleolus {ECO:0000250|UniProtKB:P68104}. Cell membrane {ECO:0000250|UniProtKB:P68104}. Note=Colocalizes with DLC1 at actin-rich regions in the cell periphery. Translocates together with ZPR1 from the cytoplasm to the nucleus and nucleolus after treatment with mitogens. Localization at …	Eef1a1	P10126	13
-0.170495	16.4417	-2.36381	0.0348389	0.409167	-4.16935	Heterogeneous nuclear ribonucleoprotein U-like protein 1	HNRL1_MOUSE	SUBCELLULAR LOCATION: Nucleus {ECO:0000250}.	Hnrnpul1	Q8VDM6	8
0.293152	16.8009	2.36215	0.0349465	0.409434	-4.17223	Nucleoside diphosphate-linked moiety X motif 13 (Nudix motif 13) (EC 3.-.-.-)	NUD13_MOUSE		Nudt13	Q8JZU0	6
0.20322	15.4186	2.35876	0.0351662	0.410017	-4.17807	Serpin B8	SPB8_MOUSE	SUBCELLULAR LOCATION: Cytoplasm {ECO:0000250}.	Serpinb8	O08800	2
-0.231893	17.5788	-2.35977	0.0351003	0.410017	-4.17632	Tubulin alpha-8 chain (Alpha-tubulin 8)	TBA8_MOUSE	SUBCELLULAR LOCATION: Cytoplasm, cytoskeleton.	Tuba8	Q9JJZ2	6
0.332984	16.3108	2.35578	0.0353601	0.410296	-4.18319	Integral membrane protein 2B (Immature BRI2) (imBRI2) (Protein E25B) (Transmembrane protein BRI) (Bri) [Cleaved into: BRI2, membrane form (Mature BRI2) (mBRI2); BRI2 intracellular domain (BRI2 ICD); BRI2C, soluble form; Bri23 peptide (Bri2-23) (ABri23) (C-terminal peptide) (P23 peptide)]	ITM2B_MOUSE	SUBCELLULAR LOCATION: Integral membrane protein 2B: Golgi apparatus membrane {ECO:0000250|UniProtKB:Q9Y287}; Single-pass type II membrane protein {ECO:0000250|UniProtKB:Q9Y287}. Note=Immature BRI2 (imBRI2) is cleaved by furin in the Golgi into mBRI2 and a Bri23 peptide. mBRI2 is transported to the plasma membrane and Bri23 peptide is secreted. {ECO:0000250|UniProtKB:Q9Y287}.; SUBCELLULAR LOCATION…	Itm2b	O89051	5
0.231121	15.4543	2.35679	0.0352941	0.410296	-4.18145	N(G),N(G)-dimethylarginine dimethylaminohydrolase 1 (DDAH-1) (Dimethylarginine dimethylaminohydrolase 1) (EC 3.5.3.18) (DDAHI) (Dimethylargininase-1)	DDAH1_MOUSE		Ddah1	Q9CWS0	5
0.377601	14.8621	2.35388	0.0354845	0.410752	-4.18646	N-acetylneuraminate lyase (NALase) (EC 4.1.3.3) (N-acetylneuraminate pyruvate-lyase) (N-acetylneuraminic acid aldolase) (Sialate lyase) (Sialate-pyruvate lyase) (Sialic acid aldolase) (Sialic acid lyase)	NPL_MOUSE	SUBCELLULAR LOCATION: Cytoplasm {ECO:0000250}.	Npl	Q9DCJ9	2
0.237775	15.9565	2.35224	0.0355924	0.411016	-4.18929	Retinoid-inducible serine carboxypeptidase (EC 3.4.16.-) (Serine carboxypeptidase 1)	RISC_MOUSE	SUBCELLULAR LOCATION: Secreted {ECO:0000305}.	Scpep1	Q920A5	5
-0.211027	15.8813	-2.34959	0.0357673	0.411991	-4.19385	T-complex protein 1 subunit delta (TCP-1-delta) (A45) (CCT-delta)	TCPD_MOUSE	SUBCELLULAR LOCATION: Cytoplasm {ECO:0000269|PubMed:23807208}. Melanosome {ECO:0000250|UniProtKB:P50991}. Cytoplasm, cytoskeleton, microtubule organizing center, centrosome {ECO:0000269|PubMed:23807208}. Cytoplasm, cytoskeleton, cilium basal body {ECO:0000269|PubMed:23807208}.	Cct4	P80315	32
0.266906	15.4038	2.34837	0.0358475	0.411991	-4.19594	Cytosolic 10-formyltetrahydrofolate dehydrogenase (10-FTHFDH) (FDH) (EC 1.5.1.6) (Aldehyde dehydrogenase family 1 member L1)	AL1L1_MOUSE	SUBCELLULAR LOCATION: Cytoplasm.	Aldh1l1	Q8R0Y6	3
0.413033	16.449	2.34382	0.0361505	0.412691	-4.20377	Lysosome membrane protein 2 (85 kDa lysosomal membrane sialoglycoprotein) (LGP85) (Lysosome membrane protein II) (LIMP II) (Scavenger receptor class B member 2)	SCRB2_MOUSE	SUBCELLULAR LOCATION: Lysosome membrane {ECO:0000269|PubMed:24162852, ECO:0000269|PubMed:9399579}; Multi-pass membrane protein {ECO:0000269|PubMed:24162852, ECO:0000269|PubMed:9399579}.	Scarb2	O35114	6
-0.228212	15.4351	-2.34289	0.0362126	0.412691	-4.20537	Nuclear autoantigen Sp-100 (Nuclear dot-associated Sp100 protein) (Speckled 100 kDa)	SP100_MOUSE	SUBCELLULAR LOCATION: Nucleus {ECO:0000255|PROSITE-ProRule:PRU00185, ECO:0000255|PROSITE-ProRule:PRU00747}. Nucleus, PML body {ECO:0000250}. Cytoplasm {ECO:0000250}. Note=Accumulates in the cytoplasm upon FAS activation. {ECO:0000250}.	Sp100	O35892	6
-0.194641	16.0049	-2.34214	0.0362626	0.412691	-4.20665	NADH dehydrogenase [ubiquinone] 1 beta subcomplex subunit 6 (Complex I-B17) (CI-B17) (NADH-ubiquinone oxidoreductase B17 subunit)	NDUB6_MOUSE	SUBCELLULAR LOCATION: Mitochondrion inner membrane {ECO:0000250|UniProtKB:O95139}; Single-pass membrane protein {ECO:0000255}; Matrix side {ECO:0000250|UniProtKB:O95139}.	Ndufb6	Q3UIU2	12
0.292253	16.5531	2.34264	0.0362291	0.412691	-4.20579	Carboxypeptidase N catalytic chain (CPN) (EC 3.4.17.3) (Carboxypeptidase N polypeptide 1) (Carboxypeptidase N small subunit)	CBPN_MOUSE	SUBCELLULAR LOCATION: Secreted, extracellular space {ECO:0000269|PubMed:10878383}.	Cpn1	Q9JJN5	3
0.255841	16.7047	2.34105	0.036336	0.412691	-4.20853	Destrin (Actin-depolymerizing factor) (ADF) (Sid 23)	DEST_MOUSE		Dstn	Q9R0P5	10
-0.238646	15.9382	-2.33862	0.0364992	0.413572	-4.2127	AP-4 complex subunit beta-1 (AP-4 adaptor complex subunit beta) (Adaptor-related protein complex 4 subunit beta-1) (Beta subunit of AP-4) (Beta4-adaptin)	AP4B1_MOUSE	SUBCELLULAR LOCATION: Golgi apparatus, trans-Golgi network membrane {ECO:0000250|UniProtKB:Q9Y6B7}; Peripheral membrane protein {ECO:0000250|UniProtKB:Q9Y6B7}.	Ap4b1	Q9WV76	3
0.192613	16.911	2.33525	0.0367268	0.414206	-4.21849	Caveolin-1	CAV1_MOUSE	SUBCELLULAR LOCATION: Golgi apparatus membrane {ECO:0000250}; Peripheral membrane protein {ECO:0000250}. Cell membrane {ECO:0000250}; Peripheral membrane protein {ECO:0000250}. Membrane, caveola {ECO:0000269|PubMed:19546242, ECO:0000269|PubMed:21610094}; Peripheral membrane protein {ECO:0000269|PubMed:21610094}. Membrane raft {ECO:0000250|UniProtKB:Q03135}. Golgi apparatus, trans-Golgi network {E…	Cav1	P49817	8
-0.179062	18.1757	-2.33579	0.0366902	0.414206	-4.21756	Armadillo repeat-containing protein 10	ARM10_MOUSE	SUBCELLULAR LOCATION: Endoplasmic reticulum membrane {ECO:0000250}; Single-pass membrane protein {ECO:0000250}.	Armc10	Q9D0L7	5
-0.205254	17.1138	-2.33339	0.0368528	0.414659	-4.22167	Retinol dehydrogenase 13 (EC 1.1.1.-)	RDH13_MOUSE		Rdh13	Q8CEE7	7
0.193195	17.243	2.33063	0.0370411	0.414843	-4.22641	Alpha-crystallin B chain (Alpha(B)-crystallin) (P23)	CRYAB_MOUSE	SUBCELLULAR LOCATION: Cytoplasm {ECO:0000250|UniProtKB:P02511}. Nucleus {ECO:0000250|UniProtKB:P02511}. Note=Translocates to the nucleus during heat shock and resides in sub-nuclear structures known as SC35 speckles or nuclear splicing speckles. Localizes at the Z-bands and the intercalated disk in cardiomyocytes. {ECO:0000250|UniProtKB:P02511}.	Cryab	P23927	13
0.171017	16.854	2.33068	0.0370373	0.414843	-4.22632	Heat shock 70 kDa protein 12B	HS12B_MOUSE		Hspa12b	Q9CZJ2	30
-0.180004	16.8979	-2.3284	0.037194	0.415591	-4.23024	ATPase family AAA domain-containing protein 3 (AAA-ATPase TOB3)	ATAD3_MOUSE	SUBCELLULAR LOCATION: Mitochondrion inner membrane {ECO:0000250}; Single-pass membrane protein {ECO:0000250}. Mitochondrion matrix, mitochondrion nucleoid {ECO:0000250}. Note=In the mitochondrial inner membrane, enriched in sites with the potential to form contacts with the outer membrane. The N-terminal domain interacts with the inner surface of the mitochondrial outer membrane and the C-termina…	Atad3	Q925I1	31
0.216569	15.3022	2.3268	0.0373039	0.415857	-4.23298	ATP-binding cassette sub-family A member 7	ABCA7_MOUSE	SUBCELLULAR LOCATION: Cell membrane {ECO:0000269|PubMed:12917409}; Multi-pass membrane protein {ECO:0000255}. Golgi apparatus membrane {ECO:0000269|PubMed:16908670}; Multi-pass membrane protein {ECO:0000255}. Early endosome membrane {ECO:0000269|PubMed:16908670}; Multi-pass membrane protein {ECO:0000255}. Note=Localizes to cell membrane ruffles and phagocytic cups of macrophages stimulated with C…	Abca7	Q91V24	2
-0.461742	16.365	-2.31903	0.0378414	0.415979	-4.24627	Phosphatidylinositol 4,5-bisphosphate 3-kinase catalytic subunit alpha isoform (PI3-kinase subunit alpha) (PI3K-alpha) (PI3Kalpha) (PtdIns-3-kinase subunit alpha) (EC 2.7.1.153) (Phosphatidylinositol 4,5-bisphosphate 3-kinase 110 kDa catalytic subunit alpha) (PtdIns-3-kinase subunit p110-alpha) (p110alpha) (Phosphoinositide-3-kinase catalytic alpha polypeptide) (Serine/threonine protein kinase PI…	PK3CA_MOUSE		Pik3ca	P42337	2
0.30655	18.7504	2.32378	0.0375118	0.415979	-4.23815	Trimeric intracellular cation channel type A (TRIC-A) (TRICA) (27 kDa sarcoplasmic reticulum protein) (Mitsugumin-33A) (SPR-27) (Transmembrane protein 38A)	TM38A_MOUSE	SUBCELLULAR LOCATION: Sarcoplasmic reticulum membrane {ECO:0000250|UniProtKB:A5A6S6}; Multi-pass membrane protein {ECO:0000250|UniProtKB:A5A6S6}. Nucleus membrane {ECO:0000250|UniProtKB:A5A6S6}.	Tmem38a	Q3TMP8	4
0.169706	17.4481	2.32012	0.0377655	0.415979	-4.24441	Cytochrome P450 4B1 (EC 1.14.14.1) (CYPIVB1)	CP4B1_MOUSE	SUBCELLULAR LOCATION: Endoplasmic reticulum membrane; Peripheral membrane protein. Microsome membrane; Peripheral membrane protein.	Cyp4b1	Q64462	9
0.339439	16.8665	2.31793	0.0379181	0.415979	-4.24816	Alcohol dehydrogenase [NADP(+)] (EC 1.1.1.2) (Aldehyde reductase) (Aldo-keto reductase family 1 member A1)	AK1A1_MOUSE		Akr1a1	Q9JII6	12
0.172166	16.0469	2.32102	0.0377034	0.415979	-4.24288	STIP1 homology and U box-containing protein 1 (EC 2.3.2.27) (Carboxy terminus of Hsp70-interacting protein) (E3 ubiquitin-protein ligase CHIP) (RING-type E3 ubiquitin transferase CHIP)	CHIP_MOUSE	SUBCELLULAR LOCATION: Cytoplasm {ECO:0000269|PubMed:11435423}. Nucleus {ECO:0000250|UniProtKB:Q9UNE7}. Note=Translocates to the nucleus in response to inflammatory signals in regulatory T-cells (Treg). {ECO:0000250|UniProtKB:Q9UNE7}.	Stub1	Q9WUD1	15
-0.192917	14.3651	-2.32056	0.0377355	0.415979	-4.24367	Dematin (Dematin actin-binding protein) (Erythrocyte membrane protein band 4.9)	DEMA_MOUSE	SUBCELLULAR LOCATION: Cytoplasm {ECO:0000250}. Cytoplasm, cytosol {ECO:0000269|PubMed:18505823}. Cytoplasm, perinuclear region {ECO:0000269|PubMed:18505823}. Cytoplasm, cytoskeleton {ECO:0000250}. Cell membrane {ECO:0000250}. Membrane {ECO:0000269|PubMed:18505823}. Endomembrane system {ECO:0000250}. Cell projection {ECO:0000269|PubMed:18505823}. Note=Localized at the spectrin-actin junction of er…	Dmtn	Q9WV69	3
-0.331077	15.7265	-2.32494	0.0374315	0.415979	-4.23615	E3 ubiquitin-protein ligase ARIH1 (EC 2.3.2.31) (Protein ariadne-1 homolog) (ARI-1) (RING-type E3 ubiquitin transferase ARIH1) (UbcH7-binding protein) (UbcM4-interacting protein 77) (Ubiquitin-conjugating enzyme E2-binding protein 1)	ARI1_MOUSE	SUBCELLULAR LOCATION: Cytoplasm {ECO:0000250|UniProtKB:Q9Y4X5}. Nucleus {ECO:0000250|UniProtKB:Q9Y4X5}. Nucleus, Cajal body {ECO:0000250|UniProtKB:Q9Y4X5}. Note=Mainly cytoplasmic. Present in Lewy body. {ECO:0000250|UniProtKB:Q9Y4X5}.	Arih1	Q9Z1K5	6
-0.220743	15.3707	-2.3098	0.0384904	0.420347	-4.26206	BTB/POZ domain-containing protein KCTD12 (Pfetin) (Predominantly fetal expressed T1 domain)	KCD12_MOUSE	SUBCELLULAR LOCATION: Cell junction, synapse, presynaptic cell membrane {ECO:0000269|PubMed:20400944}. Cell junction, synapse, postsynaptic cell membrane {ECO:0000269|PubMed:20400944}. Note=Colocalizes with GABRB1.	Kctd12	Q6WVG3	10
-0.177977	16.6375	-2.31027	0.0384575	0.420347	-4.26127	ATP-dependent Clp protease ATP-binding subunit clpX-like, mitochondrial	CLPX_MOUSE	SUBCELLULAR LOCATION: Mitochondrion {ECO:0000269|PubMed:22710082}. Mitochondrion matrix, mitochondrion nucleoid {ECO:0000250}.	Clpx	Q9JHS4	21
-0.235298	16.4699	-2.30653	0.0387228	0.42098	-4.26765	Hydroxyacid-oxoacid transhydrogenase, mitochondrial (HOT) (EC 1.1.99.24) (Alcohol dehydrogenase iron-containing protein 1) (ADHFe1)	HOT_MOUSE	SUBCELLULAR LOCATION: Mitochondrion {ECO:0000269|PubMed:17559793}.	Adhfe1	Q8R0N6	20
-0.209649	15.7802	-2.30671	0.0387099	0.42098	-4.26734	AN1-type zinc finger protein 6 (Associated with PRK1 protein) (Zinc finger A20 domain-containing protein 3)	ZFAN6_MOUSE	SUBCELLULAR LOCATION: Cytoplasm {ECO:0000250}.	Zfand6	Q9DCH6	3
0.20237	14.609	2.3032	0.0389608	0.421668	-4.27333	Nesprin-3 (KASH domain-containing protein 3) (KASH3) (Nuclear envelope spectrin repeat protein 3)	SYNE3_MOUSE	SUBCELLULAR LOCATION: Nucleus outer membrane; Single-pass type IV membrane protein. Nucleus envelope. Rough endoplasmic reticulum.	Syne3	Q4FZC9	6
-0.179848	16.1078	-2.30334	0.0389511	0.421668	-4.2731	Vacuolar protein-sorting-associated protein 36 (ESCRT-II complex subunit VPS36)	VPS36_MOUSE	SUBCELLULAR LOCATION: Cytoplasm {ECO:0000250}. Endosome {ECO:0000250}. Late endosome {ECO:0000269|PubMed:15755741}. Membrane {ECO:0000250}. Nucleus {ECO:0000250}. Note=Colocalizes with ubiquitinated proteins on late endosomes. Recruited to the endosome membrane to participate in vesicle formation. {ECO:0000269|PubMed:15755741}.	Vps36	Q91XD6	10
-0.301722	16.7451	-2.29909	0.0392567	0.422987	-4.28035	40S ribosomal protein SA (37 kDa laminin receptor precursor) (37LRP) (37 kDa oncofetal antigen) (37/67 kDa laminin receptor) (LRP/LR) (67 kDa laminin receptor) (67LR) (Laminin receptor 1) (LamR) (Laminin-binding protein precursor p40) (LBP/p40) (OFA/iLRP)	RSSA_MOUSE	SUBCELLULAR LOCATION: Cell membrane. Cytoplasm. Nucleus. Note=67LR is found at the surface of the plasma membrane, with its C-terminal laminin-binding domain accessible to extracellular ligands. 37LRP is found at the cell surface, in the cytoplasm and in the nucleus. Colocalizes with PPP1R16B in the cell membrane (By similarity). 37LRP shuttles to the nucleus upon midkine (MDK) binding. {ECO:0000…	Rpsa	P14206	14
-0.222675	15.639	-2.29907	0.039258	0.422987	-4.28038	E3 ubiquitin-protein ligase TRIM63 (EC 2.3.2.27) (Muscle-specific RING finger protein 1) (MuRF-1) (MuRF1) (Muscle RING finger protein 1) (RING-type E3 ubiquitin transferase TRIM63) (Tripartite motif-containing protein 63)	TRI63_MOUSE	SUBCELLULAR LOCATION: Cytoplasm {ECO:0000269|PubMed:15601779}. Nucleus {ECO:0000269|PubMed:15601779}. Cytoplasm, myofibril, sarcomere, M line {ECO:0000250}. Cytoplasm, myofibril, sarcomere, Z line {ECO:0000250}. Note=Localizes to the M- and Z-lines in skeletal muscle (By similarity). Colocalizes with TNNI3 in myocytes. {ECO:0000250}.	Trim63	Q38HM4	4
0.199063	15.7435	2.29029	0.0398969	0.428097	-4.29535	Methionine synthase (EC 2.1.1.13) (5-methyltetrahydrofolate--homocysteine methyltransferase) (Vitamin-B12 dependent methionine synthase) (MS)	METH_MOUSE	SUBCELLULAR LOCATION: Cytoplasm {ECO:0000250}.	Mtr	A6H5Y3	7
-0.192063	14.9344	-2.29012	0.0399096	0.428097	-4.29564	Vacuolar protein sorting-associated protein 18 homolog	VPS18_MOUSE	SUBCELLULAR LOCATION: Late endosome membrane {ECO:0000250|UniProtKB:Q9P253}; Peripheral membrane protein {ECO:0000250|UniProtKB:Q9P253}; Cytoplasmic side {ECO:0000250|UniProtKB:Q9P253}. Lysosome membrane {ECO:0000250|UniProtKB:Q9P253}; Peripheral membrane protein {ECO:0000250|UniProtKB:Q9P253}; Cytoplasmic side {ECO:0000250|UniProtKB:Q9P253}. Early endosome {ECO:0000250|UniProtKB:Q9P253}. Cytopla…	Vps18	Q8R307	6
-0.238103	16.5259	-2.28238	0.0404812	0.433265	-4.30881	Pyrroline-5-carboxylate reductase 3 (P5C reductase 3) (P5CR 3) (EC 1.5.1.2) (Pyrroline-5-carboxylate reductase-like protein)	P5CR3_MOUSE	SUBCELLULAR LOCATION: Cytoplasm {ECO:0000250|UniProtKB:Q53H96}.	Pycr3	Q9DCC4	4
-0.278855	14.9356	-2.28111	0.0405752	0.433311	-4.31096	Sodium/hydrogen exchanger 1 (Na(+)/H(+) exchanger 1) (NHE-1) (Solute carrier family 9 member 1)	SL9A1_MOUSE	SUBCELLULAR LOCATION: Membrane; Multi-pass membrane protein. Endoplasmic reticulum membrane {ECO:0000250}; Multi-pass membrane protein {ECO:0000250}. Cell membrane; Multi-pass membrane protein. Note=Colocalizes with CHP1 and CHP2 at the reticulum endoplasmic and plasma membrane. {ECO:0000250}.	Slc9a1	Q61165	4
1.09673	16.4683	2.27885	0.0407445	0.433576	-4.31482	Ig heavy chain V region AC38 205.12	HVM51_MOUSE			P06330	6
0.198908	13.5635	2.27838	0.0407796	0.433576	-4.31562	Acyl-CoA-binding domain-containing protein 5	ACBD5_MOUSE	SUBCELLULAR LOCATION: Peroxisome membrane {ECO:0000269|PubMed:17768142}; Single-pass membrane protein {ECO:0000269|PubMed:17768142}.	Acbd5	Q5XG73	2
0.195299	16.6683	2.27602	0.0409565	0.434499	-4.31962	Medium-chain specific acyl-CoA dehydrogenase, mitochondrial (MCAD) (EC 1.3.8.7)	ACADM_MOUSE	SUBCELLULAR LOCATION: Mitochondrion matrix {ECO:0000250}.	Acadm	P45952	32
-0.248084	15.9724	-2.27121	0.0413195	0.437388	-4.32779	CUGBP Elav-like family member 2 (CELF-2) (Bruno-like protein 3) (CUG triplet repeat RNA-binding protein 2) (CUG-BP2) (CUG-BP- and ETR-3-like factor 2) (ELAV-type RNA-binding protein 3) (ETR-3) (mETR-3) (Neuroblastoma apoptosis-related RNA-binding protein) (mNapor) (RNA-binding protein BRUNOL-3)	CELF2_MOUSE	SUBCELLULAR LOCATION: Nucleus. Cytoplasm. Note=Colocalizes with APOBEC1 and A1CF (By similarity). RNA-binding activity is detected in both nuclear and cytoplasmic compartments (By similarity). Accumulates in the cytoplasm after ionizing radiation. {ECO:0000250}.	Celf2	Q9Z0H4	5
-0.151609	15.6646	-2.26066	0.042127	0.437527	-4.34569	Obscurin-like protein 1	OBSL1_MOUSE	SUBCELLULAR LOCATION: Cytoplasm {ECO:0000250|UniProtKB:O75147}. Cytoplasm, perinuclear region {ECO:0000250|UniProtKB:O75147}. Golgi apparatus {ECO:0000250|UniProtKB:O75147}. Note=Colocalizes with CUL7 at the Golgi apparatus in neurons. {ECO:0000250|UniProtKB:O75147}.	Obsl1	D3YYU8	27
1.18229	17.0407	2.2579	0.0423403	0.437527	-4.35036	Ig gamma-2B chain C region	IGG2B_MOUSE	SUBCELLULAR LOCATION: Isoform 1: Cell membrane {ECO:0000305}; Single-pass membrane protein {ECO:0000305}.; SUBCELLULAR LOCATION: Isoform 2: Secreted.	Igh-3	P01867	8
0.319936	15.1412	2.25687	0.0424203	0.437527	-4.3521	Cathepsin L1 (EC 3.4.22.15) (Cathepsin L) (Major excreted protein) (MEP) (p39 cysteine proteinase) [Cleaved into: Cathepsin L1 heavy chain; Cathepsin L1 light chain]	CATL1_MOUSE	SUBCELLULAR LOCATION: Lysosome.	Ctsl	P06797	5
0.326626	16.4259	2.26115	0.0420891	0.437527	-4.34486	Macrophage migration inhibitory factor (MIF) (EC 5.3.2.1) (Delayed early response protein 6) (DER6) (Glycosylation-inhibiting factor) (GIF) (L-dopachrome isomerase) (L-dopachrome tautomerase) (EC 5.3.3.12) (Phenylpyruvate tautomerase)	MIF_MOUSE	SUBCELLULAR LOCATION: Secreted {ECO:0000269|PubMed:17526494, ECO:0000269|PubMed:8234256}. Cytoplasm {ECO:0000250|UniProtKB:P14174}. Note=Does not have a cleavable signal sequence and is secreted via a specialized, non-classical pathway. Secreted by macrophages upon stimulation by bacterial lipopolysaccharide (LPS), or by M.tuberculosis antigens (By similarity). {ECO:0000250|UniProtKB:P14174}.	Mif	P34884	4
-0.211958	16.4877	-2.26343	0.0419133	0.437527	-4.34098	Uncharacterized protein FLJ45252 homolog	YJ005_MOUSE			Q6PIU9	6
-0.193554	16.7139	-2.25825	0.0423135	0.437527	-4.34977	Regulator of microtubule dynamics protein 2 (RMD-2) (mRMD-2) (Protein FAM82A1)	RMD2_MOUSE	SUBCELLULAR LOCATION: Membrane {ECO:0000305}; Single-pass membrane protein {ECO:0000305}. Cytoplasm. Cytoplasm, cytoskeleton, spindle {ECO:0000250}. Cytoplasm, cytoskeleton, spindle pole {ECO:0000250}. Note=In interphase localizes in the cytoplasm, and during mitosis localizes to the spindle microtubules and spindle poles. Also detected as large dots in the perinuclear region (By similarity). {EC…	Rmdn2	Q8BSE0	7
0.277839	15.3625	2.25979	0.0421936	0.437527	-4.34715	Chloride intracellular channel protein 5	CLIC5_MOUSE	SUBCELLULAR LOCATION: Golgi apparatus {ECO:0000250}. Cytoplasm, cytoskeleton, microtubule organizing center, centrosome {ECO:0000250}. Membrane {ECO:0000250}; Single-pass membrane protein {ECO:0000250}. Cytoplasm {ECO:0000250}. Note=Colocalized with AKAP9 at the Golgi apparatus as well as, to a lesser extent, the centrosome. Exists both as soluble cytoplasmic protein and as membrane protein with …	Clic5	Q8BXK9	9
0.216326	17.126	2.26188	0.0420327	0.437527	-4.34362	Tetratricopeptide repeat protein 19, mitochondrial (TPR repeat protein 19)	TTC19_MOUSE	SUBCELLULAR LOCATION: Mitochondrion inner membrane {ECO:0000269|PubMed:21278747}.	Ttc19	Q8CC21	7
0.182543	14.3821	2.25919	0.0422403	0.437527	-4.34817	Transportin-2 (Karyopherin beta-2b)	TNPO2_MOUSE	SUBCELLULAR LOCATION: Cytoplasm {ECO:0000250}. Nucleus {ECO:0000250}.	Tnpo2	Q99LG2	5
-0.155363	15.5891	-2.26725	0.0416209	0.437527	-4.33451	Ankyrin repeat domain-containing protein 17 (Ankyrin repeat domain-containing protein FOE) (Gene trap ankyrin repeat protein)	ANR17_MOUSE	SUBCELLULAR LOCATION: Cytoplasm {ECO:0000250|UniProtKB:O75179}. Nucleus {ECO:0000250|UniProtKB:O75179}. Note=Detected around the nucleolus. {ECO:0000250|UniProtKB:O75179}.	Ankrd17	Q99NH0	10
-0.354421	13.6054	-2.26066	0.0421268	0.437527	-4.34568	Phosphatidylinositol 3,4,5-trisphosphate 5-phosphatase 1 (EC 3.1.3.86) (Inositol polyphosphate-5-phosphatase of 145 kDa) (SIP-145) (SH2 domain-containing inositol 5'-phosphatase 1) (SH2 domain-containing inositol phosphatase 1) (SHIP-1) (p150Ship)	SHIP1_MOUSE	SUBCELLULAR LOCATION: Cytoplasm {ECO:0000269|PubMed:16406061}. Cell membrane {ECO:0000269|PubMed:12393695}; Peripheral membrane protein {ECO:0000305|PubMed:12393695}. Membrane raft {ECO:0000269|PubMed:12393695}. Cytoplasm, cytoskeleton {ECO:0000269|PubMed:9694708}. Note=Translocates to the plasma membrane when activated, translocation is probably due to different mechanisms depending on the stimu…	Inpp5d	Q9ES52	2
-0.176731	15.7854	-2.25999	0.0421783	0.437527	-4.34681	NCK-interacting protein with SH3 domain (54 kDa VacA-interacting protein) (VIP54) (90 kDa N-WASP-interacting protein) (90 kDa SH3 protein interacting with Nck) (SH3 adapter protein SPIN90) (WASP-interacting SH3-domain protein) (WISH) (Wiskott-Aldrich syndrome protein-binding protein) (N-WASP-binding protein)	SPN90_MOUSE	SUBCELLULAR LOCATION: Nucleus {ECO:0000250}. Note=Colocalizes with DRF1 at membrane ruffles, and with Nck at Z-disks in mature cardiac myocytes. {ECO:0000250}.	Nckipsd	Q9ESJ4	3
0.264975	16.0786	2.25445	0.0426088	0.438535	-4.3562	GDP-mannose 4,6 dehydratase (EC 4.2.1.47) (GDP-D-mannose dehydratase) (GMD)	GMDS_MOUSE		Gmds	Q8K0C9	2
0.301515	15.0443	2.24595	0.0432773	0.438865	-4.37057	Chymase (EC 3.4.21.39) (Alpha-chymase) (Mast cell chymase 1) (Mast cell protease 5) (mMCP-5) (Mast cell protease I)	CMA1_MOUSE	SUBCELLULAR LOCATION: Secreted {ECO:0000269|PubMed:1527387}. Cytoplasmic granule {ECO:0000269|PubMed:1527387}. Note=Secretory granules.	Cma1	P21844	3
0.301197	15.5119	2.25041	0.0429249	0.438865	-4.36302	FTS and Hook-interacting protein (FHIP) (Protein FAM160A2)	F16A2_MOUSE		Fam160a2	Q3U2I3	6
0.192807	16.7087	2.25191	0.0428079	0.438865	-4.3605	Laminin subunit beta-2 (Laminin-11 subunit beta) (Laminin-14 subunit beta) (Laminin-15 subunit beta) (Laminin-3 subunit beta) (Laminin-4 subunit beta) (Laminin-7 subunit beta) (Laminin-9 subunit beta) (S-laminin subunit beta) (S-LAM beta)	LAMB2_MOUSE	SUBCELLULAR LOCATION: Secreted, extracellular space, extracellular matrix, basement membrane.	Lamb2	Q61292	79
-0.20326	14.3481	-2.24898	0.0430374	0.438865	-4.36544	Mitochondrial fission factor	MFF_MOUSE	SUBCELLULAR LOCATION: Mitochondrion outer membrane {ECO:0000250}; Single-pass type IV membrane protein {ECO:0000250}. Peroxisome {ECO:0000250}. Cytoplasmic vesicle, secretory vesicle, synaptic vesicle {ECO:0000250}.	Mff	Q6PCP5	10
0.32001	17.6347	2.24647	0.0432362	0.438865	-4.36969	Delta-1-pyrroline-5-carboxylate dehydrogenase, mitochondrial (P5C dehydrogenase) (EC 1.2.1.88) (Aldehyde dehydrogenase family 4 member A1) (L-glutamate gamma-semialdehyde dehydrogenase)	AL4A1_MOUSE	SUBCELLULAR LOCATION: Mitochondrion matrix {ECO:0000250}.	Aldh4a1	Q8CHT0	22
-0.179526	16.3406	-2.24954	0.0429939	0.438865	-4.36451	Heterogeneous nuclear ribonucleoprotein M (hnRNP M)	HNRPM_MOUSE	SUBCELLULAR LOCATION: Nucleus {ECO:0000250}.	Hnrnpm	Q9D0E1	42
0.197465	14.242	2.24745	0.0431588	0.438865	-4.36804	Misshapen-like kinase 1 (EC 2.7.11.1) (GCK family kinase MiNK) (MAPK/ERK kinase kinase kinase 6) (MEK kinase kinase 6) (MEKKK 6) (Misshapen/NIK-related kinase) (Mitogen-activated protein kinase kinase kinase kinase 6)	MINK1_MOUSE	SUBCELLULAR LOCATION: Cytoplasm {ECO:0000250}. Cell junction, synapse, postsynaptic cell membrane, postsynaptic density {ECO:0000250}. Cell projection, axon {ECO:0000250}. Cell projection, dendrite {ECO:0000250}.	Mink1	Q9JM52	6
0.225835	16.7225	2.2423	0.0435669	0.439951	-4.37673	Lysosomal protective protein (EC 3.4.16.5) (Carboxypeptidase C) (Carboxypeptidase L) (Cathepsin A) (Protective protein cathepsin A) (PPCA) (Protective protein for beta-galactosidase) [Cleaved into: Lysosomal protective protein 32 kDa chain; Lysosomal protective protein 20 kDa chain]	PPGB_MOUSE	SUBCELLULAR LOCATION: Lysosome.	Ctsa	P16675	5
0.226692	15.8659	2.24116	0.0436579	0.439951	-4.37865	Atlastin-3 (EC 3.6.5.-)	ATLA3_MOUSE	SUBCELLULAR LOCATION: Endoplasmic reticulum membrane {ECO:0000250|UniProtKB:Q6DD88}; Multi-pass membrane protein {ECO:0000255}. Note=Localizes to endoplasmic reticulum tubules and accumulates in punctuate structures corresponding to 3-way junctions, which represent crossing-points at which the tubules build a polygonal network. {ECO:0000250|UniProtKB:Q6DD88}.	Atl3	Q91YH5	8
-0.24286	12.6337	-2.242	0.0435911	0.439951	-4.37724	Non-structural maintenance of chromosomes element 1 homolog (Non-SMC element 1 homolog) (EC 2.3.2.27)	NSE1_MOUSE	SUBCELLULAR LOCATION: Nucleus {ECO:0000250|UniProtKB:Q8WV22}. Chromosome, telomere {ECO:0000250|UniProtKB:Q8WV22}.	Nsmce1	Q9D720	2
0.256257	15.1129	2.23933	0.0438043	0.440507	-4.38174	Coiled-coil domain-containing protein 9B	CCD9B_MOUSE		Ccdc9b	A3KGF9	4
0.244313	14.0045	2.23804	0.0439076	0.440628	-4.38392	Coagulation factor XII (EC 3.4.21.38) (Hageman factor) (HAF) [Cleaved into: Coagulation factor XIIa heavy chain; Coagulation factor XIIa light chain]	FA12_MOUSE	SUBCELLULAR LOCATION: Secreted {ECO:0000250}.	F12	Q80YC5	5
0.246434	17.047	2.23566	0.0440998	0.440648	-4.38795	Beta-hexosaminidase subunit alpha (EC 3.2.1.52) (Beta-N-acetylhexosaminidase subunit alpha) (Hexosaminidase subunit A) (N-acetyl-beta-glucosaminidase subunit alpha)	HEXA_MOUSE	SUBCELLULAR LOCATION: Lysosome.	Hexa	P29416	2
0.239549	16.189	2.23366	0.0442611	0.440648	-4.39131	PDZ and LIM domain protein 4 (LIM protein RIL) (Reversion-induced LIM protein)	PDLI4_MOUSE	SUBCELLULAR LOCATION: Cytoplasm, cytoskeleton {ECO:0000250|UniProtKB:P36202}. Cell projection, dendritic spine {ECO:0000250|UniProtKB:P36202}. Early endosome membrane {ECO:0000250|UniProtKB:P36202}; Peripheral membrane protein {ECO:0000250|UniProtKB:P36202}; Cytoplasmic side {ECO:0000250|UniProtKB:P36202}. Recycling endosome membrane {ECO:0000250|UniProtKB:P36202}; Peripheral membrane protein {EC…	Pdlim4	P70271	10
-0.240573	16.2133	-2.23349	0.0442748	0.440648	-4.3916	Tyrosine-protein kinase Yes (EC 2.7.10.2) (Proto-oncogene c-Yes) (p61-Yes)	YES_MOUSE	SUBCELLULAR LOCATION: Cell membrane {ECO:0000250}. Cytoplasm, cytoskeleton, microtubule organizing center, centrosome {ECO:0000250}. Cytoplasm, cytosol {ECO:0000250}. Note=Newly synthesized protein initially accumulates in the Golgi region and traffics to the plasma membrane through the exocytic pathway. {ECO:0000250}.	Yes1	Q04736	5
0.219159	15.7504	2.23616	0.0440593	0.440648	-4.3871	Laminin subunit alpha-5 (Laminin-10 subunit alpha) (Laminin-11 subunit alpha) (Laminin-15 subunit alpha)	LAMA5_MOUSE	SUBCELLULAR LOCATION: Secreted, extracellular space, extracellular matrix, basement membrane. Note=Major component.	Lama5	Q61001	59
-0.14563	16.9309	-2.22065	0.0453253	0.445197	-4.41321	Sorting nexin-3 (SDP3 protein)	SNX3_MOUSE	SUBCELLULAR LOCATION: Early endosome {ECO:0000269|PubMed:23416069}. Cytoplasmic vesicle, phagosome {ECO:0000250|UniProtKB:O60493}. Note=Colocalizes to clathrin-coated endosomal vesicles morphologically distinct from retromer-decorated non-branched endosomal tubule structures. Colocalizes with EEA1 on nascent phagosomes in dendritic cells but competes with EEA1 for binding to phagosomal membrane (…	Snx3	O70492	3
-0.202435	15.6038	-2.22597	0.0448874	0.445197	-4.40427	Aquaporin-1 (AQP-1) (Aquaporin-CHIP) (Delayed early response protein 2) (DER2) (Water channel protein for red blood cells and kidney proximal tubule)	AQP1_MOUSE	SUBCELLULAR LOCATION: Cell membrane {ECO:0000269|PubMed:12133842}; Multi-pass membrane protein {ECO:0000269|PubMed:12133842}.	Aqp1	Q02013	4
-0.212647	17.6183	-2.22216	0.0452011	0.445197	-4.41068	Copine-3 (Copine III)	CPNE3_MOUSE	SUBCELLULAR LOCATION: Nucleus {ECO:0000250|UniProtKB:O75131}. Cytoplasm {ECO:0000250|UniProtKB:O75131}. Cell membrane {ECO:0000250|UniProtKB:O75131}. Cell junction {ECO:0000250|UniProtKB:O75131}. Cell junction, focal adhesion {ECO:0000250|UniProtKB:O75131}. Note=Associates to the membrane in a calcium-dependent manner. Translocates to the cell membrane and the nucleus in a calcium- or growth fact…	Cpne3	Q8BT60	8
0.389663	14.6746	2.22455	0.0450037	0.445197	-4.40665	ATP-dependent RNA helicase DDX39A (EC 3.6.4.13) (DEAD box protein 39)	DX39A_MOUSE	SUBCELLULAR LOCATION: Nucleus {ECO:0000250}. Cytoplasm {ECO:0000250}. Note=Can translocate to the cytoplasm in the presence of MX1. {ECO:0000250}.	Ddx39a	Q8VDW0	4
0.165869	16.9528	2.2211	0.045288	0.445197	-4.41245	Reticulon-4 (Neurite outgrowth inhibitor) (Nogo protein)	RTN4_MOUSE	SUBCELLULAR LOCATION: Endoplasmic reticulum membrane {ECO:0000250|UniProtKB:Q9NQC3}; Multi-pass membrane protein {ECO:0000255}. Note=Anchored to the membrane of the endoplasmic reticulum through 2 putative transmembrane domains. Localizes throughout the ER tubular network. Co-localizes with TMEM33 at the ER sheets. {ECO:0000250|UniProtKB:Q9NQC3}.	Rtn4	Q99P72	22
-0.185268	19.3763	-2.22002	0.0453774	0.445197	-4.41427	28S ribosomal protein S16, mitochondrial (MRP-S16) (S16mt)	RT16_MOUSE	SUBCELLULAR LOCATION: Mitochondrion {ECO:0000250|UniProtKB:Q9Y3D3}.	Mrps16	Q9CPX7	2
0.184908	17.4141	2.22401	0.0450481	0.445197	-4.40756	Serine incorporator 3 (Axotomy-induced glyco/Golgi protein 1) (AIGP-1) (Axotomy-induced glycoprotein 1) (Membrane protein TMS-1) (Tumor differentially expressed protein 1)	SERC3_MOUSE	SUBCELLULAR LOCATION: Cell membrane {ECO:0000269|PubMed:12486168}; Multi-pass membrane protein {ECO:0000269|PubMed:12486168}. Golgi apparatus membrane {ECO:0000269|PubMed:12486168}; Multi-pass membrane protein {ECO:0000269|PubMed:12486168}. Note=Localizes to the cell membrane, where it is efficiently incorporated into budding gammaretrovirus virions and impairs subsequent virion penetration of su…	Serinc3	Q9QZI9	3
-0.240083	14.9967	-2.21361	0.0459115	0.447707	-4.42504	Ubiquitin-conjugating enzyme E2 R2 (EC 2.3.2.23) (E2 ubiquitin-conjugating enzyme R2) (Ubiquitin carrier protein R2) (Ubiquitin-conjugating enzyme E2-CDC34B) (Ubiquitin-protein ligase R2)	UB2R2_MOUSE		Ube2r2	Q6ZWZ2	4
0.255341	15.3985	2.21441	0.0458446	0.447707	-4.4237	N-fatty-acyl-amino acid synthase/hydrolase PM20D1 (EC 3.5.1.-) (EC 4.3.-.-) (Peptidase M20 domain-containing protein 1)	P20D1_MOUSE	SUBCELLULAR LOCATION: Secreted {ECO:0000269|PubMed:27374330}.	Pm20d1	Q8C165	5
0.17908	15.7188	2.21527	0.0457726	0.447707	-4.42225	BLOC-1-related complex subunit 6	BORC6_MOUSE	SUBCELLULAR LOCATION: Lysosome membrane {ECO:0000250|UniProtKB:Q96GS4}.	Borcs6	Q9D6W8	3
0.187955	15.3472	2.21022	0.0461962	0.449574	-4.43073	Coiled-coil and C2 domain-containing protein 1A (Five prime repressor element under dual repression-binding protein 1) (FRE under dual repression-binding protein 1) (Freud-1)	C2D1A_MOUSE	SUBCELLULAR LOCATION: Cytoplasm {ECO:0000250|UniProtKB:Q6P1N0}. Nucleus {ECO:0000250|UniProtKB:Q66HA5}. Cytoplasm, cytoskeleton, microtubule organizing center, centrosome {ECO:0000250|UniProtKB:Q6P1N0}.	Cc2d1a	Q8K1A6	3
0.241164	16.7526	2.20044	0.0470272	0.45604	-4.44713	Glutathione peroxidase 3 (GPx-3) (GSHPx-3) (EC 1.11.1.9) (Plasma glutathione peroxidase) (GPx-P) (GSHPx-P)	GPX3_MOUSE	SUBCELLULAR LOCATION: Secreted.	Gpx3	P46412	8
0.17425	17.3471	2.20018	0.0470495	0.45604	-4.44757	[Pyruvate dehydrogenase (acetyl-transferring)] kinase isozyme 1, mitochondrial (EC 2.7.11.2) (Pyruvate dehydrogenase kinase isoform 1) (PDH kinase 1)	PDK1_MOUSE	SUBCELLULAR LOCATION: Mitochondrion matrix {ECO:0000250}.	Pdk1	Q8BFP9	13
-0.220442	16.3077	-2.19787	0.0472483	0.456656	-4.45145	Neurabin-2 (Neurabin-II) (Protein phosphatase 1 regulatory subunit 9B) (Spinophilin)	NEB2_MOUSE	SUBCELLULAR LOCATION: Cytoplasm, cytoskeleton {ECO:0000250}. Nucleus {ECO:0000250}. Cell projection, dendritic spine {ECO:0000250}. Cell junction, synapse. Cell junction, adherens junction {ECO:0000250}. Cytoplasm {ECO:0000250}. Cell membrane {ECO:0000250}. Cell projection, lamellipodium {ECO:0000250}. Cell projection, filopodium {ECO:0000250}. Cell projection, ruffle membrane {ECO:0000250}. Note…	Ppp1r9b	Q6R891	3
0.316506	16.6578	2.19724	0.0473022	0.456656	-4.45249	NAD(P)H-hydrate epimerase (EC 5.1.99.6) (Apolipoprotein A-I-binding protein) (AI-BP) (NAD(P)HX epimerase)	NNRE_MOUSE	SUBCELLULAR LOCATION: Mitochondrion {ECO:0000255|HAMAP-Rule:MF_03159}. Secreted {ECO:0000255|HAMAP-Rule:MF_03159, ECO:0000269|PubMed:18202122, ECO:0000269|PubMed:18614015}. Note=In sperm, secretion gradually increases during capacitation.	Naxe	Q8K4Z3	6
-0.208199	17.1499	-2.1947	0.0475212	0.457854	-4.45674	Probable global transcription activator SNF2L2 (EC 3.6.4.-) (ATP-dependent helicase SMARCA2) (BRG1-associated factor 190B) (BAF190B) (Protein brahma homolog) (SNF2-alpha) (SWI/SNF-related matrix-associated actin-dependent regulator of chromatin subfamily A member 2)	SMCA2_MOUSE	SUBCELLULAR LOCATION: Nucleus {ECO:0000255|PROSITE-ProRule:PRU00549}.	Smarca2	Q6DIC0	3
-0.214269	15.9727	-2.19027	0.0479063	0.460644	-4.46415	Galactosylgalactosylxylosylprotein 3-beta-glucuronosyltransferase 3 (EC 2.4.1.135) (Beta-1,3-glucuronyltransferase 3) (Glucuronosyltransferase I) (GlcAT-I) (UDP-GlcUA:Gal beta-1,3-Gal-R glucuronyltransferase) (GlcUAT-I)	B3GA3_MOUSE	SUBCELLULAR LOCATION: Golgi apparatus membrane {ECO:0000250|UniProtKB:O94766}; Single-pass type II membrane protein {ECO:0000250|UniProtKB:O94766}. Golgi apparatus, cis-Golgi network {ECO:0000250|UniProtKB:O94766}.	B3gat3	P58158	2
-0.206348	16.327	-2.18894	0.0480225	0.460844	-4.46638	Transcriptional enhancer factor TEF-5 (DTEF-1) (ETF-related factor 1) (ETFR-1) (TEA domain family member 3) (TEAD-3)	TEAD3_MOUSE	SUBCELLULAR LOCATION: Nucleus.	Tead3	P70210	2
-0.247941	18.2711	-2.18386	0.0484683	0.4642	-4.47487	NADH dehydrogenase [ubiquinone] 1 beta subcomplex subunit 4 (Complex I-B15) (CI-B15) (NADH-ubiquinone oxidoreductase B15 subunit)	NDUB4_MOUSE	SUBCELLULAR LOCATION: Mitochondrion inner membrane {ECO:0000250|UniProtKB:O95168}; Single-pass membrane protein {ECO:0000255}; Matrix side {ECO:0000250|UniProtKB:O95168}.	Ndufb4	Q9CQC7	8
0.25626	15.0928	2.18154	0.0486732	0.465238	-4.47874	Secernin-1	SCRN1_MOUSE	SUBCELLULAR LOCATION: Cytoplasm {ECO:0000250}.	Scrn1	Q9CZC8	2
0.174709	16.0484	2.17851	0.048942	0.466351	-4.48379	Vascular endothelial growth factor receptor 2 (VEGFR-2) (EC 2.7.10.1) (Fetal liver kinase 1) (FLK-1) (Kinase NYK) (Protein-tyrosine kinase receptor flk-1) (CD antigen CD309)	VGFR2_MOUSE	SUBCELLULAR LOCATION: Cell junction {ECO:0000269|PubMed:15673613, ECO:0000269|PubMed:19635461, ECO:0000269|PubMed:19668192}. Endoplasmic reticulum {ECO:0000250|UniProtKB:P35968}. Note=Colocalizes with ERN1 and XBP1 in the endoplasmic reticulum in endothelial cells in a vascular endothelial growth factor (VEGF)-dependent manner (By similarity). Localized with RAP1A at cell-cell junctions. {ECO:000…	Kdr	P35918	4
-0.191496	17.1025	-2.17805	0.0489828	0.466351	-4.48456	60S ribosomal protein L29	RL29_MOUSE		Rpl29	P47915	3
-0.191633	17.2325	-2.17361	0.0493797	0.469204	-4.49196	Coatomer subunit zeta-2 (Zeta-2-coat protein) (Zeta-2 COP)	COPZ2_MOUSE	SUBCELLULAR LOCATION: Cytoplasm, cytosol {ECO:0000269|PubMed:17360540}. Endoplasmic reticulum-Golgi intermediate compartment membrane {ECO:0000250}; Peripheral membrane protein {ECO:0000250}; Cytoplasmic side {ECO:0000250}. Golgi apparatus membrane {ECO:0000269|PubMed:17360540}; Peripheral membrane protein {ECO:0000269|PubMed:17360540}; Cytoplasmic side {ECO:0000269|PubMed:17360540}. Cytoplasmic …	Copz2	Q9JHH9	3
-0.331091	14.9448	-2.17227	0.0494997	0.469421	-4.49419	4-hydroxyphenylpyruvate dioxygenase-like protein (EC 1.13.-.-) (Glyoxalase domain-containing protein 1)	HPDL_MOUSE		Hpdl	Q8K248	2
0.419676	17.1125	2.16998	0.0497056	0.469528	-4.49799	Complement component C9	CO9_MOUSE	SUBCELLULAR LOCATION: Secreted {ECO:0000250|UniProtKB:P02748}. Target cell membrane {ECO:0000250|UniProtKB:P02748}; Multi-pass membrane protein {ECO:0000250|UniProtKB:P02748}. Note=Secreted as soluble monomer. Oligomerizes at target membranes, forming a pre-pore. A conformation change then leads to the formation of a 100 Angstrom diameter pore. {ECO:0000250|UniProtKB:P02748}.	C9	P06683	8
0.273674	17.0995	2.17021	0.0496854	0.469528	-4.49762	Neutral cholesterol ester hydrolase 1 (NCEH) (EC 3.1.1.-) (Arylacetamide deacetylase-like 1) (Chlorpyrifos oxon-binding protein) (CPO-BP)	NCEH1_MOUSE	SUBCELLULAR LOCATION: Membrane {ECO:0000250}; Single-pass type II membrane protein {ECO:0000250}. Microsome {ECO:0000269|PubMed:18782767}.	Nceh1	Q8BLF1	14
-0.201767	16.5772	-2.1678	0.049903	0.470472	-4.50163	Aminoacyl tRNA synthase complex-interacting multifunctional protein 1 (Multisynthase complex auxiliary component p43) [Cleaved into: Endothelial monocyte-activating polypeptide 2 (EMAP-2) (Endothelial monocyte-activating polypeptide II) (EMAP-II) (Small inducible cytokine subfamily E member 1)]	AIMP1_MOUSE	SUBCELLULAR LOCATION: Nucleus {ECO:0000250|UniProtKB:Q12904}. Cytoplasm, cytosol {ECO:0000250|UniProtKB:Q12904}. Secreted {ECO:0000269|PubMed:17001013, ECO:0000269|PubMed:9770485}. Endoplasmic reticulum {ECO:0000269|PubMed:17525271}. Golgi apparatus {ECO:0000269|PubMed:17525271}. Note=Enriched in secretory vesicles of pancreatic alpha cells and secreted from the pancreas in response to low glucos…	Aimp1	P31230	14
0.178631	17.0317	2.16375	0.0502711	0.473019	-4.50836	Tricarboxylate transport protein, mitochondrial (Citrate transport protein) (CTP) (Solute carrier family 25 member 1) (Tricarboxylate carrier protein)	TXTP_MOUSE	SUBCELLULAR LOCATION: Mitochondrion inner membrane {ECO:0000250|UniProtKB:P53007, ECO:0000269|PubMed:18775783}; Multi-pass membrane protein {ECO:0000255}.	Slc25a1	Q8JZU2	4
0.194128	15.0825	2.15951	0.0506594	0.475745	-4.51541	Protein NDRG1 (N-myc downstream-regulated gene 1 protein) (Protein Ndr1)	NDRG1_MOUSE	SUBCELLULAR LOCATION: Cytoplasm, cytosol. Cytoplasm, cytoskeleton, microtubule organizing center, centrosome. Nucleus. Cell membrane {ECO:0000250}. Note=Mainly cytoplasmic but differentially localized to other regions. Associates with the plasma membrane in intestinal epithelia and lactating mammary gland. Translocated to the nucleus in a p53/TP53-dependent manner. In prostate epithelium and plac…	Ndrg1	Q62433	2
-0.190459	15.6871	-2.15718	0.0508739	0.475908	-4.51928	Prostaglandin G/H synthase 1 (EC 1.14.99.1) (Cyclooxygenase-1) (COX-1) (Prostaglandin H2 synthase 1) (PGH synthase 1) (PGHS-1) (PHS 1) (Prostaglandin-endoperoxide synthase 1)	PGH1_MOUSE	SUBCELLULAR LOCATION: Microsome membrane; Peripheral membrane protein. Endoplasmic reticulum membrane; Peripheral membrane protein.	Ptgs1	P22437	4
0.272386	17.1773	2.15797	0.0508016	0.475908	-4.51798	Estradiol 17-beta-dehydrogenase 11 (EC 1.1.1.62) (17-beta-hydroxysteroid dehydrogenase 11) (17-beta-HSD 11) (17bHSD11) (17betaHSD11) (17-beta-hydroxysteroid dehydrogenase XI) (17-beta-HSD XI) (17betaHSDXI) (Dehydrogenase/reductase SDR family member 8)	DHB11_MOUSE	SUBCELLULAR LOCATION: Secreted {ECO:0000305}. Cytoplasm. Note=According to PubMed:12697717 it is cytoplasmic. However, the relevance of such result remains unclear.	Hsd17b11	Q9EQ06	8
-0.593761	15.092	-2.15492	0.0510828	0.476293	-4.52303	Tripartite motif-containing protein 65	TRI65_MOUSE		Trim65	Q8BFW4	2
0.471236	15.1932	2.1546	0.0511125	0.476293	-4.52356	DnaJ homolog subfamily B member 2 (DnaJ homolog subfamily B member 10) (mDj8)	DNJB2_MOUSE	SUBCELLULAR LOCATION: Isoform 2: Cytoplasm {ECO:0000250|UniProtKB:P25686}. Nucleus {ECO:0000250|UniProtKB:P25686}.; SUBCELLULAR LOCATION: Isoform 1: Endoplasmic reticulum membrane {ECO:0000250|UniProtKB:P25686}; Lipid-anchor {ECO:0000250|UniProtKB:P25686}; Cytoplasmic side {ECO:0000250|UniProtKB:P25686}.	Dnajb2	Q9QYI5	4
0.307497	15.8784	2.15292	0.0512686	0.476828	-4.52636	UPF0598 protein C8orf82 homolog	CH082_MOUSE			Q8VE95	10
0.249833	16.8992	2.14722	0.0518006	0.477583	-4.5358	Biglycan (Bone/cartilage proteoglycan I) (PG-S1)	PGS1_MOUSE	SUBCELLULAR LOCATION: Secreted, extracellular space, extracellular matrix {ECO:0000250}.	Bgn	P28653	14
-0.25871	17.2509	-2.1457	0.0519434	0.477583	-4.53832	Hematopoietic progenitor cell antigen CD34 (CD antigen CD34)	CD34_MOUSE	SUBCELLULAR LOCATION: Membrane; Single-pass type I membrane protein.	Cd34	Q64314	5
0.209585	17.3497	2.14814	0.0517144	0.477583	-4.53428	Required for meiotic nuclear division protein 1 homolog	RMND1_MOUSE	SUBCELLULAR LOCATION: Mitochondrion {ECO:0000250|UniProtKB:Q9NWS8}. Note=May be localized in mitochondrial RNA granules. {ECO:0000250|UniProtKB:Q9NWS8}.	Rmnd1	Q8CI78	11
-0.230856	17.1239	-2.1485	0.0516806	0.477583	-4.53368	Heterogeneous nuclear ribonucleoprotein U (hnRNP U) (Scaffold-attachment factor A) (SAF-A)	HNRPU_MOUSE	SUBCELLULAR LOCATION: Nucleus {ECO:0000269|PubMed:18332112, ECO:0000269|PubMed:22162999}. Nucleus matrix {ECO:0000250|UniProtKB:Q00839}. Chromosome {ECO:0000269|PubMed:20833368}. Nucleus speckle {ECO:0000250|UniProtKB:Q00839}. Cytoplasm, cytoskeleton, microtubule organizing center, centrosome {ECO:0000250|UniProtKB:Q00839}. Chromosome, centromere, kinetochore {ECO:0000250|UniProtKB:Q00839}. Cytop…	Hnrnpu	Q8VEK3	24
-0.252524	18.4199	-2.14654	0.051864	0.477583	-4.53692	Mitochondrial import receptor subunit TOM40B (Protein TOMM40-like)	TM40L_MOUSE	SUBCELLULAR LOCATION: Mitochondrion outer membrane {ECO:0000250}; Multi-pass membrane protein {ECO:0000250}.	Tomm40l	Q9CZR3	6
0.173861	16.1451	2.1459	0.0519249	0.477583	-4.538	F-box only protein 6 (F-box only protein 6b) (F-box protein that recognizes sugar chains 2) (F-box/G-domain protein 2)	FBX6_MOUSE	SUBCELLULAR LOCATION: Cytoplasm {ECO:0000250}.	Fbxo6	Q9QZN4	5
-0.203613	16.8129	-2.14408	0.0520962	0.478055	-4.54101	Solute carrier family 25 member 34	S2534_MOUSE	SUBCELLULAR LOCATION: Mitochondrion inner membrane {ECO:0000250}; Multi-pass membrane protein {ECO:0000250}.	Slc25a34	A2ADF7	5
0.311218	14.8881	2.14098	0.0523888	0.478055	-4.54613	Interferon alpha/beta receptor 2 (IFN-R-2) (IFN-alpha/beta receptor 2) (Type I interferon receptor 2)	INAR2_MOUSE	SUBCELLULAR LOCATION: Isoform 1: Cell membrane {ECO:0000305|PubMed:9295335, ECO:0000305|PubMed:9322767}; Single-pass type I membrane protein {ECO:0000305|PubMed:9322767}.; SUBCELLULAR LOCATION: Isoform 2: Secreted {ECO:0000305|PubMed:9322767}.; SUBCELLULAR LOCATION: Isoform 3: Secreted {ECO:0000305|PubMed:9295335, ECO:0000305|PubMed:9322767}.	Ifnar2	O35664	2
0.253063	17.6152	2.14072	0.0524138	0.478055	-4.54656	Four and a half LIM domains protein 1 (FHL-1) (KyoT) (RBP-associated molecule 14-1) (RAM14-1) (Skeletal muscle LIM-protein 1) (SLIM) (SLIM-1)	FHL1_MOUSE	SUBCELLULAR LOCATION: Isoform 1: Cytoplasm.; SUBCELLULAR LOCATION: Isoform 2: Nucleus.	Fhl1	P97447	10
-0.188035	16.3261	-2.1421	0.0522828	0.478055	-4.54428	5'-AMP-activated protein kinase catalytic subunit alpha-1 (AMPK subunit alpha-1) (EC 2.7.11.1) (Acetyl-CoA carboxylase kinase) (ACACA kinase) (EC 2.7.11.27) (Hydroxymethylglutaryl-CoA reductase kinase) (HMGCR kinase) (EC 2.7.11.31) (Tau-protein kinase PRKAA1) (EC 2.7.11.26)	AAPK1_MOUSE	SUBCELLULAR LOCATION: Cytoplasm {ECO:0000250}. Nucleus {ECO:0000269|PubMed:19833968}. Note=In response to stress, recruited by p53/TP53 to specific promoters.	Prkaa1	Q5EG47	6
0.170432	14.4225	2.13888	0.0525891	0.478055	-4.54962	Methionine aminopeptidase 1D, mitochondrial (MAP 1D) (MetAP 1D) (EC 3.4.11.18) (Methionyl aminopeptidase type 1D, mitochondrial) (Peptidase M 1D)	MAP12_MOUSE	SUBCELLULAR LOCATION: Mitochondrion {ECO:0000255|HAMAP-Rule:MF_03174}.	Metap1d	Q9CPW9	4
0.196609	16.4628	2.13918	0.0525601	0.478055	-4.54911	Cysteine--tRNA ligase, cytoplasmic (EC 6.1.1.16) (Cysteinyl-tRNA synthetase) (CysRS)	SYCC_MOUSE	SUBCELLULAR LOCATION: Cytoplasm.	Cars	Q9ER72	12
-0.149067	17.4039	-2.13642	0.0528232	0.478382	-4.55368	ATP-dependent RNA helicase DDX19A (EC 3.6.4.13) (DEAD box RNA helicase DEAD5) (mDEAD5) (DEAD box protein 19A) (Eukaryotic translation initiation factor 4A-related sequence 1)	DD19A_MOUSE	SUBCELLULAR LOCATION: Cytoplasm {ECO:0000250}. Nucleus, nuclear pore complex. Nucleus membrane {ECO:0000250}; Peripheral membrane protein {ECO:0000250}; Cytoplasmic side {ECO:0000250}. Note=Nuclear pore complex cytoplasmic fibrils.	Ddx19a	Q61655	16
-0.183284	17.8959	-2.13677	0.0527896	0.478382	-4.55309	NADH dehydrogenase [ubiquinone] 1 alpha subcomplex subunit 6 (Complex I-B14) (CI-B14) (NADH-ubiquinone oxidoreductase B14 subunit)	NDUA6_MOUSE	SUBCELLULAR LOCATION: Mitochondrion inner membrane {ECO:0000250|UniProtKB:P56556}; Peripheral membrane protein {ECO:0000250|UniProtKB:P56556}; Matrix side {ECO:0000250|UniProtKB:P56556}.	Ndufa6	Q9CQZ5	9
0.447576	15.9118	2.1348	0.052978	0.478885	-4.55635	Protein Daple (Coiled-coil domain-containing protein 88C) (Dvl-associating protein with a high frequency of leucine residues)	DAPLE_MOUSE	SUBCELLULAR LOCATION: Cytoplasm {ECO:0000250|UniProtKB:Q9P219}.	Ccdc88c	Q6VGS5	3
-0.24141	16.2026	-2.11868	0.0545438	0.479546	-4.58294	Flotillin-1	FLOT1_MOUSE	SUBCELLULAR LOCATION: Cell membrane {ECO:0000250|UniProtKB:O75955}; Peripheral membrane protein {ECO:0000250|UniProtKB:O75955}. Endosome {ECO:0000250|UniProtKB:O75955}. Membrane, caveola {ECO:0000269|PubMed:9153235}; Peripheral membrane protein {ECO:0000269|PubMed:9153235}. Melanosome {ECO:0000250|UniProtKB:O75955}. Membrane raft {ECO:0000250|UniProtKB:O75955}. Note=Identified by mass spectrometr…	Flot1	O08917	21
-0.197051	16.9627	-2.11331	0.0550752	0.479546	-4.59179	Glutathione peroxidase 1 (GPx-1) (GSHPx-1) (EC 1.11.1.9) (Cellular glutathione peroxidase) (Selenium-dependent glutathione peroxidase 1)	GPX1_MOUSE	SUBCELLULAR LOCATION: Cytoplasm.	Gpx1	P11352	12
0.338994	16.8283	2.11835	0.0545764	0.479546	-4.58349	Antithrombin-III (ATIII) (Serpin C1)	ANT3_MOUSE	SUBCELLULAR LOCATION: Secreted, extracellular space {ECO:0000250}.	Serpinc1	P32261	17
0.197814	16.6462	2.11852	0.0545595	0.479546	-4.58321	Vacuolar protein sorting-associated protein 26A (H<beta>58 protein) (H beta 58) (Vesicle protein sorting 26A) (mVPS26)	VP26A_MOUSE	SUBCELLULAR LOCATION: Cytoplasm {ECO:0000269|PubMed:15078902}. Endosome membrane {ECO:0000269|PubMed:15078902}; Peripheral membrane protein {ECO:0000269|PubMed:15078902}. Early endosome {ECO:0000269|PubMed:18088321, ECO:0000269|PubMed:21920005}. Note=Predominantly found in early not late endosomes. {ECO:0000269|PubMed:21920005}.	Vps26a	P40336	11
0.268517	16.4098	2.12644	0.0537852	0.479546	-4.57016	Protein S100-A1 (S-100 protein alpha chain) (S-100 protein subunit alpha) (S100 calcium-binding protein A1)	S10A1_MOUSE	SUBCELLULAR LOCATION: Cytoplasm {ECO:0000250|UniProtKB:P23297}.	S100a1	P56565	3
-0.177194	15.2217	-2.12101	0.0543147	0.479546	-4.5791	N-alpha-acetyltransferase 20 (EC 2.3.1.254) (Methionine N-acetyltransferase) (N-acetyltransferase 5) (N-terminal acetyltransferase B complex catalytic subunit NAA20) (N-terminal acetyltransferase B complex catalytic subunit NAT5) (NatB complex subunit NAT5) (NatB catalytic subunit)	NAA20_MOUSE	SUBCELLULAR LOCATION: Cytoplasm {ECO:0000250|UniProtKB:P61599}. Nucleus {ECO:0000250|UniProtKB:P61599}.	Naa20	P61600	3
-0.180251	13.2338	-2.11841	0.0545705	0.479546	-4.58339	Arf-GAP with Rho-GAP domain, ANK repeat and PH domain-containing protein 1 (Centaurin-delta-2) (Cnt-d2)	ARAP1_MOUSE	SUBCELLULAR LOCATION: Cytoplasm {ECO:0000250|UniProtKB:Q96P48}. Golgi apparatus, Golgi stack membrane {ECO:0000250|UniProtKB:Q96P48}; Peripheral membrane protein {ECO:0000250|UniProtKB:Q96P48}. Cell membrane {ECO:0000250|UniProtKB:Q96P48}.	Arap1	Q4LDD4	3
0.226581	16.4682	2.13119	0.0533249	0.479546	-4.56231	Phosphotriesterase-related protein (EC 3.1.-.-) (Parathion hydrolase-related protein)	PTER_MOUSE		Pter	Q60866	6
-0.278496	16.0994	-2.1263	0.0537986	0.479546	-4.57039	GPI-linked NAD(P)(+)--arginine ADP-ribosyltransferase 1 (EC 2.4.2.31) (ADP-ribosyltransferase C2 and C3 toxin-like 1) (ARTC1) (Mono(ADP-ribosyl)transferase 1) (YAC-1) (CD antigen CD296)	NAR1_MOUSE	SUBCELLULAR LOCATION: Sarcoplasmic reticulum membrane; Lipid-anchor, GPI-anchor.	Art1	Q60935	3
0.214634	15.7534	2.13054	0.0533879	0.479546	-4.56339	Inter-alpha-trypsin inhibitor heavy chain H1 (ITI heavy chain H1) (ITI-HC1) (Inter-alpha-inhibitor heavy chain 1)	ITIH1_MOUSE	SUBCELLULAR LOCATION: Secreted.	Itih1	Q61702	18
0.421346	17.1579	2.11491	0.0549165	0.479546	-4.58916	Pregnancy zone protein (Alpha-2-macroglobulin) (Alpha-2-M) [Cleaved into: Alpha-2-macroglobulin 165 kDa subunit; Alpha-2-macroglobulin 35 kDa subunit]	PZP_MOUSE	SUBCELLULAR LOCATION: Secreted.	Pzp	Q61838	34
-0.215163	16.6199	-2.11214	0.055192	0.479546	-4.59372	U1 small nuclear ribonucleoprotein 70 kDa (U1 snRNP 70 kDa) (U1-70K) (snRNP70)	RU17_MOUSE	SUBCELLULAR LOCATION: Nucleus speckle {ECO:0000269|PubMed:17656373}. Nucleus, nucleoplasm {ECO:0000269|PubMed:17656373}. Note=Colocalizes with SCNM1 and LUC7L2 in nuclear speckles.	Snrnp70	Q62376	8
-0.18714	14.5134	-2.11169	0.0552367	0.479546	-4.59446	Protein strawberry notch homolog 1 (mSno1)	SBNO1_MOUSE		Sbno1	Q689Z5	3
-0.152883	15.5673	-2.11426	0.0549812	0.479546	-4.59023	Protein EFR3 homolog A (Protein EFR3-like)	EFR3A_MOUSE	SUBCELLULAR LOCATION: Cell membrane {ECO:0000269|PubMed:15363888}; Lipid-anchor {ECO:0000250|UniProtKB:Q14156}. Cytoplasm, cytosol {ECO:0000250|UniProtKB:Q14156}. Note=Palmitoylation anchors the protein to the plasma membrane. A small amount is observed in the cytosol. {ECO:0000250|UniProtKB:Q14156}.	Efr3a	Q8BG67	10
-0.161048	16.0315	-2.11911	0.0545017	0.479546	-4.58224	Complex I assembly factor TIMMDC1, mitochondrial (Translocase of inner mitochondrial membrane domain-containing protein 1) (TIMM domain containing-protein 1)	TIDC1_MOUSE	SUBCELLULAR LOCATION: Mitochondrion membrane {ECO:0000250}; Multi-pass membrane protein {ECO:0000250}.	Timmdc1	Q8BUY5	7
0.26663	14.5666	2.11691	0.0547182	0.479546	-4.58586	CWF19-like protein 1	C19L1_MOUSE		Cwf19l1	Q8CI33	2
0.186582	16.42	2.11338	0.0550684	0.479546	-4.59167	COMM domain-containing protein 9	COMD9_MOUSE	SUBCELLULAR LOCATION: Nucleus {ECO:0000250|UniProtKB:Q9P000}. Cytoplasmic vesicle {ECO:0000250|UniProtKB:Q9P000}.	Commd9	Q8K2Q0	4
-0.224747	16.9369	-2.12891	0.0535452	0.479546	-4.56608	IST1 homolog	IST1_MOUSE	SUBCELLULAR LOCATION: Cytoplasmic vesicle {ECO:0000250|UniProtKB:P53990}. Cytoplasm, cytoskeleton, microtubule organizing center, centrosome {ECO:0000250|UniProtKB:P53990}. Midbody {ECO:0000250|UniProtKB:P53990}. Nucleus envelope {ECO:0000250|UniProtKB:P53990}. Note=Localizes to centrosome and midbody of dividing cells. Colocalized with SPART to the ends of Flemming bodies during cytokinesis. Loc…	Ist1	Q9CX00	7
-0.146168	15.0898	-2.1271	0.0537209	0.479546	-4.56907	Splicing factor 3A subunit 3 (SF3a60) (Spliceosome-associated protein 61) (SAP 61)	SF3A3_MOUSE	SUBCELLULAR LOCATION: Nucleus {ECO:0000255|PROSITE-ProRule:PRU00130}.	Sf3a3	Q9D554	7
0.221347	16.0967	2.12721	0.0537098	0.479546	-4.56888	E3 ubiquitin-protein ligase RNF114 (EC 2.3.2.27) (RING finger protein 114) (RING-type E3 ubiquitin transferase RNF114) (Zinc finger protein 228) (Zinc finger protein 313)	RN114_MOUSE	SUBCELLULAR LOCATION: Cytoplasm {ECO:0000250|UniProtKB:Q9Y508}. Nucleus {ECO:0000250|UniProtKB:Q9Y508}.	Rnf114	Q9ET26	4
-0.170998	15.5174	-2.11549	0.0548593	0.479546	-4.58821	Peptidyl-prolyl cis-trans isomerase FKBP9 (PPIase FKBP9) (EC 5.2.1.8) (63 kDa FK506-binding protein) (63 kDa FKBP) (FKBP-63) (FK506-binding protein 9) (FKBP-9) (FKBP65RS) (Rotamase)	FKBP9_MOUSE	SUBCELLULAR LOCATION: Endoplasmic reticulum lumen {ECO:0000255|PROSITE-ProRule:PRU10138, ECO:0000269|PubMed:10524204}.	Fkbp9	Q9Z247	7
-0.225707	16.959	-2.12063	0.054352	0.479546	-4.57973	39S ribosomal protein L40, mitochondrial (L40mt) (MRP-L40) (Nuclear localization signal-containing protein deleted in velocardiofacial syndrome homolog)	RM40_MOUSE	SUBCELLULAR LOCATION: Mitochondrion {ECO:0000250|UniProtKB:Q9NQ50}.	Mrpl40	Q9Z2Q5	7
-0.191024	16.5999	-2.11026	0.0553786	0.479915	-4.5968	Tyrosine-protein kinase Fyn (EC 2.7.10.2) (Proto-oncogene c-Fyn) (p59-Fyn)	FYN_MOUSE	SUBCELLULAR LOCATION: Cytoplasm {ECO:0000250}. Nucleus {ECO:0000250}. Cell membrane {ECO:0000250}. Note=Present and active in lipid rafts. Palmitoylation is crucial for proper trafficking (By similarity). {ECO:0000250}.	Fyn	P39688	5
0.179209	16.6549	2.1083	0.0555749	0.480753	-4.60002	Acyl-coenzyme A thioesterase 11 (Acyl-CoA thioesterase 11) (EC 3.1.2.-) (Acyl-CoA thioester hydrolase 11) (Adipose-associated thioesterase) (Brown fat-inducible thioesterase) (BFIT)	ACO11_MOUSE	SUBCELLULAR LOCATION: Cytoplasm {ECO:0000250}.	Acot11	Q8VHQ9	9
-0.204564	15.5203	-2.10322	0.0560863	0.480903	-4.60837	Phosphatidylinositol transfer protein beta isoform (PI-TP-beta) (PtdIns transfer protein beta) (PtdInsTP beta)	PIPNB_MOUSE	SUBCELLULAR LOCATION: Cytoplasm. Golgi apparatus.	Pitpnb	P53811	9
-0.290763	13.7328	-2.10384	0.0560232	0.480903	-4.60734	Protein PML	PML_MOUSE	SUBCELLULAR LOCATION: Nucleus {ECO:0000250}. Nucleus, nucleoplasm. Cytoplasm. Nucleus, PML body. Nucleus, nucleolus {ECO:0000250}. Endoplasmic reticulum membrane; Peripheral membrane protein; Cytoplasmic side. Early endosome membrane {ECO:0000250}; Peripheral membrane protein {ECO:0000250}; Cytoplasmic side {ECO:0000250}. Note=Detected in the nucleolus after DNA damage. Acetylation at Lys-497 is …	Pml	Q60953	3
-0.251278	16.7733	-2.10537	0.0558692	0.480903	-4.60483	MAGUK p55 subfamily member 7	MPP7_MOUSE	SUBCELLULAR LOCATION: Membrane {ECO:0000250}; Peripheral membrane protein {ECO:0000250}. Cell junction, tight junction {ECO:0000250}. Cell junction, adherens junction {ECO:0000250}.	Mpp7	Q8BVD5	7
-0.154797	15.7318	-2.10686	0.0557195	0.480903	-4.60239	TGF-beta-activated kinase 1 and MAP3K7-binding protein 1 (Mitogen-activated protein kinase kinase kinase 7-interacting protein 1) (TGF-beta-activated kinase 1-binding protein 1) (TAK1-binding protein 1)	TAB1_MOUSE		Tab1	Q8CF89	4
0.229694	18.244	2.10318	0.0560904	0.480903	-4.60843	LYR motif-containing protein 4	LYRM4_MOUSE	SUBCELLULAR LOCATION: Mitochondrion {ECO:0000250}. Nucleus {ECO:0000250}.	Lyrm4	Q8K215	7
0.199071	14.5093	2.10154	0.0562566	0.481472	-4.61113	Importin subunit alpha-7 (Importin alpha-S2) (Karyopherin subunit alpha-6)	IMA7_MOUSE	SUBCELLULAR LOCATION: Cytoplasm.	Kpna6	O35345	6
0.218292	15.6142	2.10038	0.0563741	0.481624	-4.61303	Threonine synthase-like 2 (TSH2) (mTSH2) (EC 4.2.3.-)	THNS2_MOUSE		Thnsl2	Q80W22	13
0.226086	16.8596	2.08968	0.0574706	0.490125	-4.63056	5-phosphohydroxy-L-lysine phospho-lyase (EC 4.2.3.134) (Alanine--glyoxylate aminotransferase 2-like 2)	AT2L2_MOUSE	SUBCELLULAR LOCATION: Mitochondrion {ECO:0000305}.	Phykpl	Q8R1K4	2
-0.173284	16.7567	-2.08786	0.0576591	0.490865	-4.63354	Mitochondrial import inner membrane translocase subunit TIM44	TIM44_MOUSE	SUBCELLULAR LOCATION: Mitochondrion inner membrane {ECO:0000269|PubMed:9419343}; Peripheral membrane protein {ECO:0000269|PubMed:9419343}; Matrix side {ECO:0000269|PubMed:9419343}.	Timm44	O35857	20
-0.16984	16.8305	-2.08135	0.0583375	0.494026	-4.64417	ADP-ribosylation factor 5	ARF5_MOUSE	SUBCELLULAR LOCATION: Golgi apparatus. Cytoplasm, perinuclear region {ECO:0000250}. Membrane {ECO:0000250|UniProtKB:P84085}; Lipid-anchor {ECO:0000250|UniProtKB:P84085}.	Arf5	P84084	7
0.191064	14.2207	2.08295	0.0581697	0.494026	-4.64155	Acetyl-CoA acetyltransferase, cytosolic (EC 2.3.1.9) (Cytosolic acetoacetyl-CoA thiolase)	THIC_MOUSE	SUBCELLULAR LOCATION: Cytoplasm {ECO:0000250}.	Acat2	Q8CAY6	4
0.230507	15.6983	2.08178	0.0582927	0.494026	-4.64347	Target of rapamycin complex subunit LST8 (TORC subunit LST8) (G protein beta subunit-like) (Protein GbetaL) (Mammalian lethal with SEC13 protein 8) (mLST8)	LST8_MOUSE	SUBCELLULAR LOCATION: Cytoplasm {ECO:0000250}.	Mlst8	Q9DCJ1	2
0.428233	17.199	2.07582	0.0589195	0.494725	-4.65319	CD82 antigen (C33 antigen) (IA4) (Inducible membrane protein R2) (Metastasis suppressor Kangai-1 homolog) (CD antigen CD82)	CD82_MOUSE	SUBCELLULAR LOCATION: Membrane; Multi-pass membrane protein.	Cd82	P40237	2
0.464129	15.0872	2.0747	0.0590388	0.494725	-4.65503	Protein AMBP [Cleaved into: Alpha-1-microglobulin; Inter-alpha-trypsin inhibitor light chain (ITI-LC) (Bikunin) (HI-30); Trypstatin]	AMBP_MOUSE	SUBCELLULAR LOCATION: Secreted.	Ambp	Q07456	8
0.156752	15.6947	2.07401	0.0591114	0.494725	-4.65614	Protein arginine N-methyltransferase 9 (Protein arginine N-methyltransferase 10) (EC 2.1.1.320)	ANM9_MOUSE	SUBCELLULAR LOCATION: Cytoplasm {ECO:0000250|UniProtKB:Q6P2P2}.	Prmt9	Q3U3W5	3
0.214244	14.3127	2.07754	0.0587385	0.494725	-4.65039	Sodium bicarbonate cotransporter 3 (Solute carrier family 4 member 7)	S4A7_MOUSE	SUBCELLULAR LOCATION: Basolateral cell membrane; Multi-pass membrane protein. Apical cell membrane {ECO:0000250}; Multi-pass membrane protein {ECO:0000250}. Cell projection, stereocilium {ECO:0000250}. Note=Also described at the apical cell membrane. Localizes to the stereocilia of cochlear outer hair cells and to the lateral membrane of cochlear inner hair cells (By similarity). {ECO:0000250}.	Slc4a7	Q8BTY2	2
-0.215236	15.676	-2.07434	0.0590767	0.494725	-4.65561	Cytosolic endo-beta-N-acetylglucosaminidase (ENGase) (EC 3.2.1.96)	ENASE_MOUSE	SUBCELLULAR LOCATION: Cytoplasm, cytosol {ECO:0000250}.	Engase	Q8BX80	5
0.299693	16.8767	2.07584	0.0589178	0.494725	-4.65316	Serotransferrin (Transferrin) (Beta-1 metal-binding globulin) (Siderophilin)	TRFE_MOUSE	SUBCELLULAR LOCATION: Secreted.	Tf	Q921I1	37
-0.234775	16.678	-2.07377	0.0591374	0.494725	-4.65654	Apoptosis-associated speck-like protein containing a CARD (mASC) (PYD and CARD domain-containing protein)	ASC_MOUSE	SUBCELLULAR LOCATION: Cytoplasm {ECO:0000269|PubMed:21892172, ECO:0000269|PubMed:22555457}. Endoplasmic reticulum {ECO:0000250}. Mitochondrion {ECO:0000250}. Nucleus {ECO:0000250}. Note=Upstream of caspase activation, a redistribution from the cytoplasm to the aggregates occurs. These appear as hollow, perinuclear spherical, ball-like structures. Upon NLRP3 inflammasome activation redistributes t…	Pycard	Q9EPB4	9
0.623059	14.9112	2.07002	0.0595367	0.495082	-4.66265	Ig heavy chain V region RF	HVM53_MOUSE			P18524	2
-0.363059	16.6842	-2.06758	0.0597976	0.495082	-4.66662	ADP-ribosylation factor 6	ARF6_MOUSE	SUBCELLULAR LOCATION: Cytoplasm, cytosol {ECO:0000250|UniProtKB:P62330}. Cell membrane {ECO:0000269|PubMed:29420262}; Lipid-anchor {ECO:0000250|UniProtKB:P62330}. Endosome membrane; Lipid-anchor {ECO:0000250|UniProtKB:P62330}. Recycling endosome membrane {ECO:0000305}; Lipid-anchor {ECO:0000305}. Cell projection, filopodium membrane; Lipid-anchor. Cell projection, ruffle {ECO:0000250|UniProtKB:P6…	Arf6	P62331	3
0.336123	15.3092	2.07017	0.0595209	0.495082	-4.66241	Selenoprotein P (SeP) (Plasma selenoprotein P)	SEPP1_MOUSE	SUBCELLULAR LOCATION: Secreted {ECO:0000269|PubMed:18174160}. Note=Passes from plasma into the glomerular filtrate where it is removed by endocytosis mediated by LRP2 in the proximal tubule epithelium. {ECO:0000269|PubMed:18174160}.	Selenop	P70274	3
0.545514	12.8173	2.06569	0.0600006	0.495082	-4.6697	Succinate dehydrogenase assembly factor 1, mitochondrial (SDH assembly factor 1) (SDHAF1) (LYR motif-containing protein 8)	SDHF1_MOUSE	SUBCELLULAR LOCATION: Mitochondrion matrix {ECO:0000250|UniProtKB:A6NFY7}.	Sdhaf1	Q3U276	2
-0.175837	17.0873	-2.06765	0.0597904	0.495082	-4.66651	Stress-induced-phosphoprotein 1 (STI1) (mSTI1) (Hsc70/Hsp90-organizing protein) (Hop)	STIP1_MOUSE	SUBCELLULAR LOCATION: Cytoplasm {ECO:0000269|PubMed:8999875}. Nucleus {ECO:0000269|PubMed:8999875}.	Stip1	Q60864	36
-0.136409	15.6115	-2.06703	0.059857	0.495082	-4.66752	Drebrin-like protein (Actin-binding protein 1) (SH3 domain-containing protein 7)	DBNL_MOUSE	SUBCELLULAR LOCATION: Cytoplasm, cytoskeleton {ECO:0000269|PubMed:10637315, ECO:0000269|PubMed:17476322, ECO:0000269|PubMed:9891087}. Cell projection, lamellipodium {ECO:0000269|PubMed:10637315, ECO:0000269|PubMed:12913069}. Cell projection, ruffle {ECO:0000269|PubMed:12913069}. Cytoplasm, cell cortex {ECO:0000269|PubMed:10637315, ECO:0000269|PubMed:11309416, ECO:0000269|PubMed:23223303}. Cytopla…	Dbnl	Q62418	10
-0.264122	15.4241	-2.06663	0.0598998	0.495082	-4.66817	Dynamin-3 (EC 3.6.5.5)	DYN3_MOUSE	SUBCELLULAR LOCATION: Cytoplasm {ECO:0000250}. Cytoplasm, cytoskeleton {ECO:0000250}. Note=Microtubule-associated. {ECO:0000250}.	Dnm3	Q8BZ98	2
-0.18069	17.7269	-2.06879	0.0596686	0.495082	-4.66466	MOB kinase activator 2 (Mob2 homolog) (Mps one binder kinase activator-like 2) (Ovary-specific MOB-like protein)	MOB2_MOUSE	SUBCELLULAR LOCATION: Nucleus {ECO:0000250}. Cytoplasm, perinuclear region {ECO:0000250}.	Mob2	Q8VI63	3
-0.17772	15.2387	-2.06298	0.0602938	0.496122	-4.67412	Tubulin polymerization-promoting protein (TPPP)	TPPP_MOUSE	SUBCELLULAR LOCATION: Cytoplasm {ECO:0000269|PubMed:18028908}. Cytoplasm, cytoskeleton {ECO:0000269|PubMed:18028908}. Nucleus {ECO:0000269|PubMed:18028908}.	Tppp	Q7TQD2	8
-0.181858	15.1284	-2.06181	0.0604197	0.496122	-4.67601	Zinc fingers and homeoboxes protein 2 (Alpha-fetoprotein regulator 1) (AFP regulator 1) (Regulator of AFP) (Zinc finger and homeodomain protein 2)	ZHX2_MOUSE	SUBCELLULAR LOCATION: Nucleus {ECO:0000255|PROSITE-ProRule:PRU00108, ECO:0000269|PubMed:17056598}.	Zhx2	Q8C0C0	3
0.26145	14.8104	2.06167	0.060435	0.496122	-4.67624	Quinone oxidoreductase-like protein 1 (EC 1.-.-.-) (Quinone oxidoreductase homolog 1) (QOH-1) (Zeta-crystallin homolog)	QORL1_MOUSE		Cryzl1	Q921W4	3
-0.161768	16.4812	-2.05567	0.0610888	0.498827	-4.68599	MAP7 domain-containing protein 1	MA7D1_MOUSE	SUBCELLULAR LOCATION: Cytoplasm, cytoskeleton, spindle {ECO:0000250}.	Map7d1	A2AJI0	17
-0.240397	16.759	-2.05485	0.0611779	0.498827	-4.68731	ATPase Asna1 (EC 3.6.-.-) (Arsenical pump-driving ATPase) (Arsenite-stimulated ATPase)	ASNA_MOUSE	SUBCELLULAR LOCATION: Cytoplasm {ECO:0000255|HAMAP-Rule:MF_03112}. Endoplasmic reticulum {ECO:0000255|HAMAP-Rule:MF_03112}. Nucleus, nucleolus {ECO:0000255|HAMAP-Rule:MF_03112}.	Asna1	O54984	8
0.214	17.6173	2.05589	0.0610642	0.498827	-4.68563	IgG receptor FcRn large subunit p51 (FcRn) (IgG Fc fragment receptor transporter alpha chain) (Neonatal Fc receptor)	FCGRN_MOUSE	SUBCELLULAR LOCATION: Cell membrane {ECO:0000250|UniProtKB:P13599}; Single-pass type I membrane protein {ECO:0000255}.	Fcgrt	Q61559	2
-0.418093	16.7191	-2.05506	0.0611552	0.498827	-4.68698	40S ribosomal protein S21	RS21_MOUSE	SUBCELLULAR LOCATION: Cytoplasm, cytosol {ECO:0000250|UniProtKB:P63220}. Cytoplasm {ECO:0000250|UniProtKB:P63220}. Rough endoplasmic reticulum {ECO:0000250|UniProtKB:P63221}. Note=Detected on cytosolic polysomes (By similarity). Detected in ribosomes that are associated with the rough endoplasmic reticulum (By similarity). {ECO:0000250|UniProtKB:P63220, ECO:0000250|UniProtKB:P63221}.	Rps21	Q9CQR2	4
-0.223086	16.0058	-2.05318	0.0613614	0.499479	-4.69003	H/ACA ribonucleoprotein complex subunit 2 (Nucleolar protein family A member 2) (snoRNP protein NHP2)	NHP2_MOUSE	SUBCELLULAR LOCATION: Nucleus, nucleolus {ECO:0000250}. Nucleus, Cajal body {ECO:0000250}. Note=Also localized to Cajal bodies (coiled bodies). {ECO:0000250}.	Nhp2	Q9CRB2	2
0.218082	17.2538	2.04612	0.0621417	0.501602	-4.70147	Protein NipSnap homolog 2 (NipSnap2) (Glioblastoma-amplified sequence)	NIPS2_MOUSE	SUBCELLULAR LOCATION: Cytoplasm {ECO:0000305|PubMed:22627147}. Mitochondrion outer membrane {ECO:0000250|UniProtKB:O75323}.	Nipsnap2	O55126	11
-0.262365	16.9087	-2.04675	0.0620712	0.501602	-4.70044	Sodium/potassium-transporting ATPase subunit beta-1 (Sodium/potassium-dependent ATPase subunit beta-1)	AT1B1_MOUSE	SUBCELLULAR LOCATION: Cell membrane {ECO:0000255}; Single-pass type II membrane protein {ECO:0000255}. Cell membrane, sarcolemma {ECO:0000269|PubMed:23392350}. Note=Colocalizes with OBSCN at the intercalated disk and sarcolemma in cardiomyocytes. Localizes in long striations at the level of Z and M lines. {ECO:0000269|PubMed:23392350}.	Atp1b1	P14094	14
-0.215271	15.666	-2.04908	0.0618129	0.501602	-4.69667	Transcription intermediary factor 1-beta (TIF1-beta) (E3 SUMO-protein ligase TRIM28) (EC 2.3.2.27) (KRAB-A-interacting protein) (KRIP-1) (RING-type E3 ubiquitin transferase TIF1-beta) (Tripartite motif-containing protein 28)	TIF1B_MOUSE	SUBCELLULAR LOCATION: Nucleus {ECO:0000269|PubMed:10330177, ECO:0000269|PubMed:11154279, ECO:0000269|PubMed:12154074, ECO:0000269|PubMed:22110054}. Note=Associated with centromeric heterochromatin during cell differentiation through CBX1.	Trim28	Q62318	14
-0.184387	14.2197	-2.04841	0.061887	0.501602	-4.69775	RNA-binding protein 45 (Developmentally-regulated RNA-binding protein 1) (RB-1) (RNA-binding motif protein 45)	RBM45_MOUSE	SUBCELLULAR LOCATION: Cytoplasm {ECO:0000250}. Nucleus {ECO:0000250}. Note=Predominantly cytoplasmic. May shuttle between cytoplasm and nucleus. {ECO:0000250}.	Rbm45	Q8BHN5	2
-0.156956	16.9489	-2.04645	0.0621047	0.501602	-4.70093	Mitochondrial import receptor subunit TOM40 homolog (Mitochondrial outer membrane protein of 35 kDa) (MOM35) (Protein Haymaker) (Translocase of outer membrane 40 kDa subunit homolog)	TOM40_MOUSE	SUBCELLULAR LOCATION: Mitochondrion outer membrane {ECO:0000250|UniProtKB:O96008}; Multi-pass membrane protein {ECO:0000255}.	Tomm40	Q9QYA2	10
-0.168509	16.3249	-2.04343	0.0624417	0.502955	-4.70583	Protein RCC2	RCC2_MOUSE	SUBCELLULAR LOCATION: Nucleus, nucleolus {ECO:0000250}. Chromosome, centromere {ECO:0000250}. Cytoplasm, cytoskeleton, spindle {ECO:0000250}. Note=Appears in the nucleus at G2, then concentrates at the inner centromere region of chromosomes during prophase. Redistributes to the midzone of the mitotic spindle during anaphase. Here, the protein covers the entire equatorial diameter from cortex to c…	Rcc2	Q8BK67	4
0.182543	14.1644	2.04275	0.0625177	0.502955	-4.70693	Protein Shroom3	SHRM3_MOUSE	SUBCELLULAR LOCATION: Cell junction, adherens junction {ECO:0000269|PubMed:10589677}. Cytoplasm, cytoskeleton {ECO:0000269|PubMed:10589677}. Note=Colocalizes with F-actin in stress fibers and adherens junctions.	Shroom3	Q9QXN0	7
-0.465727	15.6219	-2.03802	0.0630477	0.506375	-4.71457	Histone H2B type 3-B	H2B3B_MOUSE	SUBCELLULAR LOCATION: Nucleus. Chromosome.	Hist3h2bb	Q8CGP0	2
0.262234	17.2267	2.03089	0.0638559	0.512014	-4.72609	Cofilin-2 (Cofilin, muscle isoform)	COF2_MOUSE	SUBCELLULAR LOCATION: Nucleus matrix. Cytoplasm, cytoskeleton. Note=Colocalizes with CSPR3 in the Z line of sarcomeres. {ECO:0000250|UniProtKB:Q9Y281}.	Cfl2	P45591	10
0.180827	16.9183	2.02783	0.0642063	0.51397	-4.73103	ADP-ribosylation factor-like protein 2	ARL2_MOUSE	SUBCELLULAR LOCATION: Mitochondrion intermembrane space. Cytoplasm, cytoskeleton, microtubule organizing center, centrosome. Nucleus. Cytoplasm. Note=The complex formed with ARL2BP, ARL2 and SLC25A6 is expressed in mitochondria. Not detected in the Golgi, nucleus and on the mitotic spindle. Centrosome-associated throughout the cell cycle. Not detected to interphase microtubules (By similarity). T…	Arl2	Q9D0J4	5
0.237762	15.4609	2.02468	0.0645677	0.516007	-4.7361	Epidermal growth factor receptor kinase substrate 8	EPS8_MOUSE	SUBCELLULAR LOCATION: Cytoplasm, cell cortex. Cell projection, ruffle membrane. Cell projection, growth cone {ECO:0000250}. Cell projection, stereocilium {ECO:0000269|PubMed:23918390, ECO:0000269|PubMed:24741995}. Cell junction, synapse, synaptosome {ECO:0000250}. Note=Localizes at the tips of the stereocilia of the inner and outer hair cells (PubMed:24741995, PubMed:23918390). Localizes to the m…	Eps8	Q08509	3
-0.178908	16.2146	-2.02277	0.0647885	0.516063	-4.73919	Hepatoma-derived growth factor-related protein 2 (HRP-2)	HDGR2_MOUSE	SUBCELLULAR LOCATION: Nucleus {ECO:0000269|PubMed:22212508}. Note=Isoform 4 displays a punctate pattern and colocalizes with N-terminally processed HDFG.	Hdgfl2	Q3UMU9	6
0.567044	17.1139	2.02366	0.0646854	0.516063	-4.73775	Fetuin-B (Fetuin-like protein IRL685)	FETUB_MOUSE	SUBCELLULAR LOCATION: Secreted {ECO:0000305|PubMed:23562279}.	Fetub	Q9QXC1	3
-0.174597	14.0034	-2.01499	0.065693	0.517293	-4.7517	Calmodulin-regulated spectrin-associated protein 1	CAMP1_MOUSE	SUBCELLULAR LOCATION: Cytoplasm, cytoskeleton {ECO:0000250|UniProtKB:Q5T5Y3}. Note=Associates with the minus-end of microtubules. In contrast to CAMSAP2 and CAMSAP3, does not form stretches of decorated microtubule minus-ends. {ECO:0000250|UniProtKB:Q5T5Y3}.	Camsap1	A2AHC3	2
0.386432	17.4204	2.01536	0.0656501	0.517293	-4.75111	Transthyretin (Prealbumin)	TTHY_MOUSE	SUBCELLULAR LOCATION: Secreted.	Ttr	P07309	4
0.135996	16.9109	2.01763	0.0653849	0.517293	-4.74746	Carbonic anhydrase 4 (EC 4.2.1.1) (Carbonate dehydratase IV) (Carbonic anhydrase IV) (CA-IV)	CAH4_MOUSE	SUBCELLULAR LOCATION: Cell membrane {ECO:0000250}; Lipid-anchor, GPI-anchor {ECO:0000250}.	Ca4	Q64444	6
0.167949	16.9688	2.01874	0.065255	0.517293	-4.74566	Catenin alpha-3 (Alpha T-catenin) (Cadherin-associated protein)	CTNA3_MOUSE	SUBCELLULAR LOCATION: Cytoplasm, cytoskeleton {ECO:0000250}. Note=Localizes to intercalated disks of cardiomyocytes and in peritubular myoid cells of testis, and colocalizes with CTNNA1 and CTNNA2. {ECO:0000250}.	Ctnna3	Q65CL1	35
-0.204531	18.043	-2.01514	0.0656757	0.517293	-4.75146	Mitochondrial inner membrane protein OXA1L (Oxidase assembly 1-like protein) (OXA1-like protein)	OXA1L_MOUSE	SUBCELLULAR LOCATION: Mitochondrion inner membrane {ECO:0000250}; Multi-pass membrane protein {ECO:0000250}.	Oxa1l	Q8BGA9	6
0.197489	15.6365	2.01668	0.0654951	0.517293	-4.74898	Actin-binding LIM protein 2 (abLIM-2) (Actin-binding LIM protein family member 2)	ABLM2_MOUSE	SUBCELLULAR LOCATION: Cytoplasm {ECO:0000269|PubMed:17194709}. Note=In skeletal muscle, sarcomeric or cosarcomeric localization.	Ablim2	Q8BL65	12
0.147391	14.562	2.01579	0.0655992	0.517293	-4.75041	F-box only protein 3	FBX3_MOUSE	SUBCELLULAR LOCATION: Nucleus {ECO:0000250}. Note=Colocalizes with PML at the peripheries of nuclear bodies. {ECO:0000250}.	Fbxo3	Q9DC63	2
-0.181959	17.5433	-2.01086	0.0661784	0.518967	-4.75834	Glycylpeptide N-tetradecanoyltransferase 1 (EC 2.3.1.97) (Myristoyl-CoA:protein N-myristoyltransferase 1) (NMT 1) (Type I N-myristoyltransferase) (Peptide N-myristoyltransferase 1)	NMT1_MOUSE	SUBCELLULAR LOCATION: Cytoplasm {ECO:0000250|UniProtKB:P30419}. Cytoplasm, cytosol {ECO:0000250|UniProtKB:P30419}. Membrane {ECO:0000250|UniProtKB:P30419}; Peripheral membrane protein {ECO:0000250|UniProtKB:P30419}. Note=Copurifies with ribosomes. {ECO:0000250|UniProtKB:P30419}.	Nmt1	O70310	11
-0.175895	14.486	-2.00922	0.0663717	0.518967	-4.76097	Armadillo repeat protein deleted in velo-cardio-facial syndrome homolog	ARVC_MOUSE		Arvcf	P98203	11
0.214144	14.9036	2.00861	0.0664432	0.518967	-4.76194	GDP-D-glucose phosphorylase 1 (EC 2.7.7.78)	GDPP1_MOUSE	SUBCELLULAR LOCATION: Cytoplasm {ECO:0000250}.	Gdpgp1	Q3TLS3	2
-0.1806	16.3941	-2.01209	0.0660328	0.518967	-4.75636	Trafficking kinesin-binding protein 1	TRAK1_MOUSE	SUBCELLULAR LOCATION: Cytoplasm {ECO:0000250}. Nucleus {ECO:0000250}. Mitochondrion {ECO:0000250}. Early endosome {ECO:0000250}. Endosome {ECO:0000250}. Note=Predominantly associated with early endosome. Colocalizes with MGARP at the mitochondria (By similarity). Localization to early endosomes depends on interaction with HRS. {ECO:0000250}.	Trak1	Q6PD31	17
0.357621	15.2443	2.00913	0.0663827	0.518967	-4.76112	Kelch-like protein 9	KLHL9_MOUSE		Klhl9	Q6ZPT1	2
-0.171599	15.6914	-2.00638	0.0667084	0.519357	-4.76553	Protein ELYS (Embryonic large molecule derived from yolk sac) (Protein MEL-28) (Putative AT-hook-containing transcription factor 1)	ELYS_MOUSE	SUBCELLULAR LOCATION: Chromosome, centromere, kinetochore {ECO:0000250}. Nucleus, nucleoplasm {ECO:0000269|PubMed:11952839}. Nucleus, nuclear pore complex {ECO:0000269|PubMed:23499022}. Nucleus matrix {ECO:0000269|PubMed:23499022}. Cytoplasm {ECO:0000269|PubMed:11952839}. Note=Localizes to the nuclear pore complex (NPC) throughout interphase. Localizes to the kinetochore from prophase, and this a…	Ahctf1	Q8CJF7	6
-0.192645	15.5136	-2.00718	0.0666125	0.519357	-4.76424	Beta-adrenergic receptor kinase 1 (Beta-ARK-1) (EC 2.7.11.15) (G-protein-coupled receptor kinase 2)	ARBK1_MOUSE	SUBCELLULAR LOCATION: Cytoplasm {ECO:0000250|UniProtKB:P21146}. Cell membrane {ECO:0000250|UniProtKB:P21146}.	Grk2	Q99MK8	6
-0.258009	16.7543	-2.00385	0.0670091	0.520858	-4.76959	28S ribosomal protein S18a, mitochondrial (MRP-S18-a) (Mrps18a) (S18mt-a) (28S ribosomal protein S18-3, mitochondrial) (MRP-S18-3)	RT18A_MOUSE	SUBCELLULAR LOCATION: Mitochondrion {ECO:0000250|UniProtKB:P82919}.	Mrps18a	Q99N85	5
0.291851	17.4975	1.99726	0.067799	0.522908	-4.78014	Mast cell carboxypeptidase A (MC-CPA) (EC 3.4.17.1) (Carboxypeptidase A3)	CBPA3_MOUSE	SUBCELLULAR LOCATION: Cytoplasmic vesicle, secretory vesicle. Note=Secretory granules.	Cpa3	P15089	7
-0.157313	15.9546	-1.99395	0.0681982	0.522908	-4.78543	Tubulin beta-5 chain	TBB5_MOUSE	SUBCELLULAR LOCATION: Cytoplasm, cytoskeleton {ECO:0000269|PubMed:26637975}.	Tubb5	P99024	3
-0.142942	14.5191	-1.99411	0.0681796	0.522908	-4.78518	Insulin-like growth factor 2 mRNA-binding protein 2 (IGF2 mRNA-binding protein 2) (IMP-2) (IGF-II mRNA-binding protein 2) (VICKZ family member 2)	IF2B2_MOUSE	SUBCELLULAR LOCATION: Nucleus {ECO:0000250}. Cytoplasm {ECO:0000250}. Note=Localized in cytoplasmic mRNP granules containing untranslated mRNAs. Localizes at the connecting piece and the tail of the spermatozoa. In response to cellular stress, such as oxidative stress, recruited to stress granules (By similarity). {ECO:0000250}.	Igf2bp2	Q5SF07	2
0.233406	15.383	1.99846	0.0676545	0.522908	-4.77822	Hydroxylysine kinase (5-hydroxy-L-lysine kinase) (EC 2.7.1.81) (Aminoglycoside phosphotransferase domain-containing protein 1)	HYKK_MOUSE	SUBCELLULAR LOCATION: Cytoplasm {ECO:0000305}.	Hykk	Q5U5V2	2
-0.401737	14.7189	-1.99233	0.0683952	0.522908	-4.78802	Interferon-induced protein with tetratricopeptide repeats 1 (IFIT-1) (Glucocorticoid-attenuated response gene 16 protein) (GARG-16) (Interferon-induced 56 kDa protein) (IFI-56K) (P56)	IFIT1_MOUSE	SUBCELLULAR LOCATION: Cytoplasm {ECO:0000269|PubMed:19856081}.	Ifit1	Q64282	6
0.178399	15.0861	1.99176	0.0684645	0.522908	-4.78894	Sphingomyelin phosphodiesterase 4 (EC 3.1.4.12) (Neutral sphingomyelinase 3) (nSMase-3) (nSMase3) (Neutral sphingomyelinase III)	NSMA3_MOUSE	SUBCELLULAR LOCATION: Endoplasmic reticulum membrane; Single-pass membrane protein. Golgi apparatus membrane {ECO:0000250}; Single-pass membrane protein {ECO:0000250|UniProtKB:Q9NXE4}.	Smpd4	Q6ZPR5	6
-0.22115	16.2215	-1.99197	0.0684393	0.522908	-4.7886	Actin filament-associated protein 1-like 1 (AFAP1-like protein 1)	AF1L1_MOUSE	SUBCELLULAR LOCATION: Cytoplasm {ECO:0000250}. Cell projection, podosome {ECO:0000250}. Cell projection, invadopodium {ECO:0000250}. Note=In the cytosol, associated with actin stress fibers. {ECO:0000250}.	Afap1l1	Q8BZI0	7
-0.205702	13.0603	-1.99523	0.0680436	0.522908	-4.78339	1-phosphatidylinositol 4,5-bisphosphate phosphodiesterase delta-3 (EC 3.1.4.11) (Phosphoinositide phospholipase C-delta-3) (Phospholipase C-delta-3) (PLC-delta-3)	PLCD3_MOUSE	SUBCELLULAR LOCATION: Membrane {ECO:0000250}; Peripheral membrane protein {ECO:0000250}. Cytoplasm {ECO:0000250}. Cleavage furrow. Note=Localizes at the cleavage furrow during cytokinesis.	Plcd3	Q8K2J0	2
0.190907	14.4556	1.9963	0.0679148	0.522908	-4.78168	Deoxyribose-phosphate aldolase (DERA) (EC 4.1.2.4) (2-deoxy-D-ribose 5-phosphate aldolase) (Phosphodeoxyriboaldolase) (Deoxyriboaldolase)	DEOC_MOUSE	SUBCELLULAR LOCATION: Cytoplasm {ECO:0000250|UniProtKB:Q9Y315}. Cytoplasmic granule {ECO:0000250|UniProtKB:Q9Y315}. Nucleus {ECO:0000250|UniProtKB:Q9Y315}. Note=Recruited to stress granules but not to processing bodies upon arsenite or clotrimazole treatment or energy deprivation. {ECO:0000250|UniProtKB:Q9Y315}.	Dera	Q91YP3	2
0.193191	15.8504	1.99502	0.0680685	0.522908	-4.78372	Mitochondrial-processing peptidase subunit beta (EC 3.4.24.64) (Beta-MPP) (P-52)	MPPB_MOUSE	SUBCELLULAR LOCATION: Mitochondrion matrix {ECO:0000250}.	Pmpcb	Q9CXT8	18
-0.17961	13.951	-1.99875	0.0676189	0.522908	-4.77775	Sphingosine-1-phosphate phosphatase 1 (SPP) (SPPase1) (mSPP1) (EC 3.1.3.-) (Sphingosine-1-phosphatase 1)	SGPP1_MOUSE	SUBCELLULAR LOCATION: Endoplasmic reticulum membrane {ECO:0000269|PubMed:12235122}; Multi-pass membrane protein {ECO:0000255}. Cell membrane {ECO:0000269|PubMed:12235122}; Multi-pass membrane protein {ECO:0000255}. Note=Mainly found in intracellular membrane fractions. {ECO:0000269|PubMed:12235122}.	Sgpp1	Q9JI99	3
0.213119	15.9358	1.98307	0.0695284	0.525586	-4.8028	Annexin A1 (Annexin I) (Annexin-1) (Calpactin II) (Calpactin-2) (Chromobindin-9) (Lipocortin I) (Phospholipase A2 inhibitory protein) (p35)	ANXA1_MOUSE	SUBCELLULAR LOCATION: Nucleus {ECO:0000250|UniProtKB:P07150}. Cytoplasm {ECO:0000269|PubMed:18802107, ECO:0000269|PubMed:21245195}. Cell projection, cilium {ECO:0000269|PubMed:17384087}. Basolateral cell membrane {ECO:0000250|UniProtKB:P51662}. Lateral cell membrane {ECO:0000269|PubMed:18802107}. Cell membrane {ECO:0000269|PubMed:14506282, ECO:0000269|PubMed:21245195}; Peripheral membrane protein…	Anxa1	P10107	17
0.218232	16.4867	1.98461	0.0693391	0.525586	-4.80035	Protein-glutamine gamma-glutamyltransferase 2 (EC 2.3.2.13) (Tissue transglutaminase) (Transglutaminase C) (TG(C)) (TGC) (TGase C) (Transglutaminase-2) (TGase-2)	TGM2_MOUSE		Tgm2	P21981	30
-0.208165	16.6018	-1.98694	0.0690527	0.525586	-4.79663	Neutral alpha-glucosidase AB (EC 3.2.1.84) (Alpha-glucosidase 2) (Glucosidase II subunit alpha)	GANAB_MOUSE	SUBCELLULAR LOCATION: Endoplasmic reticulum {ECO:0000250|UniProtKB:Q14697}. Golgi apparatus {ECO:0000250|UniProtKB:P79403}. Melanosome {ECO:0000250|UniProtKB:Q14697}.	Ganab	Q8BHN3	17
0.205569	14.8379	1.98571	0.069203	0.525586	-4.79859	Metallo-beta-lactamase domain-containing protein 2 (EC 3.-.-.-)	MBLC2_MOUSE		Mblac2	Q8BL86	3
-0.174948	15.9791	-1.98691	0.069056	0.525586	-4.79667	Serine/arginine-rich splicing factor 7 (Splicing factor, arginine/serine-rich 7)	SRSF7_MOUSE	SUBCELLULAR LOCATION: Nucleus {ECO:0000250}. Cytoplasm {ECO:0000250}.	Srsf7	Q8BL97	4
-0.457996	14.6729	-1.98267	0.0695773	0.525586	-4.80344	NF-kappa-B inhibitor-interacting Ras-like protein 1 (I-kappa-B-interacting Ras-like protein 1) (Kappa B-Ras protein 1) (KappaB-Ras1)	KBRS1_MOUSE	SUBCELLULAR LOCATION: Cytoplasm {ECO:0000250}.	Nkiras1	Q8CEC5	2
-0.211232	14.1777	-1.98331	0.0694989	0.525586	-4.80242	SLAIN motif-containing protein 2	SLAI2_MOUSE	SUBCELLULAR LOCATION: Cytoplasm, cytoskeleton {ECO:0000250}. Note=Colocalizes with microtubules. Detected at the plus end of growing microtubules (By similarity). {ECO:0000250}.	Slain2	Q8CI08	7
-0.199534	16.1179	-1.98075	0.0698145	0.526554	-4.80649	ATP-dependent RNA helicase A (EC 3.6.4.13) (DEAH box protein 9) (mHEL-5) (Nuclear DNA helicase II) (NDH II) (RNA helicase A) (RHA)	DHX9_MOUSE	SUBCELLULAR LOCATION: Nucleus {ECO:0000269|PubMed:17303075}. Nucleus, nucleoplasm {ECO:0000250|UniProtKB:Q08211}. Nucleus, nucleolus {ECO:0000269|PubMed:10413677}. Cytoplasm {ECO:0000250|UniProtKB:Q08211}. Cytoplasm, cytoskeleton, microtubule organizing center, centrosome {ECO:0000250|UniProtKB:Q08211}. Note=Nucleoplasmic shuttling protein. Its nuclear import involves the nucleocytoplasmic transp…	Dhx9	O70133	22
-0.230686	14.7985	-1.97816	0.0701367	0.526702	-4.81063	Ras-related protein Rap-2b	RAP2B_MOUSE	SUBCELLULAR LOCATION: Recycling endosome membrane {ECO:0000269|PubMed:19061864}; Lipid-anchor {ECO:0000269|PubMed:19061864}; Cytoplasmic side {ECO:0000269|PubMed:19061864}. Note=Associated with red blood cells-released vesicles. {ECO:0000250}.	Rap2b	P61226	2
0.222637	17.6052	1.97708	0.0702706	0.526702	-4.81234	GTP-binding protein Rheb (Ras homolog enriched in brain)	RHEB_MOUSE	SUBCELLULAR LOCATION: Endomembrane system {ECO:0000250|UniProtKB:Q15382}; Lipid-anchor {ECO:0000250|UniProtKB:Q15382}; Cytoplasmic side {ECO:0000250|UniProtKB:Q15382}. Golgi apparatus membrane {ECO:0000250|UniProtKB:Q15382}; Lipid-anchor {ECO:0000250|UniProtKB:Q15382}; Cytoplasmic side {ECO:0000250|UniProtKB:Q15382}. Cytoplasm, cytosol {ECO:0000250|UniProtKB:Q15382}. Endoplasmic reticulum membran…	Rheb	Q921J2	6
0.186217	16.396	1.97758	0.0702081	0.526702	-4.81155	Sarcosine dehydrogenase, mitochondrial (SarDH) (EC 1.5.8.3)	SARDH_MOUSE	SUBCELLULAR LOCATION: Mitochondrion matrix {ECO:0000250}.	Sardh	Q99LB7	2
-0.163289	15.4616	-1.97735	0.0702373	0.526702	-4.81192	Heterogeneous nuclear ribonucleoprotein F (hnRNP F) [Cleaved into: Heterogeneous nuclear ribonucleoprotein F, N-terminally processed]	HNRPF_MOUSE	SUBCELLULAR LOCATION: Nucleus, nucleoplasm {ECO:0000250}.	Hnrnpf	Q9Z2X1	8
-0.323785	13.9477	-1.9746	0.0705803	0.528203	-4.81629	Peptidyl-prolyl cis-trans isomerase-like 4 (PPIase) (EC 5.2.1.8) (Cyclophilin-like protein PPIL4) (Rotamase PPIL4)	PPIL4_MOUSE	SUBCELLULAR LOCATION: Nucleus {ECO:0000250}.	Ppil4	Q9CXG3	3
-0.210268	15.4915	-1.97237	0.0708601	0.528658	-4.81985	Transformer-2 protein homolog beta (TRA-2 beta) (TRA2-beta) (Silica-induced gene 41 protein) (SIG-41) (Splicing factor, arginine/serine-rich 10) (Transformer-2 protein homolog B)	TRA2B_MOUSE	SUBCELLULAR LOCATION: Nucleus {ECO:0000250}.	Tra2b	P62996	4
-0.348923	15.3778	-1.97262	0.0708279	0.528658	-4.81944	Transforming growth factor beta-1-induced transcript 1 protein (Androgen receptor-associated protein of 55 kDa) (Hydrogen peroxide-inducible clone 5 protein) (Hic-5) (TGF beta-stimulated clone 5) (TSC-5)	TGFI1_MOUSE	SUBCELLULAR LOCATION: Cell junction, focal adhesion. Nucleus matrix. Cytoplasm, cytoskeleton. Note=Associated with the actin cytoskeleton, colocalizes with stress fibers.	Tgfb1i1	Q62219	7
1.04062	14.3579	1.96927	0.0712491	0.529038	-4.82476	Ig heavy chain V region 6.96	HVM57_MOUSE			P18528	2
-0.197703	14.7637	-1.9697	0.0711959	0.529038	-4.82409	Protein FRG1 (FSHD region gene 1 protein)	FRG1_MOUSE	SUBCELLULAR LOCATION: Nucleus, Cajal body {ECO:0000250|UniProtKB:Q14331}. Nucleus, nucleolus {ECO:0000269|PubMed:16341202, ECO:0000269|PubMed:20970242}. Cytoplasm {ECO:0000269|PubMed:20970242}. Cytoplasm, myofibril, sarcomere, Z line {ECO:0000269|PubMed:20970242}. Note=Localization changes during myogenesis from mainly cytoplasmic in undifferentiated myoblasts, to strongly nucleolar in early myot…	Frg1	P97376	4
-0.161417	16.069	-1.97069	0.0710702	0.529038	-4.82251	Ubiquitin carboxyl-terminal hydrolase 28 (EC 3.4.19.12) (Deubiquitinating enzyme 28) (Ubiquitin thioesterase 28) (Ubiquitin-specific-processing protease 28)	UBP28_MOUSE	SUBCELLULAR LOCATION: Nucleus, nucleoplasm {ECO:0000250}.	Usp28	Q5I043	11
-0.166319	16.6113	-1.96848	0.0713495	0.529038	-4.82602	Opioid growth factor receptor (OGFr) (Zeta-type opioid receptor)	OGFR_MOUSE	SUBCELLULAR LOCATION: Cytoplasm {ECO:0000250}. Nucleus {ECO:0000250}. Note=The OGF/OGFR complex is probably translocated to the nucleus.	Ogfr	Q99PG2	9
0.188662	17.0546	1.96579	0.0716896	0.529122	-4.83029	Nuclear transport factor 2 (NTF-2)	NTF2_MOUSE	SUBCELLULAR LOCATION: Cytoplasm, cytosol {ECO:0000250|UniProtKB:P61970}. Nucleus outer membrane {ECO:0000250|UniProtKB:P61972}. Nucleus, nuclear pore complex {ECO:0000250|UniProtKB:P61972}. Nucleus inner membrane {ECO:0000250|UniProtKB:P61972}. Nucleus, nucleoplasm {ECO:0000250|UniProtKB:P61970}. Note=At steady state it is essentially nucleoplasmic, enriched in nucleoplasmic foci. {ECO:0000250|Un…	Nutf2	P61971	8
0.140113	15.963	1.96608	0.0716526	0.529122	-4.82983	Calcium-transporting ATPase type 2C member 1 (ATPase 2C1) (EC 3.6.3.8) (ATP-dependent Ca(2+) pump PMR1)	AT2C1_MOUSE	SUBCELLULAR LOCATION: Golgi apparatus, Golgi stack membrane {ECO:0000250}; Multi-pass membrane protein {ECO:0000250}.	Atp2c1	Q80XR2	2
0.199163	15.6851	1.96711	0.0715231	0.529122	-4.8282	Neuralized-like protein 2	NEUL2_MOUSE	SUBCELLULAR LOCATION: Cytoplasm {ECO:0000269|PubMed:14960280}. Note=In primary myoblasts, localized predominantly at the tips of differentiating myofibers.	Neurl2	Q9D0S4	4
-0.186401	15.1345	-1.95907	0.0725466	0.533815	-4.84095	Signal transducer and activator of transcription 3 (Acute-phase response factor)	STAT3_MOUSE	SUBCELLULAR LOCATION: Cytoplasm. Nucleus. Note=Predominantly present in the cytoplasm without stimuli. Upon leukemia inhibitory factor (LIF) stimulation, accumulates in the nucleus. The complex composed of BART and ARL2 plays an important role in the nuclear translocation and retention of STAT3 (By similarity). Shuttles between the nucleus and the cytoplasm. Translocated into the nucleus upon tyr…	Stat3	P42227	20
0.162494	16.4481	1.95928	0.0725206	0.533815	-4.84063	Eukaryotic translation initiation factor 4E type 3 (eIF-4E type 3) (eIF-4E3) (eIF4E type 3) (eIF4E-3)	IF4E3_MOUSE		Eif4e3	Q9DBB5	4
-0.159533	16.5838	-1.95736	0.0727668	0.534106	-4.84366	Myosin light chain kinase 3 (EC 2.7.11.18) (Cardiac-MyBP-C-associated Ca/CaM kinase) (Cardiac-MLCK)	MYLK3_MOUSE	SUBCELLULAR LOCATION: Cytoplasm {ECO:0000269|PubMed:18202317}.	Mylk3	Q3UIZ8	28
0.164508	15.8587	1.95704	0.0728075	0.534106	-4.84416	5'-AMP-activated protein kinase subunit gamma-2 (AMPK gamma2) (AMPK subunit gamma-2)	AAKG2_MOUSE		Prkag2	Q91WG5	2
0.224368	16.6522	1.95522	0.0730423	0.535015	-4.84705	Coenzyme Q-binding protein COQ10 homolog B, mitochondrial	CQ10B_MOUSE	SUBCELLULAR LOCATION: Mitochondrion inner membrane {ECO:0000250}; Peripheral membrane protein {ECO:0000250}; Matrix side {ECO:0000250}.	Coq10b	Q3THF9	4
-0.200463	14.8682	-1.95313	0.0733124	0.53618	-4.85036	Zinc finger CCCH-type antiviral protein 1 (ADP-ribosyltransferase diphtheria toxin-like 13) (ARTD13)	ZCCHV_MOUSE	SUBCELLULAR LOCATION: Cytoplasm {ECO:0000250}. Nucleus {ECO:0000250}. Note=Localizes in the cytoplasm at steady state, but shuttles between nucleus and cytoplasm in a XPO1-dependent manner. {ECO:0000250}.	Zc3hav1	Q3UPF5	7
0.204266	16.9708	1.95115	0.0735697	0.536436	-4.85349	Alpha-1-syntrophin (59 kDa dystrophin-associated protein A1 acidic component 1) (Syntrophin-1)	SNTA1_MOUSE	SUBCELLULAR LOCATION: Cell membrane, sarcolemma {ECO:0000269|PubMed:9214383}; Peripheral membrane protein {ECO:0000269|PubMed:9214383}; Cytoplasmic side {ECO:0000269|PubMed:9214383}. Cell junction {ECO:0000269|PubMed:9214383}. Cytoplasm, cytoskeleton {ECO:0000269|PubMed:9214383}. Note=In skeletal muscle, it localizes at the cytoplasmic side of the sarcolemmal membrane and at neuromuscular junctio…	Snta1	Q61234	17
0.302013	16.7585	1.95145	0.0735302	0.536436	-4.85301	SH3 domain-binding glutamic acid-rich-like protein	SH3L1_MOUSE		Sh3bgrl	Q9JJU8	6
0.224519	15.1232	1.94863	0.0738965	0.538006	-4.85746	Tropomodulin-2 (Neuronal tropomodulin) (N-Tmod)	TMOD2_MOUSE	SUBCELLULAR LOCATION: Cytoplasm, cytoskeleton {ECO:0000250}.	Tmod2	Q9JKK7	5
-0.167698	16.2151	-1.9412	0.0748723	0.54429	-4.8692	Apoptosis inhibitor 5 (API-5) (AAC-11)	API5_MOUSE	SUBCELLULAR LOCATION: Nucleus {ECO:0000250}. Cytoplasm {ECO:0000250}. Note=Mainly nuclear.	Api5	O35841	12
0.848836	16.7781	1.93952	0.0750939	0.54508	-4.87184	Collagen alpha-2(I) chain (Alpha-2 type I collagen)	CO1A2_MOUSE	SUBCELLULAR LOCATION: Secreted, extracellular space, extracellular matrix {ECO:0000255|PROSITE-ProRule:PRU00793}.	Col1a2	Q01149	11
0.174183	14.343	1.93856	0.0752215	0.545186	-4.87336	ATP-binding cassette sub-family D member 2 (Adrenoleukodystrophy-related protein)	ABCD2_MOUSE	SUBCELLULAR LOCATION: Peroxisome membrane {ECO:0000250}; Multi-pass membrane protein {ECO:0000255|PROSITE-ProRule:PRU00441}.	Abcd2	Q61285	2
-0.30563	16.6599	-1.93463	0.0757438	0.545475	-4.87955	Gelsolin (Actin-depolymerizing factor) (ADF) (Brevin)	GELS_MOUSE	SUBCELLULAR LOCATION: Isoform 2: Cytoplasm, cytoskeleton.; SUBCELLULAR LOCATION: Isoform 1: Secreted.	Gsn	P13020	7
0.169148	15.106	1.9323	0.0760555	0.545475	-4.88322	Neural cell adhesion molecule 1 (N-CAM-1) (NCAM-1) (CD antigen CD56)	NCAM1_MOUSE	SUBCELLULAR LOCATION: Isoform 1: Cell membrane; Single-pass type I membrane protein.; SUBCELLULAR LOCATION: Isoform 2: Cell membrane; Single-pass type I membrane protein.; SUBCELLULAR LOCATION: Isoform 3: Cell membrane; Lipid-anchor, GPI-anchor.	Ncam1	P13595	4
0.259147	17.2834	1.93077	0.0762597	0.545475	-4.88561	Bis(5'-nucleosyl)-tetraphosphatase [asymmetrical] (EC 3.6.1.17) (Diadenosine 5',5'''-P1,P4-tetraphosphate asymmetrical hydrolase) (Ap4A hydrolase) (Ap4Aase) (Diadenosine tetraphosphatase) (Nucleoside diphosphate-linked moiety X motif 2) (Nudix motif 2)	AP4A_MOUSE		Nudt2	P56380	7
0.194958	16.1217	1.93045	0.0763031	0.545475	-4.88612	Rho GTPase-activating protein 5 (Rho-type GTPase-activating protein 5) (p190-B)	RHG05_MOUSE	SUBCELLULAR LOCATION: Cytoplasm {ECO:0000250|UniProtKB:Q13017}. Cell membrane {ECO:0000250|UniProtKB:Q13017}; Peripheral membrane protein {ECO:0000250|UniProtKB:Q13017}. Note=Also membrane-associated in a fibrillar pattern that colocalizes with the alpha5-beta1 integrin receptor (ITGA5/ITGB1) for fibronectin. {ECO:0000250|UniProtKB:Q13017}.	Arhgap5	P97393	4
-0.172968	15.5981	-1.93485	0.0757147	0.545475	-4.8792	Very low-density lipoprotein receptor (VLDL receptor) (VLDL-R)	VLDLR_MOUSE	SUBCELLULAR LOCATION: Membrane; Single-pass type I membrane protein. Membrane, clathrin-coated pit; Single-pass type I membrane protein.	Vldlr	P98156	18
0.450059	15.0292	1.93581	0.0755867	0.545475	-4.87769	Retinol-binding protein 4 (Plasma retinol-binding protein) (PRBP) (RBP)	RET4_MOUSE	SUBCELLULAR LOCATION: Secreted {ECO:0000250|UniProtKB:P02753}.	Rbp4	Q00724	2
0.22155	16.5743	1.93263	0.0760107	0.545475	-4.88269	Macrophage mannose receptor 1 (MMR) (CD antigen CD206)	MRC1_MOUSE	SUBCELLULAR LOCATION: Endosome membrane {ECO:0000250}; Single-pass type I membrane protein {ECO:0000250}. Cell membrane {ECO:0000250}; Single-pass type I membrane protein {ECO:0000250}.	Mrc1	Q61830	11
0.169224	14.8202	1.9307	0.076269	0.545475	-4.88572	Catechol O-methyltransferase domain-containing protein 1 (EC 2.1.1.-)	CMTD1_MOUSE	SUBCELLULAR LOCATION: Membrane {ECO:0000305}; Single-pass type II membrane protein {ECO:0000305}.	Comtd1	Q8BIG7	6
-0.173788	16.7253	-1.92979	0.0763914	0.545475	-4.88715	28S ribosomal protein S15, mitochondrial (MRP-S15) (S15mt)	RT15_MOUSE	SUBCELLULAR LOCATION: Mitochondrion {ECO:0000250|UniProtKB:P82913}.	Mrps15	Q9DC71	12
0.167758	15.0775	1.93413	0.0758105	0.545475	-4.88033	CKLF-like MARVEL transmembrane domain-containing protein 7 (Chemokine-like factor superfamily member 7) (LNV)	CKLF7_MOUSE	SUBCELLULAR LOCATION: Membrane; Multi-pass membrane protein.	Cmtm7	Q9ESD6	2
0.219194	15.5271	1.92792	0.0766432	0.546465	-4.89009	Quinone oxidoreductase-like protein 2 (EC 1.-.-.-) (Zeta-crystallin homolog 2)	QORL2_MOUSE		Cryzl2	Q3UNZ8	2
-0.166174	16.4723	-1.92634	0.0768568	0.54718	-4.89258	Enhancer of mRNA-decapping protein 4	EDC4_MOUSE	SUBCELLULAR LOCATION: Cytoplasm, P-body {ECO:0000250|UniProtKB:Q6P2E9}. Nucleus {ECO:0000250|UniProtKB:Q6P2E9}.	Edc4	Q3UJB9	14
0.873298	13.3355	1.92386	0.0771927	0.547198	-4.89647	Ig kappa chain V-II region 26-10	KV2A7_MOUSE			P01631	2
-0.214546	17.1265	-1.91933	0.0778095	0.547198	-4.90357	Adenylyl cyclase-associated protein 1 (CAP 1)	CAP1_MOUSE	SUBCELLULAR LOCATION: Cell membrane {ECO:0000250}; Peripheral membrane protein {ECO:0000250}.	Cap1	P40124	16
-0.242724	16.0065	-1.92267	0.0773543	0.547198	-4.89834	Ubiquitin carboxyl-terminal hydrolase 10 (EC 3.4.19.12) (Deubiquitinating enzyme 10) (Ubiquitin thioesterase 10) (Ubiquitin-specific-processing protease 10)	UBP10_MOUSE	SUBCELLULAR LOCATION: Cytoplasm {ECO:0000250|UniProtKB:Q14694}. Nucleus {ECO:0000250|UniProtKB:Q14694}. Early endosome {ECO:0000250|UniProtKB:Q14694}. Note=Cytoplasmic in normal conditions (By similarity). After DNA damage, translocates to the nucleus following phosphorylation by ATM (By similarity). {ECO:0000250|UniProtKB:Q14694}.	Usp10	P52479	8
-0.172128	16.6354	-1.92301	0.0773087	0.547198	-4.89781	Elongation factor 1-alpha 2 (EF-1-alpha-2) (Eukaryotic elongation factor 1 A-2) (eEF1A-2) (Statin-S1)	EF1A2_MOUSE	SUBCELLULAR LOCATION: Nucleus.	Eef1a2	P62631	15
-0.157602	15.2175	-1.91792	0.0780028	0.547198	-4.90578	HCLS1-binding protein 3 (HS1-binding protein 3) (HSP1BP-3)	H1BP3_MOUSE		Hs1bp3	Q3TC93	8
-0.20665	16.1309	-1.92335	0.0772629	0.547198	-4.89728	Guanine nucleotide exchange factor DBS (DBL's big sister) (MCF2-transforming sequence-like protein)	MCF2L_MOUSE	SUBCELLULAR LOCATION: Cytoplasm {ECO:0000269|PubMed:17000758}. Cell membrane {ECO:0000269|PubMed:17000758}; Peripheral membrane protein {ECO:0000269|PubMed:17000758}; Cytoplasmic side {ECO:0000269|PubMed:17000758}.	Mcf2l	Q64096	7
-0.197134	15.2499	-1.92146	0.0775193	0.547198	-4.90024	U2 snRNP-associated SURP motif-containing protein (140 kDa Ser/Arg-rich domain protein) (U2-associated protein SR140)	SR140_MOUSE	SUBCELLULAR LOCATION: Nucleus {ECO:0000250}.	U2surp	Q6NV83	2
-0.226081	14.1725	-1.92028	0.0776807	0.547198	-4.90209	Tudor domain-containing protein 3	TDRD3_MOUSE	SUBCELLULAR LOCATION: Cytoplasm {ECO:0000250}. Nucleus {ECO:0000250}. Note=Predominantly cytoplasmic. Associated with actively translating polyribosomes and with mRNA stress granules (By similarity). {ECO:0000250}.	Tdrd3	Q91W18	7
-0.177382	15.6776	-1.91834	0.0779452	0.547198	-4.90512	NADH dehydrogenase [ubiquinone] iron-sulfur protein 4, mitochondrial (Complex I-18 kDa) (CI-18 kDa) (Complex I-AQDQ) (CI-AQDQ) (NADH-ubiquinone oxidoreductase 18 kDa subunit)	NDUS4_MOUSE	SUBCELLULAR LOCATION: Mitochondrion inner membrane {ECO:0000250|UniProtKB:O43181}; Peripheral membrane protein {ECO:0000250|UniProtKB:O43181}; Matrix side {ECO:0000250|UniProtKB:O43181}.	Ndufs4	Q9CXZ1	8
-0.161758	16.0806	-1.91717	0.0781064	0.547198	-4.90696	TSC22 domain family protein 4 (TSC22-related-inducible leucine zipper protein 2) (Thg-1pit)	T22D4_MOUSE	SUBCELLULAR LOCATION: Nucleus {ECO:0000305}.	Tsc22d4	Q9EQN3	5
-0.152047	14.5845	-1.91797	0.0779959	0.547198	-4.9057	Transmembrane and ubiquitin-like domain-containing protein 1 (Hepatocyte odd protein shuttling protein) [Cleaved into: iHOPS]	TMUB1_MOUSE	SUBCELLULAR LOCATION: Membrane {ECO:0000269|PubMed:18665261}; Multi-pass membrane protein {ECO:0000305}. Cell junction, synapse, postsynaptic cell membrane {ECO:0000269|PubMed:18665261}. Recycling endosome {ECO:0000250|UniProtKB:Q53AQ4}. Cytoplasm {ECO:0000269|PubMed:16014383, ECO:0000269|PubMed:20582322}. Nucleus {ECO:0000269|PubMed:16014383}. Nucleus, nucleolus {ECO:0000269|PubMed:22890319}.; S…	Tmub1	Q9JMG3	2
0.14556	16.0226	1.91558	0.0783239	0.547927	-4.90944	Eukaryotic translation initiation factor 3 subunit H (eIF3h) (Eukaryotic translation initiation factor 3 subunit 3) (eIF-3-gamma) (eIF3 p40 subunit)	EIF3H_MOUSE	SUBCELLULAR LOCATION: Cytoplasm {ECO:0000255|HAMAP-Rule:MF_03007}.	Eif3h	Q91WK2	10
-0.20384	16.3841	-1.91046	0.079031	0.548107	-4.91745	Transmembrane protein 201 (Spindle-associated membrane protein 1)	TM201_MOUSE	SUBCELLULAR LOCATION: Isoform 2: Nucleus inner membrane {ECO:0000250|UniProtKB:Q5SNT2}; Multi-pass membrane protein {ECO:0000250|UniProtKB:Q5SNT2}. Note=The C-terminal of isoform 2 is located on the nucleoplasmic side. During interphase, isoform 2 is distributed in the inner nuclear membrane and during mitosis, it is found in the ER but it also localizes to the polar regions of the mitotic spindl…	Tmem201	A2A8U2	3
-0.201242	17.3349	-1.91324	0.0786471	0.548107	-4.91311	Peptidyl-prolyl cis-trans isomerase B (PPIase B) (EC 5.2.1.8) (CYP-S1) (Cyclophilin B) (Rotamase B) (S-cyclophilin) (SCYLP)	PPIB_MOUSE	SUBCELLULAR LOCATION: Endoplasmic reticulum lumen {ECO:0000250|UniProtKB:P23284}. Melanosome {ECO:0000250|UniProtKB:P23284}.	Ppib	P24369	9
-0.218173	17.8383	-1.91073	0.0789938	0.548107	-4.91703	60S ribosomal protein L22 (Heparin-binding protein HBp15)	RL22_MOUSE		Rpl22	P67984	3
0.247173	17.5382	1.91053	0.0790219	0.548107	-4.91735	Fibroblast growth factor 13 (FGF-13) (Fibroblast growth factor homologous factor 2) (FHF-2)	FGF13_MOUSE	SUBCELLULAR LOCATION: Cell projection, filopodium. Cell projection, growth cone. Cell projection, dendrite. Nucleus. Cytoplasm. Note=Not secreted. Localizes to the lateral membrane and intercalated disks of myocytes.; SUBCELLULAR LOCATION: Isoform 1: Nucleus.; SUBCELLULAR LOCATION: Isoform 2: Cytoplasm.	Fgf13	P70377	2
-0.150516	16.6727	-1.91171	0.0788579	0.548107	-4.9155	Protein transport protein Sec23A (SEC23-related protein A)	SC23A_MOUSE	SUBCELLULAR LOCATION: Cytoplasmic vesicle, COPII-coated vesicle membrane {ECO:0000250|UniProtKB:Q15436}; Peripheral membrane protein {ECO:0000250|UniProtKB:Q15436}; Cytoplasmic side {ECO:0000250|UniProtKB:Q15436}. Endoplasmic reticulum membrane {ECO:0000250|UniProtKB:Q15436}; Peripheral membrane protein {ECO:0000250|UniProtKB:Q15436}; Cytoplasmic side {ECO:0000250|UniProtKB:Q15436}. Cytoplasm, cy…	Sec23a	Q01405	12
-0.286358	17.5656	-1.91402	0.0785395	0.548107	-4.9119	Protein FAM234A (Protein ITFG3)	F234A_MOUSE	SUBCELLULAR LOCATION: Membrane {ECO:0000305}; Single-pass type II membrane protein {ECO:0000305}.	Fam234a	Q8C0Z1	5
0.22509	16.0735	1.9044	0.0798764	0.551163	-4.92693	Serum albumin	ALBU_MOUSE	SUBCELLULAR LOCATION: Secreted.	Alb	P07724	43
-0.241167	14.6626	-1.90409	0.0799193	0.551163	-4.92741	Signal-induced proliferation-associated protein 1 (Sipa-1) (GTPase-activating protein Spa-1)	SIPA1_MOUSE	SUBCELLULAR LOCATION: Nucleus {ECO:0000269|PubMed:7799964}. Cytoplasm, perinuclear region {ECO:0000250|UniProtKB:Q96FS4}. Endomembrane system; Peripheral membrane protein {ECO:0000250|UniProtKB:Q96FS4}. Note=Mostly localized in the perinuclear membraneous region. {ECO:0000250|UniProtKB:Q96FS4}.	Sipa1	P46062	2
-0.165267	16.4865	-1.90403	0.0799283	0.551163	-4.92751	5-demethoxyubiquinone hydroxylase, mitochondrial (DMQ hydroxylase) (EC 1.14.13.-) (Timing protein clk-1 homolog) (Ubiquinone biosynthesis monooxygenase COQ7)	COQ7_MOUSE	SUBCELLULAR LOCATION: Mitochondrion inner membrane {ECO:0000255|HAMAP-Rule:MF_03194, ECO:0000269|PubMed:11387338}; Peripheral membrane protein {ECO:0000255|HAMAP-Rule:MF_03194, ECO:0000269|PubMed:11387338}; Matrix side {ECO:0000255|HAMAP-Rule:MF_03194, ECO:0000269|PubMed:11387338}.	Coq7	P97478	10
-0.184627	15.9972	-1.90551	0.0797207	0.551163	-4.92519	Ubiquitin-conjugating enzyme E2 R1 (EC 2.3.2.23) ((E3-independent) E2 ubiquitin-conjugating enzyme R1) (EC 2.3.2.24) (E2 ubiquitin-conjugating enzyme R1) (Ubiquitin-conjugating enzyme E2-32 kDa complementing) (Ubiquitin-conjugating enzyme E2-CDC34) (Ubiquitin-protein ligase R1)	UB2R1_MOUSE	SUBCELLULAR LOCATION: Cytoplasm {ECO:0000250|UniProtKB:P49427}. Nucleus {ECO:0000250|UniProtKB:P49427}. Note=The phosphorylation of the C-terminal tail plays an important role in mediating nuclear localization. Colocalizes with beta-tubulin on mitotic spindles in anaphase. {ECO:0000250|UniProtKB:P49427}.	Cdc34	Q8CFI2	3
-0.125349	15.1424	-1.90128	0.0803145	0.551532	-4.9318	Disintegrin and metalloproteinase domain-containing protein 10 (ADAM 10) (EC 3.4.24.81) (Kuzbanian protein homolog) (Mammalian disintegrin-metalloprotease) (CD antigen CD156c)	ADA10_MOUSE	SUBCELLULAR LOCATION: Cell membrane {ECO:0000269|PubMed:26668317}; Single-pass type I membrane protein {ECO:0000255}. Golgi apparatus membrane {ECO:0000250|UniProtKB:O14672}; Single-pass type I membrane protein {ECO:0000305}. Note=Is localized in the plasma membrane but is predominantly expressed in the Golgi apparatus and in released membrane vesicles derived likely from the Golgi. {ECO:0000250|…	Adam10	O35598	4
-0.286988	17.8768	-1.9012	0.0803246	0.551532	-4.93191	Protein PET100 homolog, mitochondrial	PT100_MOUSE	SUBCELLULAR LOCATION: Membrane {ECO:0000305}; Single-pass membrane protein {ECO:0000305}. Mitochondrion {ECO:0000269|PubMed:22356826}. Note=Localizes to a membrane-bound organelle. {ECO:0000250}.	Pet100	P0DJE0	2
-0.15835	16.3188	-1.90159	0.0802701	0.551532	-4.93131	Clathrin coat assembly protein AP180 (91 kDa synaptosomal-associated protein) (Clathrin coat-associated protein AP180) (Phosphoprotein F1-20)	AP180_MOUSE	SUBCELLULAR LOCATION: Cell membrane. Membrane, coated pit; Peripheral membrane protein; Cytoplasmic side. Note=Component of the coat surrounding the cytoplasmic face of coated vesicles in the plasma membrane.	Snap91	Q61548	2
-0.201058	15.6921	-1.89927	0.0805974	0.552619	-4.93493	OTU domain-containing protein 4 (EC 3.4.19.12)	OTUD4_MOUSE	SUBCELLULAR LOCATION: Cytoplasm {ECO:0000250|UniProtKB:Q01804}. Nucleus {ECO:0000250|UniProtKB:Q01804}. Note=Primarily cytoplasmic. {ECO:0000250|UniProtKB:Q01804}.	Otud4	B2RRE7	8
0.198497	16.8681	1.89635	0.0810104	0.554663	-4.93947	Cytosol aminopeptidase (EC 3.4.11.1) (Leucine aminopeptidase 3) (LAP-3) (Leucyl aminopeptidase) (Proline aminopeptidase) (EC 3.4.11.5) (Prolyl aminopeptidase)	AMPL_MOUSE	SUBCELLULAR LOCATION: Cytoplasm {ECO:0000250}.	Lap3	Q9CPY7	30
0.168641	16.3317	1.89392	0.0813561	0.555454	-4.94326	Guanine nucleotide-binding protein G(I)/G(S)/G(T) subunit beta-2 (G protein subunit beta-2) (Transducin beta chain 2)	GBB2_MOUSE	SUBCELLULAR LOCATION: Cytoplasm, perinuclear region {ECO:0000250}.	Gnb2	P62880	4
-0.287068	14.5934	-1.89399	0.0813464	0.555454	-4.94315	Tapasin (TPN) (TPSN) (TAP-associated protein) (TAP-binding protein)	TPSN_MOUSE	SUBCELLULAR LOCATION: Endoplasmic reticulum membrane {ECO:0000305}; Single-pass type I membrane protein {ECO:0000305}.	Tapbp	Q9R233	4
-0.16184	19.6428	-1.89264	0.0815377	0.555908	-4.94524	60S ribosomal protein L28	RL28_MOUSE		Rpl28	P41105	6
-0.154297	17.3414	-1.88793	0.0822128	0.55972	-4.95257	Beta-taxilin (Muscle-derived protein 77)	TXLNB_MOUSE		Txlnb	Q8VBT1	20
-0.121253	14.3877	-1.88416	0.0827563	0.560223	-4.95842	1-phosphatidylinositol 4,5-bisphosphate phosphodiesterase gamma-1 (EC 3.1.4.11) (Phosphoinositide phospholipase C-gamma-1) (Phospholipase C-gamma-1) (PLC-gamma-1)	PLCG1_MOUSE	SUBCELLULAR LOCATION: Cell projection, lamellipodium {ECO:0000250}. Cell projection, ruffle {ECO:0000250}. Note=Rapidly redistributed to ruffles and lamellipodia structures in response to epidermal growth factor (EGF) treatment. {ECO:0000250}.	Plcg1	Q62077	17
0.198199	13.6513	1.88382	0.0828048	0.560223	-4.95894	Folliculin-interacting protein 1	FNIP1_MOUSE	SUBCELLULAR LOCATION: Cytoplasm {ECO:0000250|UniProtKB:Q8TF40}. Note=Colocalizes with FLCN in the cytoplasm. {ECO:0000250|UniProtKB:Q8TF40}.	Fnip1	Q68FD7	2
-0.127769	16.2932	-1.8847	0.0826784	0.560223	-4.95758	Ubiquilin-1 (Protein linking IAP with cytoskeleton 1) (PLIC-1)	UBQL1_MOUSE	SUBCELLULAR LOCATION: Nucleus {ECO:0000250|UniProtKB:Q9UMX0}. Cytoplasm {ECO:0000269|PubMed:10549293}. Endoplasmic reticulum {ECO:0000250|UniProtKB:Q9UMX0}. Cytoplasmic vesicle, autophagosome {ECO:0000269|PubMed:20529957}. Cell membrane {ECO:0000250|UniProtKB:Q9UMX0}. Note=Detected in neuronal processes and at synapses. Recruited to the ER during ER-associated protein degradation (ERAD). Colocali…	Ubqln1	Q8R317	5
0.220547	15.979	1.88395	0.0827866	0.560223	-4.95875	Cleft lip and palate transmembrane protein 1 homolog (Thymic epithelial cell surface antigen)	CLPT1_MOUSE	SUBCELLULAR LOCATION: Membrane {ECO:0000305}; Multi-pass membrane protein {ECO:0000305}.	Clptm1	Q8VBZ3	11
-0.201926	17.5451	-1.88339	0.0828671	0.560223	-4.95961	Calcium-binding mitochondrial carrier protein Aralar2 (Citrin) (Mitochondrial aspartate glutamate carrier 2) (Solute carrier family 25 member 13)	CMC2_MOUSE	SUBCELLULAR LOCATION: Mitochondrion inner membrane {ECO:0000250|UniProtKB:Q9UJS0}; Multi-pass membrane protein {ECO:0000250|UniProtKB:Q9UJS0}.	Slc25a13	Q9QXX4	30
-0.168387	15.6485	-1.8564	0.0868598	0.561487	-5.00131	Probable bifunctional methylenetetrahydrofolate dehydrogenase/cyclohydrolase 2 (NADP-dependent methylenetetrahydrofolate dehydrogenase 2-like protein) (MTHFD2-like) [Includes: NAD-dependent methylenetetrahydrofolate dehydrogenase (EC 1.5.1.15); Methenyltetrahydrofolate cyclohydrolase (EC 3.5.4.9)]	MTD2L_MOUSE	SUBCELLULAR LOCATION: Mitochondrion inner membrane {ECO:0000250}; Peripheral membrane protein {ECO:0000250}; Matrix side {ECO:0000250}.	Mthfd2l	D3YZG8	2
0.622337	14.5757	1.85626	0.0868818	0.561487	-5.00153	Platelet glycoprotein V (GPV) (Glycoprotein 5) (CD antigen CD42d)	GPV_MOUSE	SUBCELLULAR LOCATION: Membrane; Single-pass type I membrane protein.	Gp5	O08742	2
-0.190883	16.84	-1.86836	0.0850705	0.561487	-4.98288	Dihydropyrimidinase-related protein 4 (DRP-4) (Collapsin response mediator protein 3) (CRMP-3) (UNC33-like phosphoprotein 4) (ULIP-4)	DPYL4_MOUSE	SUBCELLULAR LOCATION: Cytoplasm {ECO:0000250}.	Dpysl4	O35098	2
-0.149231	14.9633	-1.86159	0.0860792	0.561487	-4.99332	SWI/SNF-related matrix-associated actin-dependent regulator of chromatin subfamily E member 1 (BRG1-associated factor 57) (BAF57)	SMCE1_MOUSE	SUBCELLULAR LOCATION: Nucleus {ECO:0000255|PROSITE-ProRule:PRU00267}.	Smarce1	O54941	6
0.187978	16.8095	1.84592	0.0884577	0.561487	-5.01742	Membrane-associated progesterone receptor component 1 (mPR)	PGRC1_MOUSE	SUBCELLULAR LOCATION: Microsome membrane {ECO:0000250|UniProtKB:Q95250}; Single-pass membrane protein {ECO:0000255}. Endoplasmic reticulum membrane {ECO:0000250|UniProtKB:O00264}; Single-pass membrane protein {ECO:0000255}.	Pgrmc1	O55022	5
0.15419	15.849	1.85027	0.0877904	0.561487	-5.01073	tRNA (cytosine(38)-C(5))-methyltransferase (EC 2.1.1.204) (DNA (cytosine-5)-methyltransferase-like protein 2) (Dnmt2) (DNA methyltransferase homolog MmuIIP) (DNA MTase homolog MmuIIP) (M.MmuIIP) (Met-2)	TRDMT_MOUSE	SUBCELLULAR LOCATION: Nucleus {ECO:0000305}.	Trdmt1	O55055	2
0.163477	15.3904	1.86372	0.0857604	0.561487	-4.99004	Biogenesis of lysosome-related organelles complex 1 subunit 1 (BLOC-1 subunit 1) (GCN5-like protein 1)	BL1S1_MOUSE	SUBCELLULAR LOCATION: Mitochondrion intermembrane space {ECO:0000269|PubMed:22309213}. Mitochondrion matrix {ECO:0000269|PubMed:22309213}. Cytoplasm, cytosol {ECO:0000250|UniProtKB:P78537}. Lysosome membrane {ECO:0000250|UniProtKB:P78537}.	Bloc1s1	O55102	3
0.190941	15.576	1.84562	0.0885028	0.561487	-5.01787	High affinity cAMP-specific and IBMX-insensitive 3',5'-cyclic phosphodiesterase 8A (MmPDE8) (EC 3.1.4.53)	PDE8A_MOUSE		Pde8a	O88502	3
-0.183145	15.3208	-1.85438	0.087166	0.561487	-5.00442	Baculoviral IAP repeat-containing protein 6 (EC 2.3.2.27) (BIR repeat-containing ubiquitin-conjugating enzyme) (BRUCE) (RING-type E3 ubiquitin transferase BIRC6) (Ubiquitin-conjugating BIR domain enzyme apollon) (APOLLON)	BIRC6_MOUSE	SUBCELLULAR LOCATION: Golgi apparatus, trans-Golgi network membrane {ECO:0000250|UniProtKB:Q9NR09}. Endosome {ECO:0000250|UniProtKB:Q9NR09}. Cytoplasm, cytoskeleton, spindle pole {ECO:0000250|UniProtKB:Q9NR09}. Cytoplasm, cytoskeleton, microtubule organizing center, centrosome {ECO:0000250|UniProtKB:Q9NR09}. Midbody, Midbody ring {ECO:0000250|UniProtKB:Q9NR09}. Note=Exhibits cell cycle-dependent …	Birc6	O88738	20
-0.16321	16.4774	-1.87383	0.0842632	0.561487	-4.97443	ATP-dependent zinc metalloprotease YME1L1 (EC 3.4.24.-) (ATP-dependent metalloprotease FtsH1) (YME1-like protein 1)	YMEL1_MOUSE	SUBCELLULAR LOCATION: Mitochondrion inner membrane {ECO:0000250|UniProtKB:Q96TA2}. Mitochondrion {ECO:0000250|UniProtKB:Q96TA2}.	Yme1l1	O88967	17
-0.250398	16.4971	-1.87765	0.083702	0.561487	-4.9685	Ezrin (Cytovillin) (Villin-2) (p81)	EZRI_MOUSE	SUBCELLULAR LOCATION: Apical cell membrane {ECO:0000250|UniProtKB:P15311}; Peripheral membrane protein {ECO:0000250|UniProtKB:P15311}; Cytoplasmic side {ECO:0000250|UniProtKB:P15311}. Cell projection {ECO:0000250|UniProtKB:P15311}. Cell projection, microvillus membrane {ECO:0000250|UniProtKB:P15311}; Peripheral membrane protein {ECO:0000250|UniProtKB:P15311}; Cytoplasmic side {ECO:0000250|UniProt…	Ezr	P26040	21
0.192229	15.3923	1.85774	0.0866574	0.561487	-4.99925	CD81 antigen (26 kDa cell surface protein TAPA-1) (Target of the antiproliferative antibody 1) (CD antigen CD81)	CD81_MOUSE	SUBCELLULAR LOCATION: Basolateral cell membrane {ECO:0000250|UniProtKB:P60033}; Multi-pass membrane protein {ECO:0000255}. Note=Associates with CLDN1 and the CLDN1-CD81 complex localizes to the basolateral cell membrane. {ECO:0000250|UniProtKB:P60033}.	Cd81	P35762	5
-0.135099	16.6575	-1.8596	0.0863786	0.561487	-4.99639	Tropomodulin-1 (Erythrocyte tropomodulin) (E-Tmod)	TMOD1_MOUSE	SUBCELLULAR LOCATION: Cytoplasm, cytoskeleton {ECO:0000250|UniProtKB:P28289}. Note=In myofibrils with sarcomeric structure, localizes to the pointed end of actin thin filaments. {ECO:0000250|UniProtKB:P28289}.	Tmod1	P49813	25
-0.187337	15.2458	-1.86704	0.0852653	0.561487	-4.98491	PAX3- and PAX7-binding protein 1 (PAX3/7BP) (GC-rich sequence DNA-binding factor 1)	PAXB1_MOUSE	SUBCELLULAR LOCATION: Nucleus {ECO:0000269|PubMed:22862948}.	Paxbp1	P58501	2
-0.184335	16.2772	-1.87373	0.0842768	0.561487	-4.97457	Rho-associated protein kinase 1 (EC 2.7.11.1) (Rho-associated, coiled-coil-containing protein kinase 1) (Rho-associated, coiled-coil-containing protein kinase I) (ROCK-I) (p160 ROCK-1) (p160ROCK)	ROCK1_MOUSE	SUBCELLULAR LOCATION: Cytoplasm {ECO:0000269|PubMed:16741948}. Cytoplasm, cytoskeleton, microtubule organizing center, centrosome, centriole {ECO:0000269|PubMed:16741948}. Golgi apparatus membrane {ECO:0000250}; Peripheral membrane protein {ECO:0000250}. Cell projection, bleb {ECO:0000250}. Cytoplasm, cytoskeleton {ECO:0000269|PubMed:16741948}. Cell membrane {ECO:0000269|PubMed:16741948}. Cell pr…	Rock1	P70335	24
0.201821	16.1384	1.87048	0.0847557	0.561487	-4.9796	Enoyl-CoA hydratase domain-containing protein 2, mitochondrial	ECHD2_MOUSE	SUBCELLULAR LOCATION: Mitochondrion {ECO:0000305}.	Echdc2	Q3TLP5	14
-0.334506	14.0798	-1.87068	0.0847273	0.561487	-4.9793	COMM domain-containing protein 6	COMD6_MOUSE	SUBCELLULAR LOCATION: Nucleus {ECO:0000250|UniProtKB:Q7Z4G1}. Cytoplasm {ECO:0000250|UniProtKB:Q7Z4G1}.	Commd6	Q3V4B5	2
-0.167173	16.3276	-1.84567	0.0884952	0.561487	-5.0178	Rap1 GTPase-activating protein 2 (Rap1GAP2) (GTPase-activating Rap/Ran-GAP domain-like protein 4)	RPGP2_MOUSE	SUBCELLULAR LOCATION: Cytoplasm {ECO:0000250}.	Rap1gap2	Q5SVL6	6
0.140286	14.9079	1.85513	0.0870524	0.561487	-5.00327	FAS-associated death domain protein (FAS-associating death domain-containing protein) (Mediator of receptor induced toxicity) (Protein FADD)	FADD_MOUSE		Fadd	Q61160	6
0.184128	16.394	1.87668	0.0838445	0.561487	-4.97001	Hydroxyacyl-coenzyme A dehydrogenase, mitochondrial (HCDH) (EC 1.1.1.35) (Medium and short-chain L-3-hydroxyacyl-coenzyme A dehydrogenase) (Short-chain 3-hydroxyacyl-CoA dehydrogenase)	HCDH_MOUSE	SUBCELLULAR LOCATION: Mitochondrion matrix.	Hadh	Q61425	20
-0.337245	16.156	-1.8566	0.0868304	0.561487	-5.00101	Ras-related protein Rap-2a	RAP2A_MOUSE	SUBCELLULAR LOCATION: Midbody {ECO:0000250}. Recycling endosome membrane {ECO:0000269|PubMed:19061864}; Lipid-anchor {ECO:0000269|PubMed:19061864}; Cytoplasmic side {ECO:0000269|PubMed:19061864}. Note=Localizes to midbody at telophase. May also localize to the Golgi and the gelatinase-containing granules of neutrophils. {ECO:0000250}.	Rap2a	Q80ZJ1	3
0.438936	15.3481	1.86554	0.0854895	0.561487	-4.98724	Complement component C8 beta chain (Complement component 8 subunit beta)	CO8B_MOUSE	SUBCELLULAR LOCATION: Secreted.	C8b	Q8BH35	13
-0.162155	16.3895	-1.84523	0.088563	0.561487	-5.01847	Polypyrimidine tract-binding protein 3 (Regulator of differentiation 1) (Rod1)	PTBP3_MOUSE		Ptbp3	Q8BHD7	2
-0.167379	16.2451	-1.85958	0.0863811	0.561487	-4.99642	Activator of 90 kDa heat shock protein ATPase homolog 1 (AHA1)	AHSA1_MOUSE	SUBCELLULAR LOCATION: Cytoplasm, cytosol {ECO:0000250|UniProtKB:O95433}. Endoplasmic reticulum {ECO:0000250|UniProtKB:O95433}. Note=May transiently interact with the endoplasmic reticulum. {ECO:0000250|UniProtKB:O95433}.	Ahsa1	Q8BK64	18
-0.206054	14.9883	-1.86978	0.0848596	0.561487	-4.98068	Serine/threonine-protein kinase N2 (EC 2.7.11.13) (PKN gamma) (Protein kinase C-like 2) (Protein-kinase C-related kinase 2)	PKN2_MOUSE	SUBCELLULAR LOCATION: Cytoplasm {ECO:0000269|PubMed:9121475}. Nucleus {ECO:0000250|UniProtKB:Q16513}. Membrane {ECO:0000269|PubMed:9121475}. Cell projection, lamellipodium {ECO:0000250|UniProtKB:Q16513}. Cytoplasm, cytoskeleton {ECO:0000250|UniProtKB:Q16513}. Cleavage furrow {ECO:0000250|UniProtKB:Q16513}. Midbody {ECO:0000250|UniProtKB:Q16513}. Cell junction {ECO:0000250|UniProtKB:Q16513}. Note=…	Pkn2	Q8BWW9	10
-0.132993	15.738	-1.84855	0.0880542	0.561487	-5.01338	WD repeat-containing protein 26	WDR26_MOUSE	SUBCELLULAR LOCATION: Cytoplasm {ECO:0000250|UniProtKB:Q9H7D7}. Mitochondrion {ECO:0000250|UniProtKB:F1LTR1}.	Wdr26	Q8C6G8	4
-0.311357	16.1193	-1.8617	0.0860627	0.561487	-4.99315	E3 ubiquitin-protein ligase TRIM32 (EC 2.3.2.27) (RING-type E3 ubiquitin transferase TRIM32) (Tripartite motif-containing protein 32)	TRI32_MOUSE	SUBCELLULAR LOCATION: Cytoplasm {ECO:0000269|PubMed:14578165, ECO:0000269|PubMed:16816390}. Note=Localized in cytoplasmic bodies, usually concentrated around the nucleus.	Trim32	Q8CH72	5
-0.171752	14.3975	-1.85635	0.0868683	0.561487	-5.0014	Formin-binding protein 1-like (Transducer of Cdc42-dependent actin assembly protein 1) (Toca-1)	FBP1L_MOUSE	SUBCELLULAR LOCATION: Cytoplasm {ECO:0000250}. Cytoplasm, cytoskeleton {ECO:0000250}. Cytoplasm, cell cortex {ECO:0000250}. Cytoplasmic vesicle {ECO:0000250}. Cell membrane {ECO:0000250}; Peripheral membrane protein {ECO:0000250}; Cytoplasmic side {ECO:0000250}.	Fnbp1l	Q8K012	3
0.184455	15.8076	1.87038	0.0847707	0.561487	-4.97975	Iron-sulfur cluster co-chaperone protein HscB, mitochondrial (Hsc20)	HSC20_MOUSE	SUBCELLULAR LOCATION: Cytoplasm {ECO:0000250}. Mitochondrion {ECO:0000250}.	Hscb	Q8K3A0	7
-0.14102	16.7828	-1.86567	0.0854696	0.561487	-4.98703	Aminoacyl tRNA synthase complex-interacting multifunctional protein 2 (Multisynthase complex auxiliary component p38) (Protein JTV-1)	AIMP2_MOUSE	SUBCELLULAR LOCATION: Cytoplasm, cytosol {ECO:0000269|PubMed:18695251}. Nucleus {ECO:0000269|PubMed:18695251}. Note=Following DNA damage, dissociates from the aminoacyl-tRNA synthase complex and translocates from the cytoplasm to the nucleus. {ECO:0000269|PubMed:18695251}.	Aimp2	Q8R010	7
-0.221256	16.2668	-1.85943	0.0864035	0.561487	-4.99665	Bleomycin hydrolase (BH) (BLM hydrolase) (BMH) (EC 3.4.22.40)	BLMH_MOUSE	SUBCELLULAR LOCATION: Cytoplasm {ECO:0000250}.	Blmh	Q8R016	10
-0.209793	13.3621	-1.84833	0.0880878	0.561487	-5.01372	Leucine zipper protein 1 (Leucine zipper motif-containing protein)	LUZP1_MOUSE	SUBCELLULAR LOCATION: Nucleus. Note=Also detected in soma and dendrites of neurons. {ECO:0000250}.	Luzp1	Q8R4U7	3
-0.14363	15.3501	-1.87018	0.0848006	0.561487	-4.98007	Splicing factor, proline- and glutamine-rich (DNA-binding p52/p100 complex, 100 kDa subunit) (Polypyrimidine tract-binding protein-associated-splicing factor) (PSF) (PTB-associated-splicing factor)	SFPQ_MOUSE	SUBCELLULAR LOCATION: Nucleus speckle {ECO:0000250|UniProtKB:P23246}. Nucleus matrix {ECO:0000269|PubMed:21680841}. Cytoplasm {ECO:0000250|UniProtKB:P23246}. Note=Predominantly in nuclear matrix. {ECO:0000250|UniProtKB:P23246}.	Sfpq	Q8VIJ6	24
0.23339	16.375	1.85494	0.0870813	0.561487	-5.00356	SH3 domain-binding glutamic acid-rich-like protein 3	SH3L3_MOUSE	SUBCELLULAR LOCATION: Cytoplasm {ECO:0000250}. Nucleus {ECO:0000250}.	Sh3bgrl3	Q91VW3	5
-0.130235	15.8802	-1.84898	0.087988	0.561487	-5.01272	Dystonin (Bullous pemphigoid antigen 1) (BPA) (Dystonia musculorum protein) (Hemidesmosomal plaque protein) (Microtubule actin cross-linking factor 2)	DYST_MOUSE	SUBCELLULAR LOCATION: Cytoplasm, cytoskeleton. Cell projection, axon {ECO:0000269|PubMed:17287360}. Note=Associates with axonal microtubules at the growing distal tip and intermediate filaments, but not with actin cytoskeleton, in sensory neurons (By similarity). Associates with intermediate filaments, actin and microtubule cytoskeletons. Localizes to actin stress fibers and to actin-rich rufflin…	Dst	Q91ZU6	159
-0.176041	15.468	-1.85309	0.0873611	0.561487	-5.0064	U4/U6 small nuclear ribonucleoprotein Prp3 (Pre-mRNA-splicing factor 3)	PRPF3_MOUSE	SUBCELLULAR LOCATION: Nucleus speckle {ECO:0000255|PROSITE-ProRule:PRU00627}. Note=Colocalizes with spliceosomal snRNPs. {ECO:0000250}.	Prpf3	Q922U1	4
-0.163046	15.8848	-1.86411	0.0857025	0.561487	-4.98944	UBX domain-containing protein 6 (UBX domain-containing protein 1)	UBXN6_MOUSE	SUBCELLULAR LOCATION: Cytoplasm {ECO:0000250|UniProtKB:Q9BZV1}. Cytoplasm, cytosol {ECO:0000250|UniProtKB:Q9BZV1}. Membrane {ECO:0000250|UniProtKB:Q9BZV1}; Peripheral membrane protein {ECO:0000250|UniProtKB:Q9BZV1}. Nucleus {ECO:0000250|UniProtKB:Q9BZV1}. Cytoplasm, cytoskeleton, microtubule organizing center, centrosome {ECO:0000250|UniProtKB:Q9BZV1}. Early endosome membrane {ECO:0000250|UniProt…	Ubxn6	Q99PL6	9
-0.200845	15.8693	-1.85452	0.0871452	0.561487	-5.00421	Nucleolar protein 16	NOP16_MOUSE	SUBCELLULAR LOCATION: Nucleus, nucleolus {ECO:0000250}.	Nop16	Q9CPT5	3
0.197851	15.404	1.87856	0.0835702	0.561487	-4.96711	Vesicle transport protein USE1 (Protein D12) (USE1-like protein)	USE1_MOUSE	SUBCELLULAR LOCATION: Endoplasmic reticulum membrane {ECO:0000250}; Single-pass type IV membrane protein {ECO:0000250}.	Use1	Q9CQ56	6
-0.177361	17.7796	-1.85291	0.0873886	0.561487	-5.00668	NADH dehydrogenase [ubiquinone] 1 beta subcomplex subunit 5, mitochondrial (Complex I-SGDH) (CI-SGDH) (NADH-ubiquinone oxidoreductase SGDH subunit)	NDUB5_MOUSE	SUBCELLULAR LOCATION: Mitochondrion inner membrane {ECO:0000250|UniProtKB:O43674}; Single-pass membrane protein {ECO:0000250|UniProtKB:O43674}; Matrix side {ECO:0000250|UniProtKB:O43674}.	Ndufb5	Q9CQH3	5
-0.194339	16.472	-1.84475	0.0886375	0.561487	-5.01922	Tryptophan--tRNA ligase, mitochondrial (EC 6.1.1.2) ((Mt)TrpRS) (Tryptophanyl-tRNA synthetase) (TrpRS)	SYWM_MOUSE	SUBCELLULAR LOCATION: Mitochondrion matrix {ECO:0000250|UniProtKB:Q9UGM6}.	Wars2	Q9CYK1	4
-0.130572	15.8325	-1.8688	0.0850054	0.561487	-4.9822	Hsp90 co-chaperone Cdc37-like 1	CD37L_MOUSE	SUBCELLULAR LOCATION: Cytoplasm {ECO:0000250}.	Cdc37l1	Q9CZP7	8
0.208583	17.3974	1.87818	0.0836245	0.561487	-4.96768	Glutathione S-transferase kappa 1 (EC 2.5.1.18) (GST 13-13) (GST class-kappa) (GSTK1-1) (mGSTK1) (Glutathione S-transferase subunit 13)	GSTK1_MOUSE	SUBCELLULAR LOCATION: Mitochondrion {ECO:0000269|PubMed:12720545}.	Gstk1	Q9DCM2	17
0.186893	16.5433	1.84898	0.0879882	0.561487	-5.01272	Major vault protein (MVP)	MVP_MOUSE	SUBCELLULAR LOCATION: Cytoplasm {ECO:0000250|UniProtKB:Q14764}. Nucleus {ECO:0000250|UniProtKB:Q14764}.	Mvp	Q9EQK5	33
-0.172589	15.8701	-1.85761	0.0866779	0.561487	-4.99945	Hypoxia up-regulated protein 1 (GRP-170) (140 kDa Ca(2+)-binding protein) (CBP-140)	HYOU1_MOUSE	SUBCELLULAR LOCATION: Endoplasmic reticulum lumen {ECO:0000269|PubMed:7641295}.	Hyou1	Q9JKR6	20
-0.156492	17.1908	-1.84936	0.0879301	0.561487	-5.01214	Adenylate kinase 2, mitochondrial (AK 2) (EC 2.7.4.3) (ATP-AMP transphosphorylase 2) (ATP:AMP phosphotransferase) (Adenylate monophosphate kinase)	KAD2_MOUSE	SUBCELLULAR LOCATION: Mitochondrion intermembrane space {ECO:0000255|HAMAP-Rule:MF_03168}.	Ak2	Q9WTP6	21
0.135939	14.7802	1.85714	0.0867491	0.561487	-5.00018	Thyroid receptor-interacting protein 6 (TR-interacting protein 6) (TRIP-6) (Zyxin-related protein 1) (ZRP-1)	TRIP6_MOUSE	SUBCELLULAR LOCATION: Cytoplasm, cytoskeleton {ECO:0000250|UniProtKB:Q15654}. Cell junction, focal adhesion {ECO:0000250|UniProtKB:Q15654}. Nucleus {ECO:0000250|UniProtKB:Q15654}. Cytoplasm {ECO:0000250|UniProtKB:Q15654}. Note=Shuttles between nucleus and cytoplasm. Colocalizes with actin. {ECO:0000250|UniProtKB:Q15654}.	Trip6	Q9Z1Y4	3
0.17507	17.1006	1.88105	0.0832078	0.561487	-4.96325	Proteasome subunit alpha type-5 (EC 3.4.25.1) (Macropain zeta chain) (Multicatalytic endopeptidase complex zeta chain) (Proteasome zeta chain)	PSA5_MOUSE	SUBCELLULAR LOCATION: Cytoplasm {ECO:0000250|UniProtKB:P28066}. Nucleus {ECO:0000250|UniProtKB:P28066}.	Psma5	Q9Z2U1	11
-0.129145	16.699	-1.84383	0.0887781	0.561641	-5.02062	NSFL1 cofactor p47 (p97 cofactor p47)	NSF1C_MOUSE	SUBCELLULAR LOCATION: Nucleus {ECO:0000250|UniProtKB:O35987}. Golgi apparatus, Golgi stack {ECO:0000250|UniProtKB:O35987}. Chromosome {ECO:0000250|UniProtKB:O35987}. Cytoplasm, cytoskeleton, microtubule organizing center, centrosome {ECO:0000250|UniProtKB:O35987}. Note=Predominantly nuclear in interphase cells. Bound to the axial elements of sex chromosomes in pachytene spermatocytes. A small pro…	Nsfl1c	Q9CZ44	16
-0.193909	15.1805	-1.8422	0.0890304	0.562499	-5.02312	Y-box-binding protein 3 (Cold shock domain-containing protein A) (DNA-binding protein A) (Y-box protein 3)	YBOX3_MOUSE	SUBCELLULAR LOCATION: Cytoplasm {ECO:0000269|PubMed:10772793}. Nucleus {ECO:0000250}.	Ybx3	Q9JKB3	3
-0.154488	17.8363	-1.84012	0.089352	0.563793	-5.0263	Sorting nexin-6 [Cleaved into: Sorting nexin-6, N-terminally processed]	SNX6_MOUSE	SUBCELLULAR LOCATION: Early endosome membrane {ECO:0000269|PubMed:20228253}; Peripheral membrane protein {ECO:0000269|PubMed:20228253}; Cytoplasmic side {ECO:0000269|PubMed:20228253}. Cytoplasmic vesicle {ECO:0000250|UniProtKB:Q9UNH7}. Cytoplasm {ECO:0000250|UniProtKB:Q9UNH7}. Nucleus {ECO:0000250|UniProtKB:Q9UNH7}. Note=Interaction with SNX1 or SNX2 promotes location at endosome membranes (By si…	Snx6	Q6P8X1	9
-0.152272	16.9123	-1.83521	0.0901162	0.567133	-5.03382	Heat shock protein HSP 90-alpha (Heat shock 86 kDa) (HSP 86) (HSP86) (Tumor-specific transplantation 86 kDa antigen) (TSTA)	HS90A_MOUSE	SUBCELLULAR LOCATION: Nucleus {ECO:0000269|PubMed:22431752}. Cytoplasm {ECO:0000269|PubMed:11751894, ECO:0000269|PubMed:22431752}. Melanosome {ECO:0000250|UniProtKB:P07900}. Cell membrane {ECO:0000250|UniProtKB:P07900}.	Hsp90aa1	P07901	20
0.166269	15.3252	1.8358	0.0900234	0.567133	-5.03291	Transcriptional coactivator YAP1 (Yes-associated protein 1) (Protein yorkie homolog) (Yes-associated protein YAP65 homolog)	YAP1_MOUSE	SUBCELLULAR LOCATION: Cytoplasm {ECO:0000250|UniProtKB:P46937}. Nucleus {ECO:0000269|PubMed:28087714}. Note=Both phosphorylation and cell density can regulate its subcellular localization. Phosphorylation sequesters it in the cytoplasm by inhibiting its translocation into the nucleus. At low density, predominantly nuclear and is translocated to the cytoplasm at high density. PTPN14 induces transl…	Yap1	P46938	7
0.160941	17.3625	1.83349	0.0903848	0.568082	-5.03644	Carnitine O-acetyltransferase (Carnitine acetylase) (EC 2.3.1.7) (Carnitine acetyltransferase) (CAT) (CrAT)	CACP_MOUSE	SUBCELLULAR LOCATION: Endoplasmic reticulum {ECO:0000305}. Peroxisome {ECO:0000305}. Mitochondrion inner membrane {ECO:0000305}; Peripheral membrane protein {ECO:0000305}; Matrix side {ECO:0000305}.	Crat	P47934	29
0.141752	16.0729	1.82603	0.0915597	0.569475	-5.04782	Transmembrane protein 141	TM141_MOUSE	SUBCELLULAR LOCATION: Membrane {ECO:0000305}; Multi-pass membrane protein {ECO:0000305}.	Tmem141	A2AJB2	3
-0.185356	18.6834	-1.82324	0.0920029	0.569475	-5.05208	Copper transport protein ATOX1 (Metal transport protein ATX1)	ATOX1_MOUSE		Atox1	O08997	3
0.14728	15.6105	1.82867	0.0911427	0.569475	-5.0438	Vasodilator-stimulated phosphoprotein (VASP)	VASP_MOUSE	SUBCELLULAR LOCATION: Cytoplasm {ECO:0000269|PubMed:10660044}. Cytoplasm, cytoskeleton {ECO:0000269|PubMed:10660044}. Cell junction, focal adhesion {ECO:0000269|PubMed:10660044}. Cell junction, tight junction {ECO:0000250}. Cell projection, lamellipodium membrane {ECO:0000269|PubMed:10660044}. Cell projection, filopodium membrane {ECO:0000269|PubMed:10660044}. Note=Targeted to stress fibers and f…	Vasp	P70460	7
-0.236459	14.4094	-1.83021	0.0908998	0.569475	-5.04145	Zinc finger ZZ-type and EF-hand domain-containing protein 1	ZZEF1_MOUSE		Zzef1	Q5SSH7	6
0.218742	13.3911	1.82312	0.0920221	0.569475	-5.05226	Alpha-mannosidase 2x (EC 3.2.1.114) (Alpha-mannosidase IIx) (Man IIx) (Mannosidase alpha class 2A member 2) (Mannosyl-oligosaccharide 1,3-1,6-alpha-mannosidase)	MA2A2_MOUSE	SUBCELLULAR LOCATION: Golgi apparatus membrane {ECO:0000250}; Single-pass type II membrane protein {ECO:0000250}.	Man2a2	Q8BRK9	4
0.25848	14.9518	1.82864	0.0911481	0.569475	-5.04386	Secreted frizzled-related protein 1 (sFRP-1)	SFRP1_MOUSE	SUBCELLULAR LOCATION: Secreted {ECO:0000250}. Note=Cell membrane or extracellular matrix-associated. Released by heparin-binding (By similarity). {ECO:0000250}.	Sfrp1	Q8C4U3	2
-0.212508	13.7636	-1.82952	0.0910082	0.569475	-5.0425	General transcription factor 3C polypeptide 1 (TF3C-alpha) (TFIIIC box B-binding subunit) (Transcription factor IIIC 220 kDa subunit) (TFIIIC 220 kDa subunit) (TFIIIC220) (Transcription factor IIIC subunit alpha)	TF3C1_MOUSE	SUBCELLULAR LOCATION: Nucleus {ECO:0000250}.	Gtf3c1	Q8K284	6
0.203638	18.3771	1.82329	0.0919952	0.569475	-5.052	LIM and senescent cell antigen-like-containing domain protein 2 (Particularly interesting new Cys-His protein 2) (PINCH-2)	LIMS2_MOUSE	SUBCELLULAR LOCATION: Cell junction, focal adhesion {ECO:0000269|PubMed:12651156}. Cell membrane {ECO:0000269|PubMed:12651156}; Peripheral membrane protein {ECO:0000269|PubMed:12651156}; Cytoplasmic side {ECO:0000269|PubMed:12651156}.	Lims2	Q91XD2	2
-0.171366	16.1222	-1.82523	0.0916866	0.569475	-5.04904	FACT complex subunit SPT16 (Chromatin-specific transcription elongation factor 140 kDa subunit) (FACT 140 kDa subunit) (FACTp140) (Facilitates chromatin transcription complex subunit SPT16)	SP16H_MOUSE	SUBCELLULAR LOCATION: Nucleus. Chromosome. Note=Colocalizes with RNA polymerase II on chromatin. Recruited to actively transcribed loci.	Supt16h	Q920B9	6
-0.173917	16.0683	-1.82491	0.0917386	0.569475	-5.04954	CCR4-NOT transcription complex subunit 11	CNO11_MOUSE	SUBCELLULAR LOCATION: Cytoplasm {ECO:0000250}. Nucleus {ECO:0000250}.	Cnot11	Q9CWN7	3
0.158229	17.0929	1.82318	0.0920122	0.569475	-5.05217	cAMP-dependent protein kinase type I-alpha regulatory subunit [Cleaved into: cAMP-dependent protein kinase type I-alpha regulatory subunit, N-terminally processed]	KAP0_MOUSE	SUBCELLULAR LOCATION: Cell membrane {ECO:0000250}.	Prkar1a	Q9DBC7	16
0.148512	16.7389	1.82406	0.0918729	0.569475	-5.05083	Peroxisomal NADH pyrophosphatase NUDT12 (EC 3.6.1.22) (Nucleoside diphosphate-linked moiety X motif 12) (Nudix motif 12)	NUD12_MOUSE	SUBCELLULAR LOCATION: Peroxisome {ECO:0000250}.	Nudt12	Q9DCN1	10
-0.174103	14.7395	-1.81784	0.0928664	0.572541	-5.0603	Eukaryotic translation initiation factor 4 gamma 3 (eIF-4-gamma 3) (eIF-4G 3) (eIF4G 3) (eIF-4-gamma II) (eIF4GII)	IF4G3_MOUSE		Eif4g3	Q80XI3	11
-0.239626	16.258	-1.81865	0.0927362	0.572541	-5.05906	Serine/threonine-protein kinase 24 (EC 2.7.11.1) (Mammalian STE20-like protein kinase 3) (MST-3) (STE20-like kinase MST3) [Cleaved into: Serine/threonine-protein kinase 24 35 kDa subunit (Mammalian STE20-like protein kinase 3 N-terminal) (MST3/N); Serine/threonine-protein kinase 24 12 kDa subunit (Mammalian STE20-like protein kinase 3 C-terminal) (MST3/C)]	STK24_MOUSE	SUBCELLULAR LOCATION: Cytoplasm {ECO:0000250}. Nucleus {ECO:0000250}. Membrane {ECO:0000250}. Note=The truncated form (MST3/N) translocates to the nucleus. Colocalizes with STK38L in the membrane (By similarity). {ECO:0000250}.	Stk24	Q99KH8	5
-0.334527	17.1447	-1.8178	0.0928733	0.572541	-5.06036	Popeye domain-containing protein 2 (Popeye protein 2)	POPD2_MOUSE	SUBCELLULAR LOCATION: Membrane {ECO:0000305}; Multi-pass membrane protein {ECO:0000305}. Cell membrane, sarcolemma {ECO:0000250|UniProtKB:Q9HBU9}.	Popdc2	Q9ES82	3
-0.197396	16.229	-1.8157	0.0932102	0.573885	-5.06355	Cytoplasmic polyadenylation element-binding protein 4 (CPE-BP4) (CPE-binding protein 4) (mCPEB-4)	CPEB4_MOUSE	SUBCELLULAR LOCATION: Cytoplasm {ECO:0000269|PubMed:27381259}. Cell projection, dendrite {ECO:0000269|PubMed:17024188, ECO:0000269|PubMed:24386439}. Cell projection, dendritic spine {ECO:0000269|PubMed:24386439}. Cell junction, synapse, postsynaptic cell membrane, postsynaptic density {ECO:0000269|PubMed:17024188}. Cell projection, axon {ECO:0000269|PubMed:27381259}. Cell projection, growth cone …	Cpeb4	Q7TN98	2
-0.198141	16.0443	-1.81472	0.093369	0.57413	-5.06505	Ribosomal protein S6 kinase alpha-3 (S6K-alpha-3) (EC 2.7.11.1) (90 kDa ribosomal protein S6 kinase 3) (p90-RSK 3) (p90RSK3) (MAP kinase-activated protein kinase 1b) (MAPK-activated protein kinase 1b) (MAPKAP kinase 1b) (MAPKAPK-1b) (Ribosomal S6 kinase 2) (RSK-2) (pp90RSK2)	KS6A3_MOUSE	SUBCELLULAR LOCATION: Nucleus {ECO:0000250}. Cytoplasm {ECO:0000250}.	Rps6ka3	P18654	10
-0.180118	17.7297	-1.8135	0.0935655	0.574606	-5.06689	NADH dehydrogenase [ubiquinone] iron-sulfur protein 7, mitochondrial (EC 1.6.5.3) (EC 1.6.99.3) (Complex I-20kD) (CI-20kD) (NADH-ubiquinone oxidoreductase 20 kDa subunit)	NDUS7_MOUSE	SUBCELLULAR LOCATION: Mitochondrion {ECO:0000250|UniProtKB:O75251}.	Ndufs7	Q9DC70	8
0.226084	17.3736	1.81222	0.0937723	0.575145	-5.06884	Aspartate aminotransferase, cytoplasmic (cAspAT) (EC 2.6.1.1) (EC 2.6.1.3) (Cysteine aminotransferase, cytoplasmic) (Cysteine transaminase, cytoplasmic) (cCAT) (Glutamate oxaloacetate transaminase 1) (Transaminase A)	AATC_MOUSE	SUBCELLULAR LOCATION: Cytoplasm.	Got1	P05201	29
0.20518	15.5831	1.81141	0.0939033	0.575217	-5.07006	Egl nine homolog 1 (EC 1.14.11.29) (Hypoxia-inducible factor prolyl hydroxylase 2) (HIF-PH2) (HIF-prolyl hydroxylase 2) (HPH-2) (Prolyl hydroxylase domain-containing protein 2) (PHD2) (SM-20)	EGLN1_MOUSE	SUBCELLULAR LOCATION: Cytoplasm {ECO:0000250|UniProtKB:Q9GZT9}. Nucleus {ECO:0000250|UniProtKB:Q9GZT9}. Note=Mainly cytoplasmic. Shuttles between the nucleus and cytoplasm. Nuclear export requires functional XPO1. {ECO:0000250|UniProtKB:Q9GZT9}.	Egln1	Q91YE3	12
-0.136509	16.7131	-1.81025	0.0940913	0.575638	-5.07182	Ankyrin repeat and SOCS box protein 10 (ASB-10)	ASB10_MOUSE	SUBCELLULAR LOCATION: Nucleus {ECO:0000250}. Cytoplasm {ECO:0000250}.	Asb10	Q91ZT7	5
-0.251417	16.3978	-1.80872	0.0943399	0.576429	-5.07414	H/ACA ribonucleoprotein complex subunit 1 (Nucleolar protein family A member 1) (snoRNP protein GAR1)	GAR1_MOUSE	SUBCELLULAR LOCATION: Nucleus, nucleolus {ECO:0000250}. Nucleus, Cajal body {ECO:0000250}. Note=Also localized to Cajal bodies (coiled bodies). {ECO:0000250}.	Gar1	Q9CY66	6
-0.158421	15.4732	-1.80377	0.09515	0.579421	-5.08165	Zinc finger CCCH domain-containing protein 4	ZC3H4_MOUSE		Zc3h4	Q6ZPZ3	2
-0.188317	14.2821	-1.80352	0.0951897	0.579421	-5.08202	General transcription factor 3C polypeptide 4 (EC 2.3.1.48) (TF3C-delta) (Transcription factor IIIC 90 kDa subunit) (TFIIIC 90 kDa subunit) (TFIIIC90) (Transcription factor IIIC subunit delta)	TF3C4_MOUSE	SUBCELLULAR LOCATION: Nucleus {ECO:0000250}.	Gtf3c4	Q8BMQ2	4
-0.180218	15.4308	-1.80457	0.0950176	0.579421	-5.08043	Elongin-A (EloA) (Elongin 110 kDa subunit) (RNA polymerase II transcription factor SIII subunit A1) (SIII p110) (Transcription elongation factor B polypeptide 3)	ELOA1_MOUSE	SUBCELLULAR LOCATION: Nucleus {ECO:0000255|PROSITE-ProRule:PRU00649}.	Eloa	Q8CB77	4
-0.140312	18.2938	-1.80131	0.0955536	0.580903	-5.08536	60S ribosomal protein L7	RL7_MOUSE		Rpl7	P14148	13
-0.143666	15.1998	-1.7923	0.0970471	0.581745	-5.09897	Xaa-Pro aminopeptidase 3 (X-Pro aminopeptidase 3) (EC 3.4.11.9) (Aminopeptidase P3) (APP3)	XPP3_MOUSE	SUBCELLULAR LOCATION: Mitochondrion {ECO:0000250|UniProtKB:Q9NQH7}. Cytoplasm {ECO:0000250|UniProtKB:Q9NQH7}. Note=Mainly mitochondrial. Translocates to the cytoplasm following TNFRSF1B activation. {ECO:0000250|UniProtKB:Q9NQH7}.	Xpnpep3	B7ZMP1	5
0.871728	17.1362	1.79155	0.0971726	0.581745	-5.1001	Ig alpha chain C region	IGHA_MOUSE			P01878	2
-0.152464	16.2306	-1.78888	0.0976204	0.581745	-5.10413	Nuclear factor 1 C-type (NF1-C) (Nuclear factor 1/C) (CCAAT-box-binding transcription factor) (CTF) (Nuclear factor I/C) (NF-I/C) (NFI-C) (TGGCA-binding protein)	NFIC_MOUSE	SUBCELLULAR LOCATION: Nucleus.	Nfic	P70255	3
-0.130372	16.5554	-1.79085	0.0972895	0.581745	-5.10115	Heterogeneous nuclear ribonucleoprotein U-like protein 2 (MLF1-associated nuclear protein)	HNRL2_MOUSE	SUBCELLULAR LOCATION: Nucleus {ECO:0000269|PubMed:17008314}.	Hnrnpul2	Q00PI9	23
-0.137644	15.9633	-1.78934	0.0975439	0.581745	-5.10344	LIM and calponin homology domains-containing protein 1	LIMC1_MOUSE		Limch1	Q3UH68	43
-0.191031	15.3512	-1.79606	0.096422	0.581745	-5.0933	Poly(A) polymerase alpha (PAP-alpha) (EC 2.7.7.19) (Polynucleotide adenylyltransferase)	PAPOA_MOUSE	SUBCELLULAR LOCATION: Nucleus {ECO:0000250}.	Papola	Q61183	2
0.160288	16.938	1.79506	0.0965876	0.581745	-5.09481	Glycerol kinase (GK) (Glycerokinase) (EC 2.7.1.30) (ATP:glycerol 3-phosphotransferase)	GLPK_MOUSE	SUBCELLULAR LOCATION: Mitochondrion outer membrane {ECO:0000250}; Peripheral membrane protein {ECO:0000250}; Cytoplasmic side {ECO:0000250}. Cytoplasm {ECO:0000250}. Note=Bound to the mitochondrial surface or cytoplasmic. {ECO:0000250}.	Gk	Q64516	23
0.165382	16.0586	1.79007	0.0974215	0.581745	-5.10234	Myoferlin (Fer-1-like protein 3)	MYOF_MOUSE	SUBCELLULAR LOCATION: Cell membrane {ECO:0000250}; Single-pass type II membrane protein {ECO:0000250}. Nucleus membrane {ECO:0000250}; Single-pass type II membrane protein {ECO:0000250}. Cytoplasmic vesicle membrane {ECO:0000250}; Single-pass type II membrane protein {ECO:0000250}. Note=Found at nuclear and plasma membranes. Enriched in undifferentiated myoblasts near the plasma membrane in punca…	Myof	Q69ZN7	9
-0.192726	15.924	-1.7934	0.0968644	0.581745	-5.09732	Poly [ADP-ribose] polymerase 9 (PARP-9) (EC 2.4.2.30) (ADP-ribosyltransferase diphtheria toxin-like 9) (ARTD9) (B aggressive lymphoma protein homolog)	PARP9_MOUSE	SUBCELLULAR LOCATION: Cytoplasm, cytosol {ECO:0000250|UniProtKB:Q8IXQ6}. Nucleus {ECO:0000250|UniProtKB:Q8IXQ6}. Note=Shuttles between the nucleus and the cytosol. Translocates to the nucleus in response to IFNG or IFNB1 stimulation. Export to the cytosol depends on the interaction with DTX3L. Localizes at sites of DNA damage in a PARP1-dependent manner. {ECO:0000250|UniProtKB:Q8IXQ6}.	Parp9	Q8CAS9	3
-0.159803	15.8722	-1.79165	0.0971558	0.581745	-5.09995	Epsin-2 (EPS-15-interacting protein 2) (Intersectin-EH-binding protein 2) (Ibp2)	EPN2_MOUSE	SUBCELLULAR LOCATION: Cytoplasm {ECO:0000250}. Note=In punctate structures throughout the cell and particularly concentrated in the region of the Golgi complex. {ECO:0000250}.	Epn2	Q8CHU3	5
0.153008	17.565	1.79062	0.0973281	0.581745	-5.1015	Syntaxin-18	STX18_MOUSE	SUBCELLULAR LOCATION: Endoplasmic reticulum membrane {ECO:0000250}; Single-pass type IV membrane protein {ECO:0000250}. Golgi apparatus membrane {ECO:0000305}; Single-pass type IV membrane protein {ECO:0000305}.	Stx18	Q8VDS8	2
-0.153336	17.097	-1.7928	0.0969651	0.581745	-5.09823	Probable histidine--tRNA ligase, mitochondrial (EC 6.1.1.21) (Histidine--tRNA ligase-like) (Histidyl-tRNA synthetase) (HisRS)	SYHM_MOUSE	SUBCELLULAR LOCATION: Mitochondrion matrix {ECO:0000250}.	Hars2	Q99KK9	17
0.168661	16.7064	1.79542	0.0965274	0.581745	-5.09426	Dehydrogenase/reductase SDR family member 1 (EC 1.1.-.-)	DHRS1_MOUSE		Dhrs1	Q99L04	10
0.245287	15.7936	1.79863	0.0959954	0.581745	-5.08941	Glucosamine-6-phosphate isomerase 2 (EC 3.5.99.6) (Glucosamine-6-phosphate deaminase 2) (GNPDA 2) (GlcN6P deaminase 2)	GNPI2_MOUSE	SUBCELLULAR LOCATION: Cytoplasm {ECO:0000250}.	Gnpda2	Q9CRC9	4
0.238256	15.5037	1.79177	0.0971369	0.581745	-5.09978	Nucleoside diphosphate-linked moiety X motif 17 (Nudix motif 17) (EC 3.6.1.-)	NUD17_MOUSE		Nudt17	Q9CWD3	3
-0.140751	16.1944	-1.7904	0.0973655	0.581745	-5.10184	Cytochrome c oxidase assembly protein COX20, mitochondrial	COX20_MOUSE	SUBCELLULAR LOCATION: Mitochondrion inner membrane {ECO:0000250|UniProtKB:Q5RI15}; Multi-pass membrane protein {ECO:0000255}.	Cox20	Q9D7J4	2
0.204414	16.0398	1.78275	0.0986548	0.582077	-5.11336	Multidrug resistance protein 1A (EC 3.6.3.44) (ATP-binding cassette sub-family B member 1A) (MDR1A) (Multidrug resistance protein 3) (P-glycoprotein 3)	MDR1A_MOUSE	SUBCELLULAR LOCATION: Cell membrane; Multi-pass membrane protein.	Abcb1a	P21447	19
-0.158214	17.5405	-1.78316	0.0985848	0.582077	-5.11274	T-complex protein 1 subunit zeta (TCP-1-zeta) (CCT-zeta-1)	TCPZ_MOUSE	SUBCELLULAR LOCATION: Cytoplasm.	Cct6a	P80317	20
-0.153794	16.2542	-1.78347	0.0985328	0.582077	-5.11228	Serine/threonine-protein kinase OSR1 (EC 2.7.11.1) (Oxidative stress-responsive 1 protein)	OXSR1_MOUSE	SUBCELLULAR LOCATION: Cytoplasm {ECO:0000250}.	Oxsr1	Q6P9R2	11
-0.166286	17.4251	-1.78476	0.0983139	0.582077	-5.11033	Serine/threonine-protein phosphatase 2A 56 kDa regulatory subunit alpha isoform (PP2A B subunit isoform B'-alpha) (PP2A B subunit isoform B56-alpha) (PP2A B subunit isoform PR61-alpha) (PR61alpha) (PP2A B subunit isoform R5-alpha)	2A5A_MOUSE	SUBCELLULAR LOCATION: Cytoplasm {ECO:0000250}. Nucleus {ECO:0000250}. Chromosome, centromere {ECO:0000250}. Note=From mitotic prophase to metaphase, localizes at the inner centromere between a pair of sister kinetochores. Decreased expression at the onset of anaphase (By similarity). {ECO:0000250}.	Ppp2r5a	Q6PD03	14
-0.161879	17.1684	-1.78656	0.098011	0.582077	-5.10763	Activator of 90 kDa heat shock protein ATPase homolog 2	AHSA2_MOUSE		Ahsa2	Q8N9S3	5
0.256726	15.7298	1.78454	0.0983515	0.582077	-5.11066	Thioredoxin reductase 3 (EC 1.8.1.9) (Thioredoxin and glutathione reductase) (Thioredoxin reductase TR2)	TRXR3_MOUSE	SUBCELLULAR LOCATION: Cytoplasm {ECO:0000269|PubMed:11259642, ECO:0000269|PubMed:15901730}. Nucleus {ECO:0000269|PubMed:11259642, ECO:0000269|PubMed:15901730}. Microsome {ECO:0000269|PubMed:11259642, ECO:0000269|PubMed:15901730}. Endoplasmic reticulum. Note=Detected in cytoplasm and nucleus in late spermatids. {ECO:0000269|PubMed:11259642, ECO:0000269|PubMed:15901730}.	Txnrd3	Q99MD6	8
0.161647	16.7754	1.78212	0.0987614	0.582077	-5.1143	Pterin-4-alpha-carbinolamine dehydratase 2 (PHS 2) (EC 4.2.1.96) (4-alpha-hydroxy-tetrahydropterin dehydratase 2) (DcoH-like protein DCoHm) (Dimerization cofactor of hepatocyte nuclear factor 1 from muscle) (HNF-1-alpha dimerization cofactor)	PHS2_MOUSE		Pcbd2	Q9CZL5	5
-0.140484	16.9853	-1.7872	0.0979023	0.582077	-5.10666	FUN14 domain-containing protein 2 (Hepatitis C virus core-binding protein 6)	FUND2_MOUSE		Fundc2	Q9D6K8	8
0.159114	16.5176	1.78567	0.0981597	0.582077	-5.10895	Junctional adhesion molecule C (JAM-C) (JAM-2) (Junctional adhesion molecule 3) (JAM-3)	JAM3_MOUSE	SUBCELLULAR LOCATION: Cell membrane {ECO:0000305}; Single-pass type I membrane protein {ECO:0000305}. Cell junction, desmosome {ECO:0000250|UniProtKB:Q9BX67}. Secreted, extracellular space {ECO:0000250|UniProtKB:Q9BX67}. Note=In epithelial cells, it is expressed at desmosomes but not at tight junctions. Localizes at the cell surface of endothelial cells. Treatment of endothelial cells with vascul…	Jam3	Q9D8B7	2
0.194718	16.3243	1.77741	0.0995626	0.58517	-5.12137	Protein phosphatase 1B (EC 3.1.3.16) (Protein phosphatase 2C isoform beta) (PP2C-beta)	PPM1B_MOUSE	SUBCELLULAR LOCATION: Cytoplasm, cytosol {ECO:0000269|PubMed:22781750, ECO:0000269|PubMed:23088624}. Membrane {ECO:0000269|PubMed:23088624}; Lipid-anchor {ECO:0000269|PubMed:23088624}. Note=Weakly associates at the membrane and N-myristoylation mediates the membrane localization. {ECO:0000269|PubMed:23088624}.	Ppm1b	P36993	8
-0.244662	14.9717	-1.77607	0.0997919	0.58517	-5.12338	Apoptosis regulator BAX	BAX_MOUSE	SUBCELLULAR LOCATION: Isoform Alpha: Mitochondrion outer membrane {ECO:0000250}; Single-pass membrane protein {ECO:0000250}. Cytoplasm {ECO:0000250}. Note=Colocalizes with 14-3-3 proteins in the cytoplasm. Under stress conditions, undergoes a conformation change that causes release from JNK-phosphorylated 14-3-3 proteins and translocation to the mitochondrion membrane (By similarity). {ECO:000025…	Bax	Q07813	5
-0.207249	16.9809	-1.77592	0.099818	0.58517	-5.12361	Sarcospan (K-ras oncogene-associated protein) (Kirsten-Ras-associated protein)	SSPN_MOUSE	SUBCELLULAR LOCATION: Cell membrane {ECO:0000250}; Multi-pass membrane protein {ECO:0000250}. Cell membrane, sarcolemma {ECO:0000250}. Cell junction, synapse, postsynaptic cell membrane {ECO:0000250}; Multi-pass membrane protein {ECO:0000250}. Note=Also found in myotendinous junctions and in the postsynaptic membrane of neuromuscular junctions. {ECO:0000250}.	Sspn	Q62147	3
-0.154265	15.8917	-1.77769	0.0995154	0.58517	-5.12096	RNA polymerase II subunit A C-terminal domain phosphatase (EC 3.1.3.16) (TFIIF-associating CTD phosphatase)	CTDP1_MOUSE	SUBCELLULAR LOCATION: Nucleus {ECO:0000250}. Cytoplasm, cytoskeleton, microtubule organizing center, centrosome {ECO:0000250}. Cytoplasm, cytoskeleton, spindle {ECO:0000250}. Cytoplasm, cytoskeleton, spindle pole {ECO:0000250}. Midbody {ECO:0000250}. Note=Found at centrosomes in prometaphase, at spindle and spindle poles in metaphase and at spindle midzone and midbody in anaphase and telophase-G1…	Ctdp1	Q7TSG2	2
0.404618	16.9324	1.77548	0.0998922	0.58517	-5.12426	Dermatopontin (Early quiescence protein 1) (EQ-1) (Tyrosine-rich acidic matrix protein) (TRAMP)	DERM_MOUSE	SUBCELLULAR LOCATION: Secreted, extracellular space, extracellular matrix {ECO:0000250}.	Dpt	Q9QZZ6	5
0.153833	17.3963	1.77187	0.100513	0.58645	-5.12968	GTP-binding protein RAD	RAD_MOUSE	SUBCELLULAR LOCATION: Cell membrane {ECO:0000269|PubMed:17525370}.	Rrad	O88667	4
0.194479	15.2961	1.7672	0.101321	0.58645	-5.13667	2',3'-cyclic-nucleotide 3'-phosphodiesterase (CNP) (CNPase) (EC 3.1.4.37)	CN37_MOUSE	SUBCELLULAR LOCATION: Membrane {ECO:0000269|PubMed:18076147}; Lipid-anchor {ECO:0000269|PubMed:18076147}. Melanosome {ECO:0000250}. Note=Firmly bound to membrane structures of brain white matter.	Cnp	P16330	2
0.123224	15.8957	1.7677	0.101234	0.58645	-5.13592	X-ray repair cross-complementing protein 6 (EC 3.6.4.-) (EC 4.2.99.-) (5'-deoxyribose-5-phosphate lyase Ku70) (5'-dRP/AP lyase Ku70) (ATP-dependent DNA helicase 2 subunit 1) (ATP-dependent DNA helicase II 70 kDa subunit) (CTC box-binding factor 75 kDa subunit) (CTC75) (CTCBF) (DNA repair protein XRCC6) (Ku autoantigen protein p70 homolog) (Ku70)	XRCC6_MOUSE	SUBCELLULAR LOCATION: Nucleus. Chromosome.	Xrcc6	P23475	7
-0.215269	15.6643	-1.77145	0.100585	0.58645	-5.13031	LisH domain and HEAT repeat-containing protein KIAA1468	K1468_MOUSE		Kiaa1468	Q148V7	15
0.166327	15.3112	1.76691	0.10137	0.58645	-5.1371	Steroid receptor RNA activator 1 (Steroid receptor RNA activator protein) (SRAP)	SRA1_MOUSE	SUBCELLULAR LOCATION: Nucleus {ECO:0000250|UniProtKB:Q9HD15}. Cytoplasm {ECO:0000250|UniProtKB:Q9HD15}.	Sra1	Q80VJ2	7
0.147132	15.3506	1.76851	0.101094	0.58645	-5.13471	Protein kinase C and casein kinase II substrate protein 3	PACN3_MOUSE	SUBCELLULAR LOCATION: Cytoplasm {ECO:0000269|PubMed:11082044}. Cell membrane {ECO:0000269|PubMed:11082044}; Peripheral membrane protein {ECO:0000269|PubMed:11082044}; Cytoplasmic side {ECO:0000269|PubMed:11082044}. Note=Detected at the inner aspect of the plasma membrane in myotubes.	Pacsin3	Q99JB8	16
-0.127054	15.4655	-1.77039	0.100769	0.58645	-5.1319	Ubiquitin-like-conjugating enzyme ATG3 (EC 2.3.2.-) (Autophagy-related protein 3) (APG3-like)	ATG3_MOUSE	SUBCELLULAR LOCATION: Cytoplasm {ECO:0000250}.	Atg3	Q9CPX6	5
-0.1515	17.3347	-1.77184	0.100519	0.58645	-5.12973	Peptidyl-prolyl cis-trans isomerase D (PPIase D) (EC 5.2.1.8) (40 kDa peptidyl-prolyl cis-trans isomerase) (Cyclophilin-40) (CYP-40) (Rotamase D)	PPID_MOUSE	SUBCELLULAR LOCATION: Cytoplasm {ECO:0000250|UniProtKB:Q08752}. Nucleus, nucleolus {ECO:0000250|UniProtKB:Q08752}. Nucleus, nucleoplasm {ECO:0000250|UniProtKB:Q08752}.	Ppid	Q9CR16	13
0.151366	15.3115	1.76939	0.100941	0.58645	-5.13339	tRNA (guanine(37)-N1)-methyltransferase (EC 2.1.1.228) (M1G-methyltransferase) (tRNA [GM37] methyltransferase) (tRNA methyltransferase 5 homolog)	TRM5_MOUSE	SUBCELLULAR LOCATION: Mitochondrion matrix {ECO:0000255|HAMAP-Rule:MF_03152}. Nucleus {ECO:0000255|HAMAP-Rule:MF_03152}. Cytoplasm {ECO:0000255|HAMAP-Rule:MF_03152}. Note=Predominantly in the mitochondria and in the nucleus. {ECO:0000255|HAMAP-Rule:MF_03152}.	Trmt5	Q9D0C4	4
0.190301	15.7013	1.76732	0.101301	0.58645	-5.1365	Tubulin beta-3 chain	TBB3_MOUSE	SUBCELLULAR LOCATION: Cytoplasm, cytoskeleton.	Tubb3	Q9ERD7	3
-0.125577	16.0676	-1.76647	0.101447	0.58645	-5.13776	Serine/arginine-rich splicing factor 10 (FUS-interacting serine-arginine-rich protein 1) (Neural-salient serine/arginine-rich protein) (Neural-specific SR protein) (Splicing factor, arginine/serine-rich 13A) (TLS-associated protein with Ser-Arg repeats) (TASR) (TLS-associated protein with SR repeats) (TLS-associated serine-arginine protein) (TLS-associated SR protein)	SRS10_MOUSE	SUBCELLULAR LOCATION: Nucleus speckle {ECO:0000269|PubMed:10583508}.	Srsf10	Q9R0U0	4
-0.190534	15.3671	-1.76458	0.101776	0.587648	-5.14059	Transforming acidic coiled-coil-containing protein 2	TACC2_MOUSE	SUBCELLULAR LOCATION: Cytoplasm {ECO:0000250|UniProtKB:O95359}. Nucleus {ECO:0000250|UniProtKB:O95359}. Cytoplasm, cytoskeleton, microtubule organizing center, centrosome {ECO:0000250|UniProtKB:O95359}.	Tacc2	Q9JJG0	19
-0.186672	15.5082	-1.76094	0.102413	0.587924	-5.14603	AMP deaminase 3 (EC 3.5.4.6) (AMP deaminase H-type) (AMP deaminase isoform E) (Heart-type AMPD)	AMPD3_MOUSE		Ampd3	O08739	12
-0.158621	16.0343	-1.76101	0.1024	0.587924	-5.14591	Tight junction protein ZO-1 (Tight junction protein 1) (Zona occludens protein 1) (Zonula occludens protein 1)	ZO1_MOUSE	SUBCELLULAR LOCATION: Cell membrane {ECO:0000250|UniProtKB:Q07157}; Peripheral membrane protein {ECO:0000250|UniProtKB:Q07157}; Cytoplasmic side {ECO:0000250|UniProtKB:Q07157}. Cell junction, tight junction {ECO:0000269|PubMed:10601346, ECO:0000269|PubMed:3528172}. Cell junction, gap junction {ECO:0000269|PubMed:20093627}. Cytoplasm, myofibril, sarcomere, I band {ECO:0000269|PubMed:20093627}. Not…	Tjp1	P39447	30
-0.198196	14.058	-1.76082	0.102433	0.587924	-5.1462	Rho family-interacting cell polarization regulator 1	RIPR1_MOUSE	SUBCELLULAR LOCATION: Cytoplasm {ECO:0000269|PubMed:17251388}. Golgi apparatus {ECO:0000250|UniProtKB:Q6ZS17}. Note=Localizes to the podocyte major processes and cell body (PubMed:17251388). Colocalized with STK26 in the Golgi of serum-starved cells and relocated to cytoplasmic punctae, probably vesicular compartments, along with STK26 upon serum stimulation in a Rho- and PDCD10-dependent manner …	Ripor1	Q68FE6	7
-0.253506	16.3196	-1.76271	0.102102	0.587924	-5.14337	Thimet oligopeptidase (EC 3.4.24.15)	THOP1_MOUSE	SUBCELLULAR LOCATION: Cytoplasm {ECO:0000250}.	Thop1	Q8C1A5	21
0.154464	16.9516	1.76118	0.102371	0.587924	-5.14567	Cytosolic acyl coenzyme A thioester hydrolase (EC 3.1.2.2) (Acyl-CoA thioesterase 7) (Brain acyl-CoA hydrolase) (BACH) (CTE-IIa) (CTE-II) (Long chain acyl-CoA thioester hydrolase)	BACH_MOUSE	SUBCELLULAR LOCATION: Isoform A: Cytoplasm.; SUBCELLULAR LOCATION: Isoform D: Cytoplasm.	Acot7	Q91V12	12
0.166935	15.5447	1.75627	0.103234	0.58912	-5.15299	Epsilon-sarcoglycan (Epsilon-SG)	SGCE_MOUSE	SUBCELLULAR LOCATION: Cell membrane, sarcolemma {ECO:0000269|PubMed:17200151}; Single-pass membrane protein {ECO:0000269|PubMed:17200151}. Golgi apparatus {ECO:0000269|PubMed:17200151}. Cell projection, dendrite {ECO:0000269|PubMed:17200151}. Cytoplasm, cytoskeleton {ECO:0000250}.	Sgce	O70258	2
0.414893	15.3557	1.7578	0.102964	0.58912	-5.15071	Angiotensinogen (Serpin A8) [Cleaved into: Angiotensin-1 (Angiotensin 1-10) (Angiotensin I) (Ang I); Angiotensin-2 (Angiotensin 1-8) (Angiotensin II) (Ang II); Angiotensin-3 (Angiotensin 2-8) (Angiotensin III) (Ang III) (Des-Asp[1]-angiotensin II); Angiotensin-4 (Angiotensin 3-8) (Angiotensin IV) (Ang IV); Angiotensin 1-9; Angiotensin 1-7; Angiotensin 1-5; Angiotensin 1-4]	ANGT_MOUSE	SUBCELLULAR LOCATION: Secreted.	Agt	P11859	2
0.311054	16.4733	1.75451	0.103545	0.58912	-5.15561	Serine protease inhibitor A3M (Serpin A3M)	SPA3M_MOUSE	SUBCELLULAR LOCATION: Secreted {ECO:0000250}.	Serpina3m	Q03734	6
-0.16959	15.4604	-1.75459	0.103529	0.58912	-5.15548	D-2-hydroxyglutarate dehydrogenase, mitochondrial (EC 1.1.99.-)	D2HDH_MOUSE	SUBCELLULAR LOCATION: Mitochondrion {ECO:0000250}.	D2hgdh	Q8CIM3	5
0.185977	16.7795	1.75683	0.103134	0.58912	-5.15215	Cytochrome c oxidase assembly factor 5	COA5_MOUSE		Coa5	Q99M07	2
-0.146086	16.4296	-1.75446	0.103553	0.58912	-5.15568	Coiled-coil domain-containing protein 167	CC167_MOUSE	SUBCELLULAR LOCATION: Membrane {ECO:0000305}; Single-pass membrane protein {ECO:0000305}.	Ccdc167	Q9D162	2
-0.183172	13.5331	-1.75483	0.103487	0.58912	-5.15513	Telomerase RNA component interacting RNase (EC 3.1.13.-) (Exoribonuclease Trir)	TRIR_MOUSE		Trir	Q9D735	2
0.203255	14.5839	1.75409	0.103618	0.58912	-5.15623	Thymidine kinase 2, mitochondrial (EC 2.7.1.21) (Mt-TK)	KITM_MOUSE	SUBCELLULAR LOCATION: Mitochondrion.	Tk2	Q9R088	2
-0.122664	16.124	-1.75257	0.103888	0.58996	-5.15849	Spectrin alpha chain, erythrocytic 1 (Erythroid alpha-spectrin)	SPTA1_MOUSE	SUBCELLULAR LOCATION: Cytoplasm, cytoskeleton. Cytoplasm, cell cortex.	Spta1	P08032	82
-0.123566	16.6669	-1.75024	0.104302	0.591618	-5.16196	Armadillo-like helical domain-containing protein 3	ARMD3_MOUSE	SUBCELLULAR LOCATION: Membrane {ECO:0000305}; Single-pass membrane protein {ECO:0000305}.	Armh3	Q6PD19	2
-0.15367	13.836	-1.74796	0.104708	0.593223	-5.16534	PRA1 family protein 2	PRAF2_MOUSE	SUBCELLULAR LOCATION: Endosome membrane {ECO:0000250}; Multi-pass membrane protein {ECO:0000250}.	Praf2	Q9JIG8	2
0.319348	16.7168	1.74486	0.105265	0.595616	-5.16996	Guanine nucleotide-binding protein G(I)/G(S)/G(T) subunit beta-3 (Transducin beta chain 3)	GBB3_MOUSE		Gnb3	Q61011	3
0.180051	15.348	1.74149	0.105871	0.595616	-5.17495	Dual specificity tyrosine-phosphorylation-regulated kinase 1A (EC 2.7.12.1) (Dual specificity YAK1-related kinase) (MP86) (Protein kinase minibrain homolog) (MNBH)	DYR1A_MOUSE	SUBCELLULAR LOCATION: Nucleus speckle {ECO:0000269|PubMed:9070862}.	Dyrk1a	Q61214	3
0.229762	16.3019	1.74268	0.105656	0.595616	-5.17318	MOB-like protein phocein (Class II mMOB1) (Mob1 homolog 3) (Mob3) (Mps one binder kinase activator-like 3) (Preimplantation protein 3)	PHOCN_MOUSE	SUBCELLULAR LOCATION: Cytoplasm, perinuclear region {ECO:0000269|PubMed:11319234}. Membrane {ECO:0000269|PubMed:11319234}; Peripheral membrane protein {ECO:0000269|PubMed:11319234}. Golgi apparatus, Golgi stack membrane {ECO:0000269|PubMed:11319234}; Peripheral membrane protein {ECO:0000269|PubMed:11319234}. Note=In a perinuclear punctate pattern. Associated with membranes and the Golgi stacks.	Mob4	Q6PEB6	6
0.196935	15.2895	1.74202	0.105776	0.595616	-5.17417	Rabankyrin-5 (Rank-5) (Ankyrin repeat and FYVE domain-containing protein 1) (Ankyrin repeats hooked to a zinc finger motif)	ANFY1_MOUSE	SUBCELLULAR LOCATION: Cytoplasm {ECO:0000269|PubMed:10092534}. Endosome membrane {ECO:0000269|PubMed:10092534}; Peripheral membrane protein {ECO:0000269|PubMed:10092534}. Cytoplasmic vesicle {ECO:0000269|PubMed:15328530}. Note=Also associated with endosomal membranes. Localizes to macropinosomes. In kidney proximal tubule cells localizes to vesicle-like structures underneath the apical brush bord…	Ankfy1	Q810B6	8
0.257271	15.4919	1.74219	0.105744	0.595616	-5.17391	Lambda-crystallin homolog (EC 1.1.1.45) (L-gulonate 3-dehydrogenase) (Gul3DH)	CRYL1_MOUSE	SUBCELLULAR LOCATION: Cytoplasm {ECO:0000250}.	Cryl1	Q99KP3	4
0.245509	15.5775	1.74313	0.105576	0.595616	-5.17252	tRNA pseudouridine synthase A (EC 5.4.99.12) (tRNA pseudouridine(38-40) synthase) (tRNA pseudouridylate synthase I) (tRNA-uridine isomerase I)	TRUA_MOUSE	SUBCELLULAR LOCATION: Isoform 1: Mitochondrion {ECO:0000250}.; SUBCELLULAR LOCATION: Isoform 2: Nucleus {ECO:0000250}.	Pus1	Q9WU56	2
0.351678	15.2984	1.73928	0.10627	0.597166	-5.17823	Complement component C8 alpha chain (Complement component 8 subunit alpha)	CO8A_MOUSE	SUBCELLULAR LOCATION: Secreted {ECO:0000250}. Cell membrane {ECO:0000250}; Multi-pass membrane protein {ECO:0000250}. Note=Secreted as soluble protein. Inserts into the cell membrane of target cells (By similarity). {ECO:0000250}.	C8a	Q8K182	10
0.217551	15.0044	1.73489	0.107068	0.597893	-5.18473	Caspase-6 (CASP-6) (EC 3.4.22.59) (Apoptotic protease Mch-2) [Cleaved into: Caspase-6 subunit p18; Caspase-6 subunit p11]	CASP6_MOUSE	SUBCELLULAR LOCATION: Cytoplasm.	Casp6	O08738	3
0.201162	17.1737	1.7365	0.106776	0.597893	-5.18235	Complement C3 (HSE-MSF) [Cleaved into: Complement C3 beta chain; C3-beta-c (C3bc); Complement C3 alpha chain; C3a anaphylatoxin; Acylation stimulating protein (ASP) (C3adesArg); Complement C3b alpha' chain; Complement C3c alpha' chain fragment 1; Complement C3dg fragment; Complement C3g fragment; Complement C3d fragment; Complement C3f fragment; Complement C3c alpha' chain fragment 2]	CO3_MOUSE	SUBCELLULAR LOCATION: Secreted.	C3	P01027	58
0.185765	15.9758	1.73708	0.10667	0.597893	-5.18149	Probable ATP-dependent RNA helicase DDX17 (EC 3.6.4.13) (DEAD box protein 17)	DDX17_MOUSE	SUBCELLULAR LOCATION: Nucleus {ECO:0000250|UniProtKB:Q92841}. Nucleus, nucleolus {ECO:0000250|UniProtKB:Q92841}. Cytoplasm, cytosol {ECO:0000250|UniProtKB:Q92841}. Note=In the course of bunyavirus infection, relocalizes from the nucleus to the cytosol where it binds viral RNA to antagonize replication. {ECO:0000250|UniProtKB:Q92841}.	Ddx17	Q501J6	15
0.152357	16.8726	1.73448	0.107143	0.597893	-5.18533	26S proteasome non-ATPase regulatory subunit 8 (26S proteasome regulatory subunit RPN12) (26S proteasome regulatory subunit S14)	PSMD8_MOUSE		Psmd8	Q9CX56	7
0.231464	16.7972	1.73718	0.106652	0.597893	-5.18134	1,5-anhydro-D-fructose reductase (AF reductase) (EC 1.1.1.263) (Aldo-keto reductase family 1 member C-like protein 2) (Aldo-keto reductase family 1 member E1) (Aldo-keto reductase family 1 member E2)	AKCL2_MOUSE	SUBCELLULAR LOCATION: Cytoplasm {ECO:0000305}.	Akr1e2	Q9DCT1	8
-0.203885	16.2763	-1.73457	0.107126	0.597893	-5.1852	C->U-editing enzyme APOBEC-2 (EC 3.5.4.36) (mRNA(cytosine(6666)) deaminase 2)	ABEC2_MOUSE		Apobec2	Q9WV35	5
-0.279871	18.0875	-1.7323	0.107542	0.598086	-5.18856	40S ribosomal protein S23	RS23_MOUSE	SUBCELLULAR LOCATION: Cytoplasm, cytosol {ECO:0000250|UniProtKB:P62266}. Cytoplasm {ECO:0000250|UniProtKB:P62266}. Rough endoplasmic reticulum {ECO:0000250|UniProtKB:Q6SA96}. Note=Detected on cytosolic polysomes (By similarity). Detected in ribosomes that are associated with the rough endoplasmic reticulum (By similarity). {ECO:0000250|UniProtKB:P62266, ECO:0000250|UniProtKB:Q6SA96}.	Rps23	P62267	5
-0.129037	17.4214	-1.73158	0.107673	0.598086	-5.18962	Proteasome activator complex subunit 1 (11S regulator complex subunit alpha) (REG-alpha) (Activator of multicatalytic protease subunit 1) (Proteasome activator 28 subunit alpha) (PA28a) (PA28alpha)	PSME1_MOUSE		Psme1	P97371	16
0.190347	16.1664	1.73215	0.107569	0.598086	-5.18878	Glutathione S-transferase Mu 7 (EC 2.5.1.18) (GST class-mu 7) (GSTM-7)	GSTM7_MOUSE	SUBCELLULAR LOCATION: Cytoplasm {ECO:0000250}.	Gstm7	Q80W21	11
-0.147281	15.884	-1.73277	0.107454	0.598086	-5.18785	RILP-like protein 1 (Rab-interacting lysosomal-like protein 1)	RIPL1_MOUSE	SUBCELLULAR LOCATION: Cytoplasm, cytosol {ECO:0000250}. Cell projection, cilium {ECO:0000269|PubMed:23264467}. Cytoplasm, cytoskeleton, microtubule organizing center, centrosome, centriole {ECO:0000269|PubMed:23264467}.	Rilpl1	Q9JJC6	6
0.250969	15.5587	1.73017	0.107932	0.598837	-5.19171	Retinal dehydrogenase 2 (RALDH 2) (RalDH2) (EC 1.2.1.36) (Aldehyde dehydrogenase family 1 member A2) (Retinaldehyde-specific dehydrogenase type 2) (RALDH(II))	AL1A2_MOUSE	SUBCELLULAR LOCATION: Cytoplasm.	Aldh1a2	Q62148	2
0.168638	17.7064	1.72116	0.109597	0.600576	-5.20499	Glutathione S-transferase omega-1 (GSTO-1) (EC 2.5.1.18) (Glutathione S-transferase omega 1-1) (GSTO 1-1) (Glutathione-dependent dehydroascorbate reductase) (EC 1.8.5.1) (Monomethylarsonic acid reductase) (MMA(V) reductase) (EC 1.20.4.2) (S-(Phenacyl)glutathione reductase) (SPG-R) (p28)	GSTO1_MOUSE	SUBCELLULAR LOCATION: Cytoplasm, cytosol {ECO:0000250|UniProtKB:P78417}.	Gsto1	O09131	14
-0.182442	14.8247	-1.72071	0.10968	0.600576	-5.20564	Ras-related protein Rab-8A (Oncogene c-mel)	RAB8A_MOUSE	SUBCELLULAR LOCATION: Cell membrane {ECO:0000269|PubMed:18094055}; Lipid-anchor {ECO:0000269|PubMed:18094055}; Cytoplasmic side {ECO:0000269|PubMed:18094055}. Golgi apparatus {ECO:0000250|UniProtKB:P61006}. Recycling endosome membrane {ECO:0000269|PubMed:18094055}. Cell projection, cilium {ECO:0000250|UniProtKB:P61006}. Cytoplasmic vesicle, phagosome membrane {ECO:0000250|UniProtKB:P61006}; Lipid…	Rab8a	P55258	3
-0.173269	14.655	-1.71907	0.109986	0.600576	-5.20806	Dynein light chain 1, cytoplasmic (8 kDa dynein light chain) (DLC8) (Dynein light chain LC8-type 1) (Protein inhibitor of neuronal nitric oxide synthase) (PIN) (mPIN)	DYL1_MOUSE	SUBCELLULAR LOCATION: Cytoplasm, cytoskeleton {ECO:0000250}. Nucleus {ECO:0000250}. Mitochondrion {ECO:0000250}.	Dynll1	P63168	5
-0.116844	17.2682	-1.72155	0.109525	0.600576	-5.20442	Annexin A11 (Annexin XI) (Annexin-11) (Calcyclin-associated annexin 50) (CAP-50)	ANX11_MOUSE	SUBCELLULAR LOCATION: Cytoplasm {ECO:0000250}. Melanosome {ECO:0000250}. Nucleus envelope {ECO:0000250}. Nucleus, nucleoplasm {ECO:0000250}. Cytoplasm, cytoskeleton, spindle {ECO:0000250}. Note=Found throughout the nucleoplasm at interphase and during mitosis concentrates around the mitotic apparatus. Elevation of intracellular calcium causes relocalization from the nucleoplasm to the nuclear env…	Anxa11	P97384	17
-0.171051	16.542	-1.72237	0.109372	0.600576	-5.2032	Lamin-B receptor (Integral nuclear envelope inner membrane protein)	LBR_MOUSE	SUBCELLULAR LOCATION: Nucleus inner membrane {ECO:0000250}; Multi-pass membrane protein {ECO:0000250}.	Lbr	Q3U9G9	11
0.167688	13.2531	1.71951	0.109903	0.600576	-5.20741	E3 ubiquitin-protein ligase HERC2 (EC 2.3.2.26) (HECT domain and RCC1-like domain-containing protein 2) (HECT-type E3 ubiquitin transferase HERC2)	HERC2_MOUSE	SUBCELLULAR LOCATION: Cytoplasm {ECO:0000250|UniProtKB:O95714}. Cytoplasm, cytoskeleton, microtubule organizing center, centrosome, centriole {ECO:0000250|UniProtKB:O95714}. Nucleus {ECO:0000250|UniProtKB:O95714}. Note=Recruited to sites of DNA damage in response to ionising radiation (IR) via its interaction with RNF8. May loose association with centrosomes during mitosis. {ECO:0000250|UniProtKB…	Herc2	Q4U2R1	2
0.197302	14.6544	1.72185	0.109468	0.600576	-5.20396	Eukaryotic translation initiation factor 2D (eIF2D) (Ligatin)	EIF2D_MOUSE	SUBCELLULAR LOCATION: Cytoplasm {ECO:0000250}.	Eif2d	Q61211	4
0.299761	14.3455	1.72645	0.108617	0.600576	-5.1972	Melanoregulin (Dilute suppressor protein) (Whn-dependent transcript 2)	MREG_MOUSE	SUBCELLULAR LOCATION: Apical cell membrane {ECO:0000269|PubMed:17260955}; Peripheral membrane protein {ECO:0000269|PubMed:17260955}. Note=Localizes to the inner segment and basal outer segment of rods in the retina.	Mreg	Q6NVG5	2
0.195928	15.0234	1.7237	0.109126	0.600576	-5.20125	Ubiquitin carboxyl-terminal hydrolase 38 (EC 3.4.19.12) (Deubiquitinating enzyme 38) (Ubiquitin thioesterase 38) (Ubiquitin-specific-processing protease 38)	UBP38_MOUSE		Usp38	Q8BW70	3
0.134451	15.9567	1.72346	0.10917	0.600576	-5.2016	Tetratricopeptide repeat protein 39B (TPR repeat protein 39B)	TT39B_MOUSE		Ttc39b	Q8BYY4	5
-0.187591	15.906	-1.72318	0.109222	0.600576	-5.20202	Metalloreductase STEAP3 (EC 1.16.1.-) (Dudulin-2) (Protein nm1054) (Six-transmembrane epithelial antigen of prostate 3) (Tumor suppressor-activated pathway protein 6)	STEA3_MOUSE	SUBCELLULAR LOCATION: Endosome membrane {ECO:0000269|PubMed:16227996}; Multi-pass membrane protein {ECO:0000269|PubMed:16227996}.	Steap3	Q8CI59	9
0.286509	16.1281	1.72007	0.109799	0.600576	-5.20658	Nuclear receptor-binding protein 2	NRBP2_MOUSE	SUBCELLULAR LOCATION: Cytoplasm {ECO:0000269|PubMed:18619852}.	Nrbp2	Q91V36	3
-0.184447	15.153	-1.72002	0.109808	0.600576	-5.20666	Kinesin-like protein KIF13A	KI13A_MOUSE	SUBCELLULAR LOCATION: Golgi apparatus membrane {ECO:0000269|PubMed:11106728}. Cytoplasm, cytoskeleton, microtubule organizing center, centrosome {ECO:0000305|PubMed:11106728}. Midbody {ECO:0000250}. Endosome membrane {ECO:0000250}. Note=Recruited to the midbody during cytokinesis. {ECO:0000250}.	Kif13a	Q9EQW7	21
0.132646	14.0476	1.71906	0.109987	0.600576	-5.20807	Cdc42 effector protein 4 (Binder of Rho GTPases 4)	BORG4_MOUSE	SUBCELLULAR LOCATION: Endomembrane system {ECO:0000250}; Peripheral membrane protein {ECO:0000250}. Cytoplasm, cytoskeleton {ECO:0000250}.	Cdc42ep4	Q9JM96	4
-0.200732	14.9475	-1.71778	0.110226	0.601201	-5.20995	Nipped-B-like protein (Delangin homolog) (SCC2 homolog)	NIPBL_MOUSE	SUBCELLULAR LOCATION: Nucleus {ECO:0000269|PubMed:23967866, ECO:0000269|PubMed:24287868, ECO:0000269|PubMed:28041881, ECO:0000269|PubMed:28914604}. Chromosome {ECO:0000269|PubMed:23967866, ECO:0000269|PubMed:24287868}.	Nipbl	Q6KCD5	2
-0.244699	15.5544	-1.70808	0.112055	0.601295	-5.2242	Integrin alpha-5 (CD49 antigen-like family member E) (Fibronectin receptor subunit alpha) (Integrin alpha-F) (VLA-5) (CD antigen CD49e) [Cleaved into: Integrin alpha-5 heavy chain; Integrin alpha-5 light chain]	ITA5_MOUSE	SUBCELLULAR LOCATION: Membrane; Single-pass type I membrane protein. Cell junction, focal adhesion {ECO:0000250|UniProtKB:P08648}. Cell surface {ECO:0000250|UniProtKB:P08648}.	Itga5	P11688	7
0.201244	13.8089	1.70909	0.111862	0.601295	-5.22271	Calcium/calmodulin-dependent protein kinase type II subunit alpha (CaM kinase II subunit alpha) (CaMK-II subunit alpha) (EC 2.7.11.17)	KCC2A_MOUSE	SUBCELLULAR LOCATION: Isoform Alpha KAP: Cytoplasm {ECO:0000305}. Cell junction, synapse, presynaptic cell membrane {ECO:0000250}. Cell junction, synapse {ECO:0000250}. Note=Postsynaptic lipid rafts. {ECO:0000250}.	Camk2a	P11798	5
-0.182373	14.9789	-1.70807	0.112057	0.601295	-5.22421	40S ribosomal protein S28	RS28_MOUSE	SUBCELLULAR LOCATION: Cytoplasm, cytosol {ECO:0000250|UniProtKB:P62857}. Cytoplasm {ECO:0000250|UniProtKB:P62857}. Rough endoplasmic reticulum {ECO:0000250|UniProtKB:Q6QAT1}. Note=Detected on cytosolic polysomes (By similarity). Detected in ribosomes that are associated with the rough endoplasmic reticulum (By similarity). {ECO:0000250|UniProtKB:P62857, ECO:0000250|UniProtKB:Q6QAT1}.	Rps28	P62858	4
-0.136003	19.3634	-1.71501	0.110746	0.601295	-5.21402	60S ribosomal protein L36a (60S ribosomal protein L44)	RL36A_MOUSE	SUBCELLULAR LOCATION: Cytoplasm.	Rpl36a	P83882	3
-0.124459	15.392	-1.71556	0.110642	0.601295	-5.21321	GPI inositol-deacylase (EC 3.1.-.-) (Post-GPI attachment to proteins factor 1)	PGAP1_MOUSE	SUBCELLULAR LOCATION: Endoplasmic reticulum membrane {ECO:0000250}; Multi-pass membrane protein {ECO:0000250}.	Pgap1	Q3UUQ7	2
-0.15165	17.218	-1.70778	0.112112	0.601295	-5.22464	AFG1-like ATPase (EC 3.6.-.-) (Lactation elevated protein 1)	AFG1L_MOUSE	SUBCELLULAR LOCATION: Mitochondrion membrane {ECO:0000250|UniProtKB:Q8WV93}.	Afg1l	Q3V384	12
-0.141183	16.0237	-1.70934	0.111816	0.601295	-5.22235	U1 small nuclear ribonucleoprotein C (U1 snRNP C) (U1-C) (U1C)	RU1C_MOUSE	SUBCELLULAR LOCATION: Nucleus {ECO:0000255|HAMAP-Rule:MF_03153}.	Snrpc	Q62241	3
-0.156382	15.4827	-1.71222	0.111271	0.601295	-5.21812	DNA topoisomerase 2-beta (EC 5.99.1.3) (DNA topoisomerase II, beta isozyme)	TOP2B_MOUSE	SUBCELLULAR LOCATION: Nucleus, nucleolus.	Top2b	Q64511	25
0.149896	14.9431	1.70941	0.111802	0.601295	-5.22224	Cyclin-Y (Cyclin fold protein 1)	CCNY_MOUSE	SUBCELLULAR LOCATION: Cell membrane {ECO:0000250}; Lipid-anchor {ECO:0000250}; Cytoplasmic side {ECO:0000250}.	Ccny	Q8BGU5	5
-0.179345	14.7359	-1.71451	0.110841	0.601295	-5.21477	Cleavage stimulation factor subunit 2 (CF-1 64 kDa subunit) (Cleavage stimulation factor 64 kDa subunit) (CSTF 64 kDa subunit) (CstF-64)	CSTF2_MOUSE	SUBCELLULAR LOCATION: Nucleus {ECO:0000269|PubMed:14681198}. Note=Localized with DDX1 in cleavage bodies. {ECO:0000250}.	Cstf2	Q8BIQ5	5
-0.121547	13.9594	-1.71285	0.111153	0.601295	-5.2172	Phosphoethanolamine/phosphocholine phosphatase (EC 3.1.3.75)	PHOP1_MOUSE		Phospho1	Q8R2H9	3
-0.164926	17.0352	-1.71052	0.111592	0.601295	-5.22062	Protein MEMO1 (Mediator of ErbB2-driven cell motility 1) (Memo-1)	MEMO1_MOUSE		Memo1	Q91VH6	5
-0.153266	15.3583	-1.71101	0.111499	0.601295	-5.21989	SWI/SNF-related matrix-associated actin-dependent regulator of chromatin subfamily A member 5 (EC 3.6.4.-) (Sucrose nonfermenting protein 2 homolog) (mSnf2h)	SMCA5_MOUSE	SUBCELLULAR LOCATION: Nucleus {ECO:0000255|PROSITE-ProRule:PRU00624, ECO:0000269|PubMed:11532953}.	Smarca5	Q91ZW3	13
-0.134063	18.071	-1.71621	0.110522	0.601295	-5.21227	Interleukin enhancer-binding factor 2 (Nuclear factor of activated T-cells 45 kDa)	ILF2_MOUSE	SUBCELLULAR LOCATION: Nucleus, nucleolus {ECO:0000269|PubMed:11804788}. Cytoplasm {ECO:0000250}. Nucleus {ECO:0000250}. Note=Localized in cytoplasmic mRNP granules containing untranslated mRNAs. {ECO:0000250}.	Ilf2	Q9CXY6	5
-0.163029	16.2085	-1.71205	0.111304	0.601295	-5.21837	AP-4 complex subunit mu-1 (AP-4 adaptor complex mu subunit) (Adaptor-related protein complex 4 subunit mu-1) (Mu subunit of AP-4) (Mu-adaptin-related protein 2) (mu-ARP2) (Mu4-adaptin) (mu4)	AP4M1_MOUSE	SUBCELLULAR LOCATION: Golgi apparatus, trans-Golgi network membrane {ECO:0000250|UniProtKB:O00189}; Peripheral membrane protein {ECO:0000250|UniProtKB:O00189}. Early endosome {ECO:0000250|UniProtKB:O00189}. Note=Found in soma and dendritic shafts of neuronal cells. {ECO:0000250|UniProtKB:Q2PWT8}.	Ap4m1	Q9JKC7	2
0.295619	19.2657	1.70628	0.112397	0.602154	-5.22683	Synaptophysin-like protein 1 (Pantophysin)	SYPL1_MOUSE	SUBCELLULAR LOCATION: Cytoplasmic vesicle membrane {ECO:0000269|PubMed:8707851}; Multi-pass membrane protein {ECO:0000269|PubMed:8707851}. Melanosome {ECO:0000250}. Note=Cytoplasmic transport vesicles.	Sypl1	O09117	2
0.155604	16.3554	1.70448	0.112739	0.603317	-5.22946	Neurolysin, mitochondrial (EC 3.4.24.16) (Microsomal endopeptidase) (MEP) (Mitochondrial oligopeptidase M) (Neurotensin endopeptidase)	NEUL_MOUSE	SUBCELLULAR LOCATION: Mitochondrion intermembrane space {ECO:0000250}. Cytoplasm {ECO:0000250}.	Nln	Q91YP2	14
0.170437	14.1585	1.70234	0.113148	0.604164	-5.23259	Choline transporter-like protein 1 (Solute carrier family 44 member 1) (CD antigen CD92)	CTL1_MOUSE	SUBCELLULAR LOCATION: Cell membrane; Multi-pass membrane protein. Mitochondrion outer membrane; Multi-pass membrane protein.	Slc44a1	Q6X893	2
0.153976	15.413	1.70285	0.113051	0.604164	-5.23185	LIX1-like protein	LIX1L_MOUSE		Lix1l	Q8BQ89	2
0.123692	16.7033	1.7013	0.113347	0.604561	-5.23411	CCA tRNA nucleotidyltransferase 1, mitochondrial (EC 2.7.7.72) (mitochondrial tRNA nucleotidyl transferase, CCA-adding) (mt CCA-adding enzyme) (mt tRNA CCA-diphosphorylase) (mt tRNA CCA-pyrophosphorylase) (mt tRNA adenylyltransferase)	TRNT1_MOUSE	SUBCELLULAR LOCATION: Mitochondrion {ECO:0000250}.	Trnt1	Q8K1J6	8
-0.371473	15.6439	-1.69937	0.113718	0.605856	-5.23693	Alpha-1-antitrypsin 1-4 (Alpha-1 protease inhibitor 4) (Serine protease inhibitor 1-4) (Serine protease inhibitor A1d) (Serpin A1d)	A1AT4_MOUSE	SUBCELLULAR LOCATION: Secreted {ECO:0000269|PubMed:11961105, ECO:0000269|PubMed:8619829}.	Serpina1d	Q00897	6
0.190276	14.4565	1.69873	0.113841	0.605856	-5.23786	Ribosome biogenesis protein BRX1 homolog (Brix domain-containing protein 2)	BRX1_MOUSE	SUBCELLULAR LOCATION: Nucleus, nucleolus {ECO:0000250}.	Brix1	Q9DCA5	2
-0.171678	16.5424	-1.6961	0.114349	0.607596	-5.24171	Oxysterol-binding protein-related protein 9 (ORP-9) (OSBP-related protein 9)	OSBL9_MOUSE	SUBCELLULAR LOCATION: Late endosome membrane {ECO:0000250}. Golgi apparatus, trans-Golgi network membrane {ECO:0000250}. Note=Localizes at the Golgi-late endosome interface. {ECO:0000250}.	Osbpl9	A2A8Z1	8
0.186211	15.2822	1.69443	0.114672	0.607596	-5.24414	Vitamin K-dependent protein S	PROS_MOUSE	SUBCELLULAR LOCATION: Secreted.	Pros1	Q08761	2
-0.159061	15.9626	-1.6945	0.114658	0.607596	-5.24404	Golgi apparatus protein 1 (E-selectin ligand 1) (ESL-1) (Selel) (Golgi sialoglycoprotein MG-160)	GSLG1_MOUSE	SUBCELLULAR LOCATION: Cell membrane {ECO:0000269|PubMed:9099943}; Single-pass type I membrane protein {ECO:0000269|PubMed:9099943}. Golgi apparatus membrane {ECO:0000269|PubMed:9099943}; Single-pass type I membrane protein {ECO:0000269|PubMed:9099943}. Note=Golgi and microvilli on the cell surface.	Glg1	Q61543	35
0.21619	15.66	1.69542	0.11448	0.607596	-5.24269	Endoribonuclease LACTB2 (Beta-lactamase-like protein 2) (EC 3.1.27.-)	LACB2_MOUSE	SUBCELLULAR LOCATION: Mitochondrion matrix {ECO:0000250|UniProtKB:Q53H82}.	Lactb2	Q99KR3	11
0.278951	16.7529	1.68984	0.115563	0.610063	-5.25082	Catechol O-methyltransferase (EC 2.1.1.6)	COMT_MOUSE	SUBCELLULAR LOCATION: Isoform Soluble: Cytoplasm.; SUBCELLULAR LOCATION: Isoform Membrane-bound: Cell membrane; Single-pass type II membrane protein; Extracellular side.	Comt	O88587	9
-0.186728	17.6982	-1.69064	0.115408	0.610063	-5.24966	Ecto-ADP-ribosyltransferase 3 (EC 2.4.2.31) (ADP-ribosyltransferase C2 and C3 toxin-like 3) (ARTC3) (Mono(ADP-ribosyl)transferase 3) (NAD(P)(+)--arginine ADP-ribosyltransferase 3)	NAR3_MOUSE	SUBCELLULAR LOCATION: Cell membrane {ECO:0000250}; Lipid-anchor, GPI-anchor {ECO:0000250}.	Art3	Q8R2G4	14
-0.138654	16.9528	-1.68943	0.115643	0.610063	-5.25142	BUB3-interacting and GLEBS motif-containing protein ZNF207 (BuGZ) (49 kDa zinc finger protein) (Zinc finger protein 207)	ZN207_MOUSE	SUBCELLULAR LOCATION: Nucleus {ECO:0000269|PubMed:9832628}. Chromosome, centromere, kinetochore {ECO:0000250|UniProtKB:O43670}. Cytoplasm, cytoskeleton, spindle {ECO:0000250|UniProtKB:O43670}. Note=Localizes primarily to the nucleus in interphase, concentrates at kinetochores prior to nuclear envelope breakdown and during early prometaphase, and disappears from kinetochores upon microtubule-bindi…	Znf207	Q9JMD0	2
0.164612	15.6746	1.68959	0.115612	0.610063	-5.25118	Carboxypeptidase Q (EC 3.4.17.-) (Hematopoietic lineage switch 2) (Plasma glutamate carboxypeptidase)	CBPQ_MOUSE	SUBCELLULAR LOCATION: Endoplasmic reticulum {ECO:0000250}. Golgi apparatus {ECO:0000250}. Lysosome {ECO:0000250}. Secreted {ECO:0000250}. Note=Secretion is stimulated by TSH/thyroid-stimulating hormone, INS/insulin and SST/somatostatin. {ECO:0000250}.	Cpq	Q9WVJ3	9
-0.135249	16.6215	-1.68876	0.115775	0.610094	-5.2524	Dynamin-2 (EC 3.6.5.5) (Dynamin UDNM)	DYN2_MOUSE	SUBCELLULAR LOCATION: Cytoplasm {ECO:0000250|UniProtKB:P50570}. Cytoplasm, cytoskeleton {ECO:0000250|UniProtKB:P50570}. Cell junction {ECO:0000250|UniProtKB:P39052}. Membrane, clathrin-coated pit {ECO:0000250|UniProtKB:P39052}. Cell junction, synapse, postsynaptic cell membrane, postsynaptic density {ECO:0000250|UniProtKB:P50570}. Cell junction, synapse {ECO:0000250|UniProtKB:P50570}. Midbody {EC…	Dnm2	P39054	17
0.164625	17.0114	1.6862	0.116276	0.610843	-5.25612	NADH-ubiquinone oxidoreductase chain 4 (EC 1.6.5.3) (NADH dehydrogenase subunit 4)	NU4M_MOUSE	SUBCELLULAR LOCATION: Mitochondrion membrane {ECO:0000250}; Multi-pass membrane protein {ECO:0000250}.	Mtnd4	P03911	7
-0.137395	13.4301	-1.68714	0.116091	0.610843	-5.25475	Prolyl 3-hydroxylase 1 (EC 1.14.11.7) (Growth suppressor 1) (Leucine- and proline-enriched proteoglycan 1) (Leprecan-1)	P3H1_MOUSE	SUBCELLULAR LOCATION: Endoplasmic reticulum {ECO:0000255|PROSITE-ProRule:PRU10138}. Secreted, extracellular space, extracellular matrix {ECO:0000250}. Note=Secreted into the extracellular matrix as a chondroitin sulfate proteoglycan (CSPG).	P3h1	Q3V1T4	2
-0.270909	16.7009	-1.68609	0.116297	0.610843	-5.25628	Serine/threonine-protein kinase 38 (EC 2.7.11.1) (NDR1 protein kinase) (Nuclear Dbf2-related kinase 1)	STK38_MOUSE	SUBCELLULAR LOCATION: Nucleus {ECO:0000250}. Cytoplasm {ECO:0000250}.	Stk38	Q91VJ4	4
0.208045	14.5969	1.68439	0.116631	0.611267	-5.25875	Vesicle-associated membrane protein 7 (VAMP-7) (Synaptobrevin-like protein 1)	VAMP7_MOUSE	SUBCELLULAR LOCATION: Cytoplasmic vesicle, secretory vesicle membrane; Single-pass type IV membrane protein. Golgi apparatus, trans-Golgi network membrane {ECO:0000250}; Single-pass type IV membrane protein {ECO:0000250}. Late endosome membrane; Single-pass type IV membrane protein. Lysosome membrane; Single-pass type IV membrane protein. Endoplasmic reticulum membrane {ECO:0000250}; Single-pass …	Vamp7	P70280	5
0.159916	13.9869	1.68439	0.11663	0.611267	-5.25874	N-acyl-phosphatidylethanolamine-hydrolyzing phospholipase D (N-acyl phosphatidylethanolamine phospholipase D) (NAPE-PLD) (NAPE-hydrolyzing phospholipase D) (EC 3.1.4.54)	NAPEP_MOUSE	SUBCELLULAR LOCATION: Golgi apparatus membrane {ECO:0000250|UniProtKB:Q6IQ20}; Peripheral membrane protein {ECO:0000250|UniProtKB:Q6IQ20}. Early endosome membrane {ECO:0000250|UniProtKB:Q6IQ20}; Peripheral membrane protein {ECO:0000250|UniProtKB:Q6IQ20}. Nucleus envelope {ECO:0000250|UniProtKB:Q6IQ20}. Nucleus, nucleoplasm {ECO:0000250|UniProtKB:Q6IQ20}. Note=Localized in the proximity of the cel…	Napepld	Q8BH82	2
-1.11854	16.1524	-1.68306	0.116894	0.611316	-5.26069	Parvalbumin alpha	PRVA_MOUSE		Pvalb	P32848	4
-0.15264	17.7441	-1.68333	0.116839	0.611316	-5.26029	Elongation factor 1-gamma (EF-1-gamma) (eEF-1B gamma)	EF1G_MOUSE		Eef1g	Q9D8N0	18
0.232267	16.6686	1.68219	0.117065	0.61155	-5.26195	Ankyrin repeat domain-containing protein 1 (Cardiac ankyrin repeat protein)	ANKR1_MOUSE	SUBCELLULAR LOCATION: Nucleus {ECO:0000250}.	Ankrd1	Q9CR42	11
-0.194209	17.4027	-1.68098	0.117303	0.612134	-5.2637	Tropomyosin alpha-4 chain (Tropomyosin-4)	TPM4_MOUSE	SUBCELLULAR LOCATION: Cytoplasm, cytoskeleton {ECO:0000250|UniProtKB:P09495}. Note=Associates with F-actin stress fibers. {ECO:0000250|UniProtKB:P09495}.	Tpm4	Q6IRU2	13
0.375833	14.5569	1.67921	0.117653	0.613294	-5.26626	Phospholipid scramblase 4 (PL scramblase 4) (Ca(2+)-dependent phospholipid scramblase 4)	PLS4_MOUSE	SUBCELLULAR LOCATION: Membrane {ECO:0000250}; Single-pass type II membrane protein {ECO:0000250}.	Plscr4	P58196	3
-0.173786	15.7735	-1.676	0.118291	0.615953	-5.27091	Nucleolysin TIAR (TIA-1-related protein)	TIAR_MOUSE	SUBCELLULAR LOCATION: Cytoplasm {ECO:0000269|PubMed:19861488}. Nucleus {ECO:0000269|PubMed:19861488}. Cytoplasmic granule {ECO:0000269|PubMed:19861488}. Note=The cytoplasmic granules are stress granules which are a dense aggregation in the cytosol composed of proteins and RNAs that appear when the cell is under stress. Colocalizes with NANOS3 in the stress granules.	Tial1	P70318	4
0.147508	14.9669	1.67477	0.118536	0.616566	-5.2727	Protein cereblon (Protein PiL)	CRBN_MOUSE	SUBCELLULAR LOCATION: Cytoplasm {ECO:0000250|UniProtKB:Q96SW2}. Nucleus {ECO:0000250|UniProtKB:Q96SW2}. Membrane {ECO:0000250}; Peripheral membrane protein {ECO:0000250}.	Crbn	Q8C7D2	5
0.139822	15.9433	1.6738	0.11873	0.61691	-5.2741	SUN domain-containing protein 1 (Protein unc-84 homolog A) (Sad1/unc-84 protein-like 1)	SUN1_MOUSE	SUBCELLULAR LOCATION: Nucleus inner membrane {ECO:0000269|PubMed:11593002, ECO:0000269|PubMed:12036294, ECO:0000269|PubMed:16380439, ECO:0000269|PubMed:16648470, ECO:0000269|PubMed:17132086, ECO:0000269|PubMed:17724119, ECO:0000269|PubMed:18845190, ECO:0000269|PubMed:19841137, ECO:0000269|PubMed:19843581, ECO:0000269|PubMed:19874786, ECO:0000269|PubMed:23348741}; Single-pass type II membrane prot…	Sun1	Q9D666	11
-0.144619	16.2891	-1.67266	0.118956	0.617301	-5.27574	40S ribosomal protein S17	RS17_MOUSE		Rps17	P63276	9
-0.136174	16.2044	-1.67214	0.119061	0.617301	-5.2765	RNA-binding motif, single-stranded-interacting protein 2	RBMS2_MOUSE	SUBCELLULAR LOCATION: Nucleus {ECO:0000305}.	Rbms2	Q8VC70	2
0.131503	14.6126	1.67053	0.119384	0.618311	-5.27883	Receptor-interacting serine/threonine-protein kinase 3 (EC 2.7.11.1) (RIP-like protein kinase 3) (Receptor-interacting protein 3) (RIP-3) (mRIP3)	RIPK3_MOUSE	SUBCELLULAR LOCATION: Cytoplasm, cytosol {ECO:0000305}. Cell membrane. Mitochondrion {ECO:0000305}.	Ripk3	Q9QZL0	2
0.279038	17.3728	1.66845	0.119801	0.618483	-5.28183	Glutathione S-transferase Mu 1 (EC 2.5.1.18) (GST 1-1) (GST class-mu 1) (Glutathione S-transferase GT8.7) (pmGT10)	GSTM1_MOUSE	SUBCELLULAR LOCATION: Cytoplasm.	Gstm1	P10649	20
0.150406	16.897	1.66946	0.119599	0.618483	-5.28037	Peroxisomal multifunctional enzyme type 2 (MFE-2) (17-beta-hydroxysteroid dehydrogenase 4) (17-beta-HSD 4) (D-bifunctional protein) (DBP) (Multifunctional protein 2) (MPF-2) [Cleaved into: (3R)-hydroxyacyl-CoA dehydrogenase (EC 1.1.1.n12); Enoyl-CoA hydratase 2 (EC 4.2.1.107) (EC 4.2.1.119) (3-alpha,7-alpha,12-alpha-trihydroxy-5-beta-cholest-24-enoyl-CoA hydratase)]	DHB4_MOUSE	SUBCELLULAR LOCATION: Peroxisome {ECO:0000250}.	Hsd17b4	P51660	26
-0.130122	15.5377	-1.66901	0.119689	0.618483	-5.28102	Nuclear factor NF-kappa-B p100 subunit (DNA-binding factor KBF2) (Nuclear factor of kappa light polypeptide gene enhancer in B-cells 2) [Cleaved into: Nuclear factor NF-kappa-B p52 subunit]	NFKB2_MOUSE	SUBCELLULAR LOCATION: Nucleus {ECO:0000250}. Cytoplasm {ECO:0000250}. Note=Nuclear, but also found in the cytoplasm in an inactive form complexed to an inhibitor (I-kappa-B). {ECO:0000250}.	Nfkb2	Q9WTK5	4
-0.154007	14.1312	-1.66459	0.120581	0.619456	-5.2874	A-kinase anchor protein 5 (AKAP-5) (A-kinase anchor protein 150 kDa) (AKAP 150) (P150) (cAMP-dependent protein kinase regulatory subunit II high affinity-binding protein)	AKAP5_MOUSE	SUBCELLULAR LOCATION: Membrane {ECO:0000250}; Lipid-anchor {ECO:0000250}. Note=Associates with lipid rafts. {ECO:0000250}.	Akap5	D3YVF0	3
0.355738	15.7774	1.66686	0.120122	0.619456	-5.28412	Coagulation factor X (EC 3.4.21.6) (Stuart factor) [Cleaved into: Factor X light chain; Factor X heavy chain; Activated factor Xa heavy chain]	FA10_MOUSE	SUBCELLULAR LOCATION: Secreted.	F10	O88947	4
-0.116041	15.8337	-1.66371	0.12076	0.619456	-5.28867	Ras-related protein Rab-23 (Protein open brain) (Rab-15)	RAB23_MOUSE	SUBCELLULAR LOCATION: Cell membrane {ECO:0000269|PubMed:14617350}; Lipid-anchor {ECO:0000305}; Cytoplasmic side {ECO:0000269|PubMed:14617350}. Cytoplasm {ECO:0000269|PubMed:14617350}. Endosome membrane {ECO:0000269|PubMed:14617350}. Cytoplasmic vesicle, autophagosome {ECO:0000250|UniProtKB:Q9ULC3}. Cytoplasmic vesicle, phagosome {ECO:0000305}. Cytoplasmic vesicle, phagosome membrane {ECO:0000305}…	Rab23	P35288	6
0.20994	17.8747	1.66402	0.120696	0.619456	-5.28821	Translationally-controlled tumor protein (TCTP) (21 kDa polypeptide) (p21) (p23)	TCTP_MOUSE	SUBCELLULAR LOCATION: Cytoplasm {ECO:0000250}.	Tpt1	P63028	9
-0.168623	13.3027	-1.66427	0.120647	0.619456	-5.28787	Protein FAM210B, mitochondrial	F210B_MOUSE	SUBCELLULAR LOCATION: Mitochondrion {ECO:0000250|UniProtKB:Q96KR6}. Mitochondrion outer membrane {ECO:0000250|UniProtKB:Q96KR6}; Multi-pass membrane protein {ECO:0000305}.	Fam210b	Q9D8B6	2
0.143451	16.9838	1.66547	0.120403	0.619456	-5.28613	[Pyruvate dehydrogenase (acetyl-transferring)] kinase isozyme 2, mitochondrial (EC 2.7.11.2) (Pyruvate dehydrogenase kinase isoform 2) (PDH kinase 2)	PDK2_MOUSE	SUBCELLULAR LOCATION: Mitochondrion matrix {ECO:0000269|PubMed:21190881}.	Pdk2	Q9JK42	13
0.311094	17.3497	1.66146	0.121216	0.620203	-5.2919	Carbonic anhydrase 1 (EC 4.2.1.1) (Carbonate dehydratase I) (Carbonic anhydrase I) (CA-I)	CAH1_MOUSE	SUBCELLULAR LOCATION: Cytoplasm.	Ca1	P13634	7
0.267037	16	1.66042	0.121428	0.620203	-5.29341	Glutathione S-transferase Mu 5 (EC 2.5.1.18) (Fibrous sheath component 2) (Fsc2) (GST class-mu 5)	GSTM5_MOUSE	SUBCELLULAR LOCATION: Cytoplasm.	Gstm5	P48774	16
-0.17689	15.7265	-1.66059	0.121394	0.620203	-5.29317	Eukaryotic translation initiation factor 4E (eIF-4E) (eIF4E) (mRNA cap-binding protein) (eIF-4F 25 kDa subunit)	IF4E_MOUSE	SUBCELLULAR LOCATION: Cytoplasm, P-body {ECO:0000250}. Cytoplasm {ECO:0000269|PubMed:22900038}.	Eif4e	P63073	4
-0.156815	15.6623	-1.6592	0.121676	0.620203	-5.29516	Exocyst complex component 5 (Exocyst complex component Sec10)	EXOC5_MOUSE	SUBCELLULAR LOCATION: Cytoplasm {ECO:0000250|UniProtKB:O00471}. Midbody {ECO:0000250|UniProtKB:O00471}. Note=Localization at the midbody requires the presence of RALA, EXOC2 and EXOC3. {ECO:0000250|UniProtKB:O00471}.	Exoc5	Q3TPX4	13
0.133695	16.5285	1.65923	0.12167	0.620203	-5.29511	Synaptosomal-associated protein 47 (SNAP-47) (Synaptosomal-associated 47 kDa protein)	SNP47_MOUSE	SUBCELLULAR LOCATION: Endomembrane system {ECO:0000269|PubMed:16621800}. Cytoplasm, perinuclear region {ECO:0000269|PubMed:16621800}. Note=Appears to be exclusively membrane-bound. In primary neurons, widely distributed in both cell bodies and neuronal processes.	Snap47	Q8R570	10
-0.214431	16.3761	-1.65929	0.121658	0.620203	-5.29503	Vesicle-associated membrane protein 5 (VAMP-5) (Myobrevin)	VAMP5_MOUSE	SUBCELLULAR LOCATION: Cell membrane {ECO:0000305}; Single-pass type IV membrane protein {ECO:0000305}. Endomembrane system {ECO:0000305}; Single-pass type IV membrane protein {ECO:0000305}. Golgi apparatus, trans-Golgi network membrane {ECO:0000305}; Single-pass type IV membrane protein {ECO:0000305}. Note=Associated with the plasma membrane as well as intracellular perinuclear and peripheral ves…	Vamp5	Q9Z2P8	4
0.482124	16.3079	1.65784	0.121954	0.620962	-5.29711	O-acetyl-ADP-ribose deacetylase 1 (EC 3.5.1.-)	OARD1_MOUSE		Oard1	Q8R5F3	3
0.175575	15.2241	1.65651	0.122227	0.621042	-5.29903	Putative phospholipase B-like 2 (EC 3.1.1.-) (66.3 kDa protein) (76 kDa protein) (p76) (LAMA-like protein 2) (Lamina ancestor homolog 2) (Phospholipase B domain-containing protein 2) [Cleaved into: Putative phospholipase B-like 2 28 kDa form; Putative phospholipase B-like 2 40 kDa form; Putative phospholipase B-like 2 15 kDa form]	PLBL2_MOUSE	SUBCELLULAR LOCATION: Lysosome lumen {ECO:0000269|PubMed:17007843, ECO:0000269|PubMed:17105447}.	Plbd2	Q3TCN2	5
-0.168967	15.7401	-1.65659	0.122211	0.621042	-5.29892	Stromal membrane-associated protein 2 (Stromal membrane-associated protein 1-like)	SMAP2_MOUSE	SUBCELLULAR LOCATION: Cytoplasm {ECO:0000269|PubMed:16571680}. Note=Detected in multiple foci throughout the cytoplasm and in juxtanuclear structures.	Smap2	Q7TN29	6
-0.202832	15.2771	-1.65374	0.122795	0.621321	-5.30301	Neuropilin-1 (A5 protein) (CD antigen CD304)	NRP1_MOUSE	SUBCELLULAR LOCATION: Membrane; Single-pass type I membrane protein.	Nrp1	P97333	8
-0.149448	16.5113	-1.65536	0.122463	0.621321	-5.30068	Eukaryotic translation initiation factor 2 subunit 2 (Eukaryotic translation initiation factor 2 subunit beta) (eIF-2-beta)	IF2B_MOUSE		Eif2s2	Q99L45	12
0.590425	13.818	1.65373	0.122797	0.621321	-5.30302	Microsomal glutathione S-transferase 3 (Microsomal GST-3) (EC 2.5.1.18) (Microsomal GST-III)	MGST3_MOUSE	SUBCELLULAR LOCATION: Endoplasmic reticulum membrane {ECO:0000305}; Multi-pass membrane protein {ECO:0000305}. Microsome membrane {ECO:0000305}; Multi-pass membrane protein {ECO:0000305}. Microsome membrane {ECO:0000305}; Lipid-anchor {ECO:0000305}.	Mgst3	Q9CPU4	3
-0.149232	17.6058	-1.65454	0.12263	0.621321	-5.30185	Dehydrogenase/reductase SDR family member 7 (EC 1.1.-.-) (Retinal short-chain dehydrogenase/reductase 4) (retSDR4)	DHRS7_MOUSE		Dhrs7	Q9CXR1	7
0.230646	15.921	1.65268	0.123013	0.621764	-5.30453	Fructose-1,6-bisphosphatase isozyme 2 (FBPase 2) (EC 3.1.3.11) (D-fructose-1,6-bisphosphate 1-phosphohydrolase 2) (Muscle FBPase) (RAE-30)	F16P2_MOUSE	SUBCELLULAR LOCATION: Cell junction {ECO:0000250}. Cytoplasm {ECO:0000250}. Nucleus {ECO:0000250}. Cytoplasm, myofibril, sarcomere, Z line {ECO:0000250}. Note=In neonatal cardiomyocytes, distributed throughout the cytosol, accumulating in the intercalated disks which occur at the Z line of cardiomyocytes and connect adjacent cells, and also located in the nucleus; dissociates from the Z line foll…	Fbp2	P70695	12
0.145813	16.0241	1.65038	0.123489	0.623514	-5.30783	cAMP-dependent protein kinase catalytic subunit beta (PKA C-beta) (EC 2.7.11.11)	KAPCB_MOUSE	SUBCELLULAR LOCATION: Cytoplasm {ECO:0000250}. Cell membrane {ECO:0000250}. Membrane {ECO:0000250|UniProtKB:P22694}; Lipid-anchor {ECO:0000250|UniProtKB:P22694}. Nucleus {ECO:0000250}. Note=Translocates into the nucleus (monomeric catalytic subunit). The inactive holoenzyme is found in the cytoplasm. {ECO:0000250}.	Prkacb	P68181	7
0.228671	15.8934	1.64898	0.123778	0.624324	-5.30984	Influenza virus NS1A-binding protein homolog (NS1-BP) (NS1-binding protein homolog) (Kelch family protein Nd1-L) (ND1-L2) (Nd1-S)	NS1BP_MOUSE	SUBCELLULAR LOCATION: Isoform 1: Cytoplasm. Cytoplasm, cytoskeleton {ECO:0000269|PubMed:12213805}. Note=Associated with actin filaments. {ECO:0000269|PubMed:12213805}.; SUBCELLULAR LOCATION: Isoform 2: Nucleus {ECO:0000269|PubMed:15684717}. Note=Not associated with actin filaments (PubMed:15684717). {ECO:0000269|PubMed:15684717}.	Ivns1abp	Q920Q8	12
-0.118291	16.4608	-1.6481	0.123961	0.624591	-5.3111	ER membrane protein complex subunit 10 (Hematopoietic signal peptide-containing membrane domain-containing protein 1)	EMC10_MOUSE	SUBCELLULAR LOCATION: Isoform 1: Membrane {ECO:0000250|UniProtKB:Q5UCC4}; Single-pass type I membrane protein {ECO:0000255}.; SUBCELLULAR LOCATION: Isoform 2: Secreted {ECO:0000250|UniProtKB:Q5UCC4}.	Emc10	Q3TAS6	4
0.130025	16.2251	1.64611	0.124374	0.625367	-5.31395	CTP synthase 1 (EC 6.3.4.2) (CTP synthetase 1) (UTP--ammonia ligase 1)	PYRG1_MOUSE		Ctps1	P70698	9
-0.139915	16.8036	-1.64631	0.124332	0.625367	-5.31366	40S ribosomal protein S5 [Cleaved into: 40S ribosomal protein S5, N-terminally processed]	RS5_MOUSE		Rps5	P97461	7
-0.142482	15.4982	-1.6454	0.124522	0.625461	-5.31497	Switch-associated protein 70 (SWAP-70)	SWP70_MOUSE	SUBCELLULAR LOCATION: Cytoplasm {ECO:0000269|PubMed:10382743}. Cell membrane {ECO:0000250|UniProtKB:Q9UH65}. Nucleus {ECO:0000269|PubMed:10382743, ECO:0000269|PubMed:9642267}. Cell projection, lamellipodium {ECO:0000250|UniProtKB:Q9UH65}. Cytoplasm, cytoskeleton {ECO:0000250|UniProtKB:Q9UH65}. Note=Localizes predominantly to the nucleus in activated cells. Only a small amount can be detected in t…	Swap70	Q6A028	10
-0.122001	16.9472	-1.64462	0.124684	0.625623	-5.31608	Eukaryotic translation initiation factor 2 subunit 1 (Eukaryotic translation initiation factor 2 subunit alpha) (eIF-2-alpha) (eIF-2A) (eIF-2alpha)	IF2A_MOUSE	SUBCELLULAR LOCATION: Cytoplasm, Stress granule {ECO:0000269|PubMed:19861488}. Note=Colocalizes with NANOS3 in the stress granules. {ECO:0000269|PubMed:19861488}.	Eif2s1	Q6ZWX6	16
0.129861	16.2534	1.64332	0.124956	0.626336	-5.31794	Peptidyl-prolyl cis-trans isomerase FKBP11 (PPIase FKBP11) (EC 5.2.1.8) (19 kDa FK506-binding protein) (19 kDa FKBP) (FKBP-19) (FK506-binding protein 11) (FKBP-11) (Rotamase)	FKB11_MOUSE	SUBCELLULAR LOCATION: Membrane {ECO:0000305}; Single-pass membrane protein {ECO:0000305}.	Fkbp11	Q9D1M7	4
0.186104	17.0465	1.64237	0.125153	0.626672	-5.31929	39S ribosomal protein L37, mitochondrial (L37mt) (MRP-L37)	RM37_MOUSE	SUBCELLULAR LOCATION: Mitochondrion {ECO:0000250|UniProtKB:Q9BZE1}.	Mrpl37	Q921S7	19
-0.126338	17.1986	-1.64175	0.125283	0.626673	-5.32018	Src substrate cortactin	SRC8_MOUSE	SUBCELLULAR LOCATION: Cytoplasm, cytoskeleton. Cell projection, lamellipodium. Cell projection, ruffle. Cytoplasm, cell cortex. Cell projection {ECO:0000250|UniProtKB:Q66HL2}. Cell projection, podosome {ECO:0000250|UniProtKB:Q01406}. Cell projection, dendritic spine {ECO:0000250}. Cell projection, dendrite {ECO:0000250}. Cell membrane {ECO:0000250|UniProtKB:Q66HL2}; Peripheral membrane protein {E…	Cttn	Q60598	16
-0.142184	16.0989	-1.63953	0.125749	0.628352	-5.32335	Protein cornichon homolog 4 (CNIH-4) (Cornichon family AMPA receptor auxiliary protein 4)	CNIH4_MOUSE	SUBCELLULAR LOCATION: Membrane {ECO:0000305}; Multi-pass membrane protein {ECO:0000305}. Endoplasmic reticulum {ECO:0000250|UniProtKB:Q9P003}. Endoplasmic reticulum-Golgi intermediate compartment {ECO:0000250|UniProtKB:Q9P003}.	Cnih4	Q9CX13	4
0.23296	15.0111	1.63506	0.12669	0.632403	-5.32973	Golgin subfamily A member 3 (Golgin-160) (Male-enhanced antigen 2) (MEA-2)	GOGA3_MOUSE	SUBCELLULAR LOCATION: Cytoplasm {ECO:0000250}. Golgi apparatus, Golgi stack membrane {ECO:0000250}; Peripheral membrane protein {ECO:0000250}.	Golga3	P55937	26
0.20392	17.7407	1.63343	0.127036	0.633475	-5.33206	3-hydroxyisobutyryl-CoA hydrolase, mitochondrial (EC 3.1.2.4) (3-hydroxyisobutyryl-coenzyme A hydrolase) (HIB-CoA hydrolase) (HIBYL-CoA-H)	HIBCH_MOUSE	SUBCELLULAR LOCATION: Mitochondrion {ECO:0000250}.	Hibch	Q8QZS1	24
0.140488	16.6659	1.63113	0.127523	0.635248	-5.33532	ATP synthase-coupling factor 6, mitochondrial (ATPase subunit F6)	ATP5J_MOUSE	SUBCELLULAR LOCATION: Mitochondrion. Mitochondrion inner membrane.	Atp5j	P97450	8
-0.22058	14.8852	-1.62932	0.127909	0.636512	-5.3379	Actin, cytoplasmic 2 (Gamma-actin) [Cleaved into: Actin, cytoplasmic 2, N-terminally processed]	ACTG_MOUSE	SUBCELLULAR LOCATION: Cytoplasm, cytoskeleton {ECO:0000250|UniProtKB:P63261}.	Actg1	P63260	2
-0.126742	16.9331	-1.62659	0.128492	0.638757	-5.34178	Chromobox protein homolog 3 (Heterochromatin protein 1 homolog gamma) (HP1 gamma) (M32) (Modifier 2 protein)	CBX3_MOUSE	SUBCELLULAR LOCATION: Nucleus {ECO:0000269|PubMed:8751383}. Note=May be associated with microtubules and mitotic poles during mitosis (Potential). Associates with euchromatin and is largely excluded from constitutive heterochromatin. {ECO:0000305}.	Cbx3	P23198	5
0.438114	19.651	1.62351	0.129154	0.640577	-5.34616	Collagen alpha-1(V) chain	CO5A1_MOUSE	SUBCELLULAR LOCATION: Secreted, extracellular space, extracellular matrix {ECO:0000255|PROSITE-ProRule:PRU00793}.	Col5a1	O88207	2
0.198538	16.6215	1.6238	0.12909	0.640577	-5.34574	Cadherin-2 (Neural cadherin) (N-cadherin) (CD antigen CD325)	CADH2_MOUSE	SUBCELLULAR LOCATION: Cell membrane {ECO:0000269|PubMed:26403541}; Single-pass type I membrane protein {ECO:0000255}. Cell membrane, sarcolemma {ECO:0000269|PubMed:23392350}. Cell junction {ECO:0000250|UniProtKB:P19022}. Cell surface {ECO:0000269|PubMed:25232112}. Note=Colocalizes with TMEM65 at the intercalated disk in cardiomyocytes (PubMed:26403541). Colocalizes with OBSCN at the intercalated …	Cdh2	P15116	24
0.182169	15.2498	1.62303	0.129257	0.640577	-5.34684	Disco-interacting protein 2 homolog B (DIP2 homolog B)	DIP2B_MOUSE		Dip2b	Q3UH60	15
-0.12896	16.6479	-1.6209	0.129714	0.641198	-5.34985	Cytochrome c oxidase subunit 2 (Cytochrome c oxidase polypeptide II)	COX2_MOUSE	SUBCELLULAR LOCATION: Mitochondrion inner membrane; Multi-pass membrane protein.	Mtco2	P00405	12
-0.136587	15.7328	-1.62137	0.129612	0.641198	-5.34918	Cytochrome b-c1 complex subunit Rieske, mitochondrial (EC 1.10.2.2) (Complex III subunit 5) (Cytochrome b-c1 complex subunit 5) (Rieske iron-sulfur protein) (RISP) (Rieske protein UQCRFS1) (Ubiquinol-cytochrome c reductase iron-sulfur subunit) [Cleaved into: Cytochrome b-c1 complex subunit 9 (Su9) (Subunit 9) (8 kDa subunit 9) (Complex III subunit IX) (Cytochrome b-c1 complex subunit 11) (Ubiquin…	UCRI_MOUSE	SUBCELLULAR LOCATION: Mitochondrion inner membrane {ECO:0000250|UniProtKB:Q5ZLR5}; Single-pass membrane protein {ECO:0000250|UniProtKB:Q5ZLR5}.	Uqcrfs1	Q9CR68	16
-0.142205	15.4205	-1.6206	0.12978	0.641198	-5.35028	Structural maintenance of chromosomes protein 1A (SMC protein 1A) (SMC-1-alpha) (SMC-1A) (Chromosome segregation protein SmcB) (Sb1.8)	SMC1A_MOUSE	SUBCELLULAR LOCATION: Nucleus. Chromosome. Chromosome, centromere. Note=Associates with chromatin. The phosphorylated form on Ser-957 and Ser-966 associates with chromatin during G1/S/G2 phases but not during M phase, suggesting that phosphorylation does not regulate cohesin function (By similarity). Before prophase it is scattered along chromosome arms. During prophase, most of cohesin complexes…	Smc1a	Q9CU62	24
0.186745	15.888	1.61906	0.130113	0.641527	-5.35246	Thioredoxin domain-containing protein 5 (Endoplasmic reticulum resident protein 46) (ER protein 46) (ERp46) (Plasma cell-specific thioredoxin-related protein) (PC-TRP) (Thioredoxin-like protein p46)	TXND5_MOUSE	SUBCELLULAR LOCATION: Endoplasmic reticulum lumen {ECO:0000255|PROSITE-ProRule:PRU10138, ECO:0000269|PubMed:12930873}.	Txndc5	Q91W90	8
-0.136762	15.9487	-1.61965	0.129985	0.641527	-5.35163	Unconventional myosin-XVIIIa (Molecule associated with JAK3 N-terminus) (MAJN) (Myosin containing a PDZ domain) (Surfactant protein receptor SP-R210) (SP-R210)	MY18A_MOUSE	SUBCELLULAR LOCATION: Isoform 1: Endoplasmic reticulum-Golgi intermediate compartment. Cytoplasm, cytoskeleton. Note=Colocalizes with actin.; SUBCELLULAR LOCATION: Isoform 2: Cytoplasm. Note=Lacks the PDZ domain. Diffusely localized in the cytoplasm.; SUBCELLULAR LOCATION: Golgi apparatus {ECO:0000250}. Golgi apparatus, trans-Golgi network {ECO:0000250}. Note=Recruited to the Golgi apparatus by G…	Myo18a	Q9JMH9	53
-0.299028	14.0058	-1.61783	0.130379	0.64153	-5.35421	Ephrin type-A receptor 4 (EC 2.7.10.1) (Tyrosine-protein kinase receptor MPK-3) (Tyrosine-protein kinase receptor SEK-1)	EPHA4_MOUSE	SUBCELLULAR LOCATION: Cell membrane {ECO:0000269|PubMed:17143272}; Single-pass type I membrane protein {ECO:0000269|PubMed:17143272}. Cell projection, axon {ECO:0000269|PubMed:17143272}. Cell projection, dendrite {ECO:0000269|PubMed:17143272}. Cell junction, synapse, postsynaptic cell membrane, postsynaptic density {ECO:0000250}. Early endosome {ECO:0000269|PubMed:17143272}. Note=Clustered upon a…	Epha4	Q03137	7
-0.120143	15.9786	-1.61789	0.130367	0.64153	-5.35412	Nucleoporin NUP188 homolog	NU188_MOUSE	SUBCELLULAR LOCATION: Nucleus, nuclear pore complex {ECO:0000305}.	Nup188	Q6ZQH8	4
-0.119091	16.2024	-1.61589	0.130801	0.641642	-5.35695	WW domain-binding protein 2 (WBP-2)	WBP2_MOUSE	SUBCELLULAR LOCATION: Cytoplasm {ECO:0000250|UniProtKB:Q969T9}. Nucleus {ECO:0000250|UniProtKB:Q969T9}. Note=Translocates from cytoplasm to nucleus when phosphorylated. {ECO:0000250|UniProtKB:Q969T9}.	Wbp2	P97765	3
0.188629	16.4807	1.61689	0.130583	0.641642	-5.35553	Sorcin	SORCN_MOUSE	SUBCELLULAR LOCATION: Cytoplasm {ECO:0000269|PubMed:12824171}. Sarcoplasmic reticulum membrane {ECO:0000269|PubMed:12824171}; Peripheral membrane protein {ECO:0000269|PubMed:12824171}; Cytoplasmic side {ECO:0000269|PubMed:12824171}. Note=Relocates to the sarcoplasmic reticulum membrane in response to elevated calcium levels.	Sri	Q6P069	12
-0.130065	16.8668	-1.61604	0.130766	0.641642	-5.35673	Plasminogen receptor (KT) (Plg-R(KT))	PLRKT_MOUSE	SUBCELLULAR LOCATION: Cell membrane {ECO:0000269|PubMed:19897580, ECO:0000269|PubMed:21795689}; Multi-pass membrane protein {ECO:0000269|PubMed:19897580, ECO:0000269|PubMed:21795689}. Note=Colocalizes on the cell surface with urokinase plasminogen activator surface receptor/Plaur.	Plgrkt	Q9D3P8	3
0.188938	15.492	1.60415	0.133373	0.642878	-5.37351	Transmembrane protein 182	TM182_MOUSE	SUBCELLULAR LOCATION: Membrane {ECO:0000305}; Multi-pass membrane protein {ECO:0000305}.	Tmem182	B2RVY9	3
-0.207356	15.9324	-1.60942	0.132213	0.642878	-5.36609	Coiled-coil domain-containing protein 6	CCDC6_MOUSE	SUBCELLULAR LOCATION: Cytoplasm {ECO:0000250}. Cytoplasm, cytoskeleton {ECO:0000250}. Note=May be a cytoskeletal protein. {ECO:0000250}.	Ccdc6	D3YZP9	4
-0.139604	15.1162	-1.60755	0.132624	0.642878	-5.36873	A-kinase anchor protein 13 (AKAP-13) (AKAP-Lbc)	AKP13_MOUSE	SUBCELLULAR LOCATION: Cytoplasm, cytosol {ECO:0000250|UniProtKB:Q12802}. Cytoplasm {ECO:0000250|UniProtKB:Q12802}. Cytoplasm, cell cortex {ECO:0000250|UniProtKB:Q12802}. Cytoplasm, cytoskeleton {ECO:0000269|PubMed:20139090}. Nucleus {ECO:0000250|UniProtKB:Q12802}. Membrane {ECO:0000250|UniProtKB:Q12802}; Peripheral membrane protein {ECO:0000250|UniProtKB:Q12802}. Note=Colocalizes with actin and m…	Akap13	E9Q394	13
-0.139647	16.8802	-1.61237	0.131566	0.642878	-5.36192	Glucosidase 2 subunit beta (80K-H protein) (Glucosidase II subunit beta) (Protein kinase C substrate 60.1 kDa protein heavy chain) (PKCSH)	GLU2B_MOUSE	SUBCELLULAR LOCATION: Endoplasmic reticulum {ECO:0000255|PROSITE-ProRule:PRU10138}.	Prkcsh	O08795	6
0.165045	13.7459	1.61334	0.131356	0.642878	-5.36056	Protein kinase C epsilon type (EC 2.7.11.13) (nPKC-epsilon)	KPCE_MOUSE	SUBCELLULAR LOCATION: Cytoplasm {ECO:0000250}. Cytoplasm, cytoskeleton {ECO:0000250}. Cell membrane {ECO:0000250}. Cytoplasm, perinuclear region {ECO:0000269|PubMed:17611075}. Nucleus {ECO:0000269|PubMed:17611075}. Note=Translocated to plasma membrane in epithelial cells stimulated by HGF (By similarity). Associated with the Golgi at the perinuclear site in pre-passage fibroblasts. In passaging c…	Prkce	P16054	12
0.123944	17.3072	1.6038	0.13345	0.642878	-5.374	Fat storage-inducing transmembrane protein 2 (Fat-inducing protein 2)	FITM2_MOUSE	SUBCELLULAR LOCATION: Endoplasmic reticulum membrane {ECO:0000269|PubMed:18160536}; Multi-pass membrane protein {ECO:0000269|PubMed:18160536}.	Fitm2	P59266	4
0.156423	14.5365	1.60642	0.132873	0.642878	-5.37032	Serine/threonine-protein kinase MRCK alpha (EC 2.7.11.1) (CDC42-binding protein kinase alpha)	MRCKA_MOUSE	SUBCELLULAR LOCATION: Cytoplasm {ECO:0000250}. Cell projection, lamellipodium {ECO:0000269|PubMed:25107909}. Note=Displays a dispersed punctate distribution and concentrates along the cell periphery, especially at the leading edge and cell-cell junction. This concentration is PH-domain dependent (By similarity). Localizes in the lamellipodium in a FAM89B/LRAP25-dependent manner (PubMed:25107909).…	Cdc42bpa	Q3UU96	5
0.146391	15.9821	1.6077	0.132591	0.642878	-5.36852	Up-regulator of cell proliferation (HBV X protein up-regulated gene 4 protein homolog) (HBxAg up-regulated gene 4 protein homolog)	URGCP_MOUSE	SUBCELLULAR LOCATION: Cytoplasm {ECO:0000250|UniProtKB:Q8TCY9}. Nucleus {ECO:0000250|UniProtKB:Q8TCY9}. Note=In epithelial cells localized predominantly in the cytoplasm and occasionally in nuclei. {ECO:0000250}.	Urgcp	Q5NCI0	2
0.170285	14.6616	1.60817	0.132487	0.642878	-5.36785	Protein jagunal homolog 1	JAGN1_MOUSE	SUBCELLULAR LOCATION: Endoplasmic reticulum membrane {ECO:0000250|UniProtKB:Q8N5M9}; Multi-pass membrane protein {ECO:0000255}.	Jagn1	Q5XKN4	2
-0.142602	15.4494	-1.60569	0.133034	0.642878	-5.37135	Guanine nucleotide exchange factor VAV2 (VAV-2)	VAV2_MOUSE		Vav2	Q60992	2
0.152143	14.7918	1.61178	0.131697	0.642878	-5.36276	Protein EFR3 homolog B	EFR3B_MOUSE	SUBCELLULAR LOCATION: Cell membrane {ECO:0000250|UniProtKB:Q9Y2G0}; Lipid-anchor {ECO:0000250|UniProtKB:Q9Y2G0}. Cytoplasm, cytosol {ECO:0000250|UniProtKB:Q9Y2G0}. Note=Palmitoylation anchors the protein to the plasma membrane. A small amount is observed in the cytosol. {ECO:0000250|UniProtKB:Q9Y2G0}.	Efr3b	Q6ZQ18	2
-0.114385	16.7431	-1.60445	0.133308	0.642878	-5.3731	CGG triplet repeat-binding protein 1 (CGG-binding protein 1) (20 kDa CGG-binding protein) (p20-CGGBP DNA-binding protein)	CGBP1_MOUSE	SUBCELLULAR LOCATION: Nucleus {ECO:0000250}.	Cggbp1	Q8BHG9	3
-0.148597	14.2782	-1.60563	0.133047	0.642878	-5.37143	TM2 domain-containing protein 3	TM2D3_MOUSE	SUBCELLULAR LOCATION: Membrane {ECO:0000305}; Multi-pass membrane protein {ECO:0000305}.	Tm2d3	Q8BJ83	2
-0.151574	16.8053	-1.61075	0.131922	0.642878	-5.36422	Synaptobrevin homolog YKT6 (EC 2.3.1.-)	YKT6_MOUSE	SUBCELLULAR LOCATION: Cytoplasm, cytosol {ECO:0000250}. Cytoplasmic vesicle membrane {ECO:0000250}; Lipid-anchor {ECO:0000250}; Cytoplasmic side {ECO:0000250}. Golgi apparatus membrane {ECO:0000250}; Lipid-anchor {ECO:0000250}; Cytoplasmic side {ECO:0000250}. Note=Probably cycles through vesicles between Golgi and endosomes. {ECO:0000250}.	Ykt6	Q9CQW1	6
0.209447	15.5313	1.60894	0.132317	0.642878	-5.36676	Phosphoribosyl pyrophosphate synthase-associated protein 1 (PRPP synthase-associated protein 1) (39 kDa phosphoribosypyrophosphate synthase-associated protein) (PAP39)	KPRA_MOUSE		Prpsap1	Q9D0M1	5
-0.149799	15.2901	-1.60651	0.132853	0.642878	-5.37019	SH2 domain-containing protein 4A	SH24A_MOUSE	SUBCELLULAR LOCATION: Cytoplasm {ECO:0000269|PubMed:17251388}. Note=Located at podocyte foot processes.	Sh2d4a	Q9D7V1	5
0.142404	16.3352	1.60685	0.132777	0.642878	-5.36971	Selenoprotein O (SelO)	SELO_MOUSE	SUBCELLULAR LOCATION: Mitochondrion {ECO:0000250|UniProtKB:Q9BVL4}.	Selenoo	Q9DBC0	6
-0.165574	13.6257	-1.60559	0.133054	0.642878	-5.37148	A-kinase anchor protein 8 (AKAP-8) (A-kinase anchor protein 95 kDa) (AKAP 95)	AKAP8_MOUSE	SUBCELLULAR LOCATION: Nucleus matrix {ECO:0000269|PubMed:16751186}. Nucleus, nucleolus {ECO:0000250|UniProtKB:O43823}. Cytoplasm {ECO:0000269|PubMed:19531803}. Note=Associated with the nuclear matrix. Redistributed and detached from condensed chromatin during mitosis (By similarity). Localizes specifically to the vicinity of the meiotic spindle in metaphase II oocytes. {ECO:0000250|UniProtKB:O438…	Akap8	Q9DBR0	5
0.204621	15.471	1.6009	0.134095	0.643708	-5.37809	Coagulation factor IX (EC 3.4.21.22) (Christmas factor) [Cleaved into: Coagulation factor IXa light chain; Coagulation factor IXa heavy chain]	FA9_MOUSE	SUBCELLULAR LOCATION: Secreted {ECO:0000250|UniProtKB:P00740}.	F9	P16294	3
-0.283515	14.6944	-1.60012	0.134267	0.643708	-5.37918	Peptidyl-prolyl cis-trans isomerase C (PPIase C) (EC 5.2.1.8) (Cyclophilin C) (Rotamase C)	PPIC_MOUSE	SUBCELLULAR LOCATION: Cytoplasm {ECO:0000269|PubMed:1652374}.	Ppic	P30412	4
0.147363	13.9429	1.60056	0.13417	0.643708	-5.37857	Protein dopey-2	DOP2_MOUSE		Dopey2	Q3UHQ6	2
-0.161996	15.797	-1.60005	0.134283	0.643708	-5.37928	Nucleolar protein 56 (Nucleolar protein 5A)	NOP56_MOUSE	SUBCELLULAR LOCATION: Nucleus, nucleolus {ECO:0000250}. Cytoplasm {ECO:0000269|PubMed:21683323}. Nucleus, nucleoplasm {ECO:0000250}.	Nop56	Q9D6Z1	13
-0.195951	17.2525	-1.60002	0.134289	0.643708	-5.37932	Mitogen-activated protein kinase 9 (MAP kinase 9) (MAPK 9) (EC 2.7.11.24) (Stress-activated protein kinase JNK2) (c-Jun N-terminal kinase 2)	MK09_MOUSE	SUBCELLULAR LOCATION: Cytoplasm {ECO:0000250|UniProtKB:P45984}. Nucleus {ECO:0000269|PubMed:29153991}. Note=Colocalizes with POU5F1 in the nucleus. {ECO:0000269|PubMed:29153991}.	Mapk9	Q9WTU6	5
-0.840837	16.2297	-1.59853	0.13462	0.644239	-5.38141	Major urinary protein 2 (MUP 2)	MUP2_MOUSE	SUBCELLULAR LOCATION: Secreted.	Mup2	P11589	4
-0.213723	13.676	-1.59832	0.134667	0.644239	-5.38171	Methyltransferase-like protein 2 (EC 2.1.1.-)	METL2_MOUSE		Mettl2	Q8BMK1	2
-0.163443	14.7781	-1.59734	0.134887	0.644652	-5.38309	Nuclear fragile X mental retardation-interacting protein 2 (82 kDa FMRP-interacting protein) (82-FIP) (FMRP-interacting protein 2)	NUFP2_MOUSE	SUBCELLULAR LOCATION: Nucleus {ECO:0000269|PubMed:12837692}. Cytoplasm {ECO:0000269|PubMed:12837692}. Cytoplasm, Stress granule {ECO:0000250|UniProtKB:Q7Z417}. Note=Localized in both nucleus and cytoplasm in most neurons. In the cortex, distributed in a diffuse way in the nucleus and in the cytoplasm. Localized in the cytoplasm in neurons of the dentate gyrus in the olfactive bulb, in the ependym…	Nufip2	Q5F2E7	6
0.169375	15.8533	1.59517	0.135371	0.646325	-5.38613	Synapse-associated protein 1 (BSD domain-containing signal transducer and Akt interactor protein) (BSTA)	SYAP1_MOUSE	SUBCELLULAR LOCATION: Cytoplasm, perinuclear region {ECO:0000269|PubMed:27344443}. Golgi apparatus {ECO:0000269|PubMed:27344443}. Perikaryon {ECO:0000269|PubMed:27344443}. Cell projection, axon {ECO:0000269|PubMed:27344443}. Cell projection, dendrite {ECO:0000269|PubMed:27344443}. Cell projection, growth cone {ECO:0000269|PubMed:27344443}. Cell junction, synapse, presynaptic cell membrane {ECO:00…	Syap1	Q9D5V6	9
-0.136254	16.3476	-1.59409	0.135614	0.646848	-5.38765	Trifunctional purine biosynthetic protein adenosine-3 [Includes: Phosphoribosylamine--glycine ligase (EC 6.3.4.13) (Glycinamide ribonucleotide synthetase) (GARS) (Phosphoribosylglycinamide synthetase); Phosphoribosylformylglycinamidine cyclo-ligase (EC 6.3.3.1) (AIR synthase) (AIRS) (Phosphoribosyl-aminoimidazole synthetase); Phosphoribosylglycinamide formyltransferase (EC 2.1.2.2) (5'-phosphorib…	PUR2_MOUSE		Gart	Q64737	33
0.204462	14.5489	1.58409	0.137872	0.64742	-5.40163	Peroxisomal targeting signal 1 receptor (PTS1 receptor) (PTS1R) (PTS1-BP) (PXR1P) (Peroxin-5) (Peroxisomal C-terminal targeting signal import receptor) (Peroxisome receptor 1)	PEX5_MOUSE	SUBCELLULAR LOCATION: Cytoplasm. Peroxisome membrane; Peripheral membrane protein. Note=Its distribution appears to be dynamic. It is probably a cycling receptor found mainly in the cytoplasm and as well associated to the peroxisomal membrane through a docking factor (PEX13).	Pex5	O09012	2
-1.03955	16.9279	-1.58272	0.138184	0.64742	-5.40355	Natriuretic peptides A (Prepronatriodilatin) [Cleaved into: Atrial natriuretic factor (ANF) (Atrial natriuretic peptide) (ANP); Auriculin-B; Auriculin-A; Atriopeptin-1 (Atriopeptin I); Atriopeptin-2 (Atriopeptin II)]	ANF_MOUSE	SUBCELLULAR LOCATION: Secreted.	Nppa	P05125	3
-0.172708	13.53	-1.58423	0.13784	0.64742	-5.40144	Ras-related protein Rab-5C	RAB5C_MOUSE	SUBCELLULAR LOCATION: Cell membrane {ECO:0000250}; Lipid-anchor {ECO:0000250}; Cytoplasmic side {ECO:0000250}. Early endosome membrane {ECO:0000250}; Lipid-anchor {ECO:0000250}. Melanosome {ECO:0000250}.	Rab5c	P35278	9
-0.170444	16.9086	-1.57711	0.139469	0.64742	-5.41137	Metaxin-1 (Mitochondrial outer membrane import complex protein 1)	MTX1_MOUSE	SUBCELLULAR LOCATION: Mitochondrion outer membrane {ECO:0000269|PubMed:9045676}.	Mtx1	P47802	11
0.143581	16.0029	1.57361	0.140274	0.64742	-5.41623	Calcium signal-modulating cyclophilin ligand (CAML)	CAMLG_MOUSE	SUBCELLULAR LOCATION: Membrane; Multi-pass membrane protein.	Camlg	P49070	2
-0.137397	16.2765	-1.57699	0.139495	0.64742	-5.41153	Wolframin	WFS1_MOUSE	SUBCELLULAR LOCATION: Endoplasmic reticulum membrane; Multi-pass membrane protein.	Wfs1	P56695	14
-0.155472	15.8805	-1.58228	0.138285	0.64742	-5.40416	Protein-L-isoaspartate O-methyltransferase domain-containing protein 1	PCMD1_MOUSE	SUBCELLULAR LOCATION: Cytoplasm {ECO:0000250}. Membrane {ECO:0000250|UniProtKB:Q96MG8}; Lipid-anchor {ECO:0000250|UniProtKB:Q96MG8}.	Pcmtd1	P59913	5
0.215923	15.8192	1.57544	0.139851	0.64742	-5.41368	Ras-related protein Rab-6B	RAB6B_MOUSE	SUBCELLULAR LOCATION: Golgi apparatus membrane {ECO:0000250|UniProtKB:Q9NRW1}; Lipid-anchor {ECO:0000305}. Endoplasmic reticulum-Golgi intermediate compartment {ECO:0000250|UniProtKB:Q9NRW1}. Cytoplasmic vesicle {ECO:0000250|UniProtKB:Q9NRW1}. Note=Colocalizes with BICD1 at vesicular structures that align along microtubules. {ECO:0000250|UniProtKB:Q9NRW1}.	Rab6b	P61294	2
0.151779	15.9276	1.57929	0.138968	0.64742	-5.40833	Vesicle-associated membrane protein 2 (VAMP-2) (Synaptobrevin-2)	VAMP2_MOUSE	SUBCELLULAR LOCATION: Cytoplasmic vesicle, secretory vesicle, synaptic vesicle membrane; Single-pass type IV membrane protein. Cell junction, synapse, synaptosome. Cell membrane {ECO:0000250|UniProtKB:P63045}. Note=Neuronal synaptic vesicles. Colocalizes with PRKCZ and WDFY2 in intracellular vesicles. {ECO:0000250|UniProtKB:P63027}.	Vamp2	P63044	2
-0.157968	15.8905	-1.58939	0.136671	0.64742	-5.39423	Serine/threonine-protein phosphatase 2B catalytic subunit alpha isoform (EC 3.1.3.16) (CAM-PRP catalytic subunit) (Calmodulin-dependent calcineurin A subunit alpha isoform) (CNA alpha)	PP2BA_MOUSE	SUBCELLULAR LOCATION: Cytoplasm {ECO:0000250|UniProtKB:Q08209}. Cell membrane {ECO:0000250|UniProtKB:Q08209}; Peripheral membrane protein {ECO:0000250|UniProtKB:Q08209}. Cell membrane, sarcolemma {ECO:0000250|UniProtKB:P63329}. Cytoplasm, myofibril, sarcomere, Z line {ECO:0000250|UniProtKB:P63329}. Cell projection, dendritic spine {ECO:0000250|UniProtKB:Q08209}. Note=Colocalizes with ACTN1 and MY…	Ppp3ca	P63328	7
-0.136649	15.6357	-1.58811	0.13696	0.64742	-5.39602	Induced myeloid leukemia cell differentiation protein Mcl-1 homolog (Bcl-2-related protein EAT/mcl1)	MCL1_MOUSE	SUBCELLULAR LOCATION: Membrane {ECO:0000250}; Single-pass membrane protein {ECO:0000250}. Cytoplasm {ECO:0000250}. Mitochondrion. Nucleus, nucleoplasm {ECO:0000250}. Note=Cytoplasmic, associated with mitochondria.	Mcl1	P97287	4
-0.134351	16.2392	-1.58878	0.136808	0.64742	-5.39508	Carnitine O-palmitoyltransferase 1, liver isoform (CPT1-L) (EC 2.3.1.21) (Carnitine O-palmitoyltransferase I, liver isoform) (CPT I) (CPTI-L) (Carnitine palmitoyltransferase 1A)	CPT1A_MOUSE	SUBCELLULAR LOCATION: Mitochondrion outer membrane; Multi-pass membrane protein.	Cpt1a	P97742	14
-0.164459	16.4599	-1.57557	0.139821	0.64742	-5.4135	Monocarboxylate transporter 10 (MCT 10) (Aromatic amino acid transporter 1) (Solute carrier family 16 member 10) (T-type amino acid transporter 1)	MOT10_MOUSE	SUBCELLULAR LOCATION: Cell membrane {ECO:0000269|PubMed:16245314}; Multi-pass membrane protein {ECO:0000269|PubMed:16245314}. Basolateral cell membrane {ECO:0000269|PubMed:16245314}. Note=Detected in basolateral membrane of kidney proximal tubule starting at he beginning of the proximal tubule epithelium within the glomerular capsule and extending to the S1 and S2 segments. Localizes also to the …	Slc16a10	Q3U9N9	2
0.177437	15.5897	1.57977	0.138857	0.64742	-5.40766	E3 ubiquitin-protein ligase RNF123 (EC 2.3.2.27) (Kip1 ubiquitination-promoting complex protein 1) (RING finger protein 123) (RING-type E3 ubiquitin transferase RNF123)	RN123_MOUSE	SUBCELLULAR LOCATION: Cytoplasm {ECO:0000250|UniProtKB:Q5XPI4}.	Rnf123	Q5XPI3	10
0.165142	16.7541	1.58521	0.137618	0.64742	-5.40007	Cx9C motif-containing protein 4 (Mature T-cell proliferation 1 neighbor protein) (Mature T-cell proliferation-1 type A) (MTCP-1 type A) (Protein p8 MTCP-1) (p8MTCP1)	CMC4_MOUSE	SUBCELLULAR LOCATION: Mitochondrion {ECO:0000269|PubMed:7784073}.	Cmc4	Q61908	2
0.149174	15.7324	1.5827	0.138188	0.64742	-5.40357	U1 small nuclear ribonucleoprotein A (U1 snRNP A) (U1-A) (U1A)	SNRPA_MOUSE	SUBCELLULAR LOCATION: Nucleus {ECO:0000250}.	Snrpa	Q62189	6
0.179952	12.7453	1.57598	0.139728	0.64742	-5.41294	Carboxypeptidase M (CPM) (EC 3.4.17.12)	CBPM_MOUSE	SUBCELLULAR LOCATION: Cell membrane {ECO:0000250}; Lipid-anchor, GPI-anchor {ECO:0000250}.	Cpm	Q80V42	3
-0.134372	15.342	-1.58302	0.138115	0.64742	-5.40312	HIV Tat-specific factor 1 homolog	HTSF1_MOUSE	SUBCELLULAR LOCATION: Nucleus {ECO:0000250}.	Htatsf1	Q8BGC0	9
0.122348	15.9077	1.5831	0.138097	0.64742	-5.40301	Alanine--tRNA ligase, cytoplasmic (EC 6.1.1.7) (Alanyl-tRNA synthetase) (AlaRS)	SYAC_MOUSE	SUBCELLULAR LOCATION: Cytoplasm {ECO:0000255|HAMAP-Rule:MF_03133}.	Aars	Q8BGQ7	24
0.148312	17.2828	1.58583	0.137477	0.64742	-5.39921	Phosphoglucomutase-like protein 5	PGM5_MOUSE	SUBCELLULAR LOCATION: Cell junction, adherens junction. Cytoplasm, cytoskeleton. Note=Adherens-type cellular junctions. Concentrated in focal contacts at the ends of actin bundles, and associated with actin filaments (By similarity). {ECO:0000250}.	Pgm5	Q8BZF8	23
-0.279681	13.7586	-1.57399	0.140187	0.64742	-5.41571	Vacuolar protein sorting-associated protein 53 homolog	VPS53_MOUSE	SUBCELLULAR LOCATION: Golgi apparatus, trans-Golgi network membrane {ECO:0000250|UniProtKB:Q5VIR6}; Peripheral membrane protein {ECO:0000250|UniProtKB:Q5VIR6}. Endosome membrane {ECO:0000250|UniProtKB:Q5VIR6}; Peripheral membrane protein {ECO:0000250|UniProtKB:Q5VIR6}. Recycling endosome {ECO:0000250|UniProtKB:Q5VIR6}. Note=Localizes to the trans-Golgi network as part of the GARP complex, while i…	Vps53	Q8CCB4	4
-0.158603	15.7282	-1.57708	0.139475	0.64742	-5.41141	Bcl-2-associated transcription factor 1 (Btf)	BCLF1_MOUSE	SUBCELLULAR LOCATION: Cytoplasm {ECO:0000250}. Nucleus {ECO:0000250}. Nucleus speckle {ECO:0000250|UniProtKB:Q9NYF8}. Nucleus, nucleoplasm {ECO:0000250|UniProtKB:Q9NYF8}.	Bclaf1	Q8K019	8
-0.128695	15.6067	-1.57408	0.140166	0.64742	-5.41558	Alpha-1,2-mannosyltransferase ALG9 (EC 2.4.1.259) (EC 2.4.1.261) (Dol-P-Man:Man(6)GlcNAc(2)-PP-Dol alpha-1,2-mannosyltransferase) (Dol-P-Man:Man(8)GlcNAc(2)-PP-Dol alpha-1,2-mannosyltransferase)	ALG9_MOUSE	SUBCELLULAR LOCATION: Endoplasmic reticulum membrane {ECO:0000250|UniProtKB:Q9H6U8}; Multi-pass membrane protein {ECO:0000250|UniProtKB:Q9H6U8}.	Alg9	Q8VDI9	2
0.131409	15.5139	1.57699	0.139496	0.64742	-5.41153	WD repeat-containing protein 7 (TGF-beta resistance-associated protein TRAG)	WDR7_MOUSE		Wdr7	Q920I9	2
0.168345	16.4715	1.59009	0.136512	0.64742	-5.39324	Metalloreductase STEAP4 (EC 1.16.1.-) (Dudulin-4) (Six-transmembrane epithelial antigen of prostate 4) (Tumor necrosis factor-alpha-induced adipose-related protein)	STEA4_MOUSE	SUBCELLULAR LOCATION: Cell membrane {ECO:0000269|PubMed:11443137, ECO:0000269|PubMed:16609065}; Multi-pass membrane protein {ECO:0000255}. Golgi apparatus membrane {ECO:0000305|PubMed:11443137}; Multi-pass membrane protein {ECO:0000255}. Early endosome membrane {ECO:0000250|UniProtKB:Q687X5}; Multi-pass membrane protein {ECO:0000255}.	Steap4	Q923B6	10
-0.115879	16.7703	-1.58538	0.13758	0.64742	-5.39984	28S ribosomal protein S2, mitochondrial (MRP-S2) (S2mt)	RT02_MOUSE	SUBCELLULAR LOCATION: Mitochondrion {ECO:0000250|UniProtKB:Q9Y399}.	Mrps2	Q924T2	5
-0.142207	16.3562	-1.58392	0.13791	0.64742	-5.40187	Splicing factor 3B subunit 1 (Pre-mRNA-splicing factor SF3b 155 kDa subunit) (SF3b155) (Spliceosome-associated protein 155) (SAP 155)	SF3B1_MOUSE	SUBCELLULAR LOCATION: Nucleus {ECO:0000250|UniProtKB:O75533}.	Sf3b1	Q99NB9	21
-0.130695	15.1826	-1.57909	0.139015	0.64742	-5.40861	Adaptin ear-binding coat-associated protein 2 (NECAP endocytosis-associated protein 2) (NECAP-2)	NECP2_MOUSE	SUBCELLULAR LOCATION: Cytoplasmic vesicle, clathrin-coated vesicle membrane {ECO:0000269|PubMed:14555962}. Cell membrane {ECO:0000269|PubMed:14555962}. Note=Colocalizes with AP-2 at the plasma membrane.	Necap2	Q9D1J1	2
0.117496	14.6988	1.58148	0.138468	0.64742	-5.40528	Protein transport protein Sec23B (SEC23-related protein B)	SC23B_MOUSE	SUBCELLULAR LOCATION: Cytoplasmic vesicle, COPII-coated vesicle membrane {ECO:0000250|UniProtKB:Q15436}; Peripheral membrane protein {ECO:0000250|UniProtKB:Q15436}; Cytoplasmic side {ECO:0000250|UniProtKB:Q15436}. Endoplasmic reticulum membrane {ECO:0000250|UniProtKB:Q15437}; Peripheral membrane protein {ECO:0000250|UniProtKB:Q15436}; Cytoplasmic side {ECO:0000250|UniProtKB:Q15436}. Cytoplasm, cy…	Sec23b	Q9D662	3
0.16367	14.436	1.59004	0.136524	0.64742	-5.39332	Charged multivesicular body protein 4c (Chromatin-modifying protein 4c) (CHMP4c)	CHM4C_MOUSE	SUBCELLULAR LOCATION: Cytoplasm, cytosol {ECO:0000250}. Late endosome membrane {ECO:0000250|UniProtKB:Q96CF2}; Peripheral membrane protein {ECO:0000250|UniProtKB:Q96CF2}. Midbody, Midbody ring {ECO:0000250|UniProtKB:Q96CF2}. Note=Localizes to the midbody during late cytokinesis. During its recruitment, localizes initially to the midbody arms, before being directed to the central region, the midbo…	Chmp4c	Q9D7F7	2
-0.170933	16.8326	-1.57643	0.139624	0.64742	-5.41231	1-acylglycerol-3-phosphate O-acyltransferase ABHD5 (EC 2.3.1.51) (Abhydrolase domain-containing protein 5) (Lipid droplet-binding protein CGI-58) (Protein CGI-58)	ABHD5_MOUSE	SUBCELLULAR LOCATION: Cytoplasm. Lipid droplet. Note=Colocalized with PLIN and ADRP on the surface of lipid droplets. The localization is dependent upon the metabolic status of the adipocytes and the activity of PKA.	Abhd5	Q9DBL9	3
0.14415	16.6298	1.57352	0.140294	0.64742	-5.41636	Methylmalonate-semialdehyde dehydrogenase [acylating], mitochondrial (MMSDH) (Malonate-semialdehyde dehydrogenase [acylating]) (EC 1.2.1.18) (EC 1.2.1.27) (Aldehyde dehydrogenase family 6 member A1)	MMSA_MOUSE	SUBCELLULAR LOCATION: Mitochondrion {ECO:0000250}.	Aldh6a1	Q9EQ20	40
-0.124885	16.7439	-1.57582	0.139766	0.64742	-5.41317	Endophilin-B1 (SH3 domain-containing GRB2-like protein B1)	SHLB1_MOUSE	SUBCELLULAR LOCATION: Cytoplasm {ECO:0000269|PubMed:17381077}. Golgi apparatus membrane {ECO:0000269|PubMed:17086176}; Peripheral membrane protein {ECO:0000250|UniProtKB:Q6AYE2}. Mitochondrion outer membrane {ECO:0000250|UniProtKB:Q9Y371}; Peripheral membrane protein {ECO:0000250|UniProtKB:Q9Y371}. Cytoplasmic vesicle, autophagosome membrane {ECO:0000250|UniProtKB:Q9Y371}. Midbody {ECO:0000250|Un…	Sh3glb1	Q9JK48	11
-0.178499	15.9217	-1.58412	0.137865	0.64742	-5.40159	Calcineurin B homologous protein 3 (Tescalcin) (TE-1) (TSC)	CHP3_MOUSE	SUBCELLULAR LOCATION: Nucleus {ECO:0000269|PubMed:14661968}. Cytoplasm {ECO:0000269|PubMed:14661968}. Membrane {ECO:0000250|UniProtKB:Q96BS2}; Lipid-anchor {ECO:0000250|UniProtKB:Q96BS2}. Cell membrane {ECO:0000250|UniProtKB:Q96BS2}. Cell projection, lamellipodium {ECO:0000269|PubMed:14661968}. Cell projection, ruffle membrane {ECO:0000269|PubMed:14661968}. Note=Colocalizes with SLC9A1 at the cel…	Tesc	Q9JKL5	6
0.142609	16.5502	1.57048	0.140998	0.64758	-5.42058	AH receptor-interacting protein (AIP) (Aryl-hydrocarbon receptor-interacting protein)	AIP_MOUSE	SUBCELLULAR LOCATION: Cytoplasm.	Aip	O08915	4
0.139369	16.1574	1.56821	0.141526	0.64758	-5.42373	4F2 cell-surface antigen heavy chain (4F2hc) (Solute carrier family 3 member 2) (CD antigen CD98)	4F2_MOUSE	SUBCELLULAR LOCATION: Apical cell membrane; Single-pass type II membrane protein. Melanosome {ECO:0000250}. Note=Identified by mass spectrometry in melanosome fractions from stage I to stage IV (By similarity). Localized to the plasma membrane when associated with SLC7A5 or SLC7A8 (By similarity). Localized to the placental apical membrane (By similarity). Located selectively at cell-cell adhesio…	Slc3a2	P10852	7
-0.139065	16.8598	-1.56813	0.141544	0.64758	-5.42384	Peptidyl-prolyl cis-trans isomerase FKBP4 (PPIase FKBP4) (EC 5.2.1.8) (52 kDa FK506-binding protein) (52 kDa FKBP) (FKBP-52) (59 kDa immunophilin) (p59) (FK506-binding protein 4) (FKBP-4) (FKBP59) (HSP-binding immunophilin) (HBI) (Immunophilin FKBP52) (Rotamase) [Cleaved into: Peptidyl-prolyl cis-trans isomerase FKBP4, N-terminally processed]	FKBP4_MOUSE	SUBCELLULAR LOCATION: Cytoplasm, cytosol {ECO:0000269|PubMed:11751894}. Mitochondrion {ECO:0000250|UniProtKB:Q02790}. Nucleus {ECO:0000269|PubMed:11751894, ECO:0000269|PubMed:8341706}. Cytoplasm, cytoskeleton {ECO:0000250}. Note=Shuttles from mitochondria to nucleus; co-localizes in mitochondria with the glucocorticoid receptor. Colocalized with MAPT/TAU in the distal part of the primary cortical…	Fkbp4	P30416	24
0.25754	12.6095	1.56972	0.141174	0.64758	-5.42163	Lysyl oxidase homolog 2 (EC 1.4.3.13) (Lysyl oxidase-like protein 2)	LOXL2_MOUSE	SUBCELLULAR LOCATION: Secreted, extracellular space, extracellular matrix, basement membrane {ECO:0000250|UniProtKB:Q9Y4K0}. Nucleus {ECO:0000250|UniProtKB:Q9Y4K0}. Chromosome {ECO:0000250|UniProtKB:Q9Y4K0}. Endoplasmic reticulum {ECO:0000250|UniProtKB:Q9Y4K0}. Note=Associated with chromatin. It is unclear how LOXL2 is nuclear as it contains a signal sequence and has been shown to be secreted. Ho…	Loxl2	P58022	3
0.204172	15.2534	1.56811	0.141549	0.64758	-5.42387	Galactose-1-phosphate uridylyltransferase (Gal-1-P uridylyltransferase) (EC 2.7.7.12) (UDP-glucose--hexose-1-phosphate uridylyltransferase)	GALT_MOUSE		Galt	Q03249	3
-0.199951	14.6753	-1.56911	0.141317	0.64758	-5.42248	Bifunctional 3'-phosphoadenosine 5'-phosphosulfate synthase 1 (PAPS synthase 1) (PAPSS 1) (Sulfurylase kinase 1) (SK 1) (SK1) [Includes: Sulfate adenylyltransferase (EC 2.7.7.4) (ATP-sulfurylase) (Sulfate adenylate transferase) (SAT); Adenylyl-sulfate kinase (EC 2.7.1.25) (3'-phosphoadenosine-5'-phosphosulfate synthase) (APS kinase) (Adenosine-5'-phosphosulfate 3'-phosphotransferase) (Adenylylsul…	PAPS1_MOUSE		Papss1	Q60967	2
-0.156635	16.5207	-1.56701	0.141805	0.64758	-5.42539	U6 snRNA-associated Sm-like protein LSm8	LSM8_MOUSE	SUBCELLULAR LOCATION: Nucleus {ECO:0000305}.	Lsm8	Q6ZWM4	2
-0.187363	15.5729	-1.56731	0.141735	0.64758	-5.42498	40S ribosomal protein S9	RS9_MOUSE	SUBCELLULAR LOCATION: Cytoplasm {ECO:0000250}. Note=Localized in cytoplasmic mRNP granules containing untranslated mRNAs. {ECO:0000250}.	Rps9	Q6ZWN5	12
0.12403	15.1441	1.5675	0.14169	0.64758	-5.42471	Protein Hook homolog 1 (mHK1)	HOOK1_MOUSE	SUBCELLULAR LOCATION: Cytoplasm {ECO:0000269|PubMed:12075009}. Cytoplasm, cytoskeleton {ECO:0000269|PubMed:12075009, ECO:0000269|PubMed:28003339}. Note=Localizes to punctate cytoplasmic foci which do not appear to overlap with early or late endosomes, the endoplasmic reticulum, multivesicular bodies (MVBs), lysosomes, or mitochondria (PubMed:12075009). Often found in close association with microt…	Hook1	Q8BIL5	13
-0.165569	16.2612	-1.56712	0.141781	0.64758	-5.42525	Supervillin (Archvillin) (p205/p250)	SVIL_MOUSE	SUBCELLULAR LOCATION: Cell membrane {ECO:0000250|UniProtKB:O95425}; Peripheral membrane protein {ECO:0000250|UniProtKB:O95425}; Cytoplasmic side {ECO:0000250|UniProtKB:O95425}. Cytoplasm, cytoskeleton {ECO:0000250|UniProtKB:O95425}. Cell projection, invadopodium {ECO:0000250|UniProtKB:O95425}. Cell projection, podosome {ECO:0000250|UniProtKB:O95425}. Midbody {ECO:0000250|UniProtKB:O46385}. Cleava…	Svil	Q8K4L3	63
-0.148524	15.9397	-1.57182	0.140688	0.64758	-5.41872	Progressive ankylosis protein (Fn54 protein)	ANKH_MOUSE	SUBCELLULAR LOCATION: Membrane {ECO:0000305}; Multi-pass membrane protein {ECO:0000305}.	Ankh	Q9JHZ2	4
-0.136302	14.2214	-1.56636	0.141958	0.647665	-5.4263	GATOR complex protein NPRL3 (Nitrogen permease regulator 3-like protein)	NPRL3_MOUSE	SUBCELLULAR LOCATION: Lysosome membrane {ECO:0000250|UniProtKB:Q12980}. Note=Localization to lysosomes is amino acid-independent. {ECO:0000250|UniProtKB:Q12980}.	Nprl3	Q8VIJ8	2
0.107976	16.9445	1.56381	0.142553	0.648004	-5.42983	Guanine nucleotide-binding protein subunit alpha-12 (G alpha-12) (G-protein subunit alpha-12)	GNA12_MOUSE	SUBCELLULAR LOCATION: Cell membrane {ECO:0000250|UniProtKB:Q03113}; Lipid-anchor {ECO:0000250|UniProtKB:Q63210}. Lateral cell membrane {ECO:0000250|UniProtKB:Q03113}; Lipid-anchor {ECO:0000250|UniProtKB:Q63210}. Cytoplasm {ECO:0000250|UniProtKB:Q03113}. Note=CDH1 enhances cell membrane localization. {ECO:0000250|UniProtKB:Q03113}.	Gna12	P27600	4
0.141248	17.2673	1.56317	0.142703	0.648004	-5.43071	Acyl-CoA dehydrogenase family member 10 (ACAD-10) (EC 1.3.99.-)	ACD10_MOUSE		Acad10	Q8K370	18
0.153685	16.1261	1.56384	0.142546	0.648004	-5.42979	D-aminoacyl-tRNA deacylase 1 (DTD) (EC 3.1.1.96) (DNA-unwinding element-binding protein B) (DUE-B) (Gly-tRNA(Ala) deacylase) (EC 3.1.1.-)	DTD1_MOUSE	SUBCELLULAR LOCATION: Nucleus {ECO:0000250|UniProtKB:Q8TEA8}. Cytoplasm {ECO:0000250|UniProtKB:Q8IIS0}. Note=Associated with chromatin at some replication origins containing functional DNA-unwinding elements (By similarity). {ECO:0000250|UniProtKB:Q8TEA8}.	Dtd1	Q9DD18	2
0.150126	16.4099	1.56478	0.142327	0.648004	-5.42849	Na(+)/H(+) exchange regulatory cofactor NHE-RF2 (NHERF-2) (NHE3 kinase A regulatory protein E3KARP) (Octs2) (SRY-interacting protein 1) (SIP-1) (Sodium-hydrogen exchanger regulatory factor 2) (Solute carrier family 9 isoform A3 regulatory factor 2) (Tyrosine kinase activator protein 1) (TKA-1)	NHRF2_MOUSE	SUBCELLULAR LOCATION: Endomembrane system {ECO:0000250}; Peripheral membrane protein {ECO:0000250}. Nucleus {ECO:0000250}. Apical cell membrane {ECO:0000250}. Note=Localizes with EZR and PODXL at the apical cell membrane of glomerular epithelium cells and the sides of the food processes. Nuclear, in a punctate pattern (By similarity). {ECO:0000250}.	Slc9a3r2	Q9JHL1	15
-0.119971	18.2521	-1.56351	0.142623	0.648004	-5.43024	60S ribosomal protein L38	RL38_MOUSE		Rpl38	Q9JJI8	2
0.356902	15.9698	1.56079	0.143263	0.649015	-5.43401	Glutathione S-transferase A3 (EC 2.5.1.18) (GST class-alpha member 3) (Glutathione S-transferase Ya3) (Glutathione S-transferase Yc)	GSTA3_MOUSE	SUBCELLULAR LOCATION: Cytoplasm.	Gsta3	P30115	4
0.136532	16.433	1.55993	0.143464	0.649015	-5.43519	SUZ domain-containing protein 1	SZRD1_MOUSE		Szrd1	Q6NXN1	3
0.145833	16.4862	1.5601	0.143424	0.649015	-5.43496	Dual specificity mitogen-activated protein kinase kinase 7 (MAP kinase kinase 7) (MAPKK 7) (EC 2.7.12.2) (JNK-activating kinase 2) (MAPK/ERK kinase 7) (MEK 7) (c-Jun N-terminal kinase kinase 2) (JNK kinase 2) (JNKK 2)	MP2K7_MOUSE	SUBCELLULAR LOCATION: Nucleus {ECO:0000269|PubMed:9891090}. Cytoplasm {ECO:0000269|PubMed:9891090}.	Map2k7	Q8CE90	2
0.137955	17.1161	1.56001	0.143445	0.649015	-5.43508	Protein SCO2 homolog, mitochondrial	SCO2_MOUSE	SUBCELLULAR LOCATION: Mitochondrion inner membrane {ECO:0000250|UniProtKB:O43819}; Single-pass membrane protein {ECO:0000255}.	Sco2	Q8VCL2	6
0.139513	14.5221	1.55896	0.143692	0.649438	-5.43653	E3 ubiquitin-protein ligase ZNF598 (EC 2.3.2.27) (Zinc finger protein 598)	ZN598_MOUSE		Znf598	Q80YR4	2
-0.383257	16.5532	-1.55451	0.144746	0.649469	-5.44268	Myosin-7B (Myosin cardiac muscle beta chain) (Myosin heavy chain 7B, cardiac muscle beta isoform)	MYH7B_MOUSE	SUBCELLULAR LOCATION: Membrane {ECO:0000250}; Peripheral membrane protein {ECO:0000250}.	Myh7b	A2AQP0	2
-0.163804	16.0667	-1.55394	0.144879	0.649469	-5.44345	Peroxisome biogenesis factor 10 (Peroxin-10) (Peroxisomal biogenesis factor 10) (Peroxisome assembly protein 10)	PEX10_MOUSE	SUBCELLULAR LOCATION: Peroxisome membrane {ECO:0000305}; Peripheral membrane protein {ECO:0000305}.	Pex10	B1AUE5	2
-0.135072	13.787	-1.55382	0.144909	0.649469	-5.44363	Integrin beta-5	ITB5_MOUSE	SUBCELLULAR LOCATION: Membrane; Single-pass type I membrane protein.	Itgb5	O70309	6
-0.134357	15.6127	-1.55591	0.144413	0.649469	-5.44074	Probable ATP-dependent RNA helicase DDX46 (EC 3.6.4.13) (DEAD box protein 46)	DDX46_MOUSE	SUBCELLULAR LOCATION: Nucleus speckle {ECO:0000250}. Nucleus, Cajal body {ECO:0000250}. Membrane {ECO:0000250|UniProtKB:Q7L014}; Lipid-anchor {ECO:0000250|UniProtKB:Q7L014}. Note=Present in Cajal bodies (CBs) and nuclear speckles. {ECO:0000250}.	Ddx46	Q569Z5	13
0.153049	14.3016	1.55756	0.144024	0.649469	-5.43847	ADP-dependent glucokinase (ADP-GK) (ADPGK) (EC 2.7.1.147)	ADPGK_MOUSE	SUBCELLULAR LOCATION: Secreted {ECO:0000305}.	Adpgk	Q8VDL4	4
-0.122564	16.9798	-1.55773	0.143983	0.649469	-5.43824	Protein disulfide-isomerase A6 (EC 5.3.4.1) (Thioredoxin domain-containing protein 7)	PDIA6_MOUSE	SUBCELLULAR LOCATION: Endoplasmic reticulum lumen {ECO:0000250|UniProtKB:Q15084}. Cell membrane {ECO:0000250|UniProtKB:Q15084}. Melanosome {ECO:0000250|UniProtKB:Q15084}.	Pdia6	Q922R8	11
0.104815	16.5233	1.55577	0.144446	0.649469	-5.44094	Centromere protein V (CENP-V) (Proline-rich protein 6)	CENPV_MOUSE	SUBCELLULAR LOCATION: Chromosome, centromere, kinetochore {ECO:0000250|UniProtKB:Q7Z7K6}. Nucleus {ECO:0000250|UniProtKB:Q7Z7K6}. Cytoplasm, cytoskeleton, spindle {ECO:0000250|UniProtKB:Q7Z7K6}. Note=Enriched at the nuclear periphery and around the nucleolus. In mitotic cells, localizes to kinetochores from prometaphase to metaphase. At anaphase onset, transfers to the spindle midzone and then to…	Cenpv	Q9CXS4	11
0.299556	14.865	1.5542	0.144819	0.649469	-5.44311	Glycogen phosphorylase, liver form (EC 2.4.1.1)	PYGL_MOUSE		Pygl	Q9ET01	6
0.159485	16.6378	1.5572	0.144107	0.649469	-5.43896	Glutathione hydrolase 5 proenzyme (EC 3.4.19.13) (Gamma-glutamyl leukotrienase) (GGL) (Gamma-glutamyltransferase 5) (GGT 5) (EC 2.3.2.2) (Gamma-glutamyltransferase-like activity 1) (Gamma-glutamyltranspeptidase 5) (Leukotriene-C4 hydrolase) (EC 3.4.19.14) [Cleaved into: Glutathione hydrolase 5 heavy chain; Glutathione hydrolase 5 light chain]	GGT5_MOUSE	SUBCELLULAR LOCATION: Membrane {ECO:0000250}; Single-pass type II membrane protein {ECO:0000250}.	Ggt5	Q9Z2A9	5
0.12856	15.7019	1.55316	0.145065	0.649564	-5.44453	Pre-B-cell leukemia transcription factor-interacting protein 1 (Hematopoietic PBX-interacting protein)	PBIP1_MOUSE	SUBCELLULAR LOCATION: Cytoplasm, cytoskeleton {ECO:0000250|UniProtKB:Q96AQ6}. Nucleus {ECO:0000250|UniProtKB:Q96AQ6}. Note=Shuttles between the nucleus and the cytosol. Mainly localized in the cytoplasm, associated with microtubules. Detected in small amounts in the nucleus. {ECO:0000250|UniProtKB:Q96AQ6}.	Pbxip1	Q3TVI8	10
0.235047	16.088	1.55027	0.145755	0.650809	-5.44852	Prothrombin (EC 3.4.21.5) (Coagulation factor II) [Cleaved into: Activation peptide fragment 1; Activation peptide fragment 2; Thrombin light chain; Thrombin heavy chain]	THRB_MOUSE		F2	P19221	11
-0.139894	17.0949	-1.54806	0.146283	0.650809	-5.45156	28S ribosomal protein S21, mitochondrial (MRP-S21) (S21mt)	RT21_MOUSE	SUBCELLULAR LOCATION: Mitochondrion {ECO:0000250|UniProtKB:P82920}.	Mrps21	P58059	3
-0.105128	16.1706	-1.55002	0.145813	0.650809	-5.44886	ATP-dependent RNA helicase SUPV3L1, mitochondrial (EC 3.6.4.13) (Suppressor of var1 3-like protein 1) (SUV3-like protein 1)	SUV3_MOUSE	SUBCELLULAR LOCATION: Nucleus {ECO:0000250|UniProtKB:Q8IYB8}. Mitochondrion matrix {ECO:0000250|UniProtKB:Q8IYB8}. Mitochondrion matrix, mitochondrion nucleoid {ECO:0000250|UniProtKB:Q8IYB8}.	Supv3l1	Q80YD1	19
-0.115536	16.8215	-1.54906	0.146042	0.650809	-5.45017	Protein unc-45 homolog B (Unc-45B)	UN45B_MOUSE	SUBCELLULAR LOCATION: Cytoplasm, cytosol {ECO:0000269|PubMed:18478096}.	Unc45b	Q8CGY6	44
-0.120768	14.8851	-1.54865	0.14614	0.650809	-5.45074	SAFB-like transcription modulator (Modulator of estrogen-induced transcription) (SAF-like transcription modulator)	SLTM_MOUSE	SUBCELLULAR LOCATION: Nucleus {ECO:0000269|PubMed:17630952}. Note=Detected in punctate structures.	Sltm	Q8CH25	6
-0.140469	14.5704	-1.54789	0.146323	0.650809	-5.45179	Pleckstrin homology-like domain family B member 2 (Protein LL5-beta)	PHLB2_MOUSE	SUBCELLULAR LOCATION: Cytoplasm {ECO:0000250}. Membrane {ECO:0000250}; Peripheral membrane protein {ECO:0000250}. Note=Translocates to the plasma membrane at high levels of PtdIns(3,4,5)P3. At low levels of PtdIns(3,4,5)P3 is translocated to vesicular compartments (By similarity). {ECO:0000250}.	Phldb2	Q8K1N2	4
-0.132917	14.2384	-1.54748	0.146422	0.650809	-5.45236	Inactive serine/threonine-protein kinase VRK3 (Serine/threonine-protein pseudokinase VRK3) (Vaccinia-related kinase 3)	VRK3_MOUSE	SUBCELLULAR LOCATION: Nucleus {ECO:0000269|PubMed:14645249}.	Vrk3	Q8K3G5	2
0.198891	15.6586	1.54861	0.14615	0.650809	-5.45079	Coatomer subunit gamma-2 (Gamma-2-coat protein) (Gamma-2-COP)	COPG2_MOUSE	SUBCELLULAR LOCATION: Cytoplasm, cytosol {ECO:0000269|PubMed:17360540}. Golgi apparatus membrane {ECO:0000250}; Peripheral membrane protein {ECO:0000250}; Cytoplasmic side {ECO:0000250}. Cytoplasmic vesicle, COPI-coated vesicle membrane {ECO:0000250}; Peripheral membrane protein {ECO:0000250}; Cytoplasmic side {ECO:0000250}. Note=The coatomer is cytoplasmic or polymerized on the cytoplasmic side …	Copg2	Q9QXK3	14
0.199964	17.1292	1.54582	0.146819	0.65177	-5.45463	Aldehyde dehydrogenase, mitochondrial (EC 1.2.1.3) (AHD-M1) (ALDH class 2) (ALDH-E2) (ALDHI)	ALDH2_MOUSE	SUBCELLULAR LOCATION: Mitochondrion matrix.	Aldh2	P47738	23
-0.136457	14.8484	-1.54545	0.146908	0.65177	-5.45514	Histone deacetylase 2 (HD2) (EC 3.5.1.98) (YY1 transcription factor-binding protein)	HDAC2_MOUSE	SUBCELLULAR LOCATION: Nucleus. Cytoplasm {ECO:0000250}.	Hdac2	P70288	5
-0.125176	18.4427	-1.54426	0.147194	0.652439	-5.45677	WD repeat domain phosphoinositide-interacting protein 1 (WIPI-1) (WD40 repeat protein interacting with phosphoinositides of 49 kDa) (WIPI 49 kDa)	WIPI1_MOUSE	SUBCELLULAR LOCATION: Golgi apparatus, trans-Golgi network {ECO:0000250}. Endosome {ECO:0000250}. Cytoplasmic vesicle, clathrin-coated vesicle {ECO:0000250}. Preautophagosomal structure membrane {ECO:0000269|PubMed:21896713}; Peripheral membrane protein {ECO:0000269|PubMed:21896713}. Cytoplasm, cytoskeleton {ECO:0000250}. Note=Trans elements of the Golgi and peripheral endosomes. Dynamically cycl…	Wipi1	Q8R3E3	3
0.174022	15.542	1.54175	0.1478	0.652993	-5.46022	[Protein ADP-ribosylarginine] hydrolase (ADP-ribosylarginine hydrolase) (EC 3.2.2.19) (ADP-ribose-L-arginine cleaving enzyme)	ADPRH_MOUSE		Adprh	P54923	12
-0.161541	15.0642	-1.54142	0.14788	0.652993	-5.46067	DNA-directed RNA polymerase II subunit RPB3 (RNA polymerase II subunit 3) (RNA polymerase II subunit B3) (DNA-directed RNA polymerase II 33 kDa polypeptide) (RPB33) (DNA-directed RNA polymerase II subunit C) (RPB31)	RPB3_MOUSE	SUBCELLULAR LOCATION: Nucleus {ECO:0000250}.	Polr2c	P97760	5
0.127134	16.4018	1.54073	0.148046	0.652993	-5.46162	Fibronectin type III and SPRY domain-containing protein 2 (SPRY domain-containing protein 1)	FSD2_MOUSE		Fsd2	Q8BZ52	10
-0.180159	15.9683	-1.54038	0.148131	0.652993	-5.4621	NHP2-like protein 1 (Fertilization antigen 1) (FA-1) (High mobility group-like nuclear protein 2 homolog 1) (Sperm-specific antigen 1) (U4/U6.U5 small nuclear ribonucleoprotein SNU13) (U4/U6.U5 tri-snRNP 15.5 kDa protein) [Cleaved into: NHP2-like protein 1, N-terminally processed]	NH2L1_MOUSE	SUBCELLULAR LOCATION: Nucleus {ECO:0000250|UniProtKB:P55769}. Nucleus, nucleolus {ECO:0000250|UniProtKB:P55769}. Note=Concentrated in the dense fibrillar component of the nucleolus. {ECO:0000250|UniProtKB:P55769}.	Snu13	Q9D0T1	3
0.164778	15.2071	1.54263	0.147587	0.652993	-5.45901	Major facilitator superfamily domain-containing protein 10 (Tetracycline transporter-like protein)	MFS10_MOUSE	SUBCELLULAR LOCATION: Membrane {ECO:0000255}; Multi-pass membrane protein {ECO:0000255}.	Mfsd10	Q9D2V8	2
-0.169747	15.3626	-1.54205	0.147727	0.652993	-5.4598	Tight junction protein ZO-2 (Tight junction protein 2) (Zona occludens protein 2) (Zonula occludens protein 2)	ZO2_MOUSE	SUBCELLULAR LOCATION: Cell membrane {ECO:0000250}; Peripheral membrane protein {ECO:0000250}; Cytoplasmic side {ECO:0000250}. Nucleus {ECO:0000250}. Cell junction, tight junction {ECO:0000269|PubMed:26609154}. Note=Also nuclear under environmental stress conditions and in migratory endothelial cells and subconfluent epithelial cell cultures. {ECO:0000250}.	Tjp2	Q9Z0U1	20
0.171368	15.8232	1.53844	0.1486	0.653273	-5.46475	Potassium voltage-gated channel subfamily KQT member 1 (IKs producing slow voltage-gated potassium channel subunit alpha KvLQT1) (KQT-like 1) (Voltage-gated potassium channel subunit Kv7.1)	KCNQ1_MOUSE	SUBCELLULAR LOCATION: Cell membrane {ECO:0000250|UniProtKB:P51787}; Multi-pass membrane protein {ECO:0000250|UniProtKB:P51787}. Cytoplasmic vesicle membrane {ECO:0000250|UniProtKB:P51787}. Early endosome {ECO:0000250|UniProtKB:P51787}. Membrane raft {ECO:0000250|UniProtKB:P51787}. Endoplasmic reticulum {ECO:0000250|UniProtKB:P51787}. Basolateral cell membrane {ECO:0000250|UniProtKB:P51787}. Note=…	Kcnq1	P97414	3
-0.162046	15.0493	-1.53882	0.148508	0.653273	-5.46423	Double-strand-break repair protein rad21 homolog (Pokeweed agglutinin-binding protein 29) (PW29) (SCC1 homolog)	RAD21_MOUSE	SUBCELLULAR LOCATION: Nucleus {ECO:0000250|UniProtKB:O60216}. Chromosome {ECO:0000250|UniProtKB:O60216}. Chromosome, centromere {ECO:0000250|UniProtKB:O60216}. Note=Associates with chromatin. Before prophase it is scattered along chromosome arms. During prophase, most of cohesin complexes dissociate from chromatin probably because of phosphorylation by PLK, except at centromeres, where cohesin co…	Rad21	Q61550	10
-0.14922	15.5199	-1.53851	0.148584	0.653273	-5.46466	A-kinase anchor protein 9 (AKAP-9) (Protein kinase A-anchoring protein 9) (PRKA9)	AKAP9_MOUSE	SUBCELLULAR LOCATION: Golgi apparatus {ECO:0000250|UniProtKB:Q99996}. Cytoplasm {ECO:0000250|UniProtKB:Q99996}. Cytoplasm, cytoskeleton, microtubule organizing center, centrosome {ECO:0000250|UniProtKB:Q99996}. Note=Cytoplasmic in parietal cells. Recruited to the Golgi apparatus by GM130/GOLGA2. Localization at the centrosome versus Golgi apparatus may be cell type-dependent. Recruited to the cen…	Akap9	Q70FJ1	30
0.120428	17.1481	1.53618	0.14915	0.654485	-5.46785	Annexin A2 (Annexin II) (Annexin-2) (Calpactin I heavy chain) (Calpactin-1 heavy chain) (Chromobindin-8) (Lipocortin II) (Placental anticoagulant protein IV) (PAP-IV) (Protein I) (p36)	ANXA2_MOUSE	SUBCELLULAR LOCATION: Secreted, extracellular space, extracellular matrix, basement membrane. Melanosome {ECO:0000250}. Note=In the lamina beneath the plasma membrane.	Anxa2	P07356	21
0.180966	15.8509	1.53564	0.149283	0.654485	-5.46859	ATP-binding cassette sub-family A member 6	ABCA6_MOUSE	SUBCELLULAR LOCATION: Membrane {ECO:0000305}; Multi-pass membrane protein {ECO:0000305}.	Abca6	Q8K441	2
0.130198	16.4677	1.53641	0.149094	0.654485	-5.46753	Coronin-1B (Coronin-2)	COR1B_MOUSE	SUBCELLULAR LOCATION: Cytoplasm, cytoskeleton {ECO:0000250}. Note=Localized to the leading edge in fibroblasts, as well as weakly along actin stress fibers. {ECO:0000250}.	Coro1b	Q9WUM3	11
0.142315	14.8512	1.52884	0.150946	0.654669	-5.47787	Inositol hexakisphosphate and diphosphoinositol-pentakisphosphate kinase 1 (EC 2.7.4.21) (EC 2.7.4.24) (Diphosphoinositol pentakisphosphate kinase 1) (Histidine acid phosphatase domain-containing protein 2A) (InsP6 and PP-IP5 kinase 1) (VIP1 homolog)	VIP1_MOUSE	SUBCELLULAR LOCATION: Cytoplasm, cytosol {ECO:0000250|UniProtKB:Q6PFW1}. Cell membrane {ECO:0000250|UniProtKB:Q6PFW1}. Note=Relocalizes to the plasma membrane upon activation of the PtdIns 3-kinase pathway. {ECO:0000250|UniProtKB:Q6PFW1}.	Ppip5k1	A2ARP1	3
-0.12693	15.1862	-1.52797	0.151159	0.654669	-5.47905	Cytosolic 5'-nucleotidase 1A (cN1A) (EC 3.1.3.5) (Cytosolic 5'-nucleotidase IA) (cN-IA)	5NT1A_MOUSE	SUBCELLULAR LOCATION: Cytoplasm {ECO:0000250}.	Nt5c1a	A3KFX0	5
-0.146058	15.6157	-1.52726	0.151335	0.654669	-5.48002	Disks large-associated protein 4 (DAP-4) (PSD-95/SAP90-binding protein 4) (SAP90/PSD-95-associated protein 4) (SAPAP-4)	DLGP4_MOUSE	SUBCELLULAR LOCATION: Membrane {ECO:0000250}; Peripheral membrane protein {ECO:0000250}.	Dlgap4	B1AZP2	3
0.302747	15.5545	1.53252	0.150043	0.654669	-5.47284	Microsomal triglyceride transfer protein large subunit	MTP_MOUSE	SUBCELLULAR LOCATION: Isoform 1: Endoplasmic reticulum. Note=Localized to the endoplasmic reticulum (PubMed:17312007). Colocalizes with P4HB/PDI in the endoplasmic reticulum (By similarity). {ECO:0000250|UniProtKB:P55157, ECO:0000269|PubMed:17312007}.; SUBCELLULAR LOCATION: Isoform 2: Endoplasmic reticulum. Golgi apparatus. Note=Localized to the endoplasmic reticulum (PubMed:17312007). Localized …	Mttp	O08601	4
0.186269	16.0582	1.53026	0.150597	0.654669	-5.47593	Crk-like protein	CRKL_MOUSE		Crkl	P47941	6
0.12276	15.9655	1.5278	0.151202	0.654669	-5.47929	Platelet-activating factor acetylhydrolase IB subunit alpha (Lissencephaly-1 protein) (LIS-1) (PAF acetylhydrolase 45 kDa subunit) (PAF-AH 45 kDa subunit) (PAF-AH alpha) (PAFAH alpha)	LIS1_MOUSE	SUBCELLULAR LOCATION: Cytoplasm, cytoskeleton. Cytoplasm, cytoskeleton, microtubule organizing center, centrosome. Cytoplasm, cytoskeleton, spindle. Nucleus membrane {ECO:0000255|HAMAP-Rule:MF_03141}. Note=May localize to the nuclear membrane (By similarity). Localizes to the plus end of microtubules and to the centrosome. Redistributes to axons during neuronal development. Also localizes to the …	Pafah1b1	P63005	15
-0.184365	16.4638	-1.52758	0.151256	0.654669	-5.47959	Muscular LMNA-interacting protein (Cardiac Isl1-interacting protein) (CIP) (Muscular-enriched A-type laminin-interacting protein)	MLIP_MOUSE	SUBCELLULAR LOCATION: Nucleus {ECO:0000269|PubMed:21498514, ECO:0000269|PubMed:22343712, ECO:0000269|PubMed:26436652}. Nucleus envelope {ECO:0000269|PubMed:21498514}. Nucleus, PML body {ECO:0000269|PubMed:21498514}. Cell membrane, sarcolemma {ECO:0000269|PubMed:26359501}; Peripheral membrane protein {ECO:0000269|PubMed:26359501}; Cytoplasmic side {ECO:0000269|PubMed:26359501}.	Mlip	Q5FW52	7
0.170456	13.3359	1.5266	0.151498	0.654669	-5.48092	Rho guanine nucleotide exchange factor 17	ARHGH_MOUSE		Arhgef17	Q80U35	5
0.146958	16.4867	1.52703	0.151393	0.654669	-5.48034	Importin-5 (Imp5) (Importin subunit beta-3) (Karyopherin beta-3) (Ran-binding protein 5) (RanBP5)	IPO5_MOUSE	SUBCELLULAR LOCATION: Cytoplasm {ECO:0000269|PubMed:17143267}. Nucleus {ECO:0000269|PubMed:17143267}.	Ipo5	Q8BKC5	44
0.215155	15.6278	1.52808	0.151133	0.654669	-5.4789	DIS3-like exonuclease 2 (EC 3.1.13.-)	DI3L2_MOUSE	SUBCELLULAR LOCATION: Cytoplasm {ECO:0000255|HAMAP-Rule:MF_03045, ECO:0000269|PubMed:23594738}. Cytoplasm, P-body {ECO:0000255|HAMAP-Rule:MF_03045}.	Dis3l2	Q8CI75	5
-0.187243	16.3358	-1.53171	0.150242	0.654669	-5.47395	Eukaryotic translation initiation factor 3 subunit B (eIF3b) (Eukaryotic translation initiation factor 3 subunit 9) (eIF-3-eta) (eIF3 p116)	EIF3B_MOUSE	SUBCELLULAR LOCATION: Cytoplasm {ECO:0000255|HAMAP-Rule:MF_03001}.	Eif3b	Q8JZQ9	23
-0.145331	16.9323	-1.52721	0.151349	0.654669	-5.4801	Niban-like protein 1 (Protein FAM129B)	NIBL1_MOUSE	SUBCELLULAR LOCATION: Cytoplasm, cytosol {ECO:0000269|PubMed:21148485}. Cell junction, adherens junction {ECO:0000250}. Membrane {ECO:0000250|UniProtKB:Q96TA1}; Lipid-anchor {ECO:0000250|UniProtKB:Q96TA1}. Note=In exponentially growing cells, exclusively cytoplasmic. Cell membrane localization is observed when cells reach confluency and during telophase (By similarity). Phosphorylation may play a…	Fam129b	Q8R1F1	5
0.445033	16.1017	1.53364	0.149768	0.654669	-5.47131	Complement component C8 gamma chain	CO8G_MOUSE	SUBCELLULAR LOCATION: Secreted.	C8g	Q8VCG4	2
-0.188638	17.2172	-1.53133	0.150335	0.654669	-5.47447	Heat shock protein 75 kDa, mitochondrial (HSP 75) (TNFR-associated protein 1) (Tumor necrosis factor type 1 receptor-associated protein) (TRAP-1)	TRAP1_MOUSE	SUBCELLULAR LOCATION: Mitochondrion {ECO:0000250}. Mitochondrion inner membrane {ECO:0000250}. Mitochondrion matrix {ECO:0000250}.	Trap1	Q9CQN1	33
-0.119767	16.7957	-1.52606	0.15163	0.654669	-5.48165	Solute carrier family 25 member 46	S2546_MOUSE	SUBCELLULAR LOCATION: Mitochondrion outer membrane {ECO:0000250|UniProtKB:Q96AG3}; Multi-pass membrane protein {ECO:0000255}.	Slc25a46	Q9CQS4	13
-0.158535	16.439	-1.52782	0.151197	0.654669	-5.47926	Mesencephalic astrocyte-derived neurotrophic factor (Arginine-rich protein) (Protein ARMET)	MANF_MOUSE	SUBCELLULAR LOCATION: Secreted {ECO:0000269|PubMed:17507765}. Endoplasmic reticulum lumen {ECO:0000250|UniProtKB:P55145}. Sarcoplasmic reticulum lumen {ECO:0000250|UniProtKB:P55145}. Note=Retained in the endoplasmic reticulum (ER), and sarcoplasmic reticulum (SR) under normal conditions. Up-regulated and secreted by the ER/SR in response to ER stress and hypoxia. {ECO:0000250|UniProtKB:P55145}.	Manf	Q9CXI5	6
0.145688	16.6524	1.53059	0.150517	0.654669	-5.47549	Mitochondrial tRNA-specific 2-thiouridylase 1 (EC 2.8.1.14)	MTU1_MOUSE	SUBCELLULAR LOCATION: Mitochondrion {ECO:0000269|PubMed:14746906}.	Trmu	Q9DAT5	12
-0.140768	15.8715	-1.52522	0.151839	0.65476	-5.4828	C-terminal-binding protein 2 (CtBP2)	CTBP2_MOUSE	SUBCELLULAR LOCATION: Nucleus {ECO:0000305}. Cell junction, synapse {ECO:0000250}.	Ctbp2	P56546	2
-0.174445	15.3135	-1.52488	0.151923	0.65476	-5.48326	Membrane-associated guanylate kinase, WW and PDZ domain-containing protein 3 (Membrane-associated guanylate kinase inverted 3) (MAGI-3)	MAGI3_MOUSE	SUBCELLULAR LOCATION: Cell membrane {ECO:0000269|PubMed:15195140}; Peripheral membrane protein {ECO:0000269|PubMed:15195140}. Cell junction, tight junction {ECO:0000269|PubMed:15195140}. Nucleus {ECO:0000250}. Note=Concentrates in specific sites at the plasma membrane and in the nucleus. In epithelial cells, it localizes at tight junctions (By similarity). {ECO:0000250}.	Magi3	Q9EQJ9	8
-0.201372	16.9735	-1.52208	0.152616	0.657161	-5.48707	Basic leucine zipper and W2 domain-containing protein 1	BZW1_MOUSE		Bzw1	Q9CQC6	11
-0.164584	15.2299	-1.51858	0.153488	0.660325	-5.49182	Carboxypeptidase D (EC 3.4.17.22) (Metallocarboxypeptidase D) (gp180)	CBPD_MOUSE	SUBCELLULAR LOCATION: Cell membrane {ECO:0000250|UniProtKB:Q90240}; Single-pass type I membrane protein {ECO:0000255}.	Cpd	O89001	3
-0.131437	15.582	-1.5156	0.154233	0.661061	-5.49586	Nodal modulator 1	NOMO1_MOUSE	SUBCELLULAR LOCATION: Membrane {ECO:0000255}; Single-pass type I membrane protein {ECO:0000255}.	Nomo1	Q6GQT9	24
-0.147569	17.1956	-1.51605	0.154119	0.661061	-5.49525	Exportin-1 (Exp1) (Chromosome region maintenance 1 protein homolog)	XPO1_MOUSE	SUBCELLULAR LOCATION: Cytoplasm {ECO:0000250}. Nucleus, nucleoplasm {ECO:0000250}. Nucleus, Cajal body {ECO:0000250}. Nucleus, nucleolus {ECO:0000250}. Note=Located in the nucleoplasm, Cajal bodies and nucleoli. Shuttles between the nucleus/nucleolus and the cytoplasm (By similarity). {ECO:0000250}.	Xpo1	Q6P5F9	23
0.133445	17.1486	1.51546	0.154268	0.661061	-5.49606	Septin-10	SEP10_MOUSE	SUBCELLULAR LOCATION: Cytoplasm. Cytoplasm, cytoskeleton {ECO:0000250}.	Sept10	Q8C650	3
0.181577	16.9146	1.51516	0.154343	0.661061	-5.49646	Argininosuccinate lyase (ASAL) (EC 4.3.2.1) (Arginosuccinase)	ARLY_MOUSE		Asl	Q91YI0	8
0.199412	13.7169	1.51591	0.154154	0.661061	-5.49544	Unconventional myosin-Va (Dilute myosin heavy chain, non-muscle)	MYO5A_MOUSE		Myo5a	Q99104	2
0.129701	16.5768	1.51362	0.15473	0.661579	-5.49855	VIP36-like protein (Lectin mannose-binding 2-like) (LMAN2-like protein)	LMA2L_MOUSE	SUBCELLULAR LOCATION: Endoplasmic reticulum membrane {ECO:0000250}; Single-pass type I membrane protein {ECO:0000250}. Golgi apparatus membrane {ECO:0000250}; Single-pass type I membrane protein {ECO:0000250}. Note=Predominantly found in the endoplasmic reticulum. Partly found in the Golgi. {ECO:0000250}.	Lman2l	P59481	3
0.128799	14.9953	1.51358	0.154738	0.661579	-5.4986	Serine/threonine-protein kinase SIK3 (EC 2.7.11.1) (Salt-inducible kinase 3) (SIK-3) (Serine/threonine-protein kinase QSK)	SIK3_MOUSE	SUBCELLULAR LOCATION: Cytoplasm. Note=Locates to punctate structures within the cytoplasm on binding to YWHAZ. {ECO:0000250}.	Sik3	Q6P4S6	10
-0.405549	17.1724	-1.512	0.155137	0.662697	-5.50074	E3 ubiquitin-protein ligase NHLRC1 (EC 2.3.2.27) (Malin) (NHL repeat-containing protein 1) (RING-type E3 ubiquitin transferase NHLRC1)	NHLC1_MOUSE	SUBCELLULAR LOCATION: Endoplasmic reticulum {ECO:0000250}. Nucleus {ECO:0000250}. Note=Localizes at the endoplasmic reticulum and, to a lesser extent, in the nucleus. {ECO:0000250}.	Nhlrc1	Q8BR37	4
0.180917	16.1586	1.50989	0.155669	0.6635	-5.50359	Myoglobin	MYG_MOUSE		Mb	P04247	16
-0.271602	17.9137	-1.50959	0.155743	0.6635	-5.50399	SPRY domain-containing protein 4	SPRY4_MOUSE		Spryd4	Q91WK1	10
-0.134341	17.4794	-1.50931	0.155814	0.6635	-5.50437	Anaphase-promoting complex subunit CDC26 (Cell division cycle protein 26 homolog)	CDC26_MOUSE	SUBCELLULAR LOCATION: Nucleus {ECO:0000250}.	Cdc26	Q99JP4	3
-0.118994	16.1991	-1.50907	0.155875	0.6635	-5.5047	Probable E3 ubiquitin-protein ligase makorin-2 (EC 2.3.2.27) (RING-type E3 ubiquitin transferase makorin-2)	MKRN2_MOUSE		Mkrn2	Q9ERV1	6
0.554257	13.0085	1.50831	0.156068	0.663734	-5.50573	RNA-binding protein 3 (RNA-binding motif protein 3)	RBM3_MOUSE	SUBCELLULAR LOCATION: Nucleus {ECO:0000250}. Cytoplasm {ECO:0000250}. Cell projection, dendrite {ECO:0000250}. Note=Localizes in mRNA granules in dentrites. {ECO:0000250}.	Rbm3	O89086	3
0.194596	13.6368	1.5077	0.156222	0.663806	-5.50655	Biogenesis of lysosome-related organelles complex 1 subunit 5 (BLOC-1 subunit 5) (Protein Muted homolog)	BL1S5_MOUSE		Bloc1s5	Q8R015	2
-0.11375	15.0943	-1.50563	0.156746	0.665448	-5.50934	Secretory carrier-associated membrane protein 1 (Secretory carrier membrane protein 1)	SCAM1_MOUSE	SUBCELLULAR LOCATION: Golgi apparatus, trans-Golgi network membrane {ECO:0000250}; Multi-pass membrane protein {ECO:0000250}. Recycling endosome membrane {ECO:0000250}; Multi-pass membrane protein {ECO:0000250}.	Scamp1	Q8K021	8
-0.118496	15.9238	-1.50264	0.157509	0.668098	-5.51338	E3 ubiquitin/ISG15 ligase TRIM25 (EC 6.3.2.n3) (Estrogen-responsive finger protein) (RING-type E3 ubiquitin transferase) (EC 2.3.2.27) (RING-type E3 ubiquitin transferase TRIM25) (Tripartite motif-containing protein 25) (Ubiquitin/ISG15-conjugating enzyme TRIM25) (Zinc finger protein 147)	TRI25_MOUSE	SUBCELLULAR LOCATION: Cytoplasm {ECO:0000250|UniProtKB:Q14258}. Note=Colocalized with DDX58 at cytoplasmic perinuclear bodies. {ECO:0000250|UniProtKB:Q14258}.	Trim25	Q61510	8
-0.112901	16.4388	-1.50034	0.158094	0.669249	-5.51647	Protein transport protein Sec31A (SEC31-like protein 1) (SEC31-related protein A)	SC31A_MOUSE	SUBCELLULAR LOCATION: Cytoplasm {ECO:0000250}. Cytoplasmic vesicle, COPII-coated vesicle membrane {ECO:0000250|UniProtKB:O94979}; Peripheral membrane protein {ECO:0000250|UniProtKB:O94979}; Cytoplasmic side {ECO:0000250|UniProtKB:O94979}. Endoplasmic reticulum membrane {ECO:0000250}; Peripheral membrane protein {ECO:0000250}. Note=Associates with membranes in a GTP-dependent manner. {ECO:0000250}.	Sec31a	Q3UPL0	23
0.117541	16.0654	1.4994	0.158335	0.669249	-5.51773	Lysine-specific histone demethylase 1A (EC 1.-.-.-) (BRAF35-HDAC complex protein BHC110) (Flavin-containing amine oxidase domain-containing protein 2)	KDM1A_MOUSE	SUBCELLULAR LOCATION: Nucleus {ECO:0000250}.	Kdm1a	Q6ZQ88	4
-0.20395	14.9515	-1.49997	0.158191	0.669249	-5.51697	Pogo transposable element with ZNF domain	POGZ_MOUSE	SUBCELLULAR LOCATION: Nucleus {ECO:0000255|PROSITE-ProRule:PRU00583}. Chromosome {ECO:0000250}. Cytoplasm {ECO:0000250}. Note=Recruited to trimethylated 'Lys-9' of histone H3 (H3K9me3). {ECO:0000250}.	Pogz	Q8BZH4	3
-0.129942	15.8846	-1.49945	0.158324	0.669249	-5.51767	Coiled-coil domain-containing protein 12	CCD12_MOUSE		Ccdc12	Q8R344	3
0.11936	18.0482	1.49868	0.158521	0.669448	-5.51871	Methylmalonyl-CoA epimerase, mitochondrial (EC 5.1.99.1) (DL-methylmalonyl-CoA racemase)	MCEE_MOUSE	SUBCELLULAR LOCATION: Mitochondrion {ECO:0000305}.	Mcee	Q9D1I5	4
-0.108753	17.0846	-1.49711	0.158924	0.669622	-5.52082	CSC1-like protein 2 (Transmembrane protein 63B)	CSCL2_MOUSE	SUBCELLULAR LOCATION: Membrane {ECO:0000305}; Multi-pass membrane protein {ECO:0000305}.	Tmem63b	Q3TWI9	2
-0.125532	16.0124	-1.49676	0.159014	0.669622	-5.52129	E3 ubiquitin-protein ligase HUWE1 (EC 2.3.2.26) (E3Histone) (HECT, UBA and WWE domain-containing protein 1) (HECT-type E3 ubiquitin transferase HUWE1) (Upstream regulatory element-binding protein 1) (URE-B1) (URE-binding protein 1)	HUWE1_MOUSE	SUBCELLULAR LOCATION: Cytoplasm {ECO:0000269|PubMed:17823942}. Nucleus {ECO:0000269|PubMed:17823942}. Note=Mainly expressed in the cytoplasm of most tissues, except in the nucleus of spermatogonia, primary spermatocytes and neuronal cells.	Huwe1	Q7TMY8	50
0.18909	14.164	1.49636	0.159117	0.669622	-5.52182	tRNA modification GTPase GTPBP3, mitochondrial (GTP-binding protein 3)	GTPB3_MOUSE	SUBCELLULAR LOCATION: Mitochondrion {ECO:0000269|PubMed:14680828}.	Gtpbp3	Q923K4	5
0.250767	15.997	1.49727	0.158883	0.669622	-5.5206	N-alpha-acetyltransferase 10 (EC 2.3.1.255) (N-terminal acetyltransferase complex ARD1 subunit homolog A) (NatA catalytic subunit Naa10)	NAA10_MOUSE	SUBCELLULAR LOCATION: Cytoplasm {ECO:0000269|PubMed:12888564}. Nucleus {ECO:0000250|UniProtKB:P41227}. Note=Also present in the free cytosolic and cytoskeleton-bound polysomes. {ECO:0000250|UniProtKB:P41227}.	Naa10	Q9QY36	4
0.130171	17.5621	1.49511	0.159438	0.670388	-5.5235	Ubiquitin-conjugating enzyme E2 B (EC 2.3.2.23) (E2 ubiquitin-conjugating enzyme B) (E214K) (RAD6 homolog B) (HR6B) (mHR6B) (Ubiquitin carrier protein B) (Ubiquitin-protein ligase B)	UBE2B_MOUSE	SUBCELLULAR LOCATION: Cell membrane {ECO:0000250|UniProtKB:P63149}. Nucleus {ECO:0000250|UniProtKB:P63149}. Note=In peripheral neurons, expressed both at the plasma membrane and in nuclei. {ECO:0000250|UniProtKB:P63149}.	Ube2b	P63147	2
0.194945	17.203	1.4937	0.159802	0.670753	-5.5254	14-3-3 protein zeta/delta (Protein kinase C inhibitor protein 1) (KCIP-1) (SEZ-2)	1433Z_MOUSE	SUBCELLULAR LOCATION: Cytoplasm. Melanosome. Note=Located to stage I to stage IV melanosomes. {ECO:0000250}.	Ywhaz	P63101	16
-0.151551	16.4149	-1.49411	0.159697	0.670753	-5.52485	Coiled-coil-helix-coiled-coil-helix domain-containing protein 7	CHCH7_MOUSE	SUBCELLULAR LOCATION: Mitochondrion intermembrane space {ECO:0000305}.	Chchd7	Q8K2Q5	5
-0.14491	15.9954	-1.48988	0.160791	0.671402	-5.53052	Paladin	PALD_MOUSE	SUBCELLULAR LOCATION: Cytoplasm, cytosol {ECO:0000250}.	Pald1	P70261	8
-0.174968	14.4866	-1.49001	0.160758	0.671402	-5.53034	Synembryn-A (Protein Ric-8A)	RIC8A_MOUSE	SUBCELLULAR LOCATION: Cytoplasm {ECO:0000250}. Cell membrane {ECO:0000250}. Note=Colocalizes with GNAI1 and RGS14 at the plasma membrane (By similarity). Colocalizes with RIC8A in CA2 hippocampal neurons. {ECO:0000250, ECO:0000269|PubMed:21158412}.	Ric8a	Q3TIR3	2
-0.121742	15.7767	-1.49082	0.160545	0.671402	-5.52925	Serine/threonine-protein phosphatase 6 regulatory ankyrin repeat subunit A (PP6-ARS-A) (Serine/threonine-protein phosphatase 6 regulatory subunit ARS-A) (Ankyrin repeat domain-containing protein 28) (Phosphatase interactor targeting protein hnRNP K) (PITK)	ANR28_MOUSE	SUBCELLULAR LOCATION: Nucleus, nucleoplasm. Note=Seems to be excluded from nucleoli. {ECO:0000250}.	Ankrd28	Q505D1	6
-0.157963	15.4373	-1.49116	0.160459	0.671402	-5.5288	Inactive phospholipid phosphatase 7 (Nuclear envelope transmembrane protein 39) (Phosphatidic acid phosphatase type 2 domain-containing protein 3)	PLPP7_MOUSE	SUBCELLULAR LOCATION: Nucleus envelope. Endoplasmic reticulum membrane. Membrane; Multi-pass membrane protein. Note=Both the N- and C-terminal are exposed to the cytoplasm/nucleoplasm.	Plpp7	Q91WB2	2
-0.137503	16.3596	-1.4924	0.160138	0.671402	-5.52714	Protein transport protein Sec61 subunit beta	SC61B_MOUSE	SUBCELLULAR LOCATION: Endoplasmic reticulum membrane {ECO:0000250}; Single-pass membrane protein {ECO:0000250}.	Sec61b	Q9CQS8	3
-0.156353	16.29	-1.49183	0.160285	0.671402	-5.5279	28S ribosomal protein S11, mitochondrial (MRP-S11) (S11mt)	RT11_MOUSE	SUBCELLULAR LOCATION: Mitochondrion {ECO:0000250|UniProtKB:P82911}.	Mrps11	Q9DCA2	4
-0.168072	17.2692	-1.4887	0.161097	0.672094	-5.53209	NADH-ubiquinone oxidoreductase chain 2 (EC 1.6.5.3) (NADH dehydrogenase subunit 2)	NU2M_MOUSE	SUBCELLULAR LOCATION: Mitochondrion inner membrane; Multi-pass membrane protein.	Mtnd2	P03893	3
-0.118841	17.0153	-1.48769	0.16136	0.672611	-5.53344	Ubiquilin-2 (Chap1) (DSK2 homolog) (Protein linking IAP with cytoskeleton 2) (PLIC-2) (Ubiquitin-like product Chap1/Dsk2)	UBQL2_MOUSE	SUBCELLULAR LOCATION: Cytoplasm {ECO:0000269|PubMed:10549293}. Nucleus {ECO:0000269|PubMed:10549293}. Membrane {ECO:0000269|PubMed:10549293}. Cytoplasmic vesicle, autophagosome {ECO:0000250|UniProtKB:Q9UHD9}. Note=Colocalizes with a subset of proteasomes, namely those that are cytoskeleton associated or free in the cytosol. Associated with fibers in mitotic cells. {ECO:0000250|UniProtKB:Q9UHD9}.	Ubqln2	Q9QZM0	6
-0.140327	15.1202	-1.48644	0.161685	0.673386	-5.53512	Transmembrane protein 165 (TPA-regulated locus protein) (Transmembrane protein PFT27) (Transmembrane protein TPARL)	TM165_MOUSE	SUBCELLULAR LOCATION: Golgi apparatus membrane {ECO:0000250}; Multi-pass membrane protein {ECO:0000250}. Golgi apparatus, trans-Golgi network membrane {ECO:0000250}. Lysosome membrane {ECO:0000250}. Early endosome membrane {ECO:0000250}. Late endosome membrane {ECO:0000250}.	Tmem165	P52875	3
-0.11733	15.0053	-1.48401	0.16232	0.675448	-5.53836	Liprin-beta-1 (Protein tyrosine phosphatase receptor type f polypeptide-interacting protein-binding protein 1) (PTPRF-interacting protein-binding protein 1)	LIPB1_MOUSE		Ppfibp1	Q8C8U0	12
0.141103	16.111	1.48134	0.16302	0.676609	-5.54193	Beta-hexosaminidase subunit beta (EC 3.2.1.52) (Beta-N-acetylhexosaminidase subunit beta) (Hexosaminidase subunit B) (N-acetyl-beta-glucosaminidase subunit beta)	HEXB_MOUSE	SUBCELLULAR LOCATION: Lysosome.	Hexb	P20060	3
0.356346	12.6562	1.48195	0.16286	0.676609	-5.54112	Acid sphingomyelinase-like phosphodiesterase 3b (ASM-like phosphodiesterase 3b) (EC 3.1.4.-)	ASM3B_MOUSE	SUBCELLULAR LOCATION: Secreted {ECO:0000250}. Cell membrane; Lipid-anchor, GPI-anchor {ECO:0000269|PubMed:26095358}.	Smpdl3b	P58242	2
-0.204549	17.1492	-1.48153	0.162971	0.676609	-5.54168	Putative oxidoreductase GLYR1 (EC 1.-.-.-) (Glyoxylate reductase 1 homolog) (Nuclear protein NP60)	GLYR1_MOUSE	SUBCELLULAR LOCATION: Nucleus {ECO:0000250|UniProtKB:Q49A26}.	Glyr1	Q922P9	3
0.16129	14.8477	1.48006	0.163357	0.677427	-5.54364	Atrial natriuretic peptide receptor 2 (EC 4.6.1.2) (Atrial natriuretic peptide receptor type B) (ANP-B) (ANPR-B) (NPR-B) (Guanylate cyclase B) (GC-B)	ANPRB_MOUSE	SUBCELLULAR LOCATION: Cell membrane {ECO:0000250|UniProtKB:P20594}; Single-pass type I membrane protein {ECO:0000250|UniProtKB:P20594}.	Npr2	Q6VVW5	3
0.103931	17.2136	1.47667	0.16425	0.678215	-5.54815	Ras-related protein Rab-18	RAB18_MOUSE	SUBCELLULAR LOCATION: Apical cell membrane {ECO:0000305}; Lipid-anchor {ECO:0000305}. Basal cell membrane {ECO:0000305}; Lipid-anchor {ECO:0000305}. Note=Highly enriched on apical endocytic structures in polarized epithelial cells of kidney proximal tubules. Detected on both the apical and basolateral domains in epithelial cells of the intestine.	Rab18	P35293	12
0.246566	15.2226	1.47801	0.163897	0.678215	-5.54637	Spermine synthase (SPMSY) (EC 2.5.1.22) (Spermidine aminopropyltransferase)	SPSY_MOUSE		Sms	P97355	6
-0.108528	18.9131	-1.47713	0.164128	0.678215	-5.54753	Transmembrane protein 109 (Mitsugumin-23) (Mg23)	TM109_MOUSE	SUBCELLULAR LOCATION: Nucleus outer membrane {ECO:0000250|UniProtKB:O77751}; Multi-pass membrane protein {ECO:0000250|UniProtKB:O77751}. Endoplasmic reticulum membrane {ECO:0000250|UniProtKB:O77751}; Multi-pass membrane protein {ECO:0000250|UniProtKB:O77751}. Sarcoplasmic reticulum membrane {ECO:0000250|UniProtKB:O77751}; Multi-pass membrane protein {ECO:0000250|UniProtKB:O77751}.	Tmem109	Q3UBX0	4
-0.123451	16.7434	-1.47725	0.164095	0.678215	-5.54737	Transmembrane emp24 domain-containing protein 1 (Interleukin-1 receptor-like 1 ligand) (Putative T1/ST2 receptor-binding protein) (p24 family protein gamma-1) (p24gamma1)	TMED1_MOUSE	SUBCELLULAR LOCATION: Cell membrane {ECO:0000250|UniProtKB:Q13445}; Single-pass type I membrane protein {ECO:0000255}. Endoplasmic reticulum membrane {ECO:0000250|UniProtKB:Q13445}; Single-pass type I membrane protein {ECO:0000255}. Golgi apparatus, cis-Golgi network membrane {ECO:0000250|UniProtKB:Q13445}; Single-pass type I membrane protein {ECO:0000255}. Endoplasmic reticulum-Golgi intermediat…	Tmed1	Q3V009	3
-0.140805	15.2935	-1.47692	0.164185	0.678215	-5.54782	rRNA methyltransferase 3, mitochondrial (EC 2.1.1.-) (16S rRNA (guanosine(1370)-2'-O)-methyltransferase) (16S rRNA [Gm1370] 2'-O-methyltransferase) (RNA methyltransferase-like protein 1)	MRM3_MOUSE	SUBCELLULAR LOCATION: Mitochondrion {ECO:0000269|PubMed:24036117}.	Mrm3	Q5ND52	2
-0.133641	16.2456	-1.47498	0.164698	0.678397	-5.5504	Ubiquitin carboxyl-terminal hydrolase 24 (EC 3.4.19.12) (Deubiquitinating enzyme 24) (Ubiquitin thioesterase 24) (Ubiquitin-specific-processing protease 24)	UBP24_MOUSE		Usp24	B1AY13	23
0.198348	17.4697	1.47537	0.164592	0.678397	-5.54987	S-adenosylmethionine synthase isoform type-2 (AdoMet synthase 2) (EC 2.5.1.6) (Methionine adenosyltransferase 2) (MAT 2)	METK2_MOUSE		Mat2a	Q3THS6	9
0.170367	16.2778	1.47491	0.164715	0.678397	-5.55049	1,2-dihydroxy-3-keto-5-methylthiopentene dioxygenase (EC 1.13.11.54) (Acireductone dioxygenase (Fe(2+)-requiring)) (ARD) (Fe-ARD) (Membrane-type 1 matrix metalloproteinase cytoplasmic tail-binding protein 1) (MTCBP-1)	MTND_MOUSE	SUBCELLULAR LOCATION: Cytoplasm {ECO:0000255|HAMAP-Rule:MF_03154}. Nucleus {ECO:0000255|HAMAP-Rule:MF_03154}. Cell membrane {ECO:0000255|HAMAP-Rule:MF_03154}; Peripheral membrane protein {ECO:0000255|HAMAP-Rule:MF_03154}; Cytoplasmic side {ECO:0000255|HAMAP-Rule:MF_03154}. Note=Localizes to the plasma membrane when complexed to MMP14. {ECO:0000255|HAMAP-Rule:MF_03154}.	Adi1	Q99JT9	4
-0.137664	15.6962	-1.47381	0.165007	0.679018	-5.55195	UV excision repair protein RAD23 homolog A (HR23A) (mHR23A)	RD23A_MOUSE	SUBCELLULAR LOCATION: Nucleus {ECO:0000250}.	Rad23a	P54726	7
-0.149468	14.2397	-1.47257	0.165336	0.679288	-5.5536	AN1-type zinc finger protein 5 (Zinc finger A20 domain-containing protein 2) (Zinc finger protein 216)	ZFAN5_MOUSE	SUBCELLULAR LOCATION: Cytoplasm {ECO:0000250}.	Zfand5	O88878	2
0.200959	15.2106	1.4725	0.165354	0.679288	-5.55369	Aldehyde dehydrogenase family 16 member A1	A16A1_MOUSE		Aldh16a1	Q571I9	3
-0.191326	13.9621	-1.47191	0.165511	0.679357	-5.55448	Nucleoporin NUP35 (35 kDa nucleoporin) (Mitotic phosphoprotein 44) (MP-44) (Nuclear pore complex protein Nup53) (Nucleoporin NUP53)	NUP35_MOUSE	SUBCELLULAR LOCATION: Nucleus, nuclear pore complex {ECO:0000250|UniProtKB:Q8NFH5}. Nucleus membrane {ECO:0000250|UniProtKB:Q8NFH5}; Peripheral membrane protein {ECO:0000250|UniProtKB:Q8NFH5}. Note=Tightly associated with the nuclear membrane and lamina. {ECO:0000250|UniProtKB:Q8NFH5}.	Nup35	Q8R4R6	3
0.169956	14.8061	1.47101	0.16575	0.679758	-5.55567	Uncharacterized protein C15orf61 homolog	CO061_MOUSE	SUBCELLULAR LOCATION: Secreted {ECO:0000305}.		Q0VG49	2
-0.179019	16.9625	-1.46856	0.166405	0.680822	-5.55893	Nuclear migration protein nudC (Nuclear distribution protein C homolog) (Silica-induced gene 92 protein) (SIG-92)	NUDC_MOUSE	SUBCELLULAR LOCATION: Cytoplasm, cytoskeleton {ECO:0000250}. Nucleus {ECO:0000250}. Note=A small proportion is nuclear, in a punctate pattern (By similarity). In a filamentous pattern adjacent to the nucleus of migrating cerebellar granule cells. Colocalizes with tubulin and dynein and with the microtubule organizing center. Distributed throughout the cytoplasm of non-migrating cells (By similari…	Nudc	O35685	17
0.135921	16.352	1.46899	0.166289	0.680822	-5.55835	Tripeptidyl-peptidase 2 (TPP-2) (EC 3.4.14.10) (Tripeptidyl aminopeptidase) (Tripeptidyl-peptidase II) (TPP-II)	TPP2_MOUSE	SUBCELLULAR LOCATION: Cytoplasm {ECO:0000269|PubMed:19747897}. Nucleus {ECO:0000269|PubMed:19747897}. Note=Translocates to the nucleus in responce to gamma-irradiation.	Tpp2	Q64514	31
0.151128	15.9926	1.4684	0.166447	0.680822	-5.55913	Transportin-1 (Importin beta-2) (Karyopherin beta-2)	TNPO1_MOUSE	SUBCELLULAR LOCATION: Cytoplasm {ECO:0000250}. Nucleus {ECO:0000250}.	Tnpo1	Q8BFY9	10
0.161411	14.1295	1.46793	0.166574	0.680822	-5.55976	F-box/LRR-repeat protein 20 (F-box and leucine-rich repeat protein 20) (F-box/LRR-repeat protein 2-like)	FXL20_MOUSE	SUBCELLULAR LOCATION: Cytoplasm {ECO:0000269|PubMed:17803915}. Note=Isoform 3 is present at the presynaptic membrane.	Fbxl20	Q9CZV8	6
0.234454	16.7447	1.46685	0.166861	0.681409	-5.56118	Hemopexin	HEMO_MOUSE	SUBCELLULAR LOCATION: Secreted.	Hpx	Q91X72	17
-0.127607	17.1465	-1.46581	0.167141	0.681409	-5.56257	Cullin-5 (CUL-5)	CUL5_MOUSE		Cul5	Q9D5V5	28
0.138542	19.3911	1.46608	0.167068	0.681409	-5.56221	Ubiquitin carboxyl-terminal hydrolase isozyme L1 (UCH-L1) (EC 3.4.19.12) (EC 6.-.-.-) (Neuron cytoplasmic protein 9.5) (PGP 9.5) (PGP9.5) (Ubiquitin thioesterase L1)	UCHL1_MOUSE	SUBCELLULAR LOCATION: Cytoplasm {ECO:0000269|PubMed:12913066}. Endoplasmic reticulum membrane {ECO:0000250}; Lipid-anchor {ECO:0000250}.	Uchl1	Q9R0P9	5
-0.115557	15.0566	-1.46266	0.167987	0.683129	-5.56673	Mitogen-activated protein kinase kinase kinase kinase 4 (EC 2.7.11.1) (HPK/GCK-like kinase HGK) (MAPK/ERK kinase kinase kinase 4) (MEK kinase kinase 4) (MEKKK 4) (Nck-interacting kinase)	M4K4_MOUSE	SUBCELLULAR LOCATION: Cytoplasm {ECO:0000250}.	Map4k4	P97820	4
-0.194318	16.2638	-1.46307	0.167876	0.683129	-5.56619	Ubiquitin-conjugating enzyme E2 Z (EC 2.3.2.23) (E2 ubiquitin-conjugating enzyme Z) (Uba6-specific E2 conjugating enzyme 1) (Use1) (Ubiquitin carrier protein Z) (Ubiquitin-protein ligase Z)	UBE2Z_MOUSE	SUBCELLULAR LOCATION: Cytoplasm {ECO:0000250|UniProtKB:Q9H832}. Nucleus {ECO:0000250|UniProtKB:Q9H832}.	Ube2z	Q3UE37	7
-0.300594	16.3816	-1.46284	0.167939	0.683129	-5.5665	Interferon-inducible GTPase 1 (EC 3.6.5.-)	IIGP1_MOUSE	SUBCELLULAR LOCATION: Cytoplasm. Nucleus membrane; Peripheral membrane protein. Endoplasmic reticulum membrane; Peripheral membrane protein. Golgi apparatus, Golgi stack membrane; Peripheral membrane protein. Parasitophorous vacuole membrane. Note=Localizes to the bacterial inclusions formed following C.trachomatis infection. Accumulates in a GTP-bound form on the parasitophorous vacuole membrane…	Iigp1	Q9QZ85	11
-0.170104	16.6383	-1.46191	0.168189	0.683375	-5.56773	Actin-related protein 3 (Actin-like protein 3)	ARP3_MOUSE	SUBCELLULAR LOCATION: Cytoplasm, cytoskeleton {ECO:0000250|UniProtKB:P61158}. Cell projection {ECO:0000250|UniProtKB:P61158}. Note=In pre-apoptotic cells, colocalizes with MEFV in large specks (pyroptosomes). {ECO:0000250|UniProtKB:P61158}.	Actr3	Q99JY9	14
[truncated: 3,639 more rows]
