# Supplementary material for: Remodeling of the Cardiac Extracellular Matrix Proteome During Chronological and Pathological Aging
Source: Mol Cell Proteomics. 2023 Dec 21;23(1):100706. doi: 10.1016/j.mcpro.2023.100706 (PMC10828820; doi:10.1016/j.mcpro.2023.100706)
Supplement: Table S3 [file mmc3.xlsx]

## Sheet: MICE_NT_o vs y _GSEA_Reactome_1
Table S3 - Gene Set Enrichment Analysis (GSEA) of mouse comparing old vs young (Native Tissue)
description
Size: the number of genes in the user gene list and also in the category
L: the number of leading edge genes
ES: Enrichment Score
NES: Normalized Enrichment Score
PValue: p value from GSEA
FDR: FDR from GSEA
Pathway ID	Pathway Name	Size .set	FDR	ES	NES
R-MMU-1442490	Collagen degradation	16	0	0.9	2.27
R-MMU-1474228	Degradation of the extracellular matrix	29	0	0.85	2.47
R-MMU-166658	Complement cascade	15	0.00107	0.85	2.18
R-MMU-216083	Integrin cell surface interactions	33	0.00299	0.71	2.12
R-MMU-140837	Intrinsic Pathway of Fibrin Clot Formation	11	0.00359	0.89	2.1
R-MMU-3000171	Non-integrin membrane-ECM interactions	18	0.00384	0.82	2.11
R-MMU-500792	GPCR ligand binding	17	0.00481	0.8	2.07
R-MMU-3000178	ECM proteoglycans	18	0.00581	0.78	2.05
R-MMU-977606	Regulation of Complement cascade	12	0.0121	0.84	2
R-MMU-140877	Formation of Fibrin Clot (Clotting Cascade)	18	0.0232	0.73	1.94
R-MMU-114608	Platelet degranulation	64	0.0251	0.57	1.94
R-MMU-76002	Platelet activation, signaling and aggregation	122	0.0293	0.51	1.9
R-MMU-70171	Glycolysis	16	0.0301	0.75	1.89
R-MMU-76005	Response to elevated platelet cytosolic Ca2+	66	0.0302	0.56	1.91
R-MMU-1474244	Extracellular matrix organization	81	0.0315	0.56	1.91
R-MMU-70263	Gluconeogenesis	20	0.0316	0.68	1.89
R-MMU-2022090	Assembly of collagen fibrils and other multimeric structures	14	0.0333	0.76	1.86
R-MMU-8948216	Collagen chain trimerization	12	0.0334	0.79	1.87
R-MMU-419037	NCAM1 interactions	10	0.0335	0.83	1.89
R-MMU-8874081	MET activates PTK2 signaling	14	0.0348	0.75	1.87
R-MMU-211859	Biological oxidations	66	0.0409	0.54	1.84
