# Supplementary material for: Remodeling of the Cardiac Extracellular Matrix Proteome During Chronological and Pathological Aging
Source: Mol Cell Proteomics. 2023 Dec 21;23(1):100706. doi: 10.1016/j.mcpro.2023.100706 (PMC10828820; doi:10.1016/j.mcpro.2023.100706)
Supplement: Table S4 [file mmc4.xlsx]

## Sheet: Table S4
	Table S4 - Description of the human samples used for the experiment comparing old and young
	Experimental ID #	Sample ID #	Tissue Type	Area	Age of Death (years old)	Gender	Clinical characteristics	Pharmaceutical drugs	Cause of death
	Young (y) 1	12952	Left Ventricle	slightly basal	21	Male	No known disease	No known medication	head trauma with multiple hemorrhages, secondary to a motor vehicle accident (brain death criteria)
	Young (y) 2	12955	Left Ventricle	slightly basal	20	Female	No known disease	No known medication	head trauma secondary to a motor vehicle accident (brain death criteria)
	Young (y) 3	12956	Left Ventricle	slightly basal	21	Male	No known disease	No known medication	head trauma with multiple hemorrhages, secondary to a motor vehicle accident (brain death criteria)
	Young (y) 4	DFB	Left Ventricle	slightly basal	31	Male	No known disease	No known medication	Traumatic brain injury
	Old (o) 1	JAGS	Left Ventricle	slightly basal	70	Male	No known disease	No known medication	Hemorrhagic stroke
	Old (o) 2	PB	Left Ventricle	slightly basal	65	Male	Arterial hypertension	No known medication	Hemorrhagic stroke
	Old (o) 3	JTAB	Left Ventricle	slightly basal	67	Male	Diabetes, atrial fibrillation, dyslipidemia	metamorphine, atorvastatin, glicazide, disoxin, apixaban, avanafil, vidaglapidine	Hemorrhagic stroke
	Old (o) 4	JMTS	Left Ventricle	slightly basal	67	Male	No known disease	No known medication	Traumatic brain injury
