# Supplementary material for: Remodeling of the Cardiac Extracellular Matrix Proteome During Chronological and Pathological Aging
Source: Mol Cell Proteomics. 2023 Dec 21;23(1):100706. doi: 10.1016/j.mcpro.2023.100706 (PMC10828820; doi:10.1016/j.mcpro.2023.100706)
Supplement: Table S5 [file mmc5.xlsx]

## Sheet: Description
	Table S5 - Age-related changes in the LV proteome of human left ventricle tissue
	Column Header	Meaning
	logFC	log2 (fold change)
	AveExpr	log2 (average protein abundance score )
	t	moderated t-statistic computed by limma
	P.Value	P. Value
	adj.P.Val	adj.P.Val
	B	B-statistics computed by limma
	description	description of the protein
	short.name	short name of the protein
	sub.cell	subcellular location of the protein
	gene.name	name of the gene
	ID	UniProt ID
	Unique.pep	Number of unique peptides assigned to each protein

## Sheet: Human_old vs young
logFC	AveExpr	t	P.Value	adj.P.Val	B	description	short.name	sub.cell	gene.name	ID	Unique.pep
3.11612	15.4054	6.62991	4.97399e-05	0.0114753	2.39594	Metalloproteinase inhibitor 3 (Protein MIG-5) (Tissue inhibitor of metalloproteinases 3) (TIMP-3)	TIMP3_HUMAN	SUBCELLULAR LOCATION: Secreted, extracellular space, extracellular matrix.	TIMP3	P35625	2
2.5546	15.3932	6.36552	7.02121e-05	0.013113	2.06603	Immunoglobulin heavy constant gamma 2 (Ig gamma-2 chain C region) (Ig gamma-2 chain C region DOT) (Ig gamma-2 chain C region TIL) (Ig gamma-2 chain C region ZIE)	IGHG2_HUMAN	SUBCELLULAR LOCATION: Secreted {ECO:0000303|PubMed:20176268, ECO:0000303|PubMed:22158414}. Cell membrane {ECO:0000303|PubMed:20176268, ECO:0000303|PubMed:22158414}.	IGHG2	P01859	5
2.41895	17.0731	8.46116	5.73685e-06	0.00321428	4.41106	Serum amyloid P-component (SAP) (9.5S alpha-1-glycoprotein) [Cleaved into: Serum amyloid P-component(1-203)]	SAMP_HUMAN	SUBCELLULAR LOCATION: Secreted.	APCS	P02743	5
2.38912	16.1611	7.43912	1.82773e-05	0.00737562	3.34225	Immunoglobulin lambda-like polypeptide 5 (G lambda-1) (Germline immunoglobulin lambda 1)	IGLL5_HUMAN	SUBCELLULAR LOCATION: Secreted {ECO:0000250}.	IGLL5	B9A064	3
2.38812	14.2335	8.8332	3.86307e-06	0.00303019	4.76819	Perilipin-1 (Lipid droplet-associated protein)	PLIN1_HUMAN	SUBCELLULAR LOCATION: Endoplasmic reticulum {ECO:0000269|PubMed:23399566}. Lipid droplet {ECO:0000269|PubMed:23399566, ECO:0000305|PubMed:26357594}. Note=Lipid droplet surface-associated. {ECO:0000269|PubMed:23399566}.	PLIN1	O60240	7
2.28606	16.5678	3.23823	0.0085202	0.164056	-2.62768	Serum amyloid A-2 protein (SAA2)	SAA2_HUMAN	SUBCELLULAR LOCATION: Secreted.	SAA2	P0DJI9	2
2.1655	14.9641	12.2461	1.73056e-07	0.000489228	7.40116	Stromal cell-derived factor 1 (SDF-1) (hSDF-1) (C-X-C motif chemokine 12) (Intercrine reduced in hepatomas) (IRH) (hIRH) (Pre-B cell growth-stimulating factor) (PBSF) [Cleaved into: SDF-1-beta(3-72); SDF-1-alpha(3-67)]	SDF1_HUMAN	SUBCELLULAR LOCATION: Secreted.	CXCL12	P48061	2
2.05091	14.8465	6.23823	8.31577e-05	0.0138634	1.90341	Corticosteroid-binding globulin (CBG) (Serpin A6) (Transcortin)	CBG_HUMAN	SUBCELLULAR LOCATION: Secreted.	SERPINA6	P08185	2
2.02841	18.4771	5.84947	0.000141312	0.0177839	1.39128	Apolipoprotein A-II (Apo-AII) (ApoA-II) (Apolipoprotein A2) [Cleaved into: Proapolipoprotein A-II (ProapoA-II); Truncated apolipoprotein A-II (Apolipoprotein A-II(1-76))]	APOA2_HUMAN	SUBCELLULAR LOCATION: Secreted {ECO:0000269|PubMed:24116940}.	APOA2	P02652	2
1.98763	13.2802	9.62304	1.73981e-06	0.00170588	5.47514	A disintegrin and metalloproteinase with thrombospondin motifs 4 (ADAM-TS 4) (ADAM-TS4) (ADAMTS-4) (EC 3.4.24.82) (ADMP-1) (Aggrecanase-1)	ATS4_HUMAN	SUBCELLULAR LOCATION: Secreted, extracellular space, extracellular matrix {ECO:0000250}.	ADAMTS4	O75173	2
1.93882	17.497	7.24752	2.30033e-05	0.00820172	3.12657	Immunoglobulin heavy constant alpha 1 (Ig alpha-1 chain C region) (Ig alpha-1 chain C region BUR) (Ig alpha-1 chain C region TRO)	IGHA1_HUMAN	SUBCELLULAR LOCATION: Secreted {ECO:0000303|PubMed:20176268, ECO:0000303|PubMed:22158414}. Cell membrane {ECO:0000303|PubMed:20176268, ECO:0000303|PubMed:22158414}.	IGHA1	P01876	3
1.8367	15.209	4.65122	0.000827414	0.047831	-0.33654	Carbonic anhydrase 1 (EC 4.2.1.1) (Carbonate dehydratase I) (Carbonic anhydrase B) (CAB) (Carbonic anhydrase I) (CA-I)	CAH1_HUMAN	SUBCELLULAR LOCATION: Cytoplasm.	CA1	P00915	7
1.80659	15.7814	4.52247	0.00101266	0.0539023	-0.535317	Apolipoprotein A-I (Apo-AI) (ApoA-I) (Apolipoprotein A1) [Cleaved into: Proapolipoprotein A-I (ProapoA-I); Truncated apolipoprotein A-I (Apolipoprotein A-I(1-242))]	APOA1_HUMAN	SUBCELLULAR LOCATION: Secreted.	APOA1	P02647	19
1.77127	15.8181	3.7111	0.00380579	0.112228	-1.83847	Apolipoprotein C-III (Apo-CIII) (ApoC-III) (Apolipoprotein C3)	APOC3_HUMAN	SUBCELLULAR LOCATION: Secreted {ECO:0000303|PubMed:18201179, ECO:0000303|PubMed:22510806}.	APOC3	P02656	2
1.74032	15.5064	6.6657	4.75052e-05	0.0114753	2.43979	Immunoglobulin kappa constant (Ig kappa chain C region) (Ig kappa chain C region AG) (Ig kappa chain C region CUM) (Ig kappa chain C region EU) (Ig kappa chain C region OU) (Ig kappa chain C region ROY) (Ig kappa chain C region TI)	IGKC_HUMAN	SUBCELLULAR LOCATION: Secreted {ECO:0000303|PubMed:20176268, ECO:0000303|PubMed:22158414}. Cell membrane {ECO:0000303|PubMed:20176268, ECO:0000303|PubMed:22158414}.	IGKC	P01834	4
1.71906	15.7101	2.65424	0.0234944	0.236759	-3.60787	Haptoglobin (Zonulin) [Cleaved into: Haptoglobin alpha chain; Haptoglobin beta chain]	HPT_HUMAN	SUBCELLULAR LOCATION: Secreted.	HP	P00738	19
1.69588	15.4479	2.65199	0.0235865	0.236759	-3.6116	Serum amyloid A-4 protein (Constitutively expressed serum amyloid A protein) (C-SAA)	SAA4_HUMAN	SUBCELLULAR LOCATION: Secreted.	SAA4	P35542	2
1.67351	15.3335	5.06515	0.000439079	0.0366397	0.285692	Elastin (Tropoelastin)	ELN_HUMAN	SUBCELLULAR LOCATION: Secreted, extracellular space, extracellular matrix {ECO:0000269|PubMed:17035250}. Note=Extracellular matrix of elastic fibers. {ECO:0000269|PubMed:17035250}.	ELN	P15502	3
1.6728	15.4603	6.4788	6.05046e-05	0.011865	2.20867	Collagen alpha-1(VIII) chain (Endothelial collagen) [Cleaved into: Vastatin]	CO8A1_HUMAN	SUBCELLULAR LOCATION: Secreted, extracellular space, extracellular matrix, basement membrane.	COL8A1	P27658	4
1.67252	15.1482	11.7935	2.49479e-07	0.000489228	7.10914	Cartilage intermediate layer protein 1 (CILP-1) (Cartilage intermediate-layer protein) [Cleaved into: Cartilage intermediate layer protein 1 C1; Cartilage intermediate layer protein 1 C2]	CILP1_HUMAN	SUBCELLULAR LOCATION: Secreted, extracellular space, extracellular matrix {ECO:0000269|PubMed:15864306}.	CILP	O75339	8
1.67112	15.3852	6.22331	8.48348e-05	0.0138634	1.8842	Hemopexin (Beta-1B-glycoprotein)	HEMO_HUMAN	SUBCELLULAR LOCATION: Secreted.	HPX	P02790	13
1.64344	15.2971	5.72	0.00016938	0.0190609	1.21548					P0CG05	3
1.64272	15.0246	5.17883	0.000370535	0.0315922	0.451947	Serum albumin	ALBU_HUMAN	SUBCELLULAR LOCATION: Secreted.	ALB	P02768	44
1.57404	15.8155	4.44542	0.00114406	0.0590394	-0.655412	Leucine-rich alpha-2-glycoprotein (LRG)	A2GL_HUMAN	SUBCELLULAR LOCATION: Secreted.	LRG1	P02750	7
1.56366	14.8993	7.50957	1.6813e-05	0.00737562	3.42029	Sushi repeat-containing protein SRPX	SRPX_HUMAN	SUBCELLULAR LOCATION: Cell surface {ECO:0000305}. Note=Possibly surface of photoreceptor cell.	SRPX	P78539	3
1.53378	15.5804	8.62802	4.79666e-06	0.00313541	4.57323	Palmitoyl-protein thioesterase 1 (PPT-1) (EC 3.1.2.22) (Palmitoyl-protein hydrolase 1)	PPT1_HUMAN	SUBCELLULAR LOCATION: Lysosome {ECO:0000269|PubMed:19941651}. Secreted {ECO:0000250|UniProtKB:P45478}.	PPT1	P50897	2
1.50878	16.0237	4.84224	0.000615764	0.0436038	-0.0461431	Alpha-1-antitrypsin (Alpha-1 protease inhibitor) (Alpha-1-antiproteinase) (Serpin A1) [Cleaved into: Short peptide from AAT (SPAAT)]	A1AT_HUMAN	SUBCELLULAR LOCATION: Secreted. Endoplasmic reticulum. Note=The S and Z allele are not secreted effectively and accumulate intracellularly in the endoplasmic reticulum.; SUBCELLULAR LOCATION: Short peptide from AAT: Secreted, extracellular space, extracellular matrix.	SERPINA1	P01009	21
1.50383	15.3123	1.91275	0.0838318	0.408013	-4.79274	Glutathione S-transferase Mu 1 (EC 2.5.1.18) (GST HB subunit 4) (GST class-mu 1) (GSTM1-1) (GSTM1a-1a) (GSTM1b-1b) (GTH4)	GSTM1_HUMAN	SUBCELLULAR LOCATION: Cytoplasm.	GSTM1	P09488	2
1.5034	17.0087	5.8084	0.000149635	0.0177839	1.33579	Immunoglobulin lambda variable 3-21 (Ig lambda chain V-III region LOI) (Ig lambda chain V-V region DEL) (Ig lambda chain V-VII region MOT)	LV321_HUMAN	SUBCELLULAR LOCATION: Secreted {ECO:0000303|PubMed:20176268, ECO:0000303|PubMed:22158414}. Cell membrane {ECO:0000303|PubMed:20176268, ECO:0000303|PubMed:22158414}.	IGLV3-21	P80748	2
1.47086	15.957	4.21682	0.00165094	0.0742789	-1.01658	Immunoglobulin heavy constant gamma 1 (Ig gamma-1 chain C region) (Ig gamma-1 chain C region EU) (Ig gamma-1 chain C region KOL) (Ig gamma-1 chain C region NIE)	IGHG1_HUMAN	SUBCELLULAR LOCATION: Secreted {ECO:0000303|PubMed:20176268, ECO:0000303|PubMed:22158414}. Cell membrane {ECO:0000303|PubMed:20176268, ECO:0000303|PubMed:22158414}.	IGHG1	P01857	5
1.42985	14.315	3.00759	0.0127009	0.199766	-3.0158	Alpha-1-acid glycoprotein 1 (AGP 1) (Orosomucoid-1) (OMD 1)	A1AG1_HUMAN	SUBCELLULAR LOCATION: Secreted.	ORM1	P02763	2
1.4136	15.9041	4.32257	0.00139209	0.0642329	-0.848631	Serum amyloid A-1 protein (SAA) [Cleaved into: Amyloid protein A (Amyloid fibril protein AA); Serum amyloid protein A(2-104); Serum amyloid protein A(3-104); Serum amyloid protein A(2-103); Serum amyloid protein A(2-102); Serum amyloid protein A(4-101)]	SAA1_HUMAN	SUBCELLULAR LOCATION: Secreted {ECO:0000269|PubMed:7115671}.	SAA1	P0DJI8	3
1.39307	13.3508	5.71699	0.0001701	0.0190609	1.21136	Immunoglobulin kappa variable 1D-12 (Ig kappa chain V-I region Wes)	KVD12_HUMAN	SUBCELLULAR LOCATION: Secreted {ECO:0000303|PubMed:20176268, ECO:0000303|PubMed:22158414}. Cell membrane {ECO:0000303|PubMed:20176268, ECO:0000303|PubMed:22158414}.	IGKV1D-12	P01611	2
1.38044	15.372	4.36898	0.00129233	0.062075	-0.7754	Vitronectin (VN) (S-protein) (Serum-spreading factor) (V75) [Cleaved into: Vitronectin V65 subunit; Vitronectin V10 subunit; Somatomedin-B]	VTNC_HUMAN	SUBCELLULAR LOCATION: Secreted, extracellular space.	VTN	P04004	9
1.36558	14.0176	6.91053	3.48353e-05	0.00994483	2.73474	Perilipin-2 (Adipophilin) (Adipose differentiation-related protein) (ADRP)	PLIN2_HUMAN	SUBCELLULAR LOCATION: Membrane {ECO:0000305}; Peripheral membrane protein {ECO:0000305}. Lipid droplet {ECO:0000305|PubMed:26357594}.	PLIN2	Q99541	4
1.36283	15.8216	10.9268	5.2076e-07	0.000680806	6.50582	NPC intracellular cholesterol transporter 2 (Epididymal secretory protein E1) (Human epididymis-specific protein 1) (He1) (Niemann-Pick disease type C2 protein)	NPC2_HUMAN	SUBCELLULAR LOCATION: Secreted {ECO:0000269|PubMed:19723497}. Endoplasmic reticulum {ECO:0000269|PubMed:19723497}. Lysosome {ECO:0000269|PubMed:19723497}.	NPC2	P61916	5
1.36178	15.1888	6.48782	5.97963e-05	0.011865	2.21995					P01598	2
1.34675	15.751	4.17209	0.00177521	0.0756781	-1.08806	Complement component C9 [Cleaved into: Complement component C9a; Complement component C9b]	CO9_HUMAN	SUBCELLULAR LOCATION: Secreted {ECO:0000269|PubMed:22832194, ECO:0000269|PubMed:26841934, ECO:0000269|PubMed:9212048, ECO:0000269|PubMed:9634479}. Target cell membrane {ECO:0000269|PubMed:26841934, ECO:0000269|PubMed:9212048}; Multi-pass membrane protein {ECO:0000269|PubMed:26841934}. Note=Secreted as soluble monomer. Oligomerizes at target membranes, forming a pre-pore. A conformation change the…	C9	P02748	8
1.32276	15.2766	6.57612	5.33149e-05	0.0116167	2.32967	CD81 antigen (26 kDa cell surface protein TAPA-1) (Target of the antiproliferative antibody 1) (Tetraspanin-28) (Tspan-28) (CD antigen CD81)	CD81_HUMAN	SUBCELLULAR LOCATION: Basolateral cell membrane {ECO:0000269|PubMed:20375010}; Multi-pass membrane protein {ECO:0000255}. Note=Associates with CLDN1 and the CLDN1-CD81 complex localizes to the basolateral cell membrane. {ECO:0000269|PubMed:20375010}.	CD81	P60033	3
1.30791	14.3415	1.56552	0.147503	0.506839	-5.28871	HLA class I histocompatibility antigen, A-33 alpha chain (Aw-19) (Aw-33) (MHC class I antigen A*33)	1A33_HUMAN	SUBCELLULAR LOCATION: Membrane; Single-pass type I membrane protein.	HLA-A	P16190	2
1.29688	15.2145	3.75947	0.00350903	0.106831	-1.75868	Zinc-alpha-2-glycoprotein (Zn-alpha-2-GP) (Zn-alpha-2-glycoprotein)	ZA2G_HUMAN	SUBCELLULAR LOCATION: Secreted.	AZGP1	P25311	11
1.29418	15.4874	5.60222	0.000200137	0.0212145	1.05324					P01625	2
1.28963	16.709	4.06022	0.002131	0.0861628	-1.26795	N-acetylmuramoyl-L-alanine amidase (EC 3.5.1.28) (Peptidoglycan recognition protein 2) (Peptidoglycan recognition protein long) (PGRP-L)	PGRP2_HUMAN	SUBCELLULAR LOCATION: Secreted. Membrane.	PGLYRP2	Q96PD5	2
1.26088	13.6021	2.72371	0.0208167	0.234999	-3.49208	HLA class I histocompatibility antigen, A-11 alpha chain (MHC class I antigen A*11)	1A11_HUMAN	SUBCELLULAR LOCATION: Membrane; Single-pass type I membrane protein.	HLA-A	P13746	2
1.25052	16.8274	4.26798	0.00151991	0.0693151	-0.935143	Alpha-2-HS-glycoprotein (Alpha-2-Z-globulin) (Ba-alpha-2-glycoprotein) (Fetuin-A) [Cleaved into: Alpha-2-HS-glycoprotein chain A; Alpha-2-HS-glycoprotein chain B]	FETUA_HUMAN	SUBCELLULAR LOCATION: Secreted.	AHSG	P02765	3
1.24905	14.2871	5.82587	0.000146033	0.0177839	1.35942					P01617	2
1.24713	15.6239	3.87296	0.00290332	0.0970309	-1.57235	Alpha-1-acid glycoprotein 2 (AGP 2) (Orosomucoid-2) (OMD 2)	A1AG2_HUMAN	SUBCELLULAR LOCATION: Secreted.	ORM2	P19652	5
1.23031	15.647	4.09265	0.00202075	0.0825562	-1.21564	Kininogen-1 (Alpha-2-thiol proteinase inhibitor) (Fitzgerald factor) (High molecular weight kininogen) (HMWK) (Williams-Fitzgerald-Flaujeac factor) [Cleaved into: Kininogen-1 heavy chain; T-kinin (Ile-Ser-Bradykinin); Bradykinin (Kallidin I); Lysyl-bradykinin (Kallidin II); Kininogen-1 light chain; Low molecular weight growth-promoting factor]	KNG1_HUMAN	SUBCELLULAR LOCATION: Secreted, extracellular space.	KNG1	P01042	10
1.22178	17.3153	6.98493	3.17484e-05	0.00994483	2.82263	Translocator protein (Mitochondrial benzodiazepine receptor) (PKBS) (Peripheral-type benzodiazepine receptor) (PBR)	TSPO_HUMAN	SUBCELLULAR LOCATION: Mitochondrion membrane {ECO:0000269|PubMed:1847678}; Multi-pass membrane protein {ECO:0000269|PubMed:1847678}.	TSPO	P30536	3
1.20916	15.8608	6.04785	0.000107537	0.0145435	1.65556	Voltage-dependent anion-selective channel protein 3 (VDAC-3) (hVDAC3) (Outer mitochondrial membrane protein porin 3)	VDAC3_HUMAN	SUBCELLULAR LOCATION: Mitochondrion outer membrane.	VDAC3	Q9Y277	11
1.19731	13.545	2.39277	0.0370005	0.291398	-4.03856	Lysyl oxidase homolog 1 (EC 1.4.3.-) (Lysyl oxidase-like protein 1) (LOL)	LOXL1_HUMAN	SUBCELLULAR LOCATION: Secreted, extracellular space {ECO:0000305}.	LOXL1	Q08397	2
1.1746	15.4735	2.78562	0.0186884	0.226222	-3.38857	Sulfotransferase 1A1 (ST1A1) (EC 2.8.2.1) (Aryl sulfotransferase 1) (HAST1/HAST2) (Phenol sulfotransferase 1) (Phenol-sulfating phenol sulfotransferase 1) (P-PST 1) (ST1A3) (Thermostable phenol sulfotransferase) (Ts-PST)	ST1A1_HUMAN	SUBCELLULAR LOCATION: Cytoplasm.	SULT1A1	P50225	2
1.17243	15.1693	3.87149	0.00291046	0.0970309	-1.57476	Inosine triphosphate pyrophosphatase (ITPase) (Inosine triphosphatase) (EC 3.6.1.9) (Non-canonical purine NTP pyrophosphatase) (Non-standard purine NTP pyrophosphatase) (Nucleoside-triphosphate diphosphatase) (Nucleoside-triphosphate pyrophosphatase) (NTPase) (Putative oncogene protein hlc14-06-p)	ITPA_HUMAN	SUBCELLULAR LOCATION: Cytoplasm {ECO:0000255|HAMAP-Rule:MF_03148, ECO:0000269|PubMed:11278832}.	ITPA	Q9BY32	3
1.16147	15.2164	3.08394	0.011125	0.191369	-2.88729	Plasma protease C1 inhibitor (C1 Inh) (C1Inh) (C1 esterase inhibitor) (C1-inhibiting factor) (Serpin G1)	IC1_HUMAN	SUBCELLULAR LOCATION: Secreted.	SERPING1	P05155	12
1.1203	15.0183	4.84729	0.000611016	0.0436038	-0.0385395	Apolipoprotein E (Apo-E)	APOE_HUMAN	SUBCELLULAR LOCATION: Secreted {ECO:0000303|PubMed:3283935}.	APOE	P02649	10
1.11549	15.1105	7.41518	1.88058e-05	0.00737562	3.31558	Gamma-glutamylcyclotransferase (EC 4.3.2.9) (Cytochrome c-releasing factor 21)	GGCT_HUMAN		GGCT	O75223	3
1.11496	16.0586	3.62196	0.00442301	0.120466	-1.98607	Apolipoprotein C-I (Apo-CI) (ApoC-I) (Apolipoprotein C1) [Cleaved into: Truncated apolipoprotein C-I]	APOC1_HUMAN	SUBCELLULAR LOCATION: Secreted {ECO:0000303|PubMed:2835369}.	APOC1	P02654	3
1.11489	14.1715	3.51703	0.00528456	0.131177	-2.16063	Hemoglobin subunit beta (Beta-globin) (Hemoglobin beta chain) [Cleaved into: LVV-hemorphin-7; Spinorphin]	HBB_HUMAN		HBB	P68871	6
1.1085	16.4967	6.89267	3.5624e-05	0.00994483	2.71351	Ganglioside GM2 activator (Cerebroside sulfate activator protein) (GM2-AP) (Sphingolipid activator protein 3) (SAP-3) [Cleaved into: Ganglioside GM2 activator isoform short]	SAP3_HUMAN	SUBCELLULAR LOCATION: Lysosome.	GM2A	P17900	4
1.1077	14.5201	3.57017	0.00482848	0.126093	-2.07213	Complement C4-B (Basic complement C4) (C3 and PZP-like alpha-2-macroglobulin domain-containing protein 3) [Cleaved into: Complement C4 beta chain; Complement C4-B alpha chain; C4a anaphylatoxin; C4b-B; C4d-B; Complement C4 gamma chain]	CO4B_HUMAN	SUBCELLULAR LOCATION: Secreted. Cell junction, synapse {ECO:0000269|PubMed:26814963}. Cell projection, axon {ECO:0000269|PubMed:26814963}. Cell projection, dendrite {ECO:0000269|PubMed:26814963}.	C4B; C4B_2	P0C0L5	3
1.09682	13.2755	5.39605	0.000269281	0.0259991	0.763982	Protein Z-dependent protease inhibitor (PZ-dependent protease inhibitor) (PZI) (Serpin A10)	ZPI_HUMAN	SUBCELLULAR LOCATION: Secreted.	SERPINA10	Q9UK55	2
1.09317	14.3535	3.213	0.00889916	0.169218	-2.6701	Carboxypeptidase N subunit 2 (Carboxypeptidase N 83 kDa chain) (Carboxypeptidase N large subunit) (Carboxypeptidase N polypeptide 2) (Carboxypeptidase N regulatory subunit)	CPN2_HUMAN	SUBCELLULAR LOCATION: Secreted.	CPN2	P22792	2
1.08865	16.6535	4.92267	0.00054458	0.0418793	0.0744788	Glycine amidinotransferase, mitochondrial (EC 2.1.4.1) (L-arginine:glycine amidinotransferase) (Transamidinase)	GATM_HUMAN	SUBCELLULAR LOCATION: Isoform 1: Mitochondrion inner membrane; Peripheral membrane protein; Intermembrane side. Note=Probably attached to the outer side of the inner membrane.; SUBCELLULAR LOCATION: Isoform 2: Cytoplasm.	GATM	P50440	3
1.08373	15.6221	3.55903	0.00492057	0.126431	-2.09066	Pigment epithelium-derived factor (PEDF) (Cell proliferation-inducing gene 35 protein) (EPC-1) (Serpin F1)	PEDF_HUMAN	SUBCELLULAR LOCATION: Secreted {ECO:0000269|PubMed:17081065}. Melanosome {ECO:0000269|PubMed:17081065}. Note=Enriched in stage I melanosomes.	SERPINF1	P36955	6
1.07804	15.1839	2.46715	0.0325269	0.270277	-3.91704	Glia-derived nexin (GDN) (Peptidase inhibitor 7) (PI-7) (Protease nexin 1) (PN-1) (Protease nexin I) (Serpin E2)	GDN_HUMAN	SUBCELLULAR LOCATION: Secreted, extracellular space.	SERPINE2	P07093	4
1.07727	14.9318	4.1463	0.0018513	0.0780729	-1.12939	Antithrombin-III (ATIII) (Serpin C1)	ANT3_HUMAN	SUBCELLULAR LOCATION: Secreted, extracellular space.	SERPINC1	P01008	16
1.06504	14.6572	4.51974	0.00101703	0.0539023	-0.539552	Beta-2-glycoprotein 1 (APC inhibitor) (Activated protein C-binding protein) (Anticardiolipin cofactor) (Apolipoprotein H) (Apo-H) (Beta-2-glycoprotein I) (B2GPI) (Beta(2)GPI)	APOH_HUMAN	SUBCELLULAR LOCATION: Secreted.	APOH	P02749	3
1.05661	15.2623	4.70437	0.000761718	0.0477473	-0.255184	Biglycan (Bone/cartilage proteoglycan I) (PG-S1)	PGS1_HUMAN	SUBCELLULAR LOCATION: Secreted, extracellular space, extracellular matrix {ECO:0000250}.	BGN	P21810	12
1.05088	15.582	3.00297	0.0128031	0.200055	-3.02357	Myosin regulatory light chain 2, atrial isoform (MLC-2a) (MLC2a) (Myosin light chain 2a) (Myosin regulatory light chain 7)	MLRA_HUMAN		MYL7	Q01449	6
1.04628	16.4838	4.7791	0.000678543	0.0456635	-0.141525	Acid ceramidase (AC) (ACDase) (Acid CDase) (EC 3.5.1.23) (Acylsphingosine deacylase) (N-acylsphingosine amidohydrolase) (Putative 32 kDa heart protein) (PHP32) [Cleaved into: Acid ceramidase subunit alpha; Acid ceramidase subunit beta]	ASAH1_HUMAN	SUBCELLULAR LOCATION: Lysosome.	ASAH1	Q13510	16
1.03269	15.2381	5.83982	0.000143222	0.0177839	1.37827	Target of Nesh-SH3 (Tarsh) (ABI gene family member 3-binding protein) (Nesh-binding protein) (NeshBP)	TARSH_HUMAN	SUBCELLULAR LOCATION: Secreted {ECO:0000305}.	ABI3BP	Q7Z7G0	7
1.02447	15.6712	4.54866	0.000971706	0.052931	-0.49469	Prosaposin (Proactivator polypeptide) [Cleaved into: Saposin-A (Protein A); Saposin-B-Val; Saposin-B (Cerebroside sulfate activator) (CSAct) (Dispersin) (Sphingolipid activator protein 1) (SAP-1) (Sulfatide/GM1 activator); Saposin-C (A1 activator) (Co-beta-glucosidase) (Glucosylceramidase activator) (Sphingolipid activator protein 2) (SAP-2); Saposin-D (Component C) (Protein C)]	SAP_HUMAN	SUBCELLULAR LOCATION: Lysosome {ECO:0000269|PubMed:14657016, ECO:0000269|PubMed:21835174, ECO:0000269|PubMed:22431521}.; SUBCELLULAR LOCATION: Prosaposin: Secreted {ECO:0000250|UniProtKB:Q61207}. Note=Secreted as a fully glycosylated 70 kDa protein composed of complex glycans. {ECO:0000250|UniProtKB:Q61207}.	PSAP	P07602	9
1.0118	16.5735	2.06334	0.0650821	0.371446	-4.56299	Ferritin light chain (Ferritin L subunit)	FRIL_HUMAN		FTL	P02792	4
0.998049	12.9646	3.97737	0.00244217	0.0948334	-1.40213	ADP-ribosyl cyclase/cyclic ADP-ribose hydrolase 2 (EC 3.2.2.6) (ADP-ribosyl cyclase 2) (Bone marrow stromal antigen 1) (BST-1) (Cyclic ADP-ribose hydrolase 2) (cADPr hydrolase 2) (CD antigen CD157)	BST1_HUMAN	SUBCELLULAR LOCATION: Cell membrane; Lipid-anchor, GPI-anchor.	BST1	Q10588	2
0.997247	16.5069	3.42994	0.00613063	0.141437	-2.3061	Protein S100-A10 (Calpactin I light chain) (Calpactin-1 light chain) (Cellular ligand of annexin II) (S100 calcium-binding protein A10) (p10 protein) (p11)	S10AA_HUMAN		S100A10	P60903	2
0.99484	15.2198	2.37396	0.0382239	0.297449	-4.06914	Fibrinogen beta chain [Cleaved into: Fibrinopeptide B; Fibrinogen beta chain]	FIBB_HUMAN	SUBCELLULAR LOCATION: Secreted {ECO:0000269|PubMed:10074346, ECO:0000269|PubMed:19296670, ECO:0000269|PubMed:9628725}.	FGB	P02675	15
0.99386	15.9605	1.94649	0.0792376	0.399819	-4.74194	Protein S100-A9 (Calgranulin-B) (Calprotectin L1H subunit) (Leukocyte L1 complex heavy chain) (Migration inhibitory factor-related protein 14) (MRP-14) (p14) (S100 calcium-binding protein A9)	S10A9_HUMAN	SUBCELLULAR LOCATION: Secreted. Cytoplasm. Cytoplasm, cytoskeleton. Cell membrane; Peripheral membrane protein. Note=Predominantly localized in the cytoplasm. Upon elevation of the intracellular calcium level, translocated from the cytoplasm to the cytoskeleton and the cell membrane. Upon neutrophil activation or endothelial adhesion of monocytes, is secreted via a microtubule-mediated, alternati…	S100A9	P06702	6
0.9878	15.3459	3.10585	0.0107106	0.188371	-2.85041	Hemoglobin subunit alpha (Alpha-globin) (Hemoglobin alpha chain)	HBA_HUMAN		HBA1; HBA2	P69905	3
0.987787	14.7	3.81574	0.00319379	0.10147	-1.66614	Alpha-2-macroglobulin (Alpha-2-M) (C3 and PZP-like alpha-2-macroglobulin domain-containing protein 5)	A2MG_HUMAN	SUBCELLULAR LOCATION: Secreted {ECO:0000269|PubMed:6203908}.	A2M	P01023	33
0.975579	15.5997	2.90497	0.0151814	0.212767	-3.18836	Complement component C8 alpha chain (Complement component 8 subunit alpha)	CO8A_HUMAN	SUBCELLULAR LOCATION: Secreted. Cell membrane; Multi-pass membrane protein. Note=Secreted as soluble protein. Inserts into the cell membrane of target cells.	C8A	P07357	5
0.96927	15.3215	2.85105	0.0166756	0.216562	-3.27891	Vitamin D-binding protein (DBP) (VDB) (Gc protein-derived macrophage activating factor) (Gc-MAF) (GcMAF) (Gc-globulin) (Group-specific component) (Gc) (Vitamin D-binding protein-macrophage activating factor) (DBP-maf)	VTDB_HUMAN	SUBCELLULAR LOCATION: Secreted {ECO:0000269|PubMed:2423133}.	GC	P02774	13
0.966779	14.4701	3.32547	0.00733242	0.153785	-2.48115	Apolipoprotein B-100 (Apo B-100) [Cleaved into: Apolipoprotein B-48 (Apo B-48)]	APOB_HUMAN	SUBCELLULAR LOCATION: Cytoplasm {ECO:0000269|PubMed:22580899}. Secreted {ECO:0000269|PubMed:22580899, ECO:0000269|PubMed:26224785}.	APOB	P04114	53
0.962183	16.5968	2.92001	0.0147895	0.211823	-3.1631	Alpha-1B-glycoprotein (Alpha-1-B glycoprotein)	A1BG_HUMAN	SUBCELLULAR LOCATION: Secreted.	A1BG	P04217	5
0.959615	15.5277	6.0625	0.000105412	0.0145435	1.67483	Septin-6	SEPT6_HUMAN	SUBCELLULAR LOCATION: Cytoplasm {ECO:0000269|PubMed:15774761}. Cytoplasm, cytoskeleton, spindle {ECO:0000269|PubMed:15774761}. Chromosome, centromere, kinetochore {ECO:0000269|PubMed:15774761}. Cleavage furrow {ECO:0000269|PubMed:15774761}. Midbody {ECO:0000269|PubMed:15774761}. Cell projection, cilium, flagellum {ECO:0000269|PubMed:25588830}. Note=In metaphase cells, localized within the microtu…	SEPT6	Q14141	2
0.954784	14.9098	5.31156	0.000304633	0.0277853	0.6435	Serotransferrin (Transferrin) (Beta-1 metal-binding globulin) (Siderophilin)	TRFE_HUMAN	SUBCELLULAR LOCATION: Secreted.	TF	P02787	33
0.953437	14.6965	2.56907	0.0272485	0.253562	-3.74915	Complement component C8 beta chain (Complement component 8 subunit beta)	CO8B_HUMAN	SUBCELLULAR LOCATION: Secreted.	C8B	P07358	6
0.942923	15.6355	1.69289	0.12032	0.466251	-5.11304	D-glutamate cyclase, mitochondrial (EC 4.2.1.48)	GLUCM_HUMAN	SUBCELLULAR LOCATION: Mitochondrion matrix {ECO:0000250|UniProtKB:Q8BH86}.	DGLUCY	Q7Z3D6	17
0.941225	16.2797	2.66369	0.0231108	0.236759	-3.59214	Superoxide dismutase [Cu-Zn] (EC 1.15.1.1) (Superoxide dismutase 1) (hSod1)	SODC_HUMAN	SUBCELLULAR LOCATION: Cytoplasm {ECO:0000269|PubMed:19741096}. Mitochondrion {ECO:0000269|PubMed:19741096}. Nucleus {ECO:0000269|PubMed:22496122}. Note=Predominantly cytoplasmic; the pathogenic variants ALS1 Arg-86 and Ala-94 gradually aggregates and accumulates in mitochondria. {ECO:0000269|PubMed:19741096}.	SOD1	P00441	5
0.929106	14.2529	3.91131	0.00272422	0.0970309	-1.5097	Thyroxine-binding globulin (Serpin A7) (T4-binding globulin)	THBG_HUMAN	SUBCELLULAR LOCATION: Secreted.	SERPINA7	P05543	2
0.923702	15.0035	2.68812	0.0221482	0.235814	-3.55146	Clusterin (Aging-associated gene 4 protein) (Apolipoprotein J) (Apo-J) (Complement cytolysis inhibitor) (CLI) (Complement-associated protein SP-40,40) (Ku70-binding protein 1) (NA1/NA2) (Testosterone-repressed prostate message 2) (TRPM-2) [Cleaved into: Clusterin beta chain (ApoJalpha) (Complement cytolysis inhibitor a chain); Clusterin alpha chain (ApoJbeta) (Complement cytolysis inhibitor b cha…	CLUS_HUMAN	SUBCELLULAR LOCATION: Isoform 1: Secreted. Note=Can retrotranslocate from the secretory compartments to the cytosol upon cellular stress.; SUBCELLULAR LOCATION: Nucleus. Cytoplasm. Mitochondrion membrane; Peripheral membrane protein; Cytoplasmic side. Cytoplasm, cytosol. Microsome. Endoplasmic reticulum. Cytoplasmic vesicle, secretory vesicle, chromaffin granule {ECO:0000250}. Note=Isoforms lacki…	CLU	P10909	11
0.923243	13.4781	3.39812	0.00647351	0.143094	-2.35936	Signal peptidase complex subunit 2 (EC 3.4.-.-) (Microsomal signal peptidase 25 kDa subunit) (SPase 25 kDa subunit)	SPCS2_HUMAN	SUBCELLULAR LOCATION: Microsome membrane {ECO:0000250}; Multi-pass membrane protein {ECO:0000250}. Endoplasmic reticulum membrane {ECO:0000250}; Multi-pass membrane protein {ECO:0000250}.	SPCS2	Q15005	2
0.903725	14.3217	3.50466	0.00539695	0.133125	-2.18126	Afamin (Alpha-albumin) (Alpha-Alb)	AFAM_HUMAN	SUBCELLULAR LOCATION: Secreted {ECO:0000269|PubMed:12463752, ECO:0000269|PubMed:15952736, ECO:0000269|PubMed:26902720, ECO:0000269|PubMed:7517938}.	AFM	P43652	7
0.895633	14.959	4.20409	0.00168535	0.0742789	-1.0369	Thymosin beta-4 (T beta-4) (Fx) [Cleaved into: Hematopoietic system regulatory peptide (Seraspenide)]	TYB4_HUMAN	SUBCELLULAR LOCATION: Cytoplasm, cytoskeleton.	TMSB4X	P62328	2
0.890365	13.4983	2.65413	0.0234989	0.236759	-3.60805	Immunoglobulin heavy constant gamma 4 (Ig gamma-4 chain C region)	IGHG4_HUMAN	SUBCELLULAR LOCATION: Secreted {ECO:0000303|PubMed:20176268, ECO:0000303|PubMed:22158414}. Cell membrane {ECO:0000303|PubMed:20176268, ECO:0000303|PubMed:22158414}.	IGHG4	P01861	4
0.889181	15.3603	1.84785	0.0933741	0.423301	-4.88933	Alpha-1-antichymotrypsin (ACT) (Cell growth-inhibiting gene 24/25 protein) (Serpin A3) [Cleaved into: Alpha-1-antichymotrypsin His-Pro-less]	AACT_HUMAN	SUBCELLULAR LOCATION: Secreted.	SERPINA3	P01011	14
0.88111	15.3316	2.31111	0.0426045	0.311744	-4.17084	Ferritin heavy chain (Ferritin H subunit) (EC 1.16.3.1) (Cell proliferation-inducing gene 15 protein) [Cleaved into: Ferritin heavy chain, N-terminally processed]	FRIH_HUMAN		FTH1	P02794	5
0.880335	15.0606	3.07928	0.0112152	0.192078	-2.89513	Liver carboxylesterase 1 (Acyl-coenzyme A:cholesterol acyltransferase) (ACAT) (Brain carboxylesterase hBr1) (Carboxylesterase 1) (CE-1) (hCE-1) (EC 3.1.1.1) (Cocaine carboxylesterase) (Egasyn) (HMSE) (Methylumbelliferyl-acetate deacetylase 1) (EC 3.1.1.56) (Monocyte/macrophage serine esterase) (Retinyl ester hydrolase) (REH) (Serine esterase 1) (Triacylglycerol hydrolase) (TGH)	EST1_HUMAN	SUBCELLULAR LOCATION: Endoplasmic reticulum lumen {ECO:0000269|PubMed:10562416}.	CES1	P23141	10
0.879622	17.1083	5.1907	0.000364065	0.0315922	0.469191	2-iminobutanoate/2-iminopropanoate deaminase (EC 3.5.99.10) (14.5 kDa translational inhibitor protein) (hp14.5) (p14.5) (Heat-responsive protein 12) (Reactive intermediate imine deaminase A homolog) (Translation inhibitor L-PSP ribonuclease) (EC 3.1.-.-) (UK114 antigen homolog)	RIDA_HUMAN	SUBCELLULAR LOCATION: Cytoplasm {ECO:0000269|PubMed:8973653}. Nucleus {ECO:0000269|PubMed:8973653}. Peroxisome {ECO:0000250|UniProtKB:P52759}. Mitochondrion {ECO:0000250|UniProtKB:P52759}. Note=Mostly cytoplasmic but, in less differentiated cells occasionally nuclear. {ECO:0000269|PubMed:8973653}.	RIDA	P52758	4
0.878803	15.2234	2.40082	0.0364884	0.289691	-4.02545	Adiponectin (30 kDa adipocyte complement-related protein) (Adipocyte complement-related 30 kDa protein) (ACRP30) (Adipocyte, C1q and collagen domain-containing protein) (Adipose most abundant gene transcript 1 protein) (apM-1) (Gelatin-binding protein)	ADIPO_HUMAN	SUBCELLULAR LOCATION: Secreted.	ADIPOQ	Q15848	2
0.877526	15.4793	4.83605	0.000621633	0.0436038	-0.0554612	Immunoglobulin heavy constant mu (Ig mu chain C region) (Ig mu chain C region BOT) (Ig mu chain C region GAL) (Ig mu chain C region OU)	IGHM_HUMAN	SUBCELLULAR LOCATION: Isoform 1: Secreted. Note=During differentiation, B-lymphocytes switch from expression of membrane-bound IgM to secretion of IgM.; SUBCELLULAR LOCATION: Isoform 2: Cell membrane; Single-pass type I membrane protein.	IGHM	P01871	9
0.875507	15.5663	3.91118	0.00272479	0.0970309	-1.5099	Alpha-synuclein (Non-A beta component of AD amyloid) (Non-A4 component of amyloid precursor) (NACP)	SYUA_HUMAN	SUBCELLULAR LOCATION: Cytoplasm, cytosol {ECO:0000269|PubMed:24936070, ECO:0000269|PubMed:25561023}. Membrane {ECO:0000269|PubMed:24936070}. Nucleus {ECO:0000269|PubMed:12859192, ECO:0000269|PubMed:24936070}. Cell junction, synapse {ECO:0000269|PubMed:15282274}. Secreted {ECO:0000269|PubMed:24936070}. Note=Membrane-bound in dopaminergic neurons. {ECO:0000269|PubMed:15282274}.	SNCA	P37840	5
0.8714	15.8598	2.87912	0.0158802	0.21321	-3.2318	Prostaglandin-H2 D-isomerase (EC 5.3.99.2) (Beta-trace protein) (Cerebrin-28) (Glutathione-independent PGD synthase) (Lipocalin-type prostaglandin-D synthase) (Prostaglandin-D2 synthase) (PGD2 synthase) (PGDS) (PGDS2)	PTGDS_HUMAN	SUBCELLULAR LOCATION: Rough endoplasmic reticulum {ECO:0000269|PubMed:9065498}. Nucleus membrane {ECO:0000269|PubMed:9065498}. Golgi apparatus {ECO:0000269|PubMed:9065498}. Cytoplasm, perinuclear region {ECO:0000269|PubMed:9065498}. Secreted {ECO:0000269|PubMed:9065498}. Note=Detected on rough endoplasmic reticulum of arachnoid and menigioma cells. Localized to the nuclear envelope, Golgi apparat…	PTGDS	P41222	2
0.862238	16.6962	5.2272	0.00034491	0.030744	0.522078	Adipogenesis regulatory factor (Adipogenesis factor rich in obesity) (Adipose most abundant gene transcript 2 protein) (Adipose-specific protein 2) (apM-2)	ADIRF_HUMAN	SUBCELLULAR LOCATION: Nucleus {ECO:0000269|PubMed:23239344}.	ADIRF	Q15847	3
0.856978	14.5954	1.49029	0.165984	0.527195	-5.38856	Reticulocalbin-3 (EF-hand calcium-binding protein RLP49)	RCN3_HUMAN	SUBCELLULAR LOCATION: Endoplasmic reticulum lumen {ECO:0000255|PROSITE-ProRule:PRU10138}.	RCN3	Q96D15	4
0.854697	16.1542	1.76157	0.107607	0.448672	-5.01514	Fibrinogen gamma chain	FIBG_HUMAN	SUBCELLULAR LOCATION: Secreted {ECO:0000269|PubMed:10074346, ECO:0000269|PubMed:19296670, ECO:0000269|PubMed:9628725}.	FGG	P02679	16
0.852671	13.4612	4.36631	0.00129784	0.062075	-0.779595	Uncharacterized protein C1orf50	CA050_HUMAN		C1orf50	Q9BV19	2
0.849414	15.5774	4.01102	0.00231042	0.0915302	-1.34754	Heme-binding protein 2 (Placental protein 23) (PP23) (Protein SOUL)	HEBP2_HUMAN	SUBCELLULAR LOCATION: Cytoplasm {ECO:0000269|PubMed:17098234}. Mitochondrion {ECO:0000269|PubMed:17098234}. Note=Mainly localized to the cytoplasm with a much lower abundance in the mitochondrion. {ECO:0000269|PubMed:17098234}.	HEBP2	Q9Y5Z4	9
0.848477	15.706	2.64277	0.0239683	0.239195	-3.62694	Thymosin beta-10	TYB10_HUMAN	SUBCELLULAR LOCATION: Cytoplasm, cytoskeleton.	TMSB10	P63313	2
0.848369	16.767	3.7786	0.00339834	0.104947	-1.72718	Proteasome subunit alpha type-7 (EC 3.4.25.1) (Proteasome subunit RC6-1) (Proteasome subunit XAPC7)	PSA7_HUMAN	SUBCELLULAR LOCATION: Cytoplasm {ECO:0000269|PubMed:12181345}. Nucleus {ECO:0000269|PubMed:12181345}.	PSMA7	O14818	9
0.848051	14.6544	3.22358	0.00873819	0.167177	-2.65231	Heparin cofactor 2 (Heparin cofactor II) (HC-II) (Protease inhibitor leuserpin-2) (HLS2) (Serpin D1)	HEP2_HUMAN		SERPIND1	P05546	10
0.840051	15.4278	1.89034	0.0870205	0.414631	-4.82628	Inter-alpha-trypsin inhibitor heavy chain H4 (ITI heavy chain H4) (ITI-HC4) (Inter-alpha-inhibitor heavy chain 4) (Inter-alpha-trypsin inhibitor family heavy chain-related protein) (IHRP) (Plasma kallikrein sensitive glycoprotein 120) (Gp120) (PK-120) [Cleaved into: 70 kDa inter-alpha-trypsin inhibitor heavy chain H4; 35 kDa inter-alpha-trypsin inhibitor heavy chain H4]	ITIH4_HUMAN	SUBCELLULAR LOCATION: Secreted.	ITIH4	Q14624	17
0.837834	15.8123	2.02217	0.0697739	0.382394	-4.62655	Protein S100-A8 (Calgranulin-A) (Calprotectin L1L subunit) (Cystic fibrosis antigen) (CFAG) (Leukocyte L1 complex light chain) (Migration inhibitory factor-related protein 8) (MRP-8) (p8) (S100 calcium-binding protein A8) (Urinary stone protein band A)	S10A8_HUMAN	SUBCELLULAR LOCATION: Secreted. Cytoplasm. Cytoplasm, cytoskeleton. Cell membrane; Peripheral membrane protein. Note=Predominantly localized in the cytoplasm. Upon elevation of the intracellular calcium level, translocated from the cytoplasm to the cytoskeleton and the cell membrane. Upon neutrophil activation or endothelial adhesion of monocytes, is secreted via a microtubule-mediated, alternati…	S100A8	P05109	6
0.832714	16.7621	5.56861	0.00020997	0.0216711	1.00655	Reticulon-3 (Homolog of ASY protein) (HAP) (Neuroendocrine-specific protein-like 2) (NSP-like protein 2) (Neuroendocrine-specific protein-like II) (NSP-like protein II) (NSPLII)	RTN3_HUMAN	SUBCELLULAR LOCATION: Endoplasmic reticulum membrane {ECO:0000269|PubMed:12811824, ECO:0000269|PubMed:15286784, ECO:0000269|PubMed:16054885, ECO:0000269|PubMed:16979658, ECO:0000269|PubMed:17031492, ECO:0000269|PubMed:17182608, ECO:0000269|PubMed:17191123, ECO:0000269|PubMed:24262037, ECO:0000269|PubMed:29117567}; Multi-pass membrane protein {ECO:0000255}. Golgi apparatus membrane {ECO:0000269|Pu…	RTN3	O95197	2
0.826864	14.985	3.66707	0.0040987	0.114008	-1.9113	Heat shock protein 105 kDa (Antigen NY-CO-25) (Heat shock 110 kDa protein)	HS105_HUMAN	SUBCELLULAR LOCATION: Cytoplasm {ECO:0000269|PubMed:9931472}.	HSPH1	Q92598	7
0.823966	13.8537	2.71376	0.0211806	0.234999	-3.50869	Angiopoietin-related protein 2 (Angiopoietin-like protein 2)	ANGL2_HUMAN	SUBCELLULAR LOCATION: Secreted.	ANGPTL2	Q9UKU9	3
0.817704	14.2336	3.02761	0.012267	0.199766	-2.98211	Hemoglobin subunit delta (Delta-globin) (Hemoglobin delta chain)	HBD_HUMAN		HBD	P02042	7
0.81548	14.4429	1.85182	0.0927624	0.42304	-4.88346	Coagulation factor X (EC 3.4.21.6) (Stuart factor) (Stuart-Prower factor) [Cleaved into: Factor X light chain; Factor X heavy chain; Activated factor Xa heavy chain]	FA10_HUMAN	SUBCELLULAR LOCATION: Secreted.	F10	P00742	2
0.812383	15.1934	2.46778	0.032491	0.270277	-3.916	Fatty acid synthase (EC 2.3.1.85) [Includes: [Acyl-carrier-protein] S-acetyltransferase (EC 2.3.1.38); [Acyl-carrier-protein] S-malonyltransferase (EC 2.3.1.39); 3-oxoacyl-[acyl-carrier-protein] synthase (EC 2.3.1.41); 3-oxoacyl-[acyl-carrier-protein] reductase (EC 1.1.1.100); 3-hydroxyacyl-[acyl-carrier-protein] dehydratase (EC 4.2.1.59); Enoyl-[acyl-carrier-protein] reductase (EC 1.3.1.39); Ole…	FAS_HUMAN	SUBCELLULAR LOCATION: Cytoplasm {ECO:0000269|PubMed:17081065}. Melanosome {ECO:0000269|PubMed:17081065}. Note=Identified by mass spectrometry in melanosome fractions from stage I to stage IV.	FASN	P49327	22
0.806711	14.9752	1.50023	0.163431	0.524103	-5.37554	Periostin (PN) (Osteoblast-specific factor 2) (OSF-2)	POSTN_HUMAN	SUBCELLULAR LOCATION: Golgi apparatus {ECO:0000250|UniProtKB:Q62009}. Secreted {ECO:0000269|PubMed:18450759, ECO:0000269|PubMed:26273833}. Secreted, extracellular space, extracellular matrix {ECO:0000269|PubMed:12235007, ECO:0000269|PubMed:18450759}. Note=Colocalizes with BMP1 in the Golgi. {ECO:0000250|UniProtKB:Q62009}.	POSTN	Q15063	9
0.805464	15.443	3.28038	0.00792342	0.161852	-2.55684	Fatty acid-binding protein, adipocyte (Adipocyte lipid-binding protein) (ALBP) (Adipocyte-type fatty acid-binding protein) (A-FABP) (AFABP) (Fatty acid-binding protein 4)	FABP4_HUMAN	SUBCELLULAR LOCATION: Cytoplasm {ECO:0000250|UniProtKB:P04117}. Nucleus {ECO:0000250|UniProtKB:P04117}. Note=Depending on the nature of the ligand, a conformation change exposes a nuclear localization motif and the protein is transported into the nucleus. Subject to constitutive nuclear export. {ECO:0000250|UniProtKB:P04117}.	FABP4	P15090	5
0.804702	15.4205	4.64041	0.000841493	0.047831	-0.353135	Cathepsin D (EC 3.4.23.5) [Cleaved into: Cathepsin D light chain; Cathepsin D heavy chain]	CATD_HUMAN	SUBCELLULAR LOCATION: Lysosome. Melanosome. Secreted, extracellular space. Note=Identified by mass spectrometry in melanosome fractions from stage I to stage IV. In aortic samples, detected as an extracellular protein loosely bound to the matrix (PubMed:20551380). {ECO:0000269|PubMed:20551380}.	CTSD	P07339	17
0.804368	15.1473	3.86966	0.00291934	0.0970309	-1.57776	Cathepsin Z (EC 3.4.18.1) (Cathepsin P) (Cathepsin X)	CATZ_HUMAN	SUBCELLULAR LOCATION: Lysosome.	CTSZ	Q9UBR2	4
0.800227	15.3381	4.67061	0.000802773	0.0477473	-0.306805	Histamine N-methyltransferase (HMT) (EC 2.1.1.8)	HNMT_HUMAN	SUBCELLULAR LOCATION: Cytoplasm {ECO:0000269|PubMed:26206890}.	HNMT	P50135	2
0.794354	14.3823	5.38967	0.00027179	0.0259991	0.754927	Protein AMBP [Cleaved into: Alpha-1-microglobulin (Protein HC) (Alpha-1 microglycoprotein) (Complex-forming glycoprotein heterogeneous in charge); Inter-alpha-trypsin inhibitor light chain (ITI-LC) (Bikunin) (EDC1) (HI-30) (Uronic-acid-rich protein); Trypstatin]	AMBP_HUMAN	SUBCELLULAR LOCATION: Secreted.	AMBP	P02760	8
0.793997	14.5349	2.94424	0.014179	0.208277	-3.12236	Complement component C6	CO6_HUMAN	SUBCELLULAR LOCATION: Secreted.	C6	P13671	5
0.788996	15.8412	4.18561	0.00173665	0.0748479	-1.06643	Galectin-1 (Gal-1) (14 kDa laminin-binding protein) (HLBP14) (14 kDa lectin) (Beta-galactoside-binding lectin L-14-I) (Galaptin) (HBL) (HPL) (Lactose-binding lectin 1) (Lectin galactoside-binding soluble 1) (Putative MAPK-activating protein PM12) (S-Lac lectin 1)	LEG1_HUMAN	SUBCELLULAR LOCATION: Secreted, extracellular space, extracellular matrix {ECO:0000269|PubMed:14617626}.	LGALS1	P09382	9
0.78674	14.9301	1.93043	0.0813952	0.403775	-4.76618	Prothrombin (EC 3.4.21.5) (Coagulation factor II) [Cleaved into: Activation peptide fragment 1; Activation peptide fragment 2; Thrombin light chain; Thrombin heavy chain]	THRB_HUMAN	SUBCELLULAR LOCATION: Secreted, extracellular space.	F2	P00734	12
0.78449	16.2561	4.7969	0.000660185	0.0454254	-0.114573	Apolipoprotein D (Apo-D) (ApoD)	APOD_HUMAN	SUBCELLULAR LOCATION: Secreted.	APOD	P05090	5
0.783255	13.3388	2.735	0.0204114	0.234761	-3.47323	Complement component C7	CO7_HUMAN	SUBCELLULAR LOCATION: Secreted.	C7	P10643	4
0.771874	15.225	2.4335	0.0344808	0.279408	-3.97213	Immunoglobulin heavy constant gamma 3 (HDC) (Heavy chain disease protein) (Ig gamma-3 chain C region)	IGHG3_HUMAN	SUBCELLULAR LOCATION: Secreted {ECO:0000303|PubMed:20176268, ECO:0000303|PubMed:22158414}. Cell membrane {ECO:0000303|PubMed:20176268, ECO:0000303|PubMed:22158414}.	IGHG3	P01860	4
0.771628	15.2514	4.45155	0.00113298	0.0590394	-0.645835	Up-regulated during skeletal muscle growth protein 5 (Diabetes-associated protein in insulin-sensitive tissues) (HCV F-transactivated protein 2)	USMG5_HUMAN	SUBCELLULAR LOCATION: Mitochondrion membrane {ECO:0000250}; Single-pass membrane protein {ECO:0000250}.	USMG5	Q96IX5	2
0.766823	14.8565	4.60966	0.00088294	0.0487731	-0.400432	Ras-related protein Rab-1B	RAB1B_HUMAN	SUBCELLULAR LOCATION: Cytoplasm {ECO:0000269|PubMed:11389151}. Membrane {ECO:0000269|PubMed:11389151}; Lipid-anchor {ECO:0000269|PubMed:11389151}; Cytoplasmic side {ECO:0000269|PubMed:11389151}. Preautophagosomal structure membrane {ECO:0000269|PubMed:20545908}; Lipid-anchor {ECO:0000305}; Cytoplasmic side {ECO:0000305}. Note=Targeted by REP1 to membranes of specific subcellular compartments incl…	RAB1B	Q9H0U4	5
0.762964	13.7498	4.32366	0.00138965	0.0642329	-0.846899	Actin, cytoplasmic 2 (Gamma-actin) [Cleaved into: Actin, cytoplasmic 2, N-terminally processed]	ACTG_HUMAN	SUBCELLULAR LOCATION: Cytoplasm, cytoskeleton {ECO:0000269|PubMed:28493397}.	ACTG1	P63261	2
0.762591	15.6957	1.60279	0.139035	0.490814	-5.23813	C-reactive protein [Cleaved into: C-reactive protein(1-205)]	CRP_HUMAN	SUBCELLULAR LOCATION: Secreted.	CRP	P02741	2
0.761451	14.9434	5.32432	0.000298991	0.0277853	0.661769	HD domain-containing protein 2 (Hepatitis C virus NS5A-transactivated protein 2) (HCV NS5A-transactivated protein 2)	HDDC2_HUMAN		HDDC2	Q7Z4H3	4
0.758645	13.5914	1.91484	0.0835405	0.408013	-4.78961	Tetranectin (TN) (C-type lectin domain family 3 member B) (Plasminogen kringle 4-binding protein)	TETN_HUMAN	SUBCELLULAR LOCATION: Secreted.	CLEC3B	P05452	2
0.756734	16.2402	3.37759	0.00670511	0.146097	-2.39374	Cathepsin B (EC 3.4.22.1) (APP secretase) (APPS) (Cathepsin B1) [Cleaved into: Cathepsin B light chain; Cathepsin B heavy chain]	CATB_HUMAN	SUBCELLULAR LOCATION: Lysosome {ECO:0000269|PubMed:16733801}. Melanosome. Secreted, extracellular space {ECO:0000250}. Note=Identified by mass spectrometry in melanosome fractions from stage I to stage IV.	CTSB	P07858	5
0.755551	17.0101	5.51201	0.000227718	0.0229003	0.9275	Glutathione S-transferase omega-1 (GSTO-1) (EC 2.5.1.18) (Glutathione S-transferase omega 1-1) (GSTO 1-1) (Glutathione-dependent dehydroascorbate reductase) (EC 1.8.5.1) (Monomethylarsonic acid reductase) (MMA(V) reductase) (EC 1.20.4.2) (S-(Phenacyl)glutathione reductase) (SPG-R)	GSTO1_HUMAN	SUBCELLULAR LOCATION: Cytoplasm, cytosol {ECO:0000269|PubMed:11511179}.	GSTO1	P78417	9
0.755067	16.3585	3.90341	0.00276014	0.0970309	-1.52259	Platelet glycoprotein 4 (Fatty acid translocase) (FAT) (Glycoprotein IIIb) (GPIIIB) (Leukocyte differentiation antigen CD36) (PAS IV) (PAS-4) (Platelet collagen receptor) (Platelet glycoprotein IV) (GPIV) (Thrombospondin receptor) (CD antigen CD36)	CD36_HUMAN	SUBCELLULAR LOCATION: Cell membrane {ECO:0000269|PubMed:16880211}; Multi-pass membrane protein {ECO:0000255}. Membrane raft {ECO:0000269|PubMed:16880211}. Golgi apparatus {ECO:0000269|PubMed:16880211}. Apical cell membrane {ECO:0000250|UniProtKB:Q08857}. Note=Upon ligand-binding, internalized through dynamin-dependent endocytosis. {ECO:0000269|PubMed:20037584}.	CD36	P16671	6
0.751201	14.9388	1.75896	0.108067	0.449937	-5.01891	Fibrinogen alpha chain [Cleaved into: Fibrinopeptide A; Fibrinogen alpha chain]	FIBA_HUMAN	SUBCELLULAR LOCATION: Secreted {ECO:0000269|PubMed:19296670, ECO:0000269|PubMed:9628725}.	FGA	P02671	26
0.748213	16.9969	2.57769	0.0268432	0.251864	-3.7349	Acyl-CoA-binding protein (ACBP) (Diazepam-binding inhibitor) (DBI) (Endozepine) (EP)	ACBP_HUMAN	SUBCELLULAR LOCATION: Endoplasmic reticulum {ECO:0000269|PubMed:17953517, ECO:0000269|PubMed:21698759}. Golgi apparatus {ECO:0000269|PubMed:17953517, ECO:0000269|PubMed:21698759}. Note=Golgi localization is dependent on ligand binding (PubMed:17953517). {ECO:0000269|PubMed:17953517}.	DBI	P07108	4
0.743887	14.5626	3.03	0.0122161	0.199766	-2.97808	Ceruloplasmin (EC 1.16.3.1) (Ferroxidase)	CERU_HUMAN	SUBCELLULAR LOCATION: Secreted. Note=Colocalizes with GCP1 in secretory intracellular compartments. {ECO:0000250}.	CP	P00450	14
0.743055	15.2629	3.39297	0.00653083	0.143094	-2.36798	Mammalian ependymin-related protein 1 (MERP-1) (Upregulated in colorectal cancer gene 1 protein)	EPDR1_HUMAN	SUBCELLULAR LOCATION: Secreted.	EPDR1	Q9UM22	5
0.741973	14.0952	3.26671	0.00811218	0.163423	-2.57982	Complement factor H (H factor 1)	CFAH_HUMAN	SUBCELLULAR LOCATION: Secreted.	CFH	P08603	20
0.735207	15.4845	1.97197	0.0759249	0.391913	-4.7033	Myosin-11 (Myosin heavy chain 11) (Myosin heavy chain, smooth muscle isoform) (SMMHC)	MYH11_HUMAN	SUBCELLULAR LOCATION: Melanosome {ECO:0000269|PubMed:17081065}. Note=Identified by mass spectrometry in melanosome fractions from stage I to stage IV. Thick filaments of the myofibrils.	MYH11	P35749	57
0.733797	17.5448	3.06667	0.011463	0.193784	-2.91635	Nuclear transport factor 2 (NTF-2) (Placental protein 15) (PP15)	NTF2_HUMAN	SUBCELLULAR LOCATION: Cytoplasm, cytosol {ECO:0000269|PubMed:10679025, ECO:0000269|PubMed:7744965}. Nucleus outer membrane {ECO:0000250|UniProtKB:P61972}. Nucleus, nuclear pore complex {ECO:0000250|UniProtKB:P61972}. Nucleus inner membrane {ECO:0000250|UniProtKB:P61972}. Nucleus, nucleoplasm {ECO:0000269|PubMed:10679025}. Note=At steady state it is essentially nucleoplasmic, enriched in nucleopla…	NUTF2	P61970	3
0.733664	15.5079	2.76934	0.0192261	0.230638	-3.41583	Complement factor B (EC 3.4.21.47) (C3/C5 convertase) (Glycine-rich beta glycoprotein) (GBG) (PBF2) (Properdin factor B) [Cleaved into: Complement factor B Ba fragment; Complement factor B Bb fragment]	CFAB_HUMAN	SUBCELLULAR LOCATION: Secreted.	CFB	P00751	15
0.729949	14.0608	2.46523	0.0326353	0.270604	-3.92019	2-oxoglutarate dehydrogenase-like, mitochondrial (EC 1.2.4.-) (2-oxoglutarate dehydrogenase complex component E1-like) (OGDC-E1-like) (Alpha-ketoglutarate dehydrogenase-like)	OGDHL_HUMAN	SUBCELLULAR LOCATION: Mitochondrion matrix {ECO:0000250}.	OGDHL	Q9ULD0	4
0.729173	14.8806	2.718	0.021025	0.234999	-3.50162	Serine/threonine-protein kinase N2 (EC 2.7.11.13) (PKN gamma) (Protein kinase C-like 2) (Protein-kinase C-related kinase 2)	PKN2_HUMAN	SUBCELLULAR LOCATION: Cytoplasm {ECO:0000269|PubMed:11356191, ECO:0000269|PubMed:17332740}. Nucleus {ECO:0000269|PubMed:11356191}. Membrane {ECO:0000250|UniProtKB:Q8BWW9}. Cell projection, lamellipodium {ECO:0000269|PubMed:11356191}. Cytoplasm, cytoskeleton {ECO:0000269|PubMed:11356191}. Cleavage furrow {ECO:0000269|PubMed:17332740}. Midbody {ECO:0000269|PubMed:17332740}. Cell junction {ECO:00002…	PKN2	Q16513	2
0.728043	15.0138	2.27964	0.0449774	0.320147	-4.22147	Serum paraoxonase/arylesterase 1 (PON 1) (EC 3.1.1.2) (EC 3.1.1.81) (EC 3.1.8.1) (Aromatic esterase 1) (A-esterase 1) (K-45) (Serum aryldialkylphosphatase 1)	PON1_HUMAN	SUBCELLULAR LOCATION: Secreted, extracellular space.	PON1	P27169	5
0.726391	15.206	1.64571	0.129817	0.479413	-5.17902	Carbonic anhydrase 3 (EC 4.2.1.1) (Carbonate dehydratase III) (Carbonic anhydrase III) (CA-III)	CAH3_HUMAN	SUBCELLULAR LOCATION: Cytoplasm.	CA3	P07451	3
0.724945	16.0804	1.77487	0.105292	0.44609	-4.99596	Coactosin-like protein	COTL1_HUMAN	SUBCELLULAR LOCATION: Cytoplasm {ECO:0000269|PubMed:11583571}. Cytoplasm, cytoskeleton {ECO:0000269|PubMed:11583571}. Nucleus {ECO:0000269|PubMed:19807693}.	COTL1	Q14019	4
0.721265	16.0013	1.99538	0.0729958	0.390311	-4.66761	Transgelin (22 kDa actin-binding protein) (Protein WS3-10) (Smooth muscle protein 22-alpha) (SM22-alpha)	TAGL_HUMAN	SUBCELLULAR LOCATION: Cytoplasm {ECO:0000305}.	TAGLN	Q01995	17
0.712023	14.9657	1.42908	0.182466	0.543363	-5.46748	Nicotinate-nucleotide pyrophosphorylase [carboxylating] (EC 2.4.2.19) (Quinolinate phosphoribosyltransferase [decarboxylating]) (QAPRTase) (QPRTase)	NADC_HUMAN		QPRT	Q15274	3
0.706603	13.9892	3.79614	0.0033001	0.102722	-1.69834	SH3 domain-binding glutamic acid-rich-like protein 3 (SH3 domain-binding protein 1) (SH3BP-1)	SH3L3_HUMAN	SUBCELLULAR LOCATION: Cytoplasm. Nucleus.	SH3BGRL3	Q9H299	5
0.704247	16.0646	4.6778	0.000793842	0.0477473	-0.295803	CDGSH iron-sulfur domain-containing protein 2 (Endoplasmic reticulum intermembrane small protein) (MitoNEET-related 1 protein) (Miner1) (Nutrient-deprivation autophagy factor-1) (NAF-1)	CISD2_HUMAN	SUBCELLULAR LOCATION: Endoplasmic reticulum membrane; Single-pass membrane protein. Mitochondrion outer membrane; Single-pass membrane protein. Note=According to PubMed:20010695, it mainly localizes to the endoplasmic reticulum. However, experiments in mouse showed that it mainly localizes to the mitochondrion outer membrane.	CISD2	Q8N5K1	4
0.70099	14.8958	6.24557	8.23449e-05	0.0138634	1.91287	Leucine-rich repeat-containing protein 57	LRC57_HUMAN	SUBCELLULAR LOCATION: Membrane {ECO:0000305}; Lipid-anchor {ECO:0000305}.	LRRC57	Q8N9N7	3
0.697788	15.7537	1.72776	0.113704	0.458322	-5.06359	Protein S100-P (Migration-inducing gene 9 protein) (MIG9) (Protein S100-E) (S100 calcium-binding protein P)	S100P_HUMAN	SUBCELLULAR LOCATION: Nucleus. Cytoplasm. Cell projection, microvillus membrane. Note=Colocalizes with S100PBP in the nucleus. Colocolizes with EZR in the microvilli in a calcium-dependent manner.	S100P	P25815	2
0.69763	14.5909	3.43956	0.00603065	0.139954	-2.29001	Gamma-glutamyl hydrolase (EC 3.4.19.9) (Conjugase) (GH) (Gamma-Glu-X carboxypeptidase)	GGH_HUMAN	SUBCELLULAR LOCATION: Secreted, extracellular space {ECO:0000305}. Lysosome {ECO:0000269|PubMed:12643545}. Melanosome {ECO:0000269|PubMed:12643545}. Note=While its intracellular location is primarily the lysosome, most of the enzyme activity is secreted. Identified by mass spectrometry in melanosome fractions from stage I to stage IV. {ECO:0000269|PubMed:12643545}.	GGH	Q92820	3
0.697544	14.596	1.26727	0.232834	0.598202	-5.6652	ATP-dependent RNA helicase DDX3Y (EC 3.6.4.13) (DEAD box protein 3, Y-chromosomal)	DDX3Y_HUMAN	SUBCELLULAR LOCATION: Cytoplasm {ECO:0000269|PubMed:15383328}. Nucleus {ECO:0000269|PubMed:15383328}. Note=Shuttles between the nucleus and the cytoplasm in an XPO1-dependent manner.	DDX3Y	O15523	2
0.693745	12.8121	1.92063	0.082737	0.407656	-4.78091	Apolipoprotein(a) (Apo(a)) (Lp(a)) (EC 3.4.21.-)	APOA_HUMAN		LPA	P08519	2
0.69304	14.9618	2.99342	0.0130173	0.201422	-3.03964	Arylsulfatase B (ASB) (EC 3.1.6.12) (N-acetylgalactosamine-4-sulfatase) (G4S)	ARSB_HUMAN	SUBCELLULAR LOCATION: Lysosome {ECO:0000250|UniProtKB:P50429}. Cell surface {ECO:0000250|UniProtKB:P50429}.	ARSB	P15848	2
0.692953	14.2307	2.31739	0.0421458	0.311744	-4.16072	C4b-binding protein alpha chain (C4bp) (Proline-rich protein) (PRP)	C4BPA_HUMAN	SUBCELLULAR LOCATION: Secreted.	C4BPA	P04003	3
0.684419	15.6635	3.36579	0.00684219	0.147445	-2.41352					P04434	2
0.681483	15.9476	2.73174	0.0205276	0.234999	-3.47868	Proteasome subunit alpha type-5 (EC 3.4.25.1) (Macropain zeta chain) (Multicatalytic endopeptidase complex zeta chain) (Proteasome zeta chain)	PSA5_HUMAN	SUBCELLULAR LOCATION: Cytoplasm {ECO:0000269|PubMed:12181345}. Nucleus {ECO:0000269|PubMed:12181345}.	PSMA5	P28066	9
0.681278	14.9483	2.14901	0.0562617	0.350252	-4.42918	Ecto-ADP-ribosyltransferase 3 (EC 2.4.2.31) (ADP-ribosyltransferase C2 and C3 toxin-like 3) (ARTC3) (Mono(ADP-ribosyl)transferase 3) (NAD(P)(+)--arginine ADP-ribosyltransferase 3)	NAR3_HUMAN	SUBCELLULAR LOCATION: Cell membrane; Lipid-anchor, GPI-anchor.	ART3	Q13508	3
0.677934	14.8275	6.08986	0.000101564	0.0145435	1.71073	Ubiquitin-conjugating enzyme E2 H (EC 2.3.2.23) ((E3-independent) E2 ubiquitin-conjugating enzyme H) (EC 2.3.2.24) (E2 ubiquitin-conjugating enzyme H) (UbcH2) (Ubiquitin carrier protein H) (Ubiquitin-conjugating enzyme E2-20K) (Ubiquitin-protein ligase H)	UBE2H_HUMAN		UBE2H	P62256	2
0.672634	14.7251	2.36338	0.0389295	0.299901	-4.08632	Band 3 anion transport protein (Anion exchange protein 1) (AE 1) (Anion exchanger 1) (Solute carrier family 4 member 1) (CD antigen CD233)	B3AT_HUMAN	SUBCELLULAR LOCATION: Cell membrane {ECO:0000269|PubMed:10926824, ECO:0000269|PubMed:24121512, ECO:0000269|PubMed:26542571, ECO:0000269|PubMed:7506871}; Multi-pass membrane protein {ECO:0000269|PubMed:26542571}. Basolateral cell membrane {ECO:0000269|PubMed:7506871}; Multi-pass membrane protein {ECO:0000269|PubMed:7506871}. Note=Detected in the erythrocyte cell membrane and on the basolateral mem…	SLC4A1	P02730	9
0.672466	16.2712	4.95519	0.000518334	0.0408993	0.122955	Very-long-chain 3-oxoacyl-CoA reductase (EC 1.1.1.330) (17-beta-hydroxysteroid dehydrogenase 12) (17-beta-HSD 12) (3-ketoacyl-CoA reductase) (KAR) (Estradiol 17-beta-dehydrogenase 12) (EC 1.1.1.62) (Short chain dehydrogenase/reductase family 12C member 1)	DHB12_HUMAN	SUBCELLULAR LOCATION: Endoplasmic reticulum membrane {ECO:0000269|PubMed:12482854}; Multi-pass membrane protein {ECO:0000269|PubMed:12482854}.	HSD17B12	Q53GQ0	4
0.672296	14.6018	1.53702	0.154281	0.513485	-5.32689	Inter-alpha-trypsin inhibitor heavy chain H3 (ITI heavy chain H3) (ITI-HC3) (Inter-alpha-inhibitor heavy chain 3) (Serum-derived hyaluronan-associated protein) (SHAP)	ITIH3_HUMAN	SUBCELLULAR LOCATION: Secreted.	ITIH3	Q06033	5
0.669525	14.419	1.99544	0.0729883	0.390311	-4.66752	Transforming protein RhoA (Rho cDNA clone 12) (h12)	RHOA_HUMAN	SUBCELLULAR LOCATION: Cell membrane; Lipid-anchor; Cytoplasmic side. Cytoplasm, cytoskeleton. Cleavage furrow. Cytoplasm, cell cortex {ECO:0000269|PubMed:9635436}. Midbody. Cell projection, lamellipodium {ECO:0000250}. Note=Localized to cell-cell contacts in calcium-treated keratinocytes (By similarity). Translocates to the equatorial region before furrow formation in a ECT2-dependent manner. Loc…	RHOA	P61586	2
0.665103	13.236	1.6216	0.134927	0.487279	-5.21235	C-type mannose receptor 2 (C-type lectin domain family 13 member E) (Endocytic receptor 180) (Macrophage mannose receptor 2) (Urokinase-type plasminogen activator receptor-associated protein) (UPAR-associated protein) (Urokinase receptor-associated protein) (CD antigen CD280)	MRC2_HUMAN	SUBCELLULAR LOCATION: Membrane; Single-pass type I membrane protein.	MRC2	Q9UBG0	2
0.663559	18.5697	3.52775	0.00518908	0.130899	-2.14276	Dynein light chain 2, cytoplasmic (8 kDa dynein light chain b) (DLC8b) (Dynein light chain LC8-type 2)	DYL2_HUMAN	SUBCELLULAR LOCATION: Cytoplasm, cytoskeleton {ECO:0000250}.	DYNLL2	Q96FJ2	2
0.661375	13.2879	1.97664	0.0753311	0.391913	-4.69619	Azurocidin (Cationic antimicrobial protein CAP37) (Heparin-binding protein) (HBP) (hHBP)	CAP7_HUMAN	SUBCELLULAR LOCATION: Cytoplasmic granule membrane {ECO:0000269|PubMed:2312733, ECO:0000269|PubMed:2501794}; Peripheral membrane protein {ECO:0000269|PubMed:2312733}; Cytoplasmic side {ECO:0000269|PubMed:2312733}. Note=Localizes to azurophil granules of neutrophil granulocytes. Also called primary granules, these specialized lysosomes of the neutrophil formed early during promyelocyte development…	AZU1	P20160	2
0.660514	16.3842	4.62208	0.000865948	0.0485178	-0.381315	ADP/ATP translocase 3 (ADP,ATP carrier protein 3) (ADP,ATP carrier protein, isoform T2) (ANT 2) (Adenine nucleotide translocator 3) (ANT 3) (Solute carrier family 25 member 6) [Cleaved into: ADP/ATP translocase 3, N-terminally processed]	ADT3_HUMAN	SUBCELLULAR LOCATION: Mitochondrion inner membrane; Multi-pass membrane protein. Note=The complex formed with ARL2BP, ARL2 and SLC25A6 is expressed in mitochondria. {ECO:0000250}.	SLC25A6	P12236	2
0.659662	15.6976	1.641	0.130802	0.479949	-5.18556	Angiotensinogen (Serpin A8) [Cleaved into: Angiotensin-1 (Angiotensin 1-10) (Angiotensin I) (Ang I); Angiotensin-2 (Angiotensin 1-8) (Angiotensin II) (Ang II); Angiotensin-3 (Angiotensin 2-8) (Angiotensin III) (Ang III) (Des-Asp[1]-angiotensin II); Angiotensin-4 (Angiotensin 3-8) (Angiotensin IV) (Ang IV); Angiotensin 1-9; Angiotensin 1-7; Angiotensin 1-5; Angiotensin 1-4]	ANGT_HUMAN	SUBCELLULAR LOCATION: Secreted.	AGT	P01019	8
0.655674	14.6797	4.34349	0.00134615	0.0636098	-0.815584	BRISC complex subunit Abraxas 2 (Abraxas brother protein 1) (Protein FAM175B)	ABRX2_HUMAN	SUBCELLULAR LOCATION: Cytoplasm {ECO:0000269|PubMed:20656690, ECO:0000269|PubMed:21195082, ECO:0000269|PubMed:21282113, ECO:0000269|PubMed:22974638, ECO:0000269|PubMed:24075985, ECO:0000269|PubMed:25283148}. Nucleus {ECO:0000269|PubMed:21282113, ECO:0000269|PubMed:22974638, ECO:0000269|PubMed:24075985, ECO:0000269|PubMed:25283148}. Cytoplasm, cytoskeleton, spindle pole {ECO:0000269|PubMed:2619566…	ABRAXAS2	Q15018	3
0.651512	15.3173	2.86746	0.0162059	0.21321	-3.25137	Complement C3 (C3 and PZP-like alpha-2-macroglobulin domain-containing protein 1) [Cleaved into: Complement C3 beta chain; C3-beta-c (C3bc); Complement C3 alpha chain; C3a anaphylatoxin; Acylation stimulating protein (ASP) (C3adesArg); Complement C3b alpha' chain; Complement C3c alpha' chain fragment 1; Complement C3dg fragment; Complement C3g fragment; Complement C3d fragment; Complement C3f fra…	CO3_HUMAN	SUBCELLULAR LOCATION: Secreted.	C3	P01024	55
0.651052	15.723	2.03316	0.0684911	0.379329	-4.60963	Histone H1.3 (Histone H1c) (Histone H1s-2)	H13_HUMAN	SUBCELLULAR LOCATION: Nucleus. Chromosome. Note=According to PubMed:15911621 more commonly found in euchromatin. According to PubMed:10997781 is associated with inactive chromatin.	HIST1H1D	P16402	2
0.650273	15.5187	2.66644	0.0230004	0.236759	-3.58756	Glucose-6-phosphate 1-dehydrogenase (G6PD) (EC 1.1.1.49)	G6PD_HUMAN		G6PD	P11413	6
0.650003	14.7194	3.1329	0.0102205	0.182203	-2.80487	Kallistatin (Kallikrein inhibitor) (Peptidase inhibitor 4) (PI-4) (Serpin A4)	KAIN_HUMAN	SUBCELLULAR LOCATION: Secreted.	SERPINA4	P29622	13
0.647385	13.1061	3.40415	0.006407	0.142774	-2.34925	Alpha-centractin (Centractin) (ARP1) (Actin-RPV) (Centrosome-associated actin homolog)	ACTZ_HUMAN	SUBCELLULAR LOCATION: Cytoplasm, cytoskeleton {ECO:0000250|UniProtKB:P85515}. Cytoplasm, cytoskeleton, microtubule organizing center, centrosome {ECO:0000250|UniProtKB:P85515}. Cytoplasm, cell cortex {ECO:0000269|PubMed:22327364}.	ACTR1A	P61163	3
0.646237	15.784	3.367	0.00682803	0.147445	-2.4115	26S proteasome non-ATPase regulatory subunit 14 (EC 3.4.19.-) (26S proteasome regulatory subunit RPN11) (26S proteasome-associated PAD1 homolog 1)	PSDE_HUMAN		PSMD14	O00487	8
0.646051	14.2782	2.95524	0.0139103	0.206653	-3.10386	Chloride transport protein 6 (Chloride channel protein 6) (ClC-6)	CLCN6_HUMAN	SUBCELLULAR LOCATION: Endosome membrane {ECO:0000269|PubMed:17534424}; Multi-pass membrane protein {ECO:0000269|PubMed:17534424}. Note=Detected in detergent-resistant lipid rafts.	CLCN6	P51797	2
0.644597	14.9539	2.26445	0.0461679	0.324499	-4.24582	Collagen alpha-6(VI) chain	CO6A6_HUMAN	SUBCELLULAR LOCATION: Secreted, extracellular space, extracellular matrix {ECO:0000250}. Note=Deposed in the extracellular matrix of skeletal muscle. {ECO:0000250}.	COL6A6	A6NMZ7	13
0.643529	14.9804	1.52358	0.157571	0.517583	-5.34475	Lipopolysaccharide-binding protein (LBP)	LBP_HUMAN	SUBCELLULAR LOCATION: Secreted {ECO:0000269|PubMed:2402637, ECO:0000269|PubMed:24120359, ECO:0000269|PubMed:7517398}. Cytoplasmic granule membrane {ECO:0000250|UniProtKB:P17213}. Note=Membrane-associated in polymorphonuclear Leukocytes (PMN) granules. {ECO:0000250|UniProtKB:P17213}.	LBP	P18428	5
0.642216	15.6544	3.01376	0.0125654	0.199766	-3.00541	Dipeptidyl peptidase 3 (EC 3.4.14.4) (Dipeptidyl aminopeptidase III) (Dipeptidyl arylamidase III) (Dipeptidyl peptidase III) (DPP III) (Enkephalinase B)	DPP3_HUMAN	SUBCELLULAR LOCATION: Cytoplasm, cytosol {ECO:0000269|PubMed:1515063, ECO:0000269|PubMed:3233187}.	DPP3	Q9NY33	8
0.641886	16.0565	3.5411	0.0050727	0.129189	-2.12052	Perilipin-4 (Adipocyte protein S3-12)	PLIN4_HUMAN	SUBCELLULAR LOCATION: Cell membrane {ECO:0000250|UniProtKB:O88492}. Cytoplasm {ECO:0000250|UniProtKB:O88492}. Lipid droplet {ECO:0000250|UniProtKB:O88492}. Note=Nascent lipid droplet surface-associated; association with lipid droplets is triacylglycerol synthesis-dependent. {ECO:0000250|UniProtKB:O88492}.	PLIN4	Q96Q06	54
0.638255	12.3237	2.8898	0.0155876	0.212767	-3.21385	Immunoglobulin heavy constant delta (Ig delta chain C region) (Ig delta chain C region NIG-65) (Ig delta chain C region WAH)	IGHD_HUMAN	SUBCELLULAR LOCATION: Isoform 1: Secreted {ECO:0000303|PubMed:11282392}.; SUBCELLULAR LOCATION: Isoform 2: Cell membrane; Single-pass type I membrane protein {ECO:0000303|PubMed:11282392}.	IGHD	P01880	2
0.637054	14.6725	2.65555	0.0234409	0.236759	-3.60569	EF-hand domain-containing protein D1 (EF-hand domain-containing protein 1) (Swiprosin-2)	EFHD1_HUMAN	SUBCELLULAR LOCATION: Mitochondrion inner membrane {ECO:0000250|UniProtKB:Q9D4J1}.	EFHD1	Q9BUP0	4
0.636156	14.4295	3.07147	0.0113681	0.193012	-2.90828	Thrombospondin-4	TSP4_HUMAN	SUBCELLULAR LOCATION: Endoplasmic reticulum {ECO:0000250|UniProtKB:Q9Z1T2}. Sarcoplasmic reticulum {ECO:0000250|UniProtKB:Q9Z1T2}. Secreted {ECO:0000250|UniProtKB:Q9Z1T2}. Secreted, extracellular space {ECO:0000250|UniProtKB:Q9Z1T2}. Secreted, extracellular space, extracellular matrix {ECO:0000250|UniProtKB:Q9Z1T2}.	THBS4	P35443	11
0.631515	15.935	4.41847	0.00119417	0.060335	-0.697617	Ras-related protein Rab-10	RAB10_HUMAN	SUBCELLULAR LOCATION: Cytoplasmic vesicle membrane {ECO:0000305}; Lipid-anchor {ECO:0000305}; Cytoplasmic side {ECO:0000305}. Golgi apparatus membrane {ECO:0000269|PubMed:23263280}. Golgi apparatus, trans-Golgi network membrane {ECO:0000250|UniProtKB:P24409}. Endosome membrane {ECO:0000269|PubMed:16641372}. Recycling endosome membrane {ECO:0000250|UniProtKB:P24409}. Cytoplasmic vesicle, phagosome…	RAB10	P61026	4
0.629203	16.5652	1.65073	0.128776	0.478729	-5.17206	Glutaredoxin-1 (Thioltransferase-1) (TTase-1)	GLRX1_HUMAN	SUBCELLULAR LOCATION: Cytoplasm.	GLRX	P35754	2
0.629112	15.9135	3.7346	0.00365847	0.110182	-1.79968	Protein FAM210A	F210A_HUMAN	SUBCELLULAR LOCATION: Membrane {ECO:0000305}; Single-pass membrane protein {ECO:0000305}. Mitochondrion {ECO:0000305}.	FAM210A	Q96ND0	2
0.62889	14.9214	1.78468	0.103613	0.442545	-4.98175	Complement C5 (C3 and PZP-like alpha-2-macroglobulin domain-containing protein 4) [Cleaved into: Complement C5 beta chain; Complement C5 alpha chain; C5a anaphylatoxin; Complement C5 alpha' chain]	CO5_HUMAN	SUBCELLULAR LOCATION: Secreted.	C5	P01031	13
0.619237	14.9427	3.98208	0.00242327	0.0948334	-1.39448	Chloride intracellular channel protein 1 (Chloride channel ABP) (Nuclear chloride ion channel 27) (NCC27) (Regulatory nuclear chloride ion channel protein) (hRNCC)	CLIC1_HUMAN	SUBCELLULAR LOCATION: Nucleus. Nucleus membrane {ECO:0000305}; Single-pass membrane protein {ECO:0000305}. Cytoplasm. Cell membrane {ECO:0000305}; Single-pass membrane protein {ECO:0000305}. Note=Mostly in the nucleus including in the nuclear membrane. Small amount in the cytoplasm and the plasma membrane. Exists both as soluble cytoplasmic protein and as membrane protein with probably a single t…	CLIC1	O00299	8
0.618753	17.2647	2.73749	0.0203231	0.234761	-3.46908	10 kDa heat shock protein, mitochondrial (Hsp10) (10 kDa chaperonin) (Chaperonin 10) (CPN10) (Early-pregnancy factor) (EPF)	CH10_HUMAN	SUBCELLULAR LOCATION: Mitochondrion matrix.	HSPE1	P61604	10
0.614193	16.5958	3.0469	0.0118631	0.197988	-2.94964	Proteasome subunit alpha type-4 (EC 3.4.25.1) (Macropain subunit C9) (Multicatalytic endopeptidase complex subunit C9) (Proteasome component C9) (Proteasome subunit L)	PSA4_HUMAN	SUBCELLULAR LOCATION: Cytoplasm {ECO:0000269|PubMed:12181345}. Nucleus {ECO:0000269|PubMed:12181345}. Note=Colocalizes with TRIM5 in the cytoplasmic bodies. {ECO:0000250|UniProtKB:Q9R1P0}.	PSMA4	P25789	8
0.613554	17.1834	2.54366	0.0284797	0.257482	-3.79115	Cytochrome c oxidase subunit 7C, mitochondrial (Cytochrome c oxidase polypeptide VIIc)	COX7C_HUMAN	SUBCELLULAR LOCATION: Mitochondrion inner membrane {ECO:0000250}.	COX7C	P15954	2
0.613466	15.4002	2.62867	0.024564	0.241833	-3.65036	Glycine cleavage system H protein, mitochondrial (Lipoic acid-containing protein)	GCSH_HUMAN	SUBCELLULAR LOCATION: Mitochondrion {ECO:0000250|UniProtKB:P20821}.	GCSH	P23434	3
0.607493	13.9312	2.39325	0.03697	0.291398	-4.03779	Complement C1r subcomponent (EC 3.4.21.41) (Complement component 1 subcomponent r) [Cleaved into: Complement C1r subcomponent heavy chain; Complement C1r subcomponent light chain]	C1R_HUMAN	SUBCELLULAR LOCATION: Secreted {ECO:0000269|PubMed:27745832}.	C1R	P00736	4
0.604561	16.0483	2.89889	0.0153429	0.212767	-3.19858	Calreticulin (CRP55) (Calregulin) (Endoplasmic reticulum resident protein 60) (ERp60) (HACBP) (grp60)	CALR_HUMAN	SUBCELLULAR LOCATION: Endoplasmic reticulum lumen {ECO:0000269|PubMed:10358038, ECO:0000269|PubMed:11149926}. Cytoplasm, cytosol {ECO:0000269|PubMed:11149926}. Secreted, extracellular space, extracellular matrix {ECO:0000305}. Cell surface {ECO:0000269|PubMed:10358038}. Sarcoplasmic reticulum lumen {ECO:0000250|UniProtKB:P28491}. Note=Also found in cell surface (T cells), cytosol and extracellula…	CALR	P27797	9
0.600829	14.1726	3.81395	0.00320335	0.10147	-1.66908	Trans-Golgi network integral membrane protein 2 (TGN38 homolog) (TGN46) (TGN48) (Trans-Golgi network protein TGN51)	TGON2_HUMAN	SUBCELLULAR LOCATION: Cell membrane; Single-pass type I membrane protein. Golgi apparatus, trans-Golgi network membrane; Single-pass type I membrane protein. Note=Primarily in trans-Golgi network. Cycles between the trans-Golgi network and the cell surface returning via endosomes.	TGOLN2	O43493	3
0.599998	16.8158	3.19188	0.00922957	0.172373	-2.70562	FUN14 domain-containing protein 2 (Cervical cancer proto-oncogene 3 protein) (HCC-3) (Hepatitis C virus core-binding protein 6)	FUND2_HUMAN		FUNDC2	Q9BWH2	4
0.599801	15.6676	3.30875	0.00754606	0.156591	-2.5092	Carbonic anhydrase 2 (EC 4.2.1.1) (Carbonate dehydratase II) (Carbonic anhydrase C) (CAC) (Carbonic anhydrase II) (CA-II)	CAH2_HUMAN	SUBCELLULAR LOCATION: Cytoplasm {ECO:0000269|PubMed:15990874}. Cell membrane {ECO:0000269|PubMed:15990874}. Note=Colocalized with SLC26A6 at the surface of the cell membrane in order to form a bicarbonate transport metabolon. Displaced from the cytosolic surface of the cell membrane by PKC in phorbol myristate acetate (PMA)-induced cells.	CA2	P00918	6
0.59759	13.44	3.25906	0.0082197	0.163423	-2.59267	Eukaryotic translation initiation factor 6 (eIF-6) (B(2)GCN homolog) (B4 integrin interactor) (CAB) (p27(BBP))	IF6_HUMAN	SUBCELLULAR LOCATION: Cytoplasm. Nucleus, nucleolus. Note=Shuttles between cytoplasm and nucleus/nucleolus.	EIF6	P56537	4
0.5928	15.5443	2.48585	0.0314878	0.268194	-3.88634	Filamin-A (FLN-A) (Actin-binding protein 280) (ABP-280) (Alpha-filamin) (Endothelial actin-binding protein) (Filamin-1) (Non-muscle filamin)	FLNA_HUMAN	SUBCELLULAR LOCATION: Cytoplasm, cell cortex. Cytoplasm, cytoskeleton.	FLNA	P21333	68
0.592701	15.9697	4.11068	0.00196205	0.0818636	-1.18661	Translocation protein SEC62 (Translocation protein 1) (TP-1) (hTP-1)	SEC62_HUMAN	SUBCELLULAR LOCATION: Endoplasmic reticulum membrane {ECO:0000250}; Multi-pass membrane protein {ECO:0000250}.	SEC62	Q99442	3
0.591698	15.849	2.12754	0.0583586	0.356606	-4.4629	Complement factor H-related protein 1 (FHR-1) (H factor-like protein 1) (H-factor-like 1) (H36)	FHR1_HUMAN	SUBCELLULAR LOCATION: Secreted.	CFHR1	Q03591	2
0.589751	16.2097	3.34615	0.00707658	0.150839	-2.44645	Malate dehydrogenase, cytoplasmic (EC 1.1.1.37) (Cytosolic malate dehydrogenase) (Diiodophenylpyruvate reductase) (EC 1.1.1.96)	MDHC_HUMAN	SUBCELLULAR LOCATION: Cytoplasm.	MDH1	P40925	17
0.589381	13.7832	3.2453	0.00841699	0.163423	-2.6158	Mitochondrial import receptor subunit TOM34 (hTom34) (Translocase of outer membrane 34 kDa subunit)	TOM34_HUMAN	SUBCELLULAR LOCATION: Cytoplasm {ECO:0000269|PubMed:10101285}. Mitochondrion outer membrane {ECO:0000269|PubMed:10101285}; Peripheral membrane protein {ECO:0000269|PubMed:10101285}; Cytoplasmic side {ECO:0000269|PubMed:10101285}.	TOMM34	Q15785	3
0.588997	15.2884	3.58805	0.00468434	0.125488	-2.0424	Very low-density lipoprotein receptor (VLDL receptor) (VLDL-R)	VLDLR_HUMAN	SUBCELLULAR LOCATION: Membrane; Single-pass type I membrane protein. Membrane, clathrin-coated pit; Single-pass type I membrane protein.	VLDLR	P98155	7
0.588327	15.8178	4.69331	0.000774922	0.0477473	-0.272082	SH3 domain-binding glutamic acid-rich protein (SH3BGR protein) (21-glutamic acid-rich protein) (21-GARP)	SH3BG_HUMAN		SH3BGR	P55822	3
0.585487	16.0452	3.24892	0.00836456	0.163423	-2.60971	Inorganic pyrophosphatase (EC 3.6.1.1) (Pyrophosphate phospho-hydrolase) (PPase)	IPYR_HUMAN	SUBCELLULAR LOCATION: Cytoplasm {ECO:0000250}.	PPA1	Q15181	6
0.584732	15.9891	4.67003	0.000803498	0.0477473	-0.307693	Voltage-dependent anion-selective channel protein 1 (VDAC-1) (hVDAC1) (Outer mitochondrial membrane protein porin 1) (Plasmalemmal porin) (Porin 31HL) (Porin 31HM)	VDAC1_HUMAN	SUBCELLULAR LOCATION: Mitochondrion outer membrane {ECO:0000269|PubMed:7539795}; Multi-pass membrane protein {ECO:0000269|PubMed:18755977, ECO:0000269|PubMed:18832158}. Cell membrane {ECO:0000269|PubMed:25168729, ECO:0000269|PubMed:25296756}; Multi-pass membrane protein {ECO:0000269|PubMed:18755977, ECO:0000269|PubMed:18832158}. Membrane raft {ECO:0000269|PubMed:25168729}; Multi-pass membrane pro…	VDAC1	P21796	17
0.584076	16.0062	2.01656	0.0704373	0.382625	-4.63516	Cytochrome b-c1 complex subunit 9 (Complex III subunit 9) (Complex III subunit X) (Cytochrome c1 non-heme 7 kDa protein) (Ubiquinol-cytochrome c reductase complex 7.2 kDa protein)	QCR9_HUMAN	SUBCELLULAR LOCATION: Mitochondrion inner membrane {ECO:0000250}.	UQCR10	Q9UDW1	2
0.58226	15.3072	4.8501	0.000608386	0.0436038	-0.0343034	Oligoribonuclease, mitochondrial (EC 3.1.-.-) (RNA exonuclease 2 homolog) (Small fragment nuclease)	ORN_HUMAN	SUBCELLULAR LOCATION: Isoform 1: Mitochondrion intermembrane space. Mitochondrion matrix.; SUBCELLULAR LOCATION: Isoform 2: Nucleus.; SUBCELLULAR LOCATION: Isoform 3: Cytoplasm.	REXO2	Q9Y3B8	4
0.581034	15.3085	4.38021	0.00126933	0.062075	-0.757718	Annexin A5 (Anchorin CII) (Annexin V) (Annexin-5) (Calphobindin I) (CBP-I) (Endonexin II) (Lipocortin V) (Placental anticoagulant protein 4) (PP4) (Placental anticoagulant protein I) (PAP-I) (Thromboplastin inhibitor) (Vascular anticoagulant-alpha) (VAC-alpha)	ANXA5_HUMAN		ANXA5	P08758	18
0.580609	15.4533	1.95663	0.0779033	0.396801	-4.72659	Eukaryotic translation initiation factor 1A, Y-chromosomal (eIF-1A Y isoform) (Eukaryotic translation initiation factor 4C) (eIF-4C)	IF1AY_HUMAN		EIF1AY	O14602	3
0.576324	16.6574	4.74955	0.000710217	0.0456635	-0.186363	Voltage-dependent anion-selective channel protein 2 (VDAC-2) (hVDAC2) (Outer mitochondrial membrane protein porin 2)	VDAC2_HUMAN	SUBCELLULAR LOCATION: Mitochondrion outer membrane {ECO:0000269|PubMed:7539795}.	VDAC2	P45880	11
0.574664	17.6004	3.65304	0.00419685	0.115916	-1.93454	CD9 antigen (5H9 antigen) (Cell growth-inhibiting gene 2 protein) (Leukocyte antigen MIC3) (Motility-related protein) (MRP-1) (Tetraspanin-29) (Tspan-29) (p24) (CD antigen CD9)	CD9_HUMAN	SUBCELLULAR LOCATION: Membrane {ECO:0000269|PubMed:19640571}; Multi-pass membrane protein {ECO:0000269|PubMed:19640571}. Cell membrane {ECO:0000269|PubMed:19640571}; Multi-pass membrane protein {ECO:0000269|PubMed:19640571}.	CD9	P21926	2
0.571499	15.5463	3.87903	0.0028742	0.0970309	-1.56243	Leukocyte elastase inhibitor (LEI) (Monocyte/neutrophil elastase inhibitor) (EI) (M/NEI) (Peptidase inhibitor 2) (PI-2) (Serpin B1)	ILEU_HUMAN	SUBCELLULAR LOCATION: Cytoplasm {ECO:0000250}. Cytoplasmic granule {ECO:0000269|PubMed:23269243}.	SERPINB1	P30740	16
0.568377	15.881	3.15129	0.00990046	0.178117	-2.77393	Prostaglandin E synthase 3 (EC 5.3.99.3) (Cytosolic prostaglandin E2 synthase) (cPGES) (Hsp90 co-chaperone) (Progesterone receptor complex p23) (Telomerase-binding protein p23)	TEBP_HUMAN	SUBCELLULAR LOCATION: Cytoplasm {ECO:0000250|UniProtKB:Q3ZBF7}.	PTGES3	Q15185	5
0.568032	13.6933	3.52577	0.0052066	0.130899	-2.14607	7-dehydrocholesterol reductase (7-DHC reductase) (EC 1.3.1.21) (Putative sterol reductase SR-2) (Sterol Delta(7)-reductase)	DHCR7_HUMAN	SUBCELLULAR LOCATION: Endoplasmic reticulum membrane {ECO:0000269|PubMed:9878250}; Multi-pass membrane protein {ECO:0000269|PubMed:9878250}.	DHCR7	Q9UBM7	3
0.567491	14.8735	4.83505	0.000622594	0.0436038	-0.0569773	SH3 domain-binding glutamic acid-rich-like protein	SH3L1_HUMAN		SH3BGRL	O75368	5
0.565669	16.5441	1.98057	0.0748358	0.391913	-4.69021	Protein S100-A4 (Calvasculin) (Metastasin) (Placental calcium-binding protein) (Protein Mts1) (S100 calcium-binding protein A4)	S10A4_HUMAN		S100A4	P26447	5
0.565607	14.3946	1.01476	0.333358	0.689572	-5.938	Fibronectin (FN) (Cold-insoluble globulin) (CIG) [Cleaved into: Anastellin; Ugl-Y1; Ugl-Y2; Ugl-Y3]	FINC_HUMAN	SUBCELLULAR LOCATION: Secreted, extracellular space, extracellular matrix.	FN1	P02751	43
0.564492	15.2278	1.55257	0.15055	0.510597	-5.30611	Complement C2 (EC 3.4.21.43) (C3/C5 convertase) [Cleaved into: Complement C2b fragment; Complement C2a fragment]	CO2_HUMAN	SUBCELLULAR LOCATION: Secreted.	C2	P06681	8
0.561964	15.0537	2.94978	0.0140432	0.207839	-3.11305	Immunoglobulin kappa variable 3-11 (Ig kappa chain V-III region VG)	KV311_HUMAN	SUBCELLULAR LOCATION: Secreted {ECO:0000303|PubMed:20176268, ECO:0000303|PubMed:22158414}. Cell membrane {ECO:0000303|PubMed:20176268, ECO:0000303|PubMed:22158414}.	IGKV3-11	P04433	2
0.561378	14.2886	2.24215	0.0479716	0.325912	-4.2815	Neurolysin, mitochondrial (EC 3.4.24.16) (Angiotensin-binding protein) (Microsomal endopeptidase) (MEP) (Mitochondrial oligopeptidase M) (Neurotensin endopeptidase)	NEUL_HUMAN	SUBCELLULAR LOCATION: Mitochondrion intermembrane space {ECO:0000250}. Cytoplasm {ECO:0000250}.	NLN	Q9BYT8	4
0.554195	19.0064	3.80443	0.00325471	0.10212	-1.68472	Nucleoside diphosphate kinase B (NDK B) (NDP kinase B) (EC 2.7.4.6) (C-myc purine-binding transcription factor PUF) (Histidine protein kinase NDKB) (EC 2.7.13.3) (nm23-H2)	NDKB_HUMAN	SUBCELLULAR LOCATION: Cytoplasm {ECO:0000269|PubMed:16442775}. Nucleus {ECO:0000269|PubMed:16442775}. Cell projection, lamellipodium {ECO:0000269|PubMed:11919189}. Cell projection, ruffle {ECO:0000269|PubMed:11919189}. Note=Isoform 3 is mainly cytoplasmic and isoform 1 and isoform 3 are excluded from the nucleolus. Colocalizes with ITGB1 and ITGB1BP1 at the edge or peripheral ruffles and lamellip…	NME2	P22392	2
0.553514	14.8581	2.35659	0.0393889	0.301137	-4.09733	MARCKS-related protein (MARCKS-like protein 1) (Macrophage myristoylated alanine-rich C kinase substrate) (Mac-MARCKS) (MacMARCKS)	MRP_HUMAN	SUBCELLULAR LOCATION: Cytoplasm {ECO:0000250}. Cell membrane {ECO:0000250}. Membrane {ECO:0000305}; Lipid-anchor {ECO:0000305}. Note=Associates with the membrane via the insertion of the N-terminal N-myristoyl chain and the partial insertion of the effector domain. Association of the effector domain with membranes may be regulated by Ca(2+)/calmodulin (By similarity). In prostate cancers, detecte…	MARCKSL1	P49006	2
0.54936	15.7671	2.41871	0.0353755	0.284309	-3.99628	Disabled homolog 2 (Adaptor molecule disabled-2) (Differentially expressed in ovarian carcinoma 2) (DOC-2) (Differentially-expressed protein 2)	DAB2_HUMAN	SUBCELLULAR LOCATION: Cytoplasm. Cytoplasmic vesicle, clathrin-coated vesicle membrane. Membrane, clathrin-coated pit. Note=Colocalizes with large insert-containing isoforms of MYO6 at clathrin-coated pits/vesicles. During mitosis is progressively displaced from the membrane and translocated to the cytoplasm.	DAB2	P98082	2
0.547857	18.0617	3.01097	0.0126265	0.199766	-3.01011	Succinate dehydrogenase cytochrome b560 subunit, mitochondrial (Integral membrane protein CII-3) (QPs-1) (QPs1) (Succinate dehydrogenase complex subunit C) (Succinate-ubiquinone oxidoreductase cytochrome B large subunit) (CYBL)	C560_HUMAN	SUBCELLULAR LOCATION: Mitochondrion inner membrane; Multi-pass membrane protein.	SDHC	Q99643	2
0.540457	15.5645	2.61662	0.0250847	0.243521	-3.67037	Sialate O-acetylesterase (EC 3.1.1.53) (H-Lse) (Sialic acid-specific 9-O-acetylesterase)	SIAE_HUMAN	SUBCELLULAR LOCATION: Lysosome {ECO:0000305}. Secreted.	SIAE	Q9HAT2	7
0.539564	16.1881	2.69986	0.0216998	0.235753	-3.53188	Cofilin-1 (18 kDa phosphoprotein) (p18) (Cofilin, non-muscle isoform)	COF1_HUMAN	SUBCELLULAR LOCATION: Nucleus matrix {ECO:0000269|PubMed:15580268}. Cytoplasm, cytoskeleton {ECO:0000269|PubMed:15580268}. Cell projection, ruffle membrane {ECO:0000269|PubMed:15580268}; Peripheral membrane protein {ECO:0000269|PubMed:15580268}; Cytoplasmic side {ECO:0000269|PubMed:15580268}. Cell projection, lamellipodium membrane {ECO:0000269|PubMed:15580268}; Peripheral membrane protein {ECO:0…	CFL1	P23528	7
0.533665	14.3515	1.91135	0.0840287	0.408377	-4.79485	Ankyrin-1 (ANK-1) (Ankyrin-R) (Erythrocyte ankyrin)	ANK1_HUMAN	SUBCELLULAR LOCATION: Isoform Er1: Cytoplasm, cytoskeleton. Note=Probably the other erythrocyte (Er) isoforms, are located near the surface of erythrocytic plasma membrane.; SUBCELLULAR LOCATION: Isoform Mu17: Membrane. Cytoplasm, myofibril, sarcomere, M line. Note=Colocalizes with OBSCN isoform 3/obscurin at the M line in differentiated skeletal muscle cells.; SUBCELLULAR LOCATION: Isoform Mu18:…	ANK1	P16157	12
0.531735	14.4564	2.53121	0.0291026	0.259727	-3.81169	Protein CCSMST1	CSMT1_HUMAN	SUBCELLULAR LOCATION: Membrane {ECO:0000305}; Single-pass type I membrane protein {ECO:0000305}.	CCSMST1	Q4G0I0	2
0.5313	14.7414	1.37806	0.197249	0.561043	-5.53158	Complement component C8 gamma chain	CO8G_HUMAN	SUBCELLULAR LOCATION: Secreted.	C8G	P07360	2
0.530287	16.4845	1.61395	0.136584	0.489207	-5.22285	Lumican (Keratan sulfate proteoglycan lumican) (KSPG lumican)	LUM_HUMAN	SUBCELLULAR LOCATION: Secreted, extracellular space, extracellular matrix {ECO:0000250}.	LUM	P51884	8
0.530129	17.1944	3.17622	0.00948275	0.174607	-2.73197	Frataxin, mitochondrial (EC 1.16.3.1) (Friedreich ataxia protein) (Fxn) [Cleaved into: Frataxin intermediate form (i-FXN); Frataxin(56-210) (m56-FXN); Frataxin(78-210) (d-FXN) (m78-FXN); Frataxin mature form (Frataxin(81-210)) (m81-FXN)]	FRDA_HUMAN	SUBCELLULAR LOCATION: Mitochondrion {ECO:0000269|PubMed:15581888, ECO:0000269|PubMed:16091420, ECO:0000269|PubMed:16608849, ECO:0000269|PubMed:18725397, ECO:0000269|PubMed:20053667, ECO:0000269|PubMed:9241270, ECO:0000269|PubMed:9302253}. Cytoplasm, cytosol {ECO:0000269|PubMed:16091420, ECO:0000269|PubMed:16608849, ECO:0000269|PubMed:20053667}. Note=PubMed:18725397 reports localization exclusivel…	FXN	Q16595	3
0.529886	14.4681	3.56698	0.00485469	0.126093	-2.07744	H/ACA ribonucleoprotein complex subunit DKC1 (EC 5.4.99.-) (CBF5 homolog) (Dyskerin) (Nopp140-associated protein of 57 kDa) (Nucleolar protein NAP57) (Nucleolar protein family A member 4) (snoRNP protein DKC1)	DKC1_HUMAN	SUBCELLULAR LOCATION: Isoform 1: Nucleus, nucleolus {ECO:0000269|PubMed:10556300, ECO:0000269|PubMed:10591218, ECO:0000269|PubMed:12429849}. Nucleus, Cajal body {ECO:0000250|UniProtKB:P40615}. Note=Also localized to Cajal bodies (coiled bodies). {ECO:0000250|UniProtKB:P40615}.; SUBCELLULAR LOCATION: Isoform 3: Cytoplasm {ECO:0000269|PubMed:21820037}.	DKC1	O60832	4
0.529633	15.401	2.58921	0.0263104	0.248649	-3.71582	Neuronal growth regulator 1 (IgLON family member 4)	NEGR1_HUMAN	SUBCELLULAR LOCATION: Cell membrane {ECO:0000250}; Lipid-anchor, GPI-anchor {ECO:0000250}.	NEGR1	Q7Z3B1	2
0.528988	15.1106	2.04429	0.0672146	0.377673	-4.59246	Inter-alpha-trypsin inhibitor heavy chain H1 (ITI heavy chain H1) (ITI-HC1) (Inter-alpha-inhibitor heavy chain 1) (Inter-alpha-trypsin inhibitor complex component III) (Serum-derived hyaluronan-associated protein) (SHAP)	ITIH1_HUMAN	SUBCELLULAR LOCATION: Secreted.	ITIH1	P19827	9
0.527139	14.0304	2.35337	0.0396083	0.302225	-4.10254	Complement C1q subcomponent subunit C	C1QC_HUMAN	SUBCELLULAR LOCATION: Secreted.	C1QC	P02747	3
0.524167	15.425	3.00851	0.0126804	0.199766	-3.01424	Lactadherin (Breast epithelial antigen BA46) (HMFG) (MFGM) (Milk fat globule-EGF factor 8) (MFG-E8) (SED1) [Cleaved into: Lactadherin short form; Medin]	MFGM_HUMAN	SUBCELLULAR LOCATION: Membrane {ECO:0000269|PubMed:19204935}; Peripheral membrane protein {ECO:0000269|PubMed:19204935}. Secreted {ECO:0000269|PubMed:19204935}.	MFGE8	Q08431	7
0.522361	15.6542	3.87248	0.00290566	0.0970309	-1.57314	60 kDa heat shock protein, mitochondrial (EC 3.6.4.9) (60 kDa chaperonin) (Chaperonin 60) (CPN60) (Heat shock protein 60) (HSP-60) (Hsp60) (HuCHA60) (Mitochondrial matrix protein P1) (P60 lymphocyte protein)	CH60_HUMAN	SUBCELLULAR LOCATION: Mitochondrion matrix.	HSPD1	P10809	40
0.522096	15.2798	3.90902	0.00273459	0.0970309	-1.51344	Heat shock 70 kDa protein 4 (HSP70RY) (Heat shock 70-related protein APG-2)	HSP74_HUMAN	SUBCELLULAR LOCATION: Cytoplasm {ECO:0000305}.	HSPA4	P34932	26
0.520917	16.2359	3.52055	0.00525303	0.131177	-2.15477	Neuroblast differentiation-associated protein AHNAK (Desmoyokin)	AHNK_HUMAN	SUBCELLULAR LOCATION: Nucleus.	AHNAK	Q09666	211
0.520544	15.3115	1.60438	0.138683	0.490644	-5.23596	Cathelicidin antimicrobial peptide (18 kDa cationic antimicrobial protein) (CAP-18) (hCAP-18) [Cleaved into: Antibacterial peptide FALL-39 (FALL-39 peptide antibiotic); Antibacterial peptide LL-37]	CAMP_HUMAN	SUBCELLULAR LOCATION: Secreted.	CAMP	P49913	2
0.519674	14.9794	2.48516	0.0315259	0.268194	-3.88748	Tumor protein D54 (hD54) (Tumor protein D52-like 2)	TPD54_HUMAN		TPD52L2	O43399	10
0.518885	16.3275	2.62347	0.0247875	0.241833	-3.65901	Beta-hexosaminidase subunit beta (EC 3.2.1.52) (Beta-N-acetylhexosaminidase subunit beta) (Hexosaminidase subunit B) (Cervical cancer proto-oncogene 7 protein) (HCC-7) (N-acetyl-beta-glucosaminidase subunit beta) [Cleaved into: Beta-hexosaminidase subunit beta chain B; Beta-hexosaminidase subunit beta chain A]	HEXB_HUMAN	SUBCELLULAR LOCATION: Lysosome.	HEXB	P07686	5
0.51688	16.3035	3.46254	0.00579864	0.137765	-2.25159	L-lactate dehydrogenase B chain (LDH-B) (EC 1.1.1.27) (LDH heart subunit) (LDH-H) (Renal carcinoma antigen NY-REN-46)	LDHB_HUMAN	SUBCELLULAR LOCATION: Cytoplasm.	LDHB	P07195	14
0.516127	15.4874	2.60326	0.0256748	0.245004	-3.69253	L-lactate dehydrogenase A chain (LDH-A) (EC 1.1.1.27) (Cell proliferation-inducing gene 19 protein) (LDH muscle subunit) (LDH-M) (Renal carcinoma antigen NY-REN-59)	LDHA_HUMAN	SUBCELLULAR LOCATION: Cytoplasm.	LDHA	P00338	12
0.516078	15.0429	2.69593	0.0218491	0.235814	-3.53844	Core histone macro-H2A.2 (Histone macroH2A2) (mH2A2)	H2AW_HUMAN	SUBCELLULAR LOCATION: Nucleus {ECO:0000269|PubMed:11262398, ECO:0000269|PubMed:11331621, ECO:0000269|PubMed:15621527}. Chromosome {ECO:0000269|PubMed:11262398, ECO:0000269|PubMed:11331621, ECO:0000269|PubMed:15621527}. Note=Enriched in inactive X chromosome chromatin (PubMed:11331621, PubMed:11262398) and in senescence-associated heterochromatin (PubMed:15621527). {ECO:0000269|PubMed:11262398, EC…	H2AFY2	Q9P0M6	4
0.511609	14.2572	1.4811	0.168372	0.528773	-5.40054	Inter-alpha-trypsin inhibitor heavy chain H2 (ITI heavy chain H2) (ITI-HC2) (Inter-alpha-inhibitor heavy chain 2) (Inter-alpha-trypsin inhibitor complex component II) (Serum-derived hyaluronan-associated protein) (SHAP)	ITIH2_HUMAN	SUBCELLULAR LOCATION: Secreted.	ITIH2	P19823	11
0.510086	15.6307	2.55137	0.0281	0.257482	-3.7784	Argininosuccinate synthase (EC 6.3.4.5) (Citrulline--aspartate ligase)	ASSY_HUMAN	SUBCELLULAR LOCATION: Cytoplasm, cytosol {ECO:0000269|PubMed:28985504, ECO:0000305|PubMed:27287393}.	ASS1	P00966	2
0.509857	16.3264	2.33925	0.0405861	0.307889	-4.12541	Tricarboxylate transport protein, mitochondrial (Citrate transport protein) (CTP) (Solute carrier family 25 member 1) (Tricarboxylate carrier protein)	TXTP_HUMAN	SUBCELLULAR LOCATION: Mitochondrion inner membrane; Multi-pass membrane protein.	SLC25A1	P53007	4
0.507606	16.0518	1.73565	0.112254	0.457095	-5.05233	Long-chain fatty acid transport protein 6 (FATP-6) (Fatty acid transport protein 6) (Fatty-acid-coenzyme A ligase, very long-chain 2) (Solute carrier family 27 member 6) (Very long-chain acyl-CoA synthetase homolog 1) (VLCSH1) (hVLCS-H1)	S27A6_HUMAN	SUBCELLULAR LOCATION: Membrane {ECO:0000305}; Multi-pass membrane protein {ECO:0000305}. Cell membrane, sarcolemma {ECO:0000250}. Note=In heart is exclusively located on the sarcolemma in areas juxtaposed with small blood vessels where it colocalizes CD36. {ECO:0000250}.	SLC27A6	Q9Y2P4	14
0.504031	16.4293	2.10579	0.0605591	0.361693	-4.49695	2'-deoxynucleoside 5'-phosphate N-hydrolase 1 (EC 3.2.2.-) (c-Myc-responsive protein RCL)	DNPH1_HUMAN	SUBCELLULAR LOCATION: Cytoplasm {ECO:0000255|HAMAP-Rule:MF_03036, ECO:0000269|PubMed:18726892}. Nucleus {ECO:0000255|HAMAP-Rule:MF_03036}.	DNPH1	O43598	2
0.50174	16.3985	2.96305	0.0137228	0.204642	-3.09073	Eukaryotic translation initiation factor 3 subunit J (eIF3j) (Eukaryotic translation initiation factor 3 subunit 1) (eIF-3-alpha) (eIF3 p35)	EIF3J_HUMAN	SUBCELLULAR LOCATION: Cytoplasm {ECO:0000255|HAMAP-Rule:MF_03009}.	EIF3J	O75822	7
0.500244	14.9899	2.27795	0.0451082	0.320245	-4.22418	A-kinase anchor protein 12 (AKAP-12) (A-kinase anchor protein 250 kDa) (AKAP 250) (Gravin) (Myasthenia gravis autoantigen)	AKA12_HUMAN	SUBCELLULAR LOCATION: Cytoplasm, cell cortex {ECO:0000305}. Cytoplasm, cytoskeleton {ECO:0000305}. Membrane {ECO:0000305}; Lipid-anchor {ECO:0000305}. Note=May be part of the cortical cytoskeleton.	AKAP12	Q02952	15
0.498628	15.357	2.52383	0.0294781	0.260978	-3.82385	Rho GDP-dissociation inhibitor 2 (Rho GDI 2) (Ly-GDI) (Rho-GDI beta)	GDIR2_HUMAN	SUBCELLULAR LOCATION: Cytoplasm, cytosol {ECO:0000269|PubMed:10802295}.	ARHGDIB	P52566	6
0.498263	14.7552	3.66935	0.00408292	0.114008	-1.90751	Tropomodulin-3 (Ubiquitous tropomodulin) (U-Tmod)	TMOD3_HUMAN	SUBCELLULAR LOCATION: Cytoplasm, cytoskeleton {ECO:0000250}.	TMOD3	Q9NYL9	5
0.496542	15.7479	2.81166	0.0178596	0.225054	-3.34496	Endoribonuclease LACTB2 (EC 3.1.27.-) (Beta-lactamase-like protein 2)	LACB2_HUMAN	SUBCELLULAR LOCATION: Mitochondrion matrix {ECO:0000269|PubMed:26826708}.	LACTB2	Q53H82	5
0.496322	14.6988	3.19265	0.00921736	0.172373	-2.70433	Transmembrane emp24 domain-containing protein 7 (p24 family protein gamma-3) (p24gamma3) (p27)	TMED7_HUMAN	SUBCELLULAR LOCATION: Endoplasmic reticulum membrane; Single-pass type I membrane protein. Golgi apparatus, cis-Golgi network membrane; Single-pass type I membrane protein. Endoplasmic reticulum-Golgi intermediate compartment membrane; Single-pass type I membrane protein. Cytoplasmic vesicle, COPI-coated vesicle membrane {ECO:0000250}; Single-pass type I membrane protein {ECO:0000250}. Cytoplasmi…	TMED7	Q9Y3B3	2
0.494763	16.4572	4.01365	0.00230045	0.0915302	-1.34328	Glutathione synthetase (GSH synthetase) (GSH-S) (EC 6.3.2.3) (Glutathione synthase)	GSHB_HUMAN		GSS	P48637	12
0.494059	15.5479	1.82597	0.0968098	0.432104	-4.92152	Glycerol-3-phosphate dehydrogenase [NAD(+)], cytoplasmic (GPD-C) (GPDH-C) (EC 1.1.1.8)	GPDA_HUMAN	SUBCELLULAR LOCATION: Cytoplasm.	GPD1	P21695	13
0.49318	14.2129	3.55765	0.00493216	0.126431	-2.09297	Gamma-tubulin complex component 2 (GCP-2) (hGCP2) (Gamma-ring complex protein 103 kDa) (h103p) (hGrip103) (Spindle pole body protein Spc97 homolog) (hSpc97)	GCP2_HUMAN	SUBCELLULAR LOCATION: Cytoplasm, cytoskeleton, microtubule organizing center, centrosome.	TUBGCP2	Q9BSJ2	2
0.490768	15.1064	2.94717	0.0141071	0.208	-3.11744	Annexin A1 (Annexin I) (Annexin-1) (Calpactin II) (Calpactin-2) (Chromobindin-9) (Lipocortin I) (Phospholipase A2 inhibitory protein) (p35)	ANXA1_HUMAN	SUBCELLULAR LOCATION: Nucleus {ECO:0000269|PubMed:10772777, ECO:0000269|PubMed:19625660}. Cytoplasm {ECO:0000269|PubMed:10772777, ECO:0000269|PubMed:17008549, ECO:0000269|PubMed:19625660}. Cell projection, cilium {ECO:0000250|UniProtKB:P46193}. Cell membrane {ECO:0000269|PubMed:10772777}. Membrane {ECO:0000269|PubMed:17008549, ECO:0000269|PubMed:2532504, ECO:0000269|PubMed:8557678}; Peripheral me…	ANXA1	P04083	13
0.490601	15.213	4.096	0.0020097	0.0825562	-1.21024	Endoplasmic reticulum resident protein 29 (ERp29) (Endoplasmic reticulum resident protein 28) (ERp28) (Endoplasmic reticulum resident protein 31) (ERp31)	ERP29_HUMAN	SUBCELLULAR LOCATION: Endoplasmic reticulum lumen. Melanosome. Note=Identified by mass spectrometry in melanosome fractions from stage I to stage IV.	ERP29	P30040	9
0.488221	14.7108	2.6077	0.0254771	0.243711	-3.68517	Myoferlin (Fer-1-like protein 3)	MYOF_HUMAN	SUBCELLULAR LOCATION: Cell membrane; Single-pass type II membrane protein. Nucleus membrane; Single-pass type II membrane protein. Cytoplasmic vesicle membrane; Single-pass type II membrane protein. Note=Concentrated at the membrane sites of both myoblast-myoblast and myoblast-myotube fusions. Detected at the plasmalemma in endothelial cells lining intact blood vessels (By similarity). Found at n…	MYOF	Q9NZM1	20
0.487011	16.4128	3.93932	0.00260067	0.0970309	-1.46402	CDGSH iron-sulfur domain-containing protein 1 (MitoNEET)	CISD1_HUMAN	SUBCELLULAR LOCATION: Mitochondrion outer membrane {ECO:0000269|PubMed:17376863, ECO:0000269|PubMed:17766439, ECO:0000269|PubMed:17905743, ECO:0000269|PubMed:18047834}; Single-pass type III membrane protein {ECO:0000269|PubMed:17376863, ECO:0000269|PubMed:17766439, ECO:0000269|PubMed:17905743, ECO:0000269|PubMed:18047834}.	CISD1	Q9NZ45	4
0.486695	15.9522	3.68255	0.00399315	0.114008	-1.88568	Mitochondrial import receptor subunit TOM70 (Mitochondrial precursor proteins import receptor) (Translocase of outer membrane 70 kDa subunit) (Translocase of outer mitochondrial membrane protein 70)	TOM70_HUMAN	SUBCELLULAR LOCATION: Mitochondrion outer membrane {ECO:0000250}; Single-pass membrane protein {ECO:0000250}.	TOMM70	O94826	14
0.48583	16.2444	3.83121	0.0031124	0.100883	-1.64075	Nucleoside diphosphate kinase A (NDK A) (NDP kinase A) (EC 2.7.4.6) (Granzyme A-activated DNase) (GAAD) (Metastasis inhibition factor nm23) (NM23-H1) (Tumor metastatic process-associated protein)	NDKA_HUMAN	SUBCELLULAR LOCATION: Cytoplasm {ECO:0000269|PubMed:16442775}. Nucleus {ECO:0000269|PubMed:16442775}. Note=Cell-cycle dependent nuclear localization which can be induced by interaction with Epstein-barr viral proteins or by degradation of the SET complex by GzmA.	NME1	P15531	4
0.48396	15.1883	1.38487	0.195219	0.558415	-5.52311	Protein S100-A12 (CGRP) (Calcium-binding protein in amniotic fluid 1) (CAAF1) (Calgranulin-C) (CAGC) (Extracellular newly identified RAGE-binding protein) (EN-RAGE) (Migration inhibitory factor-related protein 6) (MRP-6) (p6) (Neutrophil S100 protein) (S100 calcium-binding protein A12) [Cleaved into: Calcitermin]	S10AC_HUMAN	SUBCELLULAR LOCATION: Secreted {ECO:0000269|PubMed:22811950}. Cytoplasm {ECO:0000269|PubMed:22811950}. Cytoplasm, cytoskeleton {ECO:0000269|PubMed:22811950}. Cell membrane {ECO:0000269|PubMed:22811950}; Peripheral membrane protein {ECO:0000269|PubMed:22811950}. Note=Predominantly localized in the cytoplasm. Upon elevation of the intracellular calcium level, translocated from the cytoplasm to the …	S100A12	P80511	2
0.483062	11.5638	1.39374	0.192603	0.55421	-5.51205	Protein FAM198B (Expressed in nerve and epithelium during development)	F198B_HUMAN	SUBCELLULAR LOCATION: Golgi apparatus membrane {ECO:0000305|PubMed:11256614}; Single-pass type II membrane protein {ECO:0000305|PubMed:11256614}.	FAM198B	Q6UWH4	2
0.482241	14.2927	2.23402	0.0486455	0.327613	-4.29447	Insulin-like growth factor-binding protein complex acid labile subunit (ALS)	ALS_HUMAN	SUBCELLULAR LOCATION: Secreted, extracellular space.	IGFALS	P35858	6
0.482059	14.9557	2.68917	0.0221075	0.235814	-3.5497	Phosphoenolpyruvate carboxykinase [GTP], mitochondrial (PEPCK-M) (EC 4.1.1.32)	PCKGM_HUMAN	SUBCELLULAR LOCATION: Mitochondrion.	PCK2	Q16822	2
0.480112	15.6375	2.66383	0.0231053	0.236759	-3.59191	Signal transducing adapter molecule 1 (STAM-1)	STAM1_HUMAN	SUBCELLULAR LOCATION: Cytoplasm {ECO:0000305}. Early endosome membrane {ECO:0000269|PubMed:23166352, ECO:0000269|PubMed:24790097}; Peripheral membrane protein {ECO:0000305|PubMed:23166352, ECO:0000305|PubMed:24790097}; Cytoplasmic side {ECO:0000305|PubMed:23166352, ECO:0000305|PubMed:24790097}.	STAM	Q92783	5
0.479467	13.4603	1.98636	0.0741109	0.391913	-4.68138	Tumor protein D53 (hD53) (Tumor protein D52-like 1)	TPD53_HUMAN		TPD52L1	Q16890	2
0.476893	15.4984	2.12739	0.0583736	0.356606	-4.46314	Farnesyl pyrophosphate synthase (FPP synthase) (FPS) (EC 2.5.1.10) ((2E,6E)-farnesyl diphosphate synthase) (Dimethylallyltranstransferase) (EC 2.5.1.1) (Farnesyl diphosphate synthase) (Geranyltranstransferase)	FPPS_HUMAN	SUBCELLULAR LOCATION: Cytoplasm.	FDPS	P14324	6
0.473258	16.9862	2.28722	0.0443945	0.31665	-4.20929	Inorganic pyrophosphatase 2, mitochondrial (EC 3.6.1.1) (Pyrophosphatase SID6-306) (Pyrophosphate phospho-hydrolase 2) (PPase 2)	IPYR2_HUMAN	SUBCELLULAR LOCATION: Mitochondrion {ECO:0000305}.	PPA2	Q9H2U2	6
0.472402	14.7105	2.52207	0.0295685	0.261063	-3.82675	Tax1-binding protein 3 (Glutaminase-interacting protein 3) (Tax interaction protein 1) (TIP-1) (Tax-interacting protein 1)	TX1B3_HUMAN	SUBCELLULAR LOCATION: Cytoplasm. Nucleus. Cell membrane; Peripheral membrane protein; Cytoplasmic side. Note=Recruited to the cell membrane by interaction with membrane proteins.	TAX1BP3	O14907	3
0.471611	14.3965	3.26541	0.00813026	0.163423	-2.58199	Ras GTPase-activating-like protein IQGAP2	IQGA2_HUMAN		IQGAP2	Q13576	2
0.469696	17.1006	2.75949	0.0195588	0.232201	-3.4323	Hydroxymethylglutaryl-CoA lyase, mitochondrial (HL) (HMG-CoA lyase) (EC 4.1.3.4) (3-hydroxy-3-methylglutarate-CoA lyase)	HMGCL_HUMAN	SUBCELLULAR LOCATION: Mitochondrion matrix. Peroxisome. Note=Unprocessed form is peroxisomal.	HMGCL	P35914	8
0.468189	17.5754	2.57022	0.0271942	0.253562	-3.74726	Receptor expression-enhancing protein 5 (Polyposis locus protein 1) (Protein TB2)	REEP5_HUMAN	SUBCELLULAR LOCATION: Membrane {ECO:0000255}; Multi-pass membrane protein {ECO:0000255}. Endoplasmic reticulum {ECO:0000269|PubMed:23969831}. Note=Localizes to endoplasmic reticulum tubular network. {ECO:0000269|PubMed:23969831}.	REEP5	Q00765	3
0.467859	17.5619	1.90387	0.0850818	0.410949	-4.80605	Cysteine and glycine-rich protein 1 (Cysteine-rich protein 1) (CRP) (CRP1) (Epididymis luminal protein 141) (HEL-141)	CSRP1_HUMAN	SUBCELLULAR LOCATION: Nucleus {ECO:0000269|PubMed:26924529}.	CSRP1	P21291	4
0.467439	14.147	3.0989	0.0108403	0.188958	-2.8621	Sialic acid synthase (N-acetylneuraminate synthase) (EC 2.5.1.56) (N-acetylneuraminate-9-phosphate synthase) (EC 2.5.1.57) (N-acetylneuraminic acid phosphate synthase) (N-acetylneuraminic acid synthase)	SIAS_HUMAN		NANS	Q9NR45	4
0.467157	16.2928	2.88955	0.0155943	0.212767	-3.21427	Fat storage-inducing transmembrane protein 2 (Fat-inducing protein 2)	FITM2_HUMAN	SUBCELLULAR LOCATION: Endoplasmic reticulum membrane {ECO:0000269|PubMed:18160536}; Multi-pass membrane protein {ECO:0000269|PubMed:18160536}.	FITM2	Q8N6M3	3
0.465774	17.6403	2.72442	0.020791	0.234999	-3.4909	Superoxide dismutase [Mn], mitochondrial (EC 1.15.1.1)	SODM_HUMAN	SUBCELLULAR LOCATION: Mitochondrion matrix.	SOD2	P04179	9
0.461965	15.2292	3.25483	0.00827991	0.163423	-2.59979	LRP chaperone MESD (LDLR chaperone MESD) (Mesoderm development LRP chaperone MESD) (Mesoderm development candidate 2) (Mesoderm development protein) (Renal carcinoma antigen NY-REN-61)	MESD_HUMAN	SUBCELLULAR LOCATION: Endoplasmic reticulum {ECO:0000269|PubMed:15014448, ECO:0000269|PubMed:17488095}. Note=Released from apoptotic cells and shed photoreceptor outer segments. {ECO:0000250|UniProtKB:Q9ERE7}.	MESD	Q14696	4
0.460655	12.5645	2.16932	0.0543451	0.344646	-4.39717	Major prion protein (PrP) (ASCR) (PrP27-30) (PrP33-35C) (CD antigen CD230)	PRIO_HUMAN	SUBCELLULAR LOCATION: Cell membrane; Lipid-anchor, GPI-anchor {ECO:0000269|PubMed:19936054}. Golgi apparatus {ECO:0000250|UniProtKB:P04925}. Note=Targeted to lipid rafts via association with the heparan sulfate chains of GPC1. Colocates, in the presence of Cu(2+), to vesicles in para- and perinuclear regions, where both proteins undergo internalization. Heparin displaces PRNP from lipid rafts and…	PRNP	P04156	2
0.459888	13.9225	1.8693	0.0901143	0.41926	-4.85758	Complement C1s subcomponent (EC 3.4.21.42) (C1 esterase) (Complement component 1 subcomponent s) [Cleaved into: Complement C1s subcomponent heavy chain; Complement C1s subcomponent light chain]	C1S_HUMAN		C1S	P09871	4
0.458557	15.0086	3.69227	0.00392828	0.114008	-1.86959	Ethylmalonyl-CoA decarboxylase (EC 4.1.1.94) (Enoyl-CoA hydratase domain-containing protein 1) (Methylmalonyl-CoA decarboxylase) (MMCD) (EC 4.1.1.41)	ECHD1_HUMAN	SUBCELLULAR LOCATION: Cytoplasm, cytosol {ECO:0000250}.	ECHDC1	Q9NTX5	12
0.458396	15.3169	1.67602	0.123641	0.46943	-5.13675	Microtubule-associated protein 1B (MAP-1B) [Cleaved into: MAP1B heavy chain; MAP1 light chain LC1]	MAP1B_HUMAN	SUBCELLULAR LOCATION: Cytoplasm, cytoskeleton {ECO:0000269|PubMed:18195017}. Cytoplasm {ECO:0000269|PubMed:18195017}. Cell junction, synapse {ECO:0000250}. Cell projection, dendritic spine {ECO:0000250}. Note=Colocalizes with DAPK1 in the microtubules and cortical actin fibers. {ECO:0000250}.	MAP1B	P46821	36
0.458356	18.0568	2.84303	0.01691	0.218881	-3.29236	NADH dehydrogenase [ubiquinone] 1 beta subcomplex subunit 3 (Complex I-B12) (CI-B12) (NADH-ubiquinone oxidoreductase B12 subunit)	NDUB3_HUMAN	SUBCELLULAR LOCATION: Mitochondrion inner membrane {ECO:0000305|PubMed:12611891}; Single-pass membrane protein {ECO:0000305}; Matrix side {ECO:0000305}.	NDUFB3	O43676	3
0.458301	15.4944	2.2731	0.0454862	0.320858	-4.23196	Adenylyl cyclase-associated protein 1 (CAP 1)	CAP1_HUMAN	SUBCELLULAR LOCATION: Cell membrane {ECO:0000250}; Peripheral membrane protein {ECO:0000250}.	CAP1	Q01518	16
0.458003	17.1322	2.674	0.0226997	0.236759	-3.57498	ATP synthase subunit g, mitochondrial (ATPase subunit g)	ATP5L_HUMAN	SUBCELLULAR LOCATION: Mitochondrion. Mitochondrion inner membrane.	ATP5L	O75964	3
0.457217	15.5863	0.887123	0.395162	0.733125	-6.0572	Asporin (Periodontal ligament-associated protein 1) (PLAP-1)	ASPN_HUMAN	SUBCELLULAR LOCATION: Secreted, extracellular space, extracellular matrix {ECO:0000269|PubMed:17827158}.	ASPN	Q9BXN1	6
0.456599	15.3314	1.37197	0.199081	0.561849	-5.53913	Apolipoprotein A-IV (Apo-AIV) (ApoA-IV) (Apolipoprotein A4)	APOA4_HUMAN	SUBCELLULAR LOCATION: Secreted.	APOA4	P06727	13
0.456316	13.2981	1.21593	0.251021	0.619305	-5.72437	Immunoglobulin heavy variable 1-2 (Ig heavy chain V-I region ND) (Ig heavy chain V-I region V35)	HV102_HUMAN	SUBCELLULAR LOCATION: Secreted {ECO:0000303|PubMed:20176268, ECO:0000303|PubMed:22158414}. Cell membrane {ECO:0000303|PubMed:20176268, ECO:0000303|PubMed:22158414}.	IGHV1-2	P23083	3
0.453673	14.2879	2.22177	0.0496783	0.329846	-4.31399	Apolipoprotein L1 (Apolipoprotein L) (Apo-L) (ApoL) (Apolipoprotein L-I) (ApoL-I)	APOL1_HUMAN	SUBCELLULAR LOCATION: Secreted.	APOL1	O14791	6
0.453584	17.0334	1.68393	0.122073	0.467549	-5.12565	CD44 antigen (CDw44) (Epican) (Extracellular matrix receptor III) (ECMR-III) (GP90 lymphocyte homing/adhesion receptor) (HUTCH-I) (Heparan sulfate proteoglycan) (Hermes antigen) (Hyaluronate receptor) (Phagocytic glycoprotein 1) (PGP-1) (Phagocytic glycoprotein I) (PGP-I) (CD antigen CD44)	CD44_HUMAN	SUBCELLULAR LOCATION: Cell membrane {ECO:0000250|UniProtKB:P15379}; Single-pass type I membrane protein {ECO:0000250|UniProtKB:P15379}. Cell projection, microvillus {ECO:0000250|UniProtKB:P15379}. Note=Colocalizes with actin in membrane protrusions at wounding edges. Co-localizes with RDX, EZR and MSN in microvilli. {ECO:0000250|UniProtKB:P15379}.	CD44	P16070	2
0.452971	14.8628	1.41278	0.187084	0.547696	-5.48813	Ribosome-binding protein 1 (180 kDa ribosome receptor homolog) (RRp) (ES/130-related protein) (Ribosome receptor protein)	RRBP1_HUMAN	SUBCELLULAR LOCATION: Endoplasmic reticulum membrane {ECO:0000250}; Single-pass type III membrane protein {ECO:0000250}.	RRBP1	Q9P2E9	32
0.452497	15.5885	3.4535	0.00588877	0.138298	-2.2667	Sulfite oxidase, mitochondrial (EC 1.8.3.1)	SUOX_HUMAN	SUBCELLULAR LOCATION: Mitochondrion intermembrane space.	SUOX	P51687	10
0.452048	14.4152	1.44521	0.177991	0.541051	-5.44689	Myosin light chain kinase, smooth muscle (MLCK) (smMLCK) (EC 2.7.11.18) (Kinase-related protein) (KRP) (Telokin) [Cleaved into: Myosin light chain kinase, smooth muscle, deglutamylated form]	MYLK_HUMAN	SUBCELLULAR LOCATION: Cytoplasm. Cell projection, lamellipodium. Cleavage furrow. Cytoplasm, cytoskeleton. Note=Localized to stress fibers during interphase and to the cleavage furrow during mitosis.	MYLK	Q15746	11
0.4515	15.5952	1.82408	0.097112	0.432104	-4.92429	Insulin-like growth factor-binding protein 7 (IBP-7) (IGF-binding protein 7) (IGFBP-7) (IGFBP-rP1) (MAC25 protein) (PGI2-stimulating factor) (Prostacyclin-stimulating factor) (Tumor-derived adhesion factor) (TAF)	IBP7_HUMAN	SUBCELLULAR LOCATION: Secreted.	IGFBP7	Q16270	3
0.449088	16.1444	1.91846	0.0830371	0.408013	-4.78417	Protein S100-A1 (S-100 protein alpha chain) (S-100 protein subunit alpha) (S100 calcium-binding protein A1)	S10A1_HUMAN	SUBCELLULAR LOCATION: Cytoplasm {ECO:0000269|PubMed:15171681}.	S100A1	P23297	4
0.449056	16.3127	3.24936	0.00835822	0.163423	-2.60897	Caprin-1 (Cell cycle-associated protein 1) (Cytoplasmic activation- and proliferation-associated protein 1) (GPI-anchored membrane protein 1) (GPI-anchored protein p137) (GPI-p137) (p137GPI) (Membrane component chromosome 11 surface marker 1) (RNA granule protein 105)	CAPR1_HUMAN	SUBCELLULAR LOCATION: Cytoplasm, cytosol. Cell projection, dendrite. Note=Associated with RNA granules. {ECO:0000250}.	CAPRIN1	Q14444	6
0.448294	15.7795	2.05595	0.0659015	0.374046	-4.57443	Reticulon-2 (Neuroendocrine-specific protein-like 1) (NSP-like protein 1) (Neuroendocrine-specific protein-like I) (NSP-like protein I) (NSPLI)	RTN2_HUMAN	SUBCELLULAR LOCATION: Endoplasmic reticulum membrane {ECO:0000305}; Multi-pass membrane protein {ECO:0000305}.	RTN2	O75298	3
0.448145	14.671	2.99221	0.0130447	0.201422	-3.04167	NADH dehydrogenase [ubiquinone] 1 alpha subcomplex subunit 4-like 2 (NADH-ubiquinone oxidoreductase MLRQ subunit homolog) (NUOMS)	NUA4L_HUMAN		NDUFA4L2	Q9NRX3	2
0.447578	18.1138	1.93014	0.0814345	0.403775	-4.76662	Protein S100-A6 (Calcyclin) (Growth factor-inducible protein 2A9) (MLN 4) (Prolactin receptor-associated protein) (PRA) (S100 calcium-binding protein A6)	S10A6_HUMAN	SUBCELLULAR LOCATION: Nucleus envelope. Cytoplasm. Cell membrane; Peripheral membrane protein; Cytoplasmic side.	S100A6	P06703	3
0.447477	15.115	1.36711	0.200552	0.562636	-5.54514	Myosin light polypeptide 6 (17 kDa myosin light chain) (LC17) (Myosin light chain 3) (MLC-3) (Myosin light chain alkali 3) (Myosin light chain A3) (Smooth muscle and nonmuscle myosin light chain alkali 6)	MYL6_HUMAN		MYL6	P60660	6
0.445369	16.1613	2.53719	0.0288017	0.2579	-3.80182	Caveolin-1	CAV1_HUMAN	SUBCELLULAR LOCATION: Golgi apparatus membrane; Peripheral membrane protein. Cell membrane; Peripheral membrane protein. Membrane, caveola {ECO:0000269|PubMed:19262564, ECO:0000269|PubMed:25588833}; Peripheral membrane protein. Membrane raft {ECO:0000269|PubMed:25893292}. Golgi apparatus, trans-Golgi network {ECO:0000250|UniProtKB:P33724}. Note=Colocalized with DPP4 in membrane rafts. Potential h…	CAV1	Q03135	6
0.444794	12.5048	1.48857	0.166427	0.52767	-5.3908	F-box only protein 7	FBX7_HUMAN	SUBCELLULAR LOCATION: Cytoplasm. Nucleus. Mitochondrion. Cytoplasm, cytosol. Note=Predominantly cytoplasmic. A minor proportion is detected in the nucleus. Relocates from the cytosol to depolarized mitochondria.	FBXO7	Q9Y3I1	2
0.444729	15.8265	1.28831	0.225696	0.591416	-5.64043	Decorin (Bone proteoglycan II) (PG-S2) (PG40)	PGS2_HUMAN	SUBCELLULAR LOCATION: Secreted, extracellular space, extracellular matrix.	DCN	P07585	12
0.441511	14.0742	1.19525	0.25866	0.624859	-5.74769	Regucalcin (RC) (Gluconolactonase) (GNL) (EC 3.1.1.17) (Senescence marker protein 30) (SMP-30)	RGN_HUMAN	SUBCELLULAR LOCATION: Cytoplasm {ECO:0000250}.	RGN	Q15493	2
0.440441	15.5995	3.26821	0.00809126	0.163423	-2.5773	ATP synthase subunit d, mitochondrial (ATPase subunit d)	ATP5H_HUMAN	SUBCELLULAR LOCATION: Mitochondrion. Mitochondrion inner membrane.	ATP5H	O75947	10
0.4403	14.914	2.74076	0.0202076	0.234761	-3.46361	GPI transamidase component PIG-S (Phosphatidylinositol-glycan biosynthesis class S protein)	PIGS_HUMAN	SUBCELLULAR LOCATION: Endoplasmic reticulum membrane {ECO:0000269|PubMed:11483512}; Multi-pass membrane protein {ECO:0000269|PubMed:11483512}.	PIGS	Q96S52	4
0.439617	16.0335	2.81378	0.0177936	0.225054	-3.3414	GTP-binding protein Rheb (Ras homolog enriched in brain)	RHEB_HUMAN	SUBCELLULAR LOCATION: Endomembrane system {ECO:0000269|PubMed:22002721, ECO:0000305}; Lipid-anchor {ECO:0000269|PubMed:22002721, ECO:0000305}; Cytoplasmic side {ECO:0000269|PubMed:15489334, ECO:0000305}. Golgi apparatus membrane {ECO:0000269|PubMed:22002721}; Lipid-anchor {ECO:0000305|PubMed:22002721}; Cytoplasmic side {ECO:0000305|PubMed:22002721}. Cytoplasm, cytosol {ECO:0000269|PubMed:22002721…	RHEB	Q15382	4
0.438832	13.939	1.24487	0.240632	0.605751	-5.69123	Synaptic vesicle membrane protein VAT-1 homolog-like (EC 1.-.-.-)	VAT1L_HUMAN		VAT1L	Q9HCJ6	4
0.437258	15.3531	2.90952	0.0150617	0.212742	-3.18072	Transmembrane emp24 domain-containing protein 10 (21 kDa transmembrane-trafficking protein) (S31III125) (S31I125) (Tmp-21-I) (Transmembrane protein Tmp21) (p23) (p24 family protein delta-1) (p24delta1) (p24delta)	TMEDA_HUMAN	SUBCELLULAR LOCATION: Golgi apparatus, cis-Golgi network membrane; Single-pass type I membrane protein. Melanosome. Endoplasmic reticulum membrane; Single-pass type I membrane protein. Endoplasmic reticulum-Golgi intermediate compartment membrane; Single-pass type I membrane protein. Cytoplasmic vesicle, secretory vesicle membrane {ECO:0000250}; Single-pass type I membrane protein {ECO:0000250}. …	TMED10	P49755	5
0.43378	14.2331	1.84655	0.0935751	0.423301	-4.89125	Coagulation factor XII (EC 3.4.21.38) (Hageman factor) (HAF) [Cleaved into: Coagulation factor XIIa heavy chain; Beta-factor XIIa part 1; Coagulation factor XIIa light chain (Beta-factor XIIa part 2)]	FA12_HUMAN	SUBCELLULAR LOCATION: Secreted.	F12	P00748	5
0.432158	14.4786	1.69668	0.119583	0.465457	-5.10769	Leiomodin-1 (64 kDa autoantigen 1D) (64 kDa autoantigen 1D3) (64 kDa autoantigen D1) (Leiomodin, muscle form) (Smooth muscle leiomodin) (SM-Lmod) (Thyroid-associated ophthalmopathy autoantigen)	LMOD1_HUMAN	SUBCELLULAR LOCATION: Cytoplasm, myofibril, sarcomere {ECO:0000269|PubMed:26370058}. Cytoplasm, cytoskeleton {ECO:0000250|UniProtKB:A0A0G2K0D3}. Note=Colocalizes with actin filaments in sarcomeres. {ECO:0000250|UniProtKB:A0A0G2K0D3}.	LMOD1	P29536	3
0.42621	15.5337	1.77175	0.10583	0.446787	-5.00046	Membrane primary amine oxidase (EC 1.4.3.21) (Copper amine oxidase) (HPAO) (Semicarbazide-sensitive amine oxidase) (SSAO) (Vascular adhesion protein 1) (VAP-1)	AOC3_HUMAN	SUBCELLULAR LOCATION: Cell membrane {ECO:0000269|PubMed:9653080}; Single-pass type II membrane protein {ECO:0000269|PubMed:9653080}.	AOC3	Q16853	8
0.425942	14.8389	2.89931	0.0153318	0.212767	-3.19788	Protein C10	C10_HUMAN	SUBCELLULAR LOCATION: Cytoplasm {ECO:0000269|PubMed:23453666}.	C12orf57	Q99622	2
0.425864	15.841	2.05481	0.0660291	0.374229	-4.5762	Rho GTPase-activating protein 1 (CDC42 GTPase-activating protein) (GTPase-activating protein rhoGAP) (Rho-related small GTPase protein activator) (Rho-type GTPase-activating protein 1) (p50-RhoGAP)	RHG01_HUMAN	SUBCELLULAR LOCATION: Cytoplasm.	ARHGAP1	Q07960	11
0.42526	15.5996	2.83366	0.0171881	0.221022	-3.30807	Calcium/calmodulin-dependent 3',5'-cyclic nucleotide phosphodiesterase 1C (Cam-PDE 1C) (EC 3.1.4.17) (hCam-3)	PDE1C_HUMAN		PDE1C	Q14123	10
0.424317	13.2723	1.58267	0.143552	0.499568	-5.26553	Macrophage-capping protein (Actin regulatory protein CAP-G)	CAPG_HUMAN	SUBCELLULAR LOCATION: Nucleus {ECO:0000269|PubMed:17081065, ECO:0000269|PubMed:18266911}. Cytoplasm {ECO:0000269|PubMed:17081065}. Secreted {ECO:0000250|UniProtKB:P24452}. Melanosome {ECO:0000269|PubMed:17081065}. Note=Identified by mass spectrometry in melanosome fractions from stage I to stage IV (PubMed:17081065). Redistributes throughout the cytoplasm during mitosis and is excluded from regio…	CAPG	P40121	4
0.421744	16.7839	2.68713	0.0221865	0.235814	-3.55311	Small ubiquitin-related modifier 2 (SUMO-2) (HSMT3) (SMT3 homolog 2) (SUMO-3) (Sentrin-2) (Ubiquitin-like protein SMT3B) (Smt3B)	SUMO2_HUMAN	SUBCELLULAR LOCATION: Nucleus. Nucleus, PML body.	SUMO2	P61956	2
0.421247	15.0656	2.78656	0.0186577	0.226222	-3.38699	Latent-transforming growth factor beta-binding protein 1 (LTBP-1) (Transforming growth factor beta-1-binding protein 1) (TGF-beta1-BP-1)	LTBP1_HUMAN	SUBCELLULAR LOCATION: Secreted.	LTBP1	Q14766	12
0.420222	14.7635	1.69838	0.119255	0.465457	-5.10529	39S ribosomal protein L53, mitochondrial (L53mt) (MRP-L53) (Mitochondrial large ribosomal subunit protein mL53)	RM53_HUMAN	SUBCELLULAR LOCATION: Mitochondrion {ECO:0000269|PubMed:25278503, ECO:0000269|PubMed:25838379}.	MRPL53	Q96EL3	2
0.419679	13.6165	2.203	0.0513024	0.33371	-4.34383	Bisphosphoglycerate mutase (BPGM) (EC 5.4.2.4) (2,3-bisphosphoglycerate mutase, erythrocyte) (2,3-bisphosphoglycerate synthase) (EC 5.4.2.11) (2,3-diphosphoglycerate mutase) (DPGM) (BPG-dependent PGAM)	PMGE_HUMAN		BPGM	P07738	2
0.418101	17.9492	3.30955	0.00753568	0.156591	-2.50786	Copper transport protein ATOX1 (Metal transport protein ATX1)	ATOX1_HUMAN		ATOX1	O00244	2
0.416571	13.8994	1.85487	0.0922949	0.422514	-4.87895	Spectrin alpha chain, erythrocytic 1 (Erythroid alpha-spectrin)	SPTA1_HUMAN	SUBCELLULAR LOCATION: Cytoplasm, cytoskeleton. Cytoplasm, cell cortex.	SPTA1	P02549	20
0.416187	12.5044	2.7508	0.0198572	0.232647	-3.44683	Probable dimethyladenosine transferase (EC 2.1.1.183) (DIM1 dimethyladenosine transferase 1 homolog) (DIM1 dimethyladenosine transferase 1-like) (Probable 18S rRNA (adenine(1779)-N(6)/adenine(1780)-N(6))-dimethyltransferase) (Probable 18S rRNA dimethylase) (Probable S-adenosylmethionine-6-N',N'-adenosyl(rRNA) dimethyltransferase)	DIM1_HUMAN	SUBCELLULAR LOCATION: Nucleus, nucleoplasm {ECO:0000269|PubMed:25851604}. Nucleus, nucleolus {ECO:0000269|PubMed:12429849, ECO:0000269|PubMed:25851604}.	DIMT1	Q9UNQ2	2
0.415207	15.1459	2.54208	0.028558	0.257482	-3.79376	Histone H2B type 1-L (Histone H2B.c) (H2B/c)	H2B1L_HUMAN	SUBCELLULAR LOCATION: Nucleus. Chromosome.	HIST1H2BL	Q99880	3
0.412991	15.9622	2.89775	0.0153734	0.212767	-3.20049	Caveolae-associated protein 2 (Cavin-2) (PS-p68) (Phosphatidylserine-binding protein) (Serum deprivation-response protein)	CAVN2_HUMAN	SUBCELLULAR LOCATION: Cytoplasm, cytosol {ECO:0000269|PubMed:10191091, ECO:0000269|PubMed:2390065}. Membrane, caveola {ECO:0000269|PubMed:19262564, ECO:0000269|PubMed:19525939}. Note=Localizes in the caveolae in a caveolin-dependent manner. {ECO:0000269|PubMed:19262564}.	CAVIN2	O95810	15
0.410133	14.3573	1.68574	0.121716	0.467549	-5.1231	Sortilin (100 kDa NT receptor) (Glycoprotein 95) (Gp95) (Neurotensin receptor 3) (NT3) (NTR3)	SORT_HUMAN	SUBCELLULAR LOCATION: Membrane; Single-pass type I membrane protein. Endoplasmic reticulum membrane {ECO:0000305}; Single-pass type I membrane protein {ECO:0000305}. Endosome membrane {ECO:0000305}; Single-pass type I membrane protein {ECO:0000305}. Golgi apparatus, Golgi stack membrane {ECO:0000305}; Single-pass type I membrane protein {ECO:0000305}. Nucleus membrane {ECO:0000305}; Single-pass t…	SORT1	Q99523	3
0.409769	14.0844	1.6065	0.138217	0.490644	-5.23307	Protein S100-A7 (Psoriasin) (S100 calcium-binding protein A7)	S10A7_HUMAN	SUBCELLULAR LOCATION: Cytoplasm {ECO:0000269|PubMed:8618345}. Secreted {ECO:0000269|PubMed:8618345}. Note=Secreted by a non-classical secretory pathway.	S100A7	P31151	2
0.409107	14.6505	3.72145	0.00374019	0.111129	-1.82138	Vacuolar protein sorting-associated protein 4B (EC 3.6.4.6) (Cell migration-inducing gene 1 protein) (Suppressor of K(+) transport growth defect 1) (Protein SKD1)	VPS4B_HUMAN	SUBCELLULAR LOCATION: Prevacuolar compartment membrane; Peripheral membrane protein. Late endosome membrane {ECO:0000305}; Peripheral membrane protein {ECO:0000305}. Note=Membrane-associated in the prevacuolar endosomal compartment. Localized in HIV-1 particles purified from acutely infected cells.	VPS4B	O75351	3
0.408011	16.1447	0.824559	0.428218	0.75077	-6.11063	Histone H1.5 (Histone H1a) (Histone H1b) (Histone H1s-3)	H15_HUMAN	SUBCELLULAR LOCATION: Nucleus. Chromosome. Note=According to PubMed:15911621 more commonly found in heterochromatin. According to PubMed:10997781 associates with actively transcribed chromatin and not heterochromatin.	HIST1H1B	P16401	4
0.406821	16.7514	3.30533	0.00759056	0.156685	-2.51495	Ras-related GTP-binding protein C (Rag C) (RagC) (GTPase-interacting protein 2) (TIB929)	RRAGC_HUMAN	SUBCELLULAR LOCATION: Cytoplasm {ECO:0000269|PubMed:11073942}. Nucleus {ECO:0000269|PubMed:11073942}. Lysosome {ECO:0000269|PubMed:20381137}. Note=Predominantly cytoplasmic. May shuttle between the cytoplasm and nucleus, depending on the bound nucleotide state of associated RRAGA (PubMed:11073942). {ECO:0000269|PubMed:11073942}.	RRAGC	Q9HB90	4
0.406306	14.5164	2.8763	0.0159582	0.21321	-3.23652	CCA tRNA nucleotidyltransferase 1, mitochondrial (EC 2.7.7.72) (Mitochondrial tRNA nucleotidyl transferase, CCA-adding) (mt CCA-adding enzyme) (mt tRNA CCA-diphosphorylase) (mt tRNA CCA-pyrophosphorylase) (mt tRNA adenylyltransferase)	TRNT1_HUMAN	SUBCELLULAR LOCATION: Mitochondrion {ECO:0000269|PubMed:11256614}.	TRNT1	Q96Q11	5
0.404223	16.0597	2.54534	0.0283965	0.257482	-3.78837	Glucosamine-6-phosphate isomerase 1 (EC 3.5.99.6) (Glucosamine-6-phosphate deaminase 1) (GNPDA 1) (GlcN6P deaminase 1) (Oscillin)	GNPI1_HUMAN	SUBCELLULAR LOCATION: Cytoplasm {ECO:0000250}.	GNPDA1	P46926	5
0.403826	15.7225	2.99535	0.0129737	0.201422	-3.03639	Coiled-coil domain-containing protein 90B, mitochondrial	CC90B_HUMAN	SUBCELLULAR LOCATION: Mitochondrion membrane {ECO:0000269|PubMed:11256614}; Single-pass membrane protein {ECO:0000255}.	CCDC90B	Q9GZT6	6
0.403425	14.2909	2.86574	0.0162544	0.21321	-3.25425	CD151 antigen (GP27) (Membrane glycoprotein SFA-1) (Platelet-endothelial tetraspan antigen 3) (PETA-3) (Tetraspanin-24) (Tspan-24) (CD antigen CD151)	CD151_HUMAN	SUBCELLULAR LOCATION: Membrane; Multi-pass membrane protein.	CD151	P48509	3
0.402681	16.2445	2.71063	0.0212966	0.234999	-3.51392	MICOS complex subunit MIC27 (Apolipoprotein O-like) (Protein FAM121A)	MIC27_HUMAN	SUBCELLULAR LOCATION: Mitochondrion inner membrane {ECO:0000269|PubMed:23704930, ECO:0000269|PubMed:25764979}; Multi-pass membrane protein {ECO:0000269|PubMed:23704930}. Mitochondrion {ECO:0000269|PubMed:25781180, ECO:0000269|PubMed:25997101}.	APOOL	Q6UXV4	9
0.402439	15.4676	3.06211	0.0115542	0.194487	-2.92404	Ubiquinol-cytochrome-c reductase complex assembly factor 2 (Breast cancer-associated protein SGA-81M) (Mitochondrial nucleoid factor 1) (Mitochondrial protein M19)	UQCC2_HUMAN	SUBCELLULAR LOCATION: Mitochondrion matrix, mitochondrion nucleoid. Mitochondrion. Mitochondrion intermembrane space {ECO:0000250}. Mitochondrion matrix {ECO:0000250}. Mitochondrion inner membrane {ECO:0000250}. Note=Predominantly expressed in the mitochondrial inner membrane. {ECO:0000250}.	UQCC2	Q9BRT2	3
0.401032	13.4442	2.75708	0.0196409	0.232201	-3.43632	DnaJ homolog subfamily C member 5 (Ceroid-lipofuscinosis neuronal protein 4) (Cysteine string protein) (CSP)	DNJC5_HUMAN	SUBCELLULAR LOCATION: Membrane {ECO:0000250|UniProtKB:P60904}; Lipid-anchor {ECO:0000250|UniProtKB:P60904}. Melanosome {ECO:0000269|PubMed:17081065}. Cell membrane {ECO:0000269|PubMed:21820099}. Note=Identified by mass spectrometry in melanosome fractions from stage I to stage IV. {ECO:0000269|PubMed:17081065}.	DNAJC5	Q9H3Z4	3
0.400511	15.2145	1.24746	0.239719	0.605671	-5.68824	Tripeptidyl-peptidase 1 (TPP-1) (EC 3.4.14.9) (Cell growth-inhibiting gene 1 protein) (Lysosomal pepstatin-insensitive protease) (LPIC) (Tripeptidyl aminopeptidase) (Tripeptidyl-peptidase I) (TPP-I)	TPP1_HUMAN	SUBCELLULAR LOCATION: Lysosome {ECO:0000269|PubMed:19941651}. Melanosome {ECO:0000269|PubMed:12643545}. Note=Identified by mass spectrometry in melanosome fractions from stage I to stage IV. {ECO:0000269|PubMed:12643545}.	TPP1	O14773	3
0.400113	15.5201	1.51157	0.160561	0.521477	-5.36062	Complement factor I (EC 3.4.21.45) (C3B/C4B inactivator) [Cleaved into: Complement factor I heavy chain; Complement factor I light chain]	CFAI_HUMAN	SUBCELLULAR LOCATION: Secreted, extracellular space.	CFI	P05156	2
0.399808	16.2436	2.24143	0.0480309	0.325912	-4.28265	Ubiquitin-conjugating enzyme E2 L3 (EC 2.3.2.23) (E2 ubiquitin-conjugating enzyme L3) (L-UBC) (UbcH7) (Ubiquitin carrier protein L3) (Ubiquitin-conjugating enzyme E2-F1) (Ubiquitin-protein ligase L3)	UB2L3_HUMAN	SUBCELLULAR LOCATION: Nucleus {ECO:0000269|PubMed:11278816, ECO:0000269|PubMed:17003263}. Cytoplasm {ECO:0000269|PubMed:11278816, ECO:0000269|PubMed:17003263}.	UBE2L3	P68036	3
0.399514	14.4219	3.09367	0.010939	0.188999	-2.87091	Equilibrative nucleoside transporter 1 (Equilibrative nitrobenzylmercaptopurine riboside-sensitive nucleoside transporter) (Equilibrative NBMPR-sensitive nucleoside transporter) (Nucleoside transporter, es-type) (Solute carrier family 29 member 1)	S29A1_HUMAN	SUBCELLULAR LOCATION: Basolateral cell membrane; Multi-pass membrane protein. Apical cell membrane; Multi-pass membrane protein. Cell membrane; Multi-pass membrane protein. Note=Predominantly localized in the basolateral membrane in polarized MDCK cells.	SLC29A1	Q99808	2
0.399413	14.1019	1.36803	0.200271	0.562525	-5.54399	Transmembrane protein 119 (Osteoblast induction factor) (OBIF)	TM119_HUMAN	SUBCELLULAR LOCATION: Cell membrane {ECO:0000269|PubMed:20025746, ECO:0000269|PubMed:26250788}; Single-pass type I membrane protein {ECO:0000255}. Cytoplasm {ECO:0000250|UniProtKB:Q8R138}. Endoplasmic reticulum membrane {ECO:0000250|UniProtKB:Q8R138}.	TMEM119	Q4V9L6	2
0.396609	14.841	2.15825	0.0553815	0.347468	-4.41462	Transmembrane protein 33 (Protein DB83) (SHINC-3)	TMM33_HUMAN	SUBCELLULAR LOCATION: Endoplasmic reticulum membrane {ECO:0000269|PubMed:25612671, ECO:0000269|PubMed:26268696}; Multi-pass membrane protein {ECO:0000255}. Melanosome {ECO:0000269|PubMed:17081065}. Nucleus envelope {ECO:0000269|PubMed:25612671}. Note=Identified by mass spectrometry in melanosome fractions from stage I to stage IV. Co-localizes with RTN4 at the ER sheets. {ECO:0000269|PubMed:17081…	TMEM33	P57088	3
0.395371	15.6039	2.67786	0.0225475	0.236759	-3.56855	ATP-dependent DNA helicase Q1 (EC 3.6.4.12) (DNA helicase, RecQ-like type 1) (RecQ1) (DNA-dependent ATPase Q1) (RecQ protein-like 1)	RECQ1_HUMAN	SUBCELLULAR LOCATION: Nucleus {ECO:0000269|PubMed:7961977}.	RECQL	P46063	7
0.394012	15.5191	3.61205	0.00449779	0.121657	-2.00252	Probable tRNA pseudouridine synthase 1 (EC 5.4.99.-)	TRUB1_HUMAN	SUBCELLULAR LOCATION: Nucleus {ECO:0000269|PubMed:28073919}. Cytoplasm, cytosol {ECO:0000269|PubMed:28073919}. Note=Catalyzes pseudouridylation of mRNAs in the nucleus. {ECO:0000269|PubMed:28073919}.	TRUB1	Q8WWH5	2
0.393459	13.6478	1.46279	0.173221	0.535929	-5.42428	Minor histocompatibility antigen H13 (EC 3.4.23.-) (Intramembrane protease 1) (IMP-1) (IMPAS-1) (hIMP1) (Presenilin-like protein 3) (Signal peptide peptidase)	HM13_HUMAN	SUBCELLULAR LOCATION: Endoplasmic reticulum membrane {ECO:0000269|PubMed:15998642}; Multi-pass membrane protein {ECO:0000305}. Membrane {ECO:0000269|PubMed:12077416, ECO:0000269|PubMed:15385547}; Multi-pass membrane protein {ECO:0000305}; Lumenal side {ECO:0000269|PubMed:12077416, ECO:0000269|PubMed:15385547}.; SUBCELLULAR LOCATION: Isoform 4: Cell membrane {ECO:0000250|UniProtKB:Q9D8V0}; Multi-p…	HM13	Q8TCT9	3
0.392467	15.1852	2.48458	0.0315577	0.268194	-3.88844	Beta-sarcoglycan (Beta-SG) (43 kDa dystrophin-associated glycoprotein) (43DAG) (A3b)	SGCB_HUMAN	SUBCELLULAR LOCATION: Cell membrane, sarcolemma {ECO:0000250}; Single-pass type II membrane protein {ECO:0000250}. Cytoplasm, cytoskeleton {ECO:0000250}.	SGCB	Q16585	7
0.392101	14.55	2.80842	0.0179607	0.225054	-3.35039	Serine/threonine-protein phosphatase CPPED1 (EC 3.1.3.16) (Calcineurin-like phosphoesterase domain-containing protein 1) (Complete S-transactivated protein 1)	CPPED_HUMAN	SUBCELLULAR LOCATION: Cytoplasm {ECO:0000269|PubMed:23799035}.	CPPED1	Q9BRF8	7
0.391048	13.8922	1.78478	0.103595	0.442545	-4.9816	Uncharacterized protein C6orf47 (Protein G4)	CF047_HUMAN		C6orf47	O95873	2
0.389064	13.9877	1.53862	0.153893	0.513485	-5.32476	Phosphoglycerate mutase 1 (EC 5.4.2.11) (EC 5.4.2.4) (BPG-dependent PGAM 1) (Phosphoglycerate mutase isozyme B) (PGAM-B)	PGAM1_HUMAN		PGAM1	P18669	4
0.388652	14.8949	2.6283	0.02458	0.241833	-3.65099	Cytochrome c	CYC_HUMAN	SUBCELLULAR LOCATION: Mitochondrion intermembrane space. Note=Loosely associated with the inner membrane.	CYCS	P99999	4
0.387475	14.3894	2.55406	0.0279693	0.257482	-3.77397	Lysosomal alpha-glucosidase (EC 3.2.1.20) (Acid maltase) (Aglucosidase alfa) [Cleaved into: 76 kDa lysosomal alpha-glucosidase; 70 kDa lysosomal alpha-glucosidase]	LYAG_HUMAN	SUBCELLULAR LOCATION: Lysosome {ECO:0000269|PubMed:17897319}. Lysosome membrane {ECO:0000269|PubMed:17897319}.	GAA	P10253	8
0.387065	15.4065	1.71732	0.115649	0.460069	-5.07845	Transmembrane protein 11, mitochondrial (Protein PM1) (Protein PMI)	TMM11_HUMAN	SUBCELLULAR LOCATION: Mitochondrion inner membrane {ECO:0000269|PubMed:21274005}; Multi-pass membrane protein {ECO:0000269|PubMed:21274005}.	TMEM11	P17152	4
0.386869	16.0674	1.94857	0.0789614	0.399596	-4.73878	Protein disulfide-isomerase (PDI) (EC 5.3.4.1) (Cellular thyroid hormone-binding protein) (Prolyl 4-hydroxylase subunit beta) (p55)	PDIA1_HUMAN	SUBCELLULAR LOCATION: Endoplasmic reticulum {ECO:0000269|PubMed:23475612}. Endoplasmic reticulum lumen {ECO:0000269|PubMed:10636893, ECO:0000269|PubMed:23475612}. Melanosome {ECO:0000269|PubMed:12643545, ECO:0000269|PubMed:17081065}. Cell membrane {ECO:0000269|PubMed:21670307}; Peripheral membrane protein {ECO:0000305}. Note=Highly abundant. In some cell types, seems to be also secreted or associ…	P4HB	P07237	21
0.386708	16.1024	1.90121	0.0854594	0.411402	-4.81003	Cytoplasmic dynein 1 intermediate chain 2 (Cytoplasmic dynein intermediate chain 2) (Dynein intermediate chain 2, cytosolic) (DH IC-2)	DC1I2_HUMAN	SUBCELLULAR LOCATION: Cytoplasm, cytoskeleton {ECO:0000250|UniProtKB:Q62871}.	DYNC1I2	Q13409	9
0.386025	16.1538	2.39777	0.0366818	0.290053	-4.03042	Monocarboxylate transporter 1 (MCT 1) (Solute carrier family 16 member 1)	MOT1_HUMAN	SUBCELLULAR LOCATION: Cell membrane {ECO:0000269|PubMed:15505343, ECO:0000269|PubMed:17127621, ECO:0000269|PubMed:24390345}; Multi-pass membrane protein {ECO:0000269|PubMed:15505343, ECO:0000269|PubMed:17127621, ECO:0000269|PubMed:24390345}.	SLC16A1	P53985	3
0.385552	15.3442	3.44959	0.00592817	0.138395	-2.27322	Crk-like protein	CRKL_HUMAN		CRKL	P46109	6
0.385225	15.6693	2.86948	0.016149	0.21321	-3.24798	Choline-phosphate cytidylyltransferase A (EC 2.7.7.15) (CCT-alpha) (CTP:phosphocholine cytidylyltransferase A) (CCT A) (CT A) (Phosphorylcholine transferase A)	PCY1A_HUMAN	SUBCELLULAR LOCATION: Cytoplasm, cytosol {ECO:0000250}. Membrane {ECO:0000250}; Peripheral membrane protein {ECO:0000250}. Note=It can interconvert between an inactive cytosolic form and an active membrane-bound form. {ECO:0000250}.	PCYT1A	P49585	6
0.384545	15.1791	2.71219	0.0212388	0.234999	-3.51132	Intercellular adhesion molecule 2 (ICAM-2) (CD antigen CD102)	ICAM2_HUMAN	SUBCELLULAR LOCATION: Membrane {ECO:0000255}; Single-pass type I membrane protein {ECO:0000255}. Cell projection, microvillus {ECO:0000250|UniProtKB:P35330}. Note=Co-localizes with RDX, EZR and MSN in microvilli. {ECO:0000250|UniProtKB:P35330}.	ICAM2	P13598	2
0.384167	17.3312	2.27343	0.0454603	0.320858	-4.23143	6.8 kDa mitochondrial proteolipid	68MP_HUMAN	SUBCELLULAR LOCATION: Mitochondrion {ECO:0000250}. Mitochondrion membrane {ECO:0000305}; Single-pass membrane protein {ECO:0000305}.	MP68	P56378	2
0.382165	15.1023	1.86283	0.0910858	0.419801	-4.86717	Histone H1.4 (Histone H1b) (Histone H1s-4)	H14_HUMAN	SUBCELLULAR LOCATION: Nucleus. Chromosome. Note=Mainly localizes in heterochromatin. Dysplays a punctuate staining pattern in the nucleus.	HIST1H1E	P10412	2
0.381856	14.1903	2.04055	0.067641	0.378442	-4.59824	Immunity-related GTPase family Q protein	IRGQ_HUMAN		IRGQ	Q8WZA9	4
0.381625	16.1566	2.13641	0.0574836	0.354482	-4.44899	28S ribosomal protein S27, mitochondrial (MRP-S27) (S27mt) (Mitochondrial ribosomal protein S27) (Mitochondrial small ribosomal subunit protein mS27)	RT27_HUMAN	SUBCELLULAR LOCATION: Cytoplasm {ECO:0000269|PubMed:28714366}. Mitochondrion {ECO:0000269|PubMed:22841715, ECO:0000269|PubMed:25838379}.	MRPS27	Q92552	10
0.381054	14.5133	3.01364	0.012568	0.199766	-3.00561	MICOS complex subunit MIC13 (Protein P117)	MIC13_HUMAN	SUBCELLULAR LOCATION: Mitochondrion inner membrane {ECO:0000269|PubMed:25997101}; Single-pass membrane protein {ECO:0000255}. Note=Enriched at crista junctions. {ECO:0000269|PubMed:25997101}.	MIC13	Q5XKP0	4
0.380673	16.8905	1.5242	0.157417	0.517509	-5.34392	Leucine-rich repeat-containing protein 59 (Ribosome-binding protein p34) (p34) [Cleaved into: Leucine-rich repeat-containing protein 59, N-terminally processed]	LRC59_HUMAN	SUBCELLULAR LOCATION: Microsome membrane {ECO:0000250}; Single-pass type II membrane protein {ECO:0000250}. Endoplasmic reticulum membrane; Single-pass type II membrane protein. Nucleus envelope. Note=Localization in the nuclear envelope depends upon the nuclear import machinery, including KPNB1.	LRRC59	Q96AG4	5
0.379522	13.4231	1.66233	0.126398	0.473571	-5.1559	Collagen alpha-1(V) chain	CO5A1_HUMAN	SUBCELLULAR LOCATION: Secreted, extracellular space, extracellular matrix {ECO:0000255|PROSITE-ProRule:PRU00793}.	COL5A1	P20908	6
0.378228	15.1403	1.33336	0.211021	0.571895	-5.58644	Carboxypeptidase B2 (EC 3.4.17.20) (Carboxypeptidase U) (CPU) (Plasma carboxypeptidase B) (pCPB) (Thrombin-activable fibrinolysis inhibitor) (TAFI)	CBPB2_HUMAN	SUBCELLULAR LOCATION: Secreted.	CPB2	Q96IY4	2
0.37587	16.1594	0.972173	0.353139	0.70284	-5.97925	Mth938 domain-containing protein (Adipogenesis associated Mth938 domain-containing protein)	AAMDC_HUMAN	SUBCELLULAR LOCATION: Cytoplasm {ECO:0000250}. Note=Diffuse distribution with some highly concentrated spots around the nucleus. {ECO:0000250}.	AAMDC	Q9H7C9	7
0.37462	16.2296	2.20663	0.0509845	0.33371	-4.33807	Cell surface glycoprotein MUC18 (Cell surface glycoprotein P1H12) (Melanoma cell adhesion molecule) (Melanoma-associated antigen A32) (Melanoma-associated antigen MUC18) (S-endo 1 endothelial-associated antigen) (CD antigen CD146)	MUC18_HUMAN	SUBCELLULAR LOCATION: Membrane; Single-pass type I membrane protein.	MCAM	P43121	9
0.373935	14.842	1.89312	0.0866188	0.413463	-4.82213	Acidic leucine-rich nuclear phosphoprotein 32 family member B (Acidic protein rich in leucines) (Putative HLA-DR-associated protein I-2) (PHAPI2) (Silver-stainable protein SSP29)	AN32B_HUMAN	SUBCELLULAR LOCATION: Isoform 1: Nucleus. Note=Accumulates in the nuclei at the S phase. {ECO:0000250}.; SUBCELLULAR LOCATION: Isoform 2: Cytoplasm. Note=Lacks a nuclear localization signal.	ANP32B	Q92688	3
0.373193	14.9376	2.67316	0.0227331	0.236759	-3.57638	AP-2 complex subunit mu (AP-2 mu chain) (Adaptin-mu2) (Adaptor protein complex AP-2 subunit mu) (Adaptor-related protein complex 2 subunit mu) (Clathrin assembly protein complex 2 mu medium chain) (Clathrin coat assembly protein AP50) (Clathrin coat-associated protein AP50) (HA2 50 kDa subunit) (Plasma membrane adaptor AP-2 50 kDa protein)	AP2M1_HUMAN	SUBCELLULAR LOCATION: Cell membrane. Membrane, coated pit; Peripheral membrane protein; Cytoplasmic side. Note=AP-2 appears to be excluded from internalizing CCVs and to disengage from sites of endocytosis seconds before internalization of the nascent CCV. {ECO:0000250}.	AP2M1	Q96CW1	11
0.373186	13.9361	2.02044	0.069977	0.382394	-4.62919	Cardiac phospholamban (PLB)	PPLA_HUMAN	SUBCELLULAR LOCATION: Endoplasmic reticulum membrane {ECO:0000269|PubMed:17241641}; Single-pass membrane protein {ECO:0000255}. Sarcoplasmic reticulum membrane {ECO:0000269|PubMed:15598648, ECO:0000269|PubMed:22427649}; Single-pass membrane protein {ECO:0000255}. Mitochondrion membrane {ECO:0000250|UniProtKB:A4IFH6}; Single-pass membrane protein {ECO:0000255}. Membrane {ECO:0000250|UniProtKB:P610…	PLN	P26678	4
0.372306	16.1262	2.30764	0.0428605	0.312451	-4.17644	Cytochrome c oxidase subunit 5B, mitochondrial (Cytochrome c oxidase polypeptide Vb)	COX5B_HUMAN	SUBCELLULAR LOCATION: Mitochondrion inner membrane.	COX5B	P10606	9
0.3719	13.7427	2.45455	0.0332452	0.27335	-3.93768	G-protein-signaling modulator 1 (Activator of G-protein signaling 3)	GPSM1_HUMAN	SUBCELLULAR LOCATION: Cytoplasm, cytosol. Endoplasmic reticulum membrane; Peripheral membrane protein; Cytoplasmic side. Golgi apparatus membrane; Peripheral membrane protein; Cytoplasmic side. Cell membrane; Peripheral membrane protein; Cytoplasmic side.	GPSM1	Q86YR5	4
0.371767	16.018	2.71404	0.0211705	0.234999	-3.50823	Thioredoxin (Trx) (ATL-derived factor) (ADF) (Surface-associated sulphydryl protein) (SASP)	THIO_HUMAN	SUBCELLULAR LOCATION: Nucleus {ECO:0000269|PubMed:11118054, ECO:0000269|PubMed:9108029}. Cytoplasm {ECO:0000269|PubMed:11118054, ECO:0000269|PubMed:9108029}. Secreted {ECO:0000269|PubMed:1332947}. Note=Translocates from the cytoplasm into the nucleus after phorbol 12-myristate 13-acetate induction (PMA) (PubMed:9108029). Predominantly in the cytoplasm in non irradiated cells (PubMed:11118054). Ra…	TXN	P10599	5
0.371499	12.724	2.3349	0.0408922	0.308531	-4.13245	Coiled-coil domain-containing protein 91 (GGA-binding partner) (p56 accessory protein)	CCD91_HUMAN	SUBCELLULAR LOCATION: Membrane {ECO:0000269|PubMed:12808037}; Peripheral membrane protein {ECO:0000269|PubMed:12808037}. Golgi apparatus, trans-Golgi network membrane {ECO:0000269|PubMed:12808037}; Peripheral membrane protein {ECO:0000269|PubMed:12808037}. Golgi apparatus, trans-Golgi network {ECO:0000269|PubMed:17596511}. Note=Colocalizes with GGA1, GGA2 and GGA3. {ECO:0000269|PubMed:12808037, E…	CCDC91	Q7Z6B0	2
0.370747	14.8508	1.88117	0.0883567	0.41551	-4.83994	Glycogen phosphorylase, liver form (EC 2.4.1.1)	PYGL_HUMAN		PYGL	P06737	5
0.370727	16.3788	2.33376	0.0409727	0.308531	-4.13429	28S ribosomal protein S29, mitochondrial (MRP-S29) (S29mt) (Death-associated protein 3) (DAP-3) (Ionizing radiation resistance conferring protein) (Mitochondrial small ribosomal subunit protein mS29)	RT29_HUMAN	SUBCELLULAR LOCATION: Mitochondrion {ECO:0000269|PubMed:11162496, ECO:0000269|PubMed:20563667}.	DAP3	P51398	9
0.369295	16.1224	2.23337	0.0486993	0.327613	-4.2955	NADH dehydrogenase [ubiquinone] 1 alpha subcomplex subunit 7 (Complex I-B14.5a) (CI-B14.5a) (NADH-ubiquinone oxidoreductase subunit B14.5a)	NDUA7_HUMAN	SUBCELLULAR LOCATION: Mitochondrion inner membrane {ECO:0000305|PubMed:12611891}; Peripheral membrane protein {ECO:0000305}; Matrix side {ECO:0000305}.	NDUFA7	O95182	9
0.369109	16.5875	2.48018	0.0317994	0.268194	-3.89565	COX assembly mitochondrial protein homolog (Cmc1p)	COXM1_HUMAN	SUBCELLULAR LOCATION: Mitochondrion {ECO:0000269|PubMed:18443040, ECO:0000269|PubMed:23676665}. Note=Colocalizes with MT-CO1.	CMC1	Q7Z7K0	3
0.368751	15.2695	1.95399	0.078248	0.39701	-4.73058	Signal recognition particle 54 kDa protein (SRP54)	SRP54_HUMAN	SUBCELLULAR LOCATION: Nucleus speckle {ECO:0000269|PubMed:14729963}. Cytoplasm {ECO:0000269|PubMed:14729963}.	SRP54	P61011	6
0.368437	14.2166	1.68394	0.122071	0.467549	-5.12563	Focadhesin	FOCAD_HUMAN	SUBCELLULAR LOCATION: Membrane {ECO:0000305}; Multi-pass membrane protein {ECO:0000305}. Cell junction, focal adhesion. Note=Colocalizes with VCL in astrocytes.	FOCAD	Q5VW36	5
0.366864	16.2936	2.22878	0.0490846	0.327956	-4.30282	Methanethiol oxidase (MTO) (EC 1.8.3.4) (56 kDa selenium-binding protein) (SBP56) (SP56) (Selenium-binding protein 1)	SBP1_HUMAN	SUBCELLULAR LOCATION: Nucleus {ECO:0000269|PubMed:14991897}. Cytoplasm, cytosol {ECO:0000269|PubMed:14991897, ECO:0000269|PubMed:16223876}. Membrane {ECO:0000250|UniProtKB:Q8VIF7}; Peripheral membrane protein {ECO:0000250|UniProtKB:Q8VIF7}. Note=May associate with Golgi membrane (By similarity). May associate with the membrane of autophagosomes (By similarity). {ECO:0000250|UniProtKB:Q8VIF7}.	SELENBP1	Q13228	18
0.366796	14.6861	2.10418	0.0607252	0.361693	-4.49946	Integrin alpha-M (CD11 antigen-like family member B) (CR-3 alpha chain) (Cell surface glycoprotein MAC-1 subunit alpha) (Leukocyte adhesion receptor MO1) (Neutrophil adherence receptor) (CD antigen CD11b)	ITAM_HUMAN	SUBCELLULAR LOCATION: Cell membrane {ECO:0000269|PubMed:21193407}; Single-pass type I membrane protein {ECO:0000305}. Membrane raft {ECO:0000269|PubMed:21193407}; Single-pass type I membrane protein {ECO:0000305}.	ITGAM	P11215	2
0.366307	11.583	1.07511	0.306752	0.671363	-5.8771	Structural maintenance of chromosomes flexible hinge domain-containing protein 1 (SMC hinge domain-containing protein 1)	SMHD1_HUMAN	SUBCELLULAR LOCATION: Chromosome {ECO:0000250|UniProtKB:Q6P5D8}.	SMCHD1	A6NHR9	3
0.365436	13.5254	2.12382	0.0587301	0.358226	-4.46874	Protein lifeguard 3 (Protein RECS1 homolog) (Transmembrane BAX inhibitor motif-containing protein 1)	LFG3_HUMAN	SUBCELLULAR LOCATION: Membrane {ECO:0000250}; Multi-pass membrane protein {ECO:0000250}. Lysosome membrane {ECO:0000269|PubMed:16607040}. Endosome membrane {ECO:0000269|PubMed:16607040}.	TMBIM1	Q969X1	2
0.365365	14.0119	1.24042	0.242207	0.607898	-5.69636	Neutrophil defensin 1 (Defensin, alpha 1) (HNP-1) (HP-1) (HP1) [Cleaved into: HP 1-56; Neutrophil defensin 2 (HNP-2) (HP-2) (HP2)]	DEF1_HUMAN	SUBCELLULAR LOCATION: Secreted.	DEFA1; DEFA1B	P59665	3
0.364804	14.0506	2.55125	0.0281063	0.257482	-3.77861	Endonuclease domain-containing 1 protein (EC 3.1.30.-)	ENDD1_HUMAN	SUBCELLULAR LOCATION: Secreted {ECO:0000305}.	ENDOD1	O94919	6
0.364544	14.9679	2.79936	0.0182462	0.226222	-3.36556	Mitochondrial fission 1 protein (FIS1 homolog) (hFis1) (Tetratricopeptide repeat protein 11) (TPR repeat protein 11)	FIS1_HUMAN	SUBCELLULAR LOCATION: Mitochondrion outer membrane; Single-pass membrane protein. Peroxisome membrane; Single-pass membrane protein.	FIS1	Q9Y3D6	2
0.364498	15.9949	2.77329	0.019094	0.230421	-3.4092	Transcriptional activator protein Pur-beta (Purine-rich element-binding protein B)	PURB_HUMAN	SUBCELLULAR LOCATION: Nucleus {ECO:0000269|PubMed:1448097}.	PURB	Q96QR8	4
0.363275	15.3319	2.64023	0.0240746	0.239646	-3.63116	Leucyl-cystinyl aminopeptidase (Cystinyl aminopeptidase) (EC 3.4.11.3) (Insulin-regulated membrane aminopeptidase) (Insulin-responsive aminopeptidase) (IRAP) (Oxytocinase) (OTase) (Placental leucine aminopeptidase) (P-LAP) [Cleaved into: Leucyl-cystinyl aminopeptidase, pregnancy serum form]	LCAP_HUMAN	SUBCELLULAR LOCATION: Cell membrane {ECO:0000269|PubMed:11389728}; Single-pass type II membrane protein {ECO:0000269|PubMed:11389728}. Note=In brain only the membrane-bound form is found. The protein resides in intracellular vesicles together with GLUT4 and can then translocate to the cell surface in response to insulin and/or oxytocin. Localization may be determined by dileucine internalization …	LNPEP	Q9UIQ6	15
0.362906	17.0891	2.71221	0.0212378	0.234999	-3.51127	MICOS complex subunit MIC26 (Apolipoprotein O) (MICOS complex subunit MIC23) (Protein FAM121B)	MIC26_HUMAN	SUBCELLULAR LOCATION: Mitochondrion inner membrane {ECO:0000269|PubMed:25764979}; Single-pass membrane protein {ECO:0000255}. Secreted {ECO:0000269|PubMed:16956892, ECO:0000269|PubMed:25764979}. Mitochondrion {ECO:0000269|PubMed:25781180}. Golgi apparatus membrane {ECO:0000269|PubMed:25764979}. Endoplasmic reticulum membrane {ECO:0000269|PubMed:25764979}. Note=Exists in three distinct forms: a gl…	APOO	Q9BUR5	2
0.362233	14.4057	2.36123	0.0390743	0.299901	-4.0898	Ras-related protein M-Ras (Ras-related protein R-Ras3)	RASM_HUMAN	SUBCELLULAR LOCATION: Cell membrane {ECO:0000305}; Lipid-anchor {ECO:0000305}; Cytoplasmic side {ECO:0000305}.	MRAS	O14807	4
0.361272	14.9132	1.9066	0.0846955	0.410094	-4.80196	5'-AMP-activated protein kinase subunit beta-2 (AMPK subunit beta-2)	AAKB2_HUMAN		PRKAB2	O43741	6
0.360177	14.1121	1.71092	0.116856	0.462375	-5.08754	Actin, cytoplasmic 1 (Beta-actin) [Cleaved into: Actin, cytoplasmic 1, N-terminally processed]	ACTB_HUMAN	SUBCELLULAR LOCATION: Cytoplasm, cytoskeleton {ECO:0000269|PubMed:17289661}. Note=Localized in cytoplasmic mRNP granules containing untranslated mRNAs.	ACTB	P60709	2
0.359799	14.9207	2.19014	0.0524445	0.338302	-4.36424	ATP-binding cassette sub-family D member 2 (Adrenoleukodystrophy-like 1) (Adrenoleukodystrophy-related protein) (hALDR)	ABCD2_HUMAN	SUBCELLULAR LOCATION: Peroxisome membrane; Multi-pass membrane protein.	ABCD2	Q9UBJ2	2
0.359499	15.9217	2.6802	0.0224557	0.236759	-3.56465	Delta(3,5)-Delta(2,4)-dienoyl-CoA isomerase, mitochondrial (EC 5.3.3.-)	ECH1_HUMAN	SUBCELLULAR LOCATION: Mitochondrion {ECO:0000250}. Peroxisome {ECO:0000250}.	ECH1	Q13011	12
0.358408	14.4358	1.78227	0.104022	0.443449	-4.98523	Monocyte differentiation antigen CD14 (Myeloid cell-specific leucine-rich glycoprotein) (CD antigen CD14) [Cleaved into: Monocyte differentiation antigen CD14, urinary form; Monocyte differentiation antigen CD14, membrane-bound form]	CD14_HUMAN	SUBCELLULAR LOCATION: Cell membrane {ECO:0000269|PubMed:1698311, ECO:0000269|PubMed:2462937, ECO:0000269|PubMed:3385210}; Lipid-anchor, GPI-anchor {ECO:0000269|PubMed:1698311, ECO:0000269|PubMed:2462937, ECO:0000269|PubMed:3385210}. Secreted {ECO:0000269|PubMed:25497142, ECO:0000269|PubMed:2779588}. Membrane raft {ECO:0000269|PubMed:16880211}. Golgi apparatus {ECO:0000269|PubMed:16880211}. Note=S…	CD14	P08571	6
0.357999	15.4895	2.71796	0.0210262	0.234999	-3.50168	Myosin regulatory light chain 2, ventricular/cardiac muscle isoform (MLC-2) (MLC-2v) (Cardiac myosin light chain 2) (Myosin light chain 2, slow skeletal/ventricular muscle isoform) (MLC-2s/v) (Ventricular myosin light chain 2)	MLRV_HUMAN	SUBCELLULAR LOCATION: Cytoplasm, myofibril, sarcomere, A band {ECO:0000250|UniProtKB:P08733}.	MYL2	P10916	25
0.357368	15.9201	1.98867	0.0738242	0.391268	-4.67786	Glyoxalase domain-containing protein 4	GLOD4_HUMAN	SUBCELLULAR LOCATION: Mitochondrion {ECO:0000305|PubMed:12897971}.	GLOD4	Q9HC38	11
0.356741	15.1722	2.48148	0.0317278	0.268194	-3.89352	Collagen alpha-1(VI) chain	CO6A1_HUMAN	SUBCELLULAR LOCATION: Secreted, extracellular space, extracellular matrix {ECO:0000250}.	COL6A1	P12109	22
0.356078	16.3765	2.57213	0.0271039	0.253562	-3.74409	Gamma-soluble NSF attachment protein (SNAP-gamma) (N-ethylmaleimide-sensitive factor attachment protein gamma)	SNAG_HUMAN	SUBCELLULAR LOCATION: Membrane {ECO:0000250}; Peripheral membrane protein {ECO:0000250}.	NAPG	Q99747	6
0.355856	15.9069	0.969049	0.354623	0.70284	-5.98222	Alpha-2-antiplasmin (Alpha-2-AP) (Alpha-2-plasmin inhibitor) (Alpha-2-PI) (Serpin F2)	A2AP_HUMAN	SUBCELLULAR LOCATION: Secreted.	SERPINF2	P08697	7
0.355724	15.6198	2.41305	0.0357245	0.285592	-4.00553	Mesencephalic astrocyte-derived neurotrophic factor (Arginine-rich protein) (Protein ARMET)	MANF_HUMAN	SUBCELLULAR LOCATION: Secreted {ECO:0000269|PubMed:12794311, ECO:0000269|PubMed:18561914, ECO:0000269|PubMed:22637475, ECO:0000269|PubMed:29497057}. Endoplasmic reticulum lumen {ECO:0000305|PubMed:29497057}. Sarcoplasmic reticulum lumen {ECO:0000269|PubMed:22637475}. Note=Retained in the endoplasmic reticulum (ER), and sarcoplasmic reticulum (SR) under normal conditions (PubMed:22637475). Up-regu…	MANF	P55145	4
0.355378	15.8052	2.0591	0.0655516	0.372599	-4.56957	Calumenin (Crocalbin) (IEF SSP 9302)	CALU_HUMAN	SUBCELLULAR LOCATION: Endoplasmic reticulum membrane {ECO:0000269|PubMed:10222138}. Golgi apparatus {ECO:0000269|PubMed:10222138}. Secreted {ECO:0000305}. Melanosome {ECO:0000269|PubMed:12643545}. Sarcoplasmic reticulum lumen {ECO:0000305}. Note=Identified by mass spectrometry in melanosome fractions from stage I to stage IV. {ECO:0000269|PubMed:12643545}.	CALU	O43852	13
0.354762	14.1871	2.88329	0.0157652	0.21321	-3.22478	SEC23-interacting protein (p125)	S23IP_HUMAN	SUBCELLULAR LOCATION: Cytoplasmic vesicle, COPII-coated vesicle membrane; Peripheral membrane protein; Cytoplasmic side. Endoplasmic reticulum {ECO:0000305}.	SEC23IP	Q9Y6Y8	4
0.353811	14.1526	1.39618	0.191887	0.553548	-5.50899	Cytochrome c oxidase subunit 7A2, mitochondrial (Cytochrome c oxidase subunit VIIa-liver/heart) (Cytochrome c oxidase subunit VIIa-L) (Cytochrome c oxidase subunit VIIaL)	CX7A2_HUMAN	SUBCELLULAR LOCATION: Mitochondrion inner membrane.	COX7A2	P14406	2
0.353468	18.1853	3.14841	0.0099499	0.17819	-2.77878	Transmembrane protein 126A	T126A_HUMAN	SUBCELLULAR LOCATION: Mitochondrion inner membrane {ECO:0000269|PubMed:19327736, ECO:0000269|PubMed:23500070}; Multi-pass membrane protein {ECO:0000269|PubMed:19327736, ECO:0000269|PubMed:23500070}.	TMEM126A	Q9H061	4
0.35339	14.2745	2.3091	0.0427527	0.312246	-4.17409	Coenzyme Q-binding protein COQ10 homolog B, mitochondrial	CQ10B_HUMAN	SUBCELLULAR LOCATION: Mitochondrion inner membrane {ECO:0000250}; Peripheral membrane protein {ECO:0000250}; Matrix side {ECO:0000250}.	COQ10B	Q9H8M1	3
0.352835	15.2215	2.20624	0.0510187	0.33371	-4.33869	Hormone-sensitive lipase (HSL) (EC 3.1.1.79)	LIPS_HUMAN	SUBCELLULAR LOCATION: Cell membrane. Membrane, caveola. Cytoplasm, cytosol. Note=Found in the high-density caveolae. Translocates to the cytoplasm from the caveolae upon insulin stimulation.	LIPE	Q05469	7
0.351722	15.3519	2.70971	0.0213308	0.234999	-3.51546	Vimentin	VIME_HUMAN	SUBCELLULAR LOCATION: Cytoplasm {ECO:0000269|PubMed:21465480, ECO:0000269|PubMed:29496907}. Cytoplasm, cytoskeleton {ECO:0000269|PubMed:29496907}. Nucleus matrix {ECO:0000250|UniProtKB:P31000}.	VIM	P08670	35
0.35143	14.295	1.38565	0.194988	0.558206	-5.52214	UDP-glucose 6-dehydrogenase (UDP-Glc dehydrogenase) (UDP-GlcDH) (UDPGDH) (EC 1.1.1.22)	UGDH_HUMAN		UGDH	O60701	5
0.349913	16.5781	2.08618	0.062611	0.363895	-4.52753	2-methoxy-6-polyprenyl-1,4-benzoquinol methylase, mitochondrial (EC 2.1.1.201) (Ubiquinone biosynthesis methyltransferase COQ5)	COQ5_HUMAN	SUBCELLULAR LOCATION: Mitochondrion inner membrane {ECO:0000255|HAMAP-Rule:MF_03191, ECO:0000269|PubMed:25152161}; Peripheral membrane protein {ECO:0000255|HAMAP-Rule:MF_03191, ECO:0000269|PubMed:25152161}; Matrix side {ECO:0000255|HAMAP-Rule:MF_03191, ECO:0000269|PubMed:25152161}.	COQ5	Q5HYK3	9
0.34972	15.9899	1.82875	0.0963676	0.431947	-4.91744	cAMP-dependent protein kinase catalytic subunit alpha (PKA C-alpha) (EC 2.7.11.11)	KAPCA_HUMAN	SUBCELLULAR LOCATION: Cytoplasm. Cell membrane. Nucleus {ECO:0000250}. Mitochondrion {ECO:0000250}. Membrane {ECO:0000305}; Lipid-anchor {ECO:0000305}. Note=Translocates into the nucleus (monomeric catalytic subunit). The inactive holoenzyme is found in the cytoplasm. Distributed throughout the cytoplasm in meiotically incompetent oocytes. Associated to mitochondrion as meiotic competence is acqu…	PRKACA	P17612	3
0.349304	13.689	2.7355	0.0203936	0.234761	-3.4724	Solute carrier family 35 member F6 (ANT2-binding protein) (ANT2BP) (Transport and Golgi organization 9 homolog)	S35F6_HUMAN	SUBCELLULAR LOCATION: Mitochondrion. Lysosome membrane; Multi-pass membrane protein.	SLC35F6	Q8N357	2
0.348506	13.866	1.64093	0.130817	0.479949	-5.18566	ATP-dependent zinc metalloprotease YME1L1 (EC 3.4.24.-) (ATP-dependent metalloprotease FtsH1) (Meg-4) (Presenilin-associated metalloprotease) (PAMP) (YME1-like protein 1)	YMEL1_HUMAN	SUBCELLULAR LOCATION: Mitochondrion inner membrane {ECO:0000269|PubMed:10843804, ECO:0000269|PubMed:22262461}. Mitochondrion {ECO:0000269|PubMed:26923599, ECO:0000269|PubMed:27495975}.	YME1L1	Q96TA2	6
0.347776	15.6693	1.51514	0.159668	0.520195	-5.35592	Hypoxanthine-guanine phosphoribosyltransferase (HGPRT) (HGPRTase) (EC 2.4.2.8)	HPRT_HUMAN	SUBCELLULAR LOCATION: Cytoplasm.	HPRT1	P00492	7
0.347596	16.8278	2.2929	0.0439626	0.31579	-4.20017	Lysosome-associated membrane glycoprotein 1 (LAMP-1) (Lysosome-associated membrane protein 1) (CD107 antigen-like family member A) (CD antigen CD107a)	LAMP1_HUMAN	SUBCELLULAR LOCATION: Cell membrane {ECO:0000250|UniProtKB:P05300}; Single-pass type I membrane protein {ECO:0000255}. Endosome membrane; Single-pass type I membrane protein {ECO:0000255}. Lysosome membrane {ECO:0000269|PubMed:16176980, ECO:0000269|PubMed:17897319}; Single-pass type I membrane protein {ECO:0000255}. Late endosome {ECO:0000269|PubMed:16176980}. Note=This protein shuttles between l…	LAMP1	P11279	3
0.345564	15.9861	1.78861	0.102947	0.441274	-4.97605	Gelsolin (AGEL) (Actin-depolymerizing factor) (ADF) (Brevin)	GELS_HUMAN	SUBCELLULAR LOCATION: Isoform 2: Cytoplasm, cytoskeleton.; SUBCELLULAR LOCATION: Isoform 1: Secreted.	GSN	P06396	7
0.343539	16.2977	1.67083	0.124679	0.470637	-5.14402	60S ribosomal protein L13a (23 kDa highly basic protein) (Large ribosomal subunit protein uL13)	RL13A_HUMAN	SUBCELLULAR LOCATION: Cytoplasm {ECO:0000305|PubMed:14567916}.	RPL13A	P40429	7
0.343529	14.6765	2.53954	0.0286843	0.257626	-3.79795	Tumor protein D52 (Protein N8)	TPD52_HUMAN		TPD52	P55327	3
0.343276	13.9377	1.43991	0.179451	0.541284	-5.45367	Selenoprotein P (SeP)	SEPP1_HUMAN	SUBCELLULAR LOCATION: Secreted {ECO:0000269|PubMed:8142465}. Note=Passes from plasma into the glomerular filtrate where it is removed by endocytosis mediated by LRP2 in the proximal tubule epithelium. {ECO:0000250|UniProtKB:P70274}.	SELENOP	P49908	2
0.342687	15.0012	1.90836	0.0844484	0.409402	-4.79933	Transcription factor BTF3 (Nascent polypeptide-associated complex subunit beta) (NAC-beta) (RNA polymerase B transcription factor 3)	BTF3_HUMAN	SUBCELLULAR LOCATION: Cytoplasm {ECO:0000269|PubMed:10982809}. Nucleus {ECO:0000269|PubMed:10982809}. Note=The heterodimer with NACA is cytoplasmic.	BTF3	P20290	4
0.34166	14.575	1.93506	0.0807674	0.403528	-4.7592	Diphosphomevalonate decarboxylase (EC 4.1.1.33) (Mevalonate (diphospho)decarboxylase) (MDDase) (Mevalonate pyrophosphate decarboxylase)	MVD1_HUMAN		MVD	P53602	3
0.34082	15.9844	2.16501	0.0547461	0.344646	-4.40396	Integrin beta-1 (Fibronectin receptor subunit beta) (Glycoprotein IIa) (GPIIA) (VLA-4 subunit beta) (CD antigen CD29)	ITB1_HUMAN	SUBCELLULAR LOCATION: Cell membrane {ECO:0000303|PubMed:10455171}; Single-pass type I membrane protein {ECO:0000255}. Cell projection, invadopodium membrane {ECO:0000269|PubMed:10455171}; Single-pass type I membrane protein {ECO:0000255}. Cell projection, ruffle membrane {ECO:0000303|PubMed:10455171}; Single-pass type I membrane protein {ECO:0000255}. Recycling endosome {ECO:0000269|PubMed:162567…	ITGB1	P05556	21
0.340684	16.6982	2.69034	0.0220627	0.235814	-3.54775	Alcohol dehydrogenase class-3 (EC 1.1.1.1) (Alcohol dehydrogenase 5) (Alcohol dehydrogenase class chi chain) (Alcohol dehydrogenase class-III) (Glutathione-dependent formaldehyde dehydrogenase) (FALDH) (FDH) (GSH-FDH) (EC 1.1.1.-) (S-(hydroxymethyl)glutathione dehydrogenase) (EC 1.1.1.284)	ADHX_HUMAN	SUBCELLULAR LOCATION: Cytoplasm.	ADH5	P11766	14
0.340277	12.9313	1.64494	0.129979	0.479413	-5.1801	DNA-directed RNA polymerase II subunit RPB2 (EC 2.7.7.6) (DNA-directed RNA polymerase II 140 kDa polypeptide) (DNA-directed RNA polymerase II subunit B) (RNA polymerase II subunit 2) (RNA polymerase II subunit B2)	RPB2_HUMAN	SUBCELLULAR LOCATION: Nucleus {ECO:0000269|PubMed:9852112}.	POLR2B	P30876	2
0.338866	14.9055	1.34094	0.20863	0.569809	-5.57722	Endoplasmic reticulum aminopeptidase 1 (EC 3.4.11.-) (ARTS-1) (Adipocyte-derived leucine aminopeptidase) (A-LAP) (Aminopeptidase PILS) (Puromycin-insensitive leucyl-specific aminopeptidase) (PILS-AP) (Type 1 tumor necrosis factor receptor shedding aminopeptidase regulator)	ERAP1_HUMAN	SUBCELLULAR LOCATION: Endoplasmic reticulum membrane {ECO:0000305|PubMed:15908954}; Single-pass type II membrane protein {ECO:0000305|PubMed:15908954}.	ERAP1	Q9NZ08	8
0.338491	15.6784	2.2022	0.0513727	0.33371	-4.3451	Cysteine-rich with EGF-like domain protein 1	CREL1_HUMAN	SUBCELLULAR LOCATION: Membrane {ECO:0000305}; Multi-pass membrane protein {ECO:0000305}.	CRELD1	Q96HD1	5
0.338313	15.5577	2.07401	0.0639162	0.369189	-4.54644	Prostaglandin reductase 2 (PRG-2) (EC 1.3.1.48) (15-oxoprostaglandin 13-reductase) (Zinc-binding alcohol dehydrogenase domain-containing protein 1)	PTGR2_HUMAN	SUBCELLULAR LOCATION: Cytoplasm {ECO:0000250}.	PTGR2	Q8N8N7	8
0.338087	15.4854	2.38862	0.0372675	0.292457	-4.04532	Calnexin (IP90) (Major histocompatibility complex class I antigen-binding protein p88) (p90)	CALX_HUMAN	SUBCELLULAR LOCATION: Endoplasmic reticulum membrane {ECO:0000269|PubMed:22314232}; Single-pass type I membrane protein {ECO:0000255}. Endoplasmic reticulum {ECO:0000269|PubMed:22314232}. Melanosome {ECO:0000269|PubMed:12643545, ECO:0000269|PubMed:17081065}. Note=Identified by mass spectrometry in melanosome fractions from stage I to stage IV (PubMed:12643545, PubMed:17081065). The palmitoylated …	CANX	P27824	18
0.337786	15.7187	2.03802	0.0679309	0.378983	-4.60214	Ribokinase (RK) (EC 2.7.1.15)	RBSK_HUMAN	SUBCELLULAR LOCATION: Cytoplasm {ECO:0000250|UniProtKB:P25332, ECO:0000255|HAMAP-Rule:MF_03215}. Nucleus {ECO:0000250|UniProtKB:P25332, ECO:0000255|HAMAP-Rule:MF_03215}.	RBKS	Q9H477	2
0.336939	16.32	1.89879	0.085805	0.411402	-4.81365	Synaptic vesicle membrane protein VAT-1 homolog (EC 1.-.-.-)	VAT1_HUMAN	SUBCELLULAR LOCATION: Cytoplasm. Mitochondrion outer membrane; Peripheral membrane protein. Note=The majority is localized in the cytoplasm and a small amount is associated with mitochondria. {ECO:0000250}.	VAT1	Q99536	8
0.335785	14.1481	2.3116	0.0425685	0.311744	-4.17005	cAMP-dependent protein kinase inhibitor gamma (PKI-gamma)	IPKG_HUMAN		PKIG	Q9Y2B9	2
0.335679	14.0718	1.77857	0.104655	0.445651	-4.9906	Calponin-2 (Calponin H2, smooth muscle) (Neutral calponin)	CNN2_HUMAN		CNN2	Q99439	2
0.334255	15.932	3.03495	0.0121117	0.199766	-2.96976	Ubiquitin-like domain-containing CTD phosphatase 1 (EC 3.1.3.16) (Nuclear proteasome inhibitor UBLCP1)	UBCP1_HUMAN	SUBCELLULAR LOCATION: Nucleus {ECO:0000269|PubMed:15883030, ECO:0000269|PubMed:21949367}. Note=Colocalizes with nuclear proteasomes.	UBLCP1	Q8WVY7	3
0.333098	14.1662	3.01601	0.0125164	0.199766	-3.00162	BRISC and BRCA1-A complex member 1 (Mediator of RAP80 interactions and targeting subunit of 40 kDa) (New component of the BRCA1-A complex)	BABA1_HUMAN	SUBCELLULAR LOCATION: Cytoplasm {ECO:0000269|PubMed:19261749, ECO:0000269|PubMed:24075985}. Nucleus {ECO:0000269|PubMed:19261746, ECO:0000269|PubMed:19261748, ECO:0000269|PubMed:19261749, ECO:0000269|PubMed:21282113, ECO:0000269|PubMed:24075985}. Note=Localizes at sites of DNA damage at double-strand breaks (DSBs). {ECO:0000269|PubMed:19261746, ECO:0000269|PubMed:19261748, ECO:0000269|PubMed:1926…	BABAM1	Q9NWV8	2
0.332867	15.3611	1.48566	0.167183	0.528773	-5.3946	Mitochondrial peptide methionine sulfoxide reductase (EC 1.8.4.11) (Peptide-methionine (S)-S-oxide reductase) (Peptide Met(O) reductase) (Protein-methionine-S-oxide reductase) (PMSR)	MSRA_HUMAN	SUBCELLULAR LOCATION: Isoform 1: Mitochondrion.; SUBCELLULAR LOCATION: Isoform 2: Cytoplasm.; SUBCELLULAR LOCATION: Isoform 3: Cytoplasm. Nucleus.; SUBCELLULAR LOCATION: Isoform 5: Cytoplasm. Membrane {ECO:0000305}; Lipid-anchor {ECO:0000305}.	MSRA	Q9UJ68	5
0.331851	14.7883	1.04784	0.318567	0.679772	-5.90496	Collagen alpha-2(V) chain	CO5A2_HUMAN	SUBCELLULAR LOCATION: Secreted, extracellular space, extracellular matrix {ECO:0000255|PROSITE-ProRule:PRU00793}.	COL5A2	P05997	2
0.33167	15.4874	1.68673	0.121522	0.467549	-5.12171	39S ribosomal protein L49, mitochondrial (L49mt) (MRP-L49) (Mitochondrial large ribosomal subunit protein mL49) (Neighbor of FAU) (NOF) (Protein NOF1)	RM49_HUMAN	SUBCELLULAR LOCATION: Mitochondrion {ECO:0000269|PubMed:25278503, ECO:0000269|PubMed:25838379}.	MRPL49	Q13405	3
0.331328	14.1938	1.43377	0.181154	0.543229	-5.46151	Insulin-like growth factor-binding protein 3 (IBP-3) (IGF-binding protein 3) (IGFBP-3)	IBP3_HUMAN	SUBCELLULAR LOCATION: Secreted {ECO:0000269|PubMed:20353938}.	IGFBP3	P17936	2
0.331214	15.7669	1.4896	0.166161	0.52725	-5.38945	ATPase inhibitor, mitochondrial (Inhibitor of F(1)F(o)-ATPase) (IF(1)) (IF1)	ATIF1_HUMAN	SUBCELLULAR LOCATION: Mitochondrion {ECO:0000269|PubMed:12110673}.	ATPIF1	Q9UII2	6
0.330372	16.918	1.43912	0.179668	0.541284	-5.45468	60S ribosomal protein L6 (Large ribosomal subunit protein eL6) (Neoplasm-related protein C140) (Tax-responsive enhancer element-binding protein 107) (TaxREB107)	RL6_HUMAN	SUBCELLULAR LOCATION: Cytoplasm, cytosol {ECO:0000269|PubMed:25957688}. Cytoplasm {ECO:0000305|PubMed:23636399, ECO:0000305|PubMed:25901680}. Rough endoplasmic reticulum {ECO:0000250|UniProtKB:Q2YGT9}. Note=Detected on cytosolic polysomes (PubMed:25957688). Detected in ribosomes that are associated with the rough endoplasmic reticulum (By similarity). {ECO:0000250|UniProtKB:Q2YGT9, ECO:0000269|Pu…	RPL6	Q02878	5
0.329833	15.3043	2.08818	0.0623981	0.363654	-4.52441	Triosephosphate isomerase (TIM) (EC 5.3.1.1) (Triose-phosphate isomerase)	TPIS_HUMAN		TPI1	P60174	16
0.329485	14.8435	2.15241	0.0559368	0.348812	-4.42383	Cytosolic 5'-nucleotidase 3A (EC 3.1.3.5) (7-methylguanosine phosphate-specific 5'-nucleotidase) (7-methylguanosine nucleotidase) (EC 3.1.3.91) (Cytosolic 5'-nucleotidase 3) (Cytosolic 5'-nucleotidase III) (cN-III) (Pyrimidine 5'-nucleotidase 1) (P5'N-1) (P5N-1) (PN-I) (Uridine 5'-monophosphate hydrolase 1) (p36)	5NT3A_HUMAN	SUBCELLULAR LOCATION: Cytoplasm {ECO:0000305}.; SUBCELLULAR LOCATION: Isoform 2: Endoplasmic reticulum.	NT5C3A	Q9H0P0	8
0.328732	15.9137	1.11133	0.29158	0.655114	-5.83921	Phosphoglycerate mutase 2 (EC 5.4.2.11) (EC 5.4.2.4) (BPG-dependent PGAM 2) (Muscle-specific phosphoglycerate mutase) (Phosphoglycerate mutase isozyme M) (PGAM-M)	PGAM2_HUMAN		PGAM2	P15259	5
0.328444	14.8291	2.3136	0.042422	0.311744	-4.16683	DnaJ homolog subfamily C member 30 (Williams-Beuren syndrome chromosomal region 18 protein)	DJC30_HUMAN		DNAJC30	Q96LL9	2
0.327089	15.0514	1.2173	0.250522	0.618732	-5.72282	Thymidine phosphorylase (TP) (EC 2.4.2.4) (Gliostatin) (Platelet-derived endothelial cell growth factor) (PD-ECGF) (TdRPase)	TYPH_HUMAN		TYMP	P19971	9
0.327069	15.1417	2.03292	0.0685183	0.379329	-4.60999	Band 4.1-like protein 2 (Generally expressed protein 4.1) (4.1G)	E41L2_HUMAN	SUBCELLULAR LOCATION: Cytoplasm, cytoskeleton {ECO:0000250}. Cytoplasm, cell cortex {ECO:0000269|PubMed:23870127}. Cell membrane {ECO:0000269|PubMed:22361696}.	EPB41L2	O43491	27
0.326447	16.3737	1.88128	0.0883407	0.41551	-4.83978	Cytochrome c oxidase subunit NDUFA4 (Complex I-MLRQ) (CI-MLRQ) (NADH-ubiquinone oxidoreductase MLRQ subunit)	NDUA4_HUMAN	SUBCELLULAR LOCATION: Mitochondrion inner membrane {ECO:0000269|PubMed:23746447}; Peripheral membrane protein {ECO:0000269|PubMed:23746447}; Matrix side {ECO:0000269|PubMed:23746447}.	NDUFA4	O00483	5
0.325832	14.5953	2.41645	0.0355144	0.284842	-3.99997	Heat shock factor-binding protein 1 (Nasopharyngeal carcinoma-associated antigen 13) (NPC-A-13)	HSBP1_HUMAN	SUBCELLULAR LOCATION: Nucleus.	HSBP1	O75506	4
0.325556	15.401	1.9811	0.0747693	0.391913	-4.6894	Tubulin polymerization-promoting protein family member 3 (TPPP/p20)	TPPP3_HUMAN	SUBCELLULAR LOCATION: Cytoplasm, cytoskeleton {ECO:0000305|PubMed:17105200}.	TPPP3	Q9BW30	7
0.322816	13.8225	0.70528	0.496204	0.798223	-6.20292	Prolyl 3-hydroxylase 1 (EC 1.14.11.7) (Growth suppressor 1) (Leucine- and proline-enriched proteoglycan 1) (Leprecan-1)	P3H1_HUMAN	SUBCELLULAR LOCATION: Isoform 1: Endoplasmic reticulum.; SUBCELLULAR LOCATION: Secreted, extracellular space, extracellular matrix {ECO:0000250}. Note=Secreted into the extracellular matrix as a chondroitin sulfate proteoglycan (CSPG). {ECO:0000269|PubMed:19088120}.	P3H1	Q32P28	4
0.322247	16.2907	1.82549	0.0968865	0.432104	-4.92222	Myristoylated alanine-rich C-kinase substrate (MARCKS) (Protein kinase C substrate, 80 kDa protein, light chain) (80K-L protein) (PKCSL)	MARCS_HUMAN	SUBCELLULAR LOCATION: Cytoplasm, cytoskeleton {ECO:0000305}. Membrane {ECO:0000305}; Lipid-anchor {ECO:0000305}.	MARCKS	P29966	3
0.322093	14.596	2.11671	0.0594447	0.36146	-4.47987	Golgi-associated plant pathogenesis-related protein 1 (GAPR-1) (Golgi-associated PR-1 protein) (Glioma pathogenesis-related protein 2) (GliPR 2)	GAPR1_HUMAN	SUBCELLULAR LOCATION: Golgi apparatus membrane {ECO:0000269|PubMed:11865038}; Lipid-anchor {ECO:0000269|PubMed:11865038}. Note=Binds lipid-enriched microdomains of Golgi membranes not only by ionic interactions but also through the myristate.	GLIPR2	Q9H4G4	2
0.321672	14.8615	1.58104	0.143923	0.50041	-5.26774	RNA-binding protein 8A (Binder of OVCA1-1) (BOV-1) (RNA-binding motif protein 8A) (RNA-binding protein Y14) (Ribonucleoprotein RBM8A)	RBM8A_HUMAN	SUBCELLULAR LOCATION: Nucleus {ECO:0000269|PubMed:19324961}. Nucleus speckle {ECO:0000269|PubMed:19324961}. Cytoplasm {ECO:0000269|PubMed:19324961}. Note=Nucleocytoplasmic shuttling protein. Travels to the cytoplasm as part of the exon junction complex (EJC) bound to mRNA. Colocalizes with the core EJC, ALYREF/THOC4, NXF1 and UAP56 in the nucleus and nuclear speckles.	RBM8A	Q9Y5S9	4
0.320744	14.8732	2.49958	0.0307462	0.266196	-3.86377	Optineurin (E3-14.7K-interacting protein) (FIP-2) (Huntingtin yeast partner L) (Huntingtin-interacting protein 7) (HIP-7) (Huntingtin-interacting protein L) (NEMO-related protein) (Optic neuropathy-inducing protein) (Transcription factor IIIA-interacting protein) (TFIIIA-IntP)	OPTN_HUMAN	SUBCELLULAR LOCATION: Cytoplasm, perinuclear region. Golgi apparatus {ECO:0000269|PubMed:27534431, ECO:0000269|PubMed:27538435}. Golgi apparatus, trans-Golgi network. Cytoplasmic vesicle, autophagosome. Cytoplasmic vesicle. Recycling endosome. Note=Found in the perinuclear region and associates with the Golgi apparatus (PubMed:27534431). Colocalizes with MYO6 and RAB8 at the Golgi complex and in …	OPTN	Q96CV9	13
0.320468	15.301	1.30209	0.22112	0.58676	-5.62405	Mannose-6-phosphate isomerase (EC 5.3.1.8) (Phosphohexomutase) (Phosphomannose isomerase) (PMI)	MPI_HUMAN	SUBCELLULAR LOCATION: Cytoplasm {ECO:0000305}.	MPI	P34949	7
0.320462	14.2796	1.30065	0.221594	0.58694	-5.62577	Lysophosphatidic acid phosphatase type 6 (EC 3.1.3.2) (Acid phosphatase 6, lysophosphatidic) (Acid phosphatase-like protein 1) (PACPL1)	PPA6_HUMAN	SUBCELLULAR LOCATION: Mitochondrion {ECO:0000269|PubMed:10506173}.	ACP6	Q9NPH0	2
0.320029	15.5501	1.93346	0.0809832	0.403775	-4.7616	Nucleobindin-2 (DNA-binding protein NEFA) (Epididymis secretory protein Li 109) (Gastric cancer antigen Zg4) (Prepronesfatin) [Cleaved into: Nesfatin-1]	NUCB2_HUMAN	SUBCELLULAR LOCATION: Golgi apparatus {ECO:0000269|PubMed:11749975}. Membrane {ECO:0000269|PubMed:11749975}; Peripheral membrane protein {ECO:0000269|PubMed:11749975}. Cytoplasm {ECO:0000269|PubMed:11749975}. Secreted {ECO:0000269|PubMed:11749975}. Endoplasmic reticulum {ECO:0000250}. Nucleus envelope {ECO:0000250}. Note=Golgi retention is mediated by its N-terminal region.; SUBCELLULAR LOCATION:…	NUCB2	P80303	4
0.31919	15.8474	2.22892	0.0490729	0.327956	-4.3026	Mannose-1-phosphate guanyltransferase beta (EC 2.7.7.13) (GDP-mannose pyrophosphorylase B) (GTP-mannose-1-phosphate guanylyltransferase beta)	GMPPB_HUMAN	SUBCELLULAR LOCATION: Cytoplasm {ECO:0000269|PubMed:23768512}.	GMPPB	Q9Y5P6	3
0.318561	15.9975	1.68829	0.121217	0.467549	-5.11952	Aspartate aminotransferase, cytoplasmic (cAspAT) (EC 2.6.1.1) (EC 2.6.1.3) (Cysteine aminotransferase, cytoplasmic) (Cysteine transaminase, cytoplasmic) (cCAT) (Glutamate oxaloacetate transaminase 1) (Transaminase A)	AATC_HUMAN	SUBCELLULAR LOCATION: Cytoplasm {ECO:0000269|PubMed:1974457}.	GOT1	P17174	19
0.317164	15.3694	1.91382	0.0836825	0.408013	-4.79114	Caldesmon (CDM)	CALD1_HUMAN	SUBCELLULAR LOCATION: Cytoplasm, cytoskeleton {ECO:0000250}. Cytoplasm, myofibril {ECO:0000250}. Note=On thin filaments in smooth muscle and on stress fibers in fibroblasts (nonmuscle). {ECO:0000250}.	CALD1	Q05682	12
0.316724	14.2483	1.46777	0.171891	0.533417	-5.41784	PRA1 family protein 2	PRAF2_HUMAN	SUBCELLULAR LOCATION: Endosome membrane {ECO:0000305|PubMed:17975142}; Multi-pass membrane protein {ECO:0000305|PubMed:17975142}.	PRAF2	O60831	2
0.316415	16.3631	2.24186	0.0479955	0.325912	-4.28196	Peptidyl-prolyl cis-trans isomerase A (PPIase A) (EC 5.2.1.8) (Cyclophilin A) (Cyclosporin A-binding protein) (Rotamase A) [Cleaved into: Peptidyl-prolyl cis-trans isomerase A, N-terminally processed]	PPIA_HUMAN	SUBCELLULAR LOCATION: Cytoplasm {ECO:0000269|PubMed:16527992}. Secreted {ECO:0000269|PubMed:16527992}. Note=Secretion occurs in response to oxidative stress in vascular smooth muscle through a vesicular secretory pathway that involves actin remodeling and myosin II activation, and mediates ERK1/2 activation.	PPIA	P62937	13
0.31598	15.1336	2.43008	0.0346861	0.280493	-3.97773	Integrin beta-5	ITB5_HUMAN	SUBCELLULAR LOCATION: Membrane; Single-pass type I membrane protein.	ITGB5	P18084	2
0.315679	16.5007	1.97892	0.0750435	0.391913	-4.69272	Iron-sulfur cluster assembly enzyme ISCU, mitochondrial (NifU-like N-terminal domain-containing protein) (NifU-like protein)	ISCU_HUMAN	SUBCELLULAR LOCATION: Isoform 1: Mitochondrion {ECO:0000269|PubMed:11060020, ECO:0000269|PubMed:26702583}.; SUBCELLULAR LOCATION: Isoform 2: Cytoplasm. Nucleus {ECO:0000269|PubMed:11060020}.	ISCU	Q9H1K1	7
0.315352	13.9953	1.74341	0.110845	0.455217	-5.04123	Complement decay-accelerating factor (CD antigen CD55)	DAF_HUMAN	SUBCELLULAR LOCATION: Isoform 1: Cell membrane; Single-pass type I membrane protein.; SUBCELLULAR LOCATION: Isoform 2: Cell membrane; Lipid-anchor, GPI-anchor.; SUBCELLULAR LOCATION: Isoform 3: Secreted {ECO:0000269|PubMed:16503113}.; SUBCELLULAR LOCATION: Isoform 4: Secreted {ECO:0000269|PubMed:16503113}.; SUBCELLULAR LOCATION: Isoform 5: Secreted {ECO:0000269|PubMed:16503113}.; SUBCELLULAR LOCA…	CD55	P08174	2
0.314192	15.188	1.47632	0.169628	0.530255	-5.40676	PDZ and LIM domain protein 7 (LIM mineralization protein) (LMP) (Protein enigma)	PDLI7_HUMAN	SUBCELLULAR LOCATION: Cytoplasm {ECO:0000250}. Cytoplasm, cytoskeleton {ECO:0000250}. Note=Colocalizes with RET to the cell periphery and in some cytoskeletal components. Colocalizes with TPM2 near the Z line in muscle. Colocalizes with TBX4 and TBX5 to actin filaments (By similarity). {ECO:0000250}.	PDLIM7	Q9NR12	6
0.31406	15.2264	2.9877	0.0131473	0.201757	-3.04926	Aspartyl/asparaginyl beta-hydroxylase (EC 1.14.11.16) (Aspartate beta-hydroxylase) (ASP beta-hydroxylase) (Peptide-aspartate beta-dioxygenase)	ASPH_HUMAN	SUBCELLULAR LOCATION: Isoform 1: Endoplasmic reticulum membrane; Single-pass type II membrane protein {ECO:0000250|UniProtKB:Q28056}.; SUBCELLULAR LOCATION: Isoform 4: Sarcoplasmic reticulum membrane; Single-pass type II membrane protein {ECO:0000305|PubMed:15485681}.; SUBCELLULAR LOCATION: Isoform 8: Endoplasmic reticulum membrane; Single-pass type II membrane protein {ECO:0000269|PubMed:2258610…	ASPH	Q12797	11
0.313509	16.2772	2.66585	0.0230242	0.236759	-3.58855	Amine oxidase [flavin-containing] A (EC 1.4.3.4) (Monoamine oxidase type A) (MAO-A)	AOFA_HUMAN	SUBCELLULAR LOCATION: Mitochondrion outer membrane; Single-pass type IV membrane protein; Cytoplasmic side.	MAOA	P21397	18
0.313325	16.1275	2.26207	0.0463571	0.324911	-4.24963	Hydroxyacyl-coenzyme A dehydrogenase, mitochondrial (HCDH) (EC 1.1.1.35) (Medium and short-chain L-3-hydroxyacyl-coenzyme A dehydrogenase) (Short-chain 3-hydroxyacyl-CoA dehydrogenase)	HCDH_HUMAN	SUBCELLULAR LOCATION: Mitochondrion matrix.	HADH	Q16836	9
0.312857	15.3861	1.30988	0.218567	0.583938	-5.61474	Protein S100-A11 (Calgizzarin) (Metastatic lymph node gene 70 protein) (MLN 70) (Protein S100-C) (S100 calcium-binding protein A11) [Cleaved into: Protein S100-A11, N-terminally processed]	S10AB_HUMAN	SUBCELLULAR LOCATION: Cytoplasm {ECO:0000269|PubMed:18618420}. Nucleus {ECO:0000269|PubMed:18618420}.	S100A11	P31949	4
0.312857	15.0949	2.38749	0.0373399	0.292457	-4.04715	Dehydrogenase/reductase SDR family member 7 (EC 1.1.-.-) (Retinal short-chain dehydrogenase/reductase 4) (retSDR4) (Short chain dehydrogenase/reductase family 34C member 1)	DHRS7_HUMAN		DHRS7	Q9Y394	4
0.312648	15.2161	1.6304	0.133041	0.483339	-5.20022	Melanoma-associated antigen D2 (11B6) (Breast cancer-associated gene 1 protein) (BCG-1) (Hepatocellular carcinoma-associated protein JCL-1) (MAGE-D2 antigen)	MAGD2_HUMAN		MAGED2	Q9UNF1	8
0.312313	16.4881	2.49704	0.0308823	0.266199	-3.86795	Phospholipid hydroperoxide glutathione peroxidase (PHGPx) (EC 1.11.1.12) (Glutathione peroxidase 4) (GPx-4) (GSHPx-4)	GPX4_HUMAN	SUBCELLULAR LOCATION: Isoform Mitochondrial: Mitochondrion {ECO:0000250|UniProtKB:O70325}.; SUBCELLULAR LOCATION: Isoform Cytoplasmic: Cytoplasm {ECO:0000250|UniProtKB:O70325}.	GPX4	P36969	11
0.312101	14.2256	1.64862	0.129213	0.478773	-5.17499	Protein disulfide-isomerase A4 (EC 5.3.4.1) (Endoplasmic reticulum resident protein 70) (ER protein 70) (ERp70) (Endoplasmic reticulum resident protein 72) (ER protein 72) (ERp-72) (ERp72)	PDIA4_HUMAN	SUBCELLULAR LOCATION: Endoplasmic reticulum lumen {ECO:0000269|PubMed:12643545}. Melanosome {ECO:0000269|PubMed:17081065}. Note=Identified by mass spectrometry in melanosome fractions from stage I to stage IV (PubMed:17081065). {ECO:0000269|PubMed:17081065}.	PDIA4	P13667	20
0.310069	14.9051	1.71771	0.115576	0.460069	-5.0779	Bleomycin hydrolase (BH) (BLM hydrolase) (BMH) (EC 3.4.22.40)	BLMH_HUMAN	SUBCELLULAR LOCATION: Cytoplasm.	BLMH	Q13867	5
0.309081	15.2424	1.97505	0.0755328	0.391913	-4.69861	Transmembrane protein 205	TM205_HUMAN	SUBCELLULAR LOCATION: Membrane {ECO:0000269|PubMed:20589834}; Multi-pass membrane protein {ECO:0000269|PubMed:20589834}. Note=Located on cell surface microvilli. In cancer cells, transition in subcellular location from cell surface to intracellular regions correlates the progression of cisplatin resistance.	TMEM205	Q6UW68	3
0.308864	12.9519	2.08224	0.0630302	0.365526	-4.53365	Inverted formin-2 (HBEBP2-binding protein C)	INF2_HUMAN	SUBCELLULAR LOCATION: Cytoplasm, perinuclear region {ECO:0000269|PubMed:20023659}.	INF2	Q27J81	7
0.307105	16.7517	1.5324	0.155406	0.515217	-5.33305	Tropomyosin alpha-4 chain (TM30p1) (Tropomyosin-4)	TPM4_HUMAN	SUBCELLULAR LOCATION: Cytoplasm, cytoskeleton {ECO:0000250|UniProtKB:P09495}. Note=Associates with F-actin stress fibers. {ECO:0000250|UniProtKB:P09495}.	TPM4	P67936	9
0.306444	14.1999	1.19715	0.257952	0.624859	-5.74556	Extracellular matrix protein 1 (Secretory component p85)	ECM1_HUMAN	SUBCELLULAR LOCATION: Secreted, extracellular space, extracellular matrix.	ECM1	Q16610	4
0.306314	15.1355	2.4806	0.0317763	0.268194	-3.89497	Xaa-Pro aminopeptidase 1 (EC 3.4.11.9) (Aminoacylproline aminopeptidase) (Cytosolic aminopeptidase P) (Soluble aminopeptidase P) (sAmp) (X-Pro aminopeptidase 1) (X-prolyl aminopeptidase 1, soluble)	XPP1_HUMAN	SUBCELLULAR LOCATION: Cytoplasm {ECO:0000250}.	XPNPEP1	Q9NQW7	16
0.30515	15.3951	2.11125	0.06	0.361693	-4.48842	B-cell receptor-associated protein 29 (BCR-associated protein 29) (Bap29)	BAP29_HUMAN	SUBCELLULAR LOCATION: Endoplasmic reticulum membrane {ECO:0000250}; Multi-pass membrane protein {ECO:0000250}.	BCAP29	Q9UHQ4	7
0.304908	14.2514	1.74608	0.110364	0.454193	-5.03741	39S ribosomal protein L45, mitochondrial (L45mt) (MRP-L45) (Mitochondrial large ribosomal subunit protein mL45)	RM45_HUMAN	SUBCELLULAR LOCATION: Mitochondrion.	MRPL45	Q9BRJ2	3
0.304744	14.9007	2.26163	0.0463922	0.324911	-4.25034	Ubiquinol-cytochrome-c reductase complex assembly factor 1 (Basic FGF-repressed Zic-binding protein) (bFGF-repressed Zic-binding protein) (bFZb) (Ubiquinol-cytochrome c reductase complex chaperone CBP3 homolog)	UQCC1_HUMAN	SUBCELLULAR LOCATION: Mitochondrion inner membrane {ECO:0000269|PubMed:24385928}. Cytoplasmic vesicle {ECO:0000250}. Note=Cytoplasmic vesicular structures. {ECO:0000250}.	UQCC1	Q9NVA1	2
0.304409	14.6242	1.84717	0.0934792	0.423301	-4.89033	Syntaxin-12	STX12_HUMAN	SUBCELLULAR LOCATION: Endosome membrane; Single-pass type IV membrane protein {ECO:0000250|UniProtKB:G3V7P1}. Golgi apparatus membrane; Single-pass type IV membrane protein {ECO:0000250|UniProtKB:G3V7P1}. Endomembrane system {ECO:0000305}; Single-pass type IV membrane protein {ECO:0000305}; Cytoplasmic side {ECO:0000305}. Early endosome membrane {ECO:0000250|UniProtKB:G3V7P1}; Single-pass type IV…	STX12	Q86Y82	6
0.303413	15.1906	2.13327	0.0577921	0.355825	-4.45392	V-type proton ATPase subunit C 1 (V-ATPase subunit C 1) (Vacuolar proton pump subunit C 1)	VATC1_HUMAN		ATP6V1C1	P21283	7
0.303184	15.4847	2.16634	0.0546216	0.344646	-4.40186	Methyltransferase-like protein 7A (EC 2.1.1.-) (Protein AAM-B)	MET7A_HUMAN	SUBCELLULAR LOCATION: Lipid droplet {ECO:0000269|PubMed:18477614, ECO:0000269|PubMed:19773358}. Endoplasmic reticulum {ECO:0000269|PubMed:19773358}. Membrane {ECO:0000269|PubMed:18477614}.	METTL7A	Q9H8H3	3
0.30313	13.6247	2.28708	0.0444053	0.31665	-4.20952	Immunoglobulin-binding protein 1 (B-cell signal transduction molecule alpha 4) (Protein alpha-4) (CD79a-binding protein 1) (Protein phosphatase 2/4/6 regulatory subunit) (Renal carcinoma antigen NY-REN-16)	IGBP1_HUMAN	SUBCELLULAR LOCATION: Cytoplasm {ECO:0000305}.	IGBP1	P78318	5
0.29813	15.0299	2.35987	0.0391662	0.300019	-4.09201	Tropomyosin alpha-1 chain (Alpha-tropomyosin) (Tropomyosin-1)	TPM1_HUMAN	SUBCELLULAR LOCATION: Cytoplasm, cytoskeleton {ECO:0000250|UniProtKB:P04692}. Note=Associates with F-actin stress fibers. {ECO:0000250|UniProtKB:P04692}.	TPM1	P09493	16
0.297379	14.596	2.31243	0.0425082	0.311744	-4.16873	Protein FAM49A	FA49A_HUMAN		FAM49A	Q9H0Q0	2
0.297354	15.5558	1.36593	0.200908	0.56308	-5.54658	Galectin-3-binding protein (Basement membrane autoantigen p105) (Lectin galactoside-binding soluble 3-binding protein) (Mac-2-binding protein) (MAC2BP) (Mac-2 BP) (Tumor-associated antigen 90K)	LG3BP_HUMAN	SUBCELLULAR LOCATION: Secreted {ECO:0000269|PubMed:8390986}. Secreted, extracellular space, extracellular matrix {ECO:0000269|PubMed:9501082}.	LGALS3BP	Q08380	10
0.297138	15.717	2.25975	0.0465423	0.324973	-4.25335	Plastin-3 (T-plastin)	PLST_HUMAN	SUBCELLULAR LOCATION: Cytoplasm.	PLS3	P13797	20
0.295136	14.1803	1.5429	0.152862	0.513485	-5.31906	Glutaminase kidney isoform, mitochondrial (GLS) (EC 3.5.1.2) (K-glutaminase) (L-glutamine amidohydrolase)	GLSK_HUMAN	SUBCELLULAR LOCATION: Isoform 1: Cytoplasm, cytosol.; SUBCELLULAR LOCATION: Isoform 3: Mitochondrion.	GLS	O94925	2
0.293847	16.4713	1.19653	0.258182	0.624859	-5.74625	Non-specific lipid-transfer protein (NSL-TP) (EC 2.3.1.176) (Propanoyl-CoA C-acyltransferase) (SCP-chi) (SCPX) (Sterol carrier protein 2) (SCP-2) (Sterol carrier protein X) (SCP-X)	NLTP_HUMAN	SUBCELLULAR LOCATION: Cytoplasm {ECO:0000269|PubMed:17157249}. Mitochondrion {ECO:0000269|PubMed:17157249}. Note=Cytoplasmic in the liver and also associated with mitochondria especially in steroidogenic tissues.; SUBCELLULAR LOCATION: Isoform SCPx: Peroxisome. Note=Interaction with PEX5 is essential for peroxisomal import.; SUBCELLULAR LOCATION: Isoform SCP2: Mitochondrion {ECO:0000305}.	SCP2	P22307	7
0.293432	16.3236	1.97251	0.0758554	0.391913	-4.70247	Protein-L-isoaspartate(D-aspartate) O-methyltransferase (PIMT) (EC 2.1.1.77) (L-isoaspartyl protein carboxyl methyltransferase) (Protein L-isoaspartyl/D-aspartyl methyltransferase) (Protein-beta-aspartate methyltransferase)	PIMT_HUMAN	SUBCELLULAR LOCATION: Cytoplasm.	PCMT1	P22061	11
0.293071	14.0813	1.32057	0.215103	0.57783	-5.60189	Histidine-rich glycoprotein (Histidine-proline-rich glycoprotein) (HPRG)	HRG_HUMAN	SUBCELLULAR LOCATION: Secreted {ECO:0000269|PubMed:21215706}.	HRG	P04196	6
0.291981	16.2219	2.14358	0.0567853	0.351836	-4.43772	Cytochrome b-c1 complex subunit 8 (Complex III subunit 8) (Complex III subunit VIII) (Ubiquinol-cytochrome c reductase complex 9.5 kDa protein) (Ubiquinol-cytochrome c reductase complex ubiquinone-binding protein QP-C)	QCR8_HUMAN	SUBCELLULAR LOCATION: Mitochondrion inner membrane.	UQCRQ	O14949	6
0.291397	15.5296	1.99496	0.0730465	0.390311	-4.66824	Endoplasmic reticulum-Golgi intermediate compartment protein 3 (Serologically defined breast cancer antigen NY-BR-84)	ERGI3_HUMAN	SUBCELLULAR LOCATION: Endoplasmic reticulum-Golgi intermediate compartment membrane {ECO:0000269|PubMed:15308636}; Multi-pass membrane protein {ECO:0000269|PubMed:15308636}. Golgi apparatus, cis-Golgi network membrane {ECO:0000269|PubMed:15308636}; Multi-pass membrane protein {ECO:0000269|PubMed:15308636}. Endoplasmic reticulum membrane {ECO:0000269|PubMed:15308636}; Multi-pass membrane protein {…	ERGIC3	Q9Y282	2
0.290126	14.6598	1.66221	0.126423	0.473571	-5.15607	GrpE protein homolog 1, mitochondrial (HMGE) (Mt-GrpE#1)	GRPE1_HUMAN	SUBCELLULAR LOCATION: Mitochondrion matrix {ECO:0000269|PubMed:11311562}.	GRPEL1	Q9HAV7	5
0.289597	15.6888	1.16502	0.270162	0.633414	-5.78124	Peptidyl-prolyl cis-trans isomerase FKBP5 (PPIase FKBP5) (EC 5.2.1.8) (51 kDa FK506-binding protein) (51 kDa FKBP) (FKBP-51) (54 kDa progesterone receptor-associated immunophilin) (Androgen-regulated protein 6) (FF1 antigen) (FK506-binding protein 5) (FKBP-5) (FKBP54) (p54) (HSP90-binding immunophilin) (Rotamase)	FKBP5_HUMAN	SUBCELLULAR LOCATION: Cytoplasm. Nucleus.	FKBP5	Q13451	7
0.289321	15.3788	2.62635	0.0246636	0.241833	-3.65422	UV excision repair protein RAD23 homolog B (HR23B) (hHR23B) (XP-C repair-complementing complex 58 kDa protein) (p58)	RD23B_HUMAN	SUBCELLULAR LOCATION: Nucleus. Cytoplasm. Note=The intracellular distribution is cell cycle dependent. Localized to the nucleus and the cytoplasm during G1 phase. Nuclear levels decrease during S-phase; upon entering mitosis, relocalizes in the cytoplasm without association with chromatin.	RAD23B	P54727	9
0.288148	14.688	1.21058	0.252979	0.619554	-5.73043	Nuclease-sensitive element-binding protein 1 (CCAAT-binding transcription factor I subunit A) (CBF-A) (DNA-binding protein B) (DBPB) (Enhancer factor I subunit A) (EFI-A) (Y-box transcription factor) (Y-box-binding protein 1) (YB-1)	YBOX1_HUMAN	SUBCELLULAR LOCATION: Cytoplasm. Nucleus. Cytoplasmic granule {ECO:0000269|PubMed:25229427}. Secreted. Note=Localized in cytoplasmic mRNP granules containing untranslated mRNAs. Shuttles between nucleus and cytoplasm. Predominantly cytoplasmic in proliferating cells. Cytotoxic stress and DNA damage enhance translocation to the nucleus. Localized with DDX1, MBNL1 and TIAL1 in stress granules upon …	YBX1	P67809	2
0.287754	14.9649	1.61689	0.135946	0.488707	-5.21882	Collagen alpha-2(IV) chain [Cleaved into: Canstatin]	CO4A2_HUMAN	SUBCELLULAR LOCATION: Secreted, extracellular space, extracellular matrix, basement membrane.	COL4A2	P08572	14
0.285762	14.0235	0.90225	0.387442	0.726954	-6.04378	60S ribosomal protein L3 (HIV-1 TAR RNA-binding protein B) (TARBP-B) (Large ribosomal subunit protein uL3)	RL3_HUMAN	SUBCELLULAR LOCATION: Nucleus, nucleolus {ECO:0000269|PubMed:16963496}. Cytoplasm {ECO:0000269|PubMed:16963496}.	RPL3	P39023	8
0.285727	13.8635	0.719323	0.487868	0.793836	-6.19273	Grancalcin	GRAN_HUMAN	SUBCELLULAR LOCATION: Cytoplasm {ECO:0000269|PubMed:1530588, ECO:0000269|PubMed:1737748}. Cytoplasmic granule membrane {ECO:0000269|PubMed:1737748, ECO:0000305|PubMed:1530588}; Peripheral membrane protein; Cytoplasmic side. Note=Primarily cytosolic in the absence of calcium or magnesium ions. Relocates to granules and other membranes in response to elevated calcium and magnesium levels. {ECO:0000…	GCA	P28676	4
0.285603	16.9657	2.29367	0.0439041	0.31579	-4.19892	Leukocyte surface antigen CD47 (Antigenic surface determinant protein OA3) (Integrin-associated protein) (IAP) (Protein MER6) (CD antigen CD47)	CD47_HUMAN	SUBCELLULAR LOCATION: Cell membrane {ECO:0000269|PubMed:7691831}; Multi-pass membrane protein {ECO:0000269|PubMed:7691831}.	CD47	Q08722	3
0.285554	13.7856	0.918831	0.379102	0.719322	-6.02884	Alcohol dehydrogenase 1C (EC 1.1.1.1) (Alcohol dehydrogenase subunit gamma)	ADH1G_HUMAN	SUBCELLULAR LOCATION: Cytoplasm.	ADH1C	P00326	2
0.284513	16.0735	1.24299	0.241297	0.607034	-5.6934	Coronin-1C (Coronin-3) (hCRNN4)	COR1C_HUMAN	SUBCELLULAR LOCATION: Cell membrane {ECO:0000269|PubMed:12377779}. Cell projection, lamellipodium {ECO:0000269|PubMed:12377779}. Cytoplasm, cytoskeleton {ECO:0000269|PubMed:12377779}. Note=All isoforms localize in a diffuse and punctate pattern in the cytosol and are highly enriched in F-actin-rich areas. Isoform 3 colocalizes with the thin filaments of the sarcomere and with the postsynaptic are…	CORO1C	Q9ULV4	7
0.281905	15.4717	1.16726	0.269297	0.632626	-5.77878	Glycerol-3-phosphate phosphatase (G3PP) (EC 3.1.3.21) (Aspartate-based ubiquitous Mg(2+)-dependent phosphatase) (AUM) (EC 3.1.3.48) (Phosphoglycolate phosphatase) (PGP)	PGP_HUMAN		PGP	A6NDG6	11
0.281767	15.0264	2.15938	0.0552751	0.347418	-4.41285	Erlin-2 (Endoplasmic reticulum lipid raft-associated protein 2) (Stomatin-prohibitin-flotillin-HflC/K domain-containing protein 2) (SPFH domain-containing protein 2)	ERLN2_HUMAN	SUBCELLULAR LOCATION: Endoplasmic reticulum membrane {ECO:0000269|PubMed:16835267, ECO:0000269|PubMed:17502376, ECO:0000269|PubMed:19240031}; Single-pass type II membrane protein {ECO:0000269|PubMed:16835267, ECO:0000269|PubMed:17502376, ECO:0000269|PubMed:19240031}. Note=Associated with lipid raft-like domains of the endoplasmic reticulum membrane.	ERLIN2	O94905	7
0.280552	15.031	1.72947	0.113388	0.457519	-5.06115	Translocation protein SEC63 homolog	SEC63_HUMAN	SUBCELLULAR LOCATION: Endoplasmic reticulum membrane; Multi-pass membrane protein.	SEC63	Q9UGP8	4
0.280156	15.0286	2.68482	0.0222757	0.236123	-3.55695	Mitochondrial import receptor subunit TOM22 homolog (hTom22) (1C9-2) (Translocase of outer membrane 22 kDa subunit homolog)	TOM22_HUMAN	SUBCELLULAR LOCATION: Mitochondrion outer membrane {ECO:0000269|PubMed:10982837}; Single-pass membrane protein {ECO:0000269|PubMed:10982837}.	TOMM22	Q9NS69	6
0.279499	15.2746	1.79512	0.101852	0.440791	-4.96658	Serine/threonine-protein kinase PAK 2 (EC 2.7.11.1) (Gamma-PAK) (PAK65) (S6/H4 kinase) (p21-activated kinase 2) (PAK-2) (p58) [Cleaved into: PAK-2p27 (p27); PAK-2p34 (p34) (C-t-PAK2)]	PAK2_HUMAN	SUBCELLULAR LOCATION: Serine/threonine-protein kinase PAK 2: Cytoplasm. Note=MYO18A mediates the cellular distribution of the PAK2-ARHGEF7-GIT1 complex to the inner surface of the cell membrane.; SUBCELLULAR LOCATION: PAK-2p34: Nucleus. Cytoplasm, perinuclear region. Membrane; Lipid-anchor. Note=Interaction with ARHGAP10 probably changes PAK-2p34 location to cytoplasmic perinuclear region. Myrist…	PAK2	Q13177	11
0.278749	16.8553	1.80628	0.1	0.437642	-4.95032	26S proteasome non-ATPase regulatory subunit 7 (26S proteasome regulatory subunit RPN8) (26S proteasome regulatory subunit S12) (Mov34 protein homolog) (Proteasome subunit p40)	PSMD7_HUMAN		PSMD7	P51665	5
0.277488	15.4944	1.86584	0.0906322	0.41926	-4.86271	Synapse-associated protein 1 (BSD domain-containing signal transducer and Akt interactor protein) (BSTA)	SYAP1_HUMAN	SUBCELLULAR LOCATION: Cytoplasm, perinuclear region {ECO:0000250|UniProtKB:Q9D5V6}. Golgi apparatus {ECO:0000250|UniProtKB:Q9D5V6}. Perikaryon {ECO:0000250|UniProtKB:Q9D5V6}. Cell projection, axon {ECO:0000250|UniProtKB:Q9D5V6}. Cell projection, dendrite {ECO:0000250|UniProtKB:Q9D5V6}. Cell projection, growth cone {ECO:0000250|UniProtKB:Q9D5V6}. Cell junction, synapse, presynaptic cell membrane {…	SYAP1	Q96A49	5
0.277449	15.2305	1.19417	0.259065	0.624859	-5.7489	Prolyl 4-hydroxylase subunit alpha-1 (4-PH alpha-1) (EC 1.14.11.2) (Procollagen-proline,2-oxoglutarate-4-dioxygenase subunit alpha-1)	P4HA1_HUMAN	SUBCELLULAR LOCATION: Endoplasmic reticulum lumen.	P4HA1	P13674	7
0.276646	15.5372	2.10757	0.0603758	0.361693	-4.49416	Reticulon-4-interacting protein 1, mitochondrial (NOGO-interacting mitochondrial protein)	RT4I1_HUMAN	SUBCELLULAR LOCATION: Mitochondrion outer membrane {ECO:0000269|PubMed:12067236, ECO:0000269|PubMed:26593267}. Note=Colocalizes with the endoplasmic reticulum HSPA5 at spots corresponding to contacts with mitochondria. {ECO:0000269|PubMed:26593267}.	RTN4IP1	Q8WWV3	7
0.275222	11.5894	1.04901	0.318053	0.679414	-5.90378	E3 ubiquitin-protein ligase NEDD4-like (EC 2.3.2.26) (HECT-type E3 ubiquitin transferase NED4L) (NEDD4.2) (Nedd4-2)	NED4L_HUMAN	SUBCELLULAR LOCATION: Cytoplasm {ECO:0000269|PubMed:15496141, ECO:0000269|PubMed:18819914, ECO:0000269|PubMed:27694961}. Golgi apparatus {ECO:0000269|PubMed:26363003}. Endosome, multivesicular body {ECO:0000269|PubMed:26363003}. Note=May be recruited to exosomes by NDFIP1.	NEDD4L	Q96PU5	2
0.275096	15.7933	1.62024	0.135219	0.487436	-5.21421	Retinal dehydrogenase 1 (RALDH 1) (RalDH1) (EC 1.2.1.-) (EC 1.2.1.36) (ALDH-E1) (ALHDII) (Aldehyde dehydrogenase family 1 member A1) (Aldehyde dehydrogenase, cytosolic)	AL1A1_HUMAN	SUBCELLULAR LOCATION: Cytoplasm, cytosol {ECO:0000250|UniProtKB:P48644}.	ALDH1A1	P00352	10
0.274918	16.0381	1.54176	0.153136	0.513485	-5.32058	cAMP-dependent protein kinase type I-alpha regulatory subunit (Tissue-specific extinguisher 1) (TSE1)	KAP0_HUMAN	SUBCELLULAR LOCATION: Cell membrane {ECO:0000269|PubMed:23115245}.	PRKAR1A	P10644	11
0.274782	13.4612	2.63838	0.0241525	0.239812	-3.63424	Glycerol-3-phosphate acyltransferase 1, mitochondrial (GPAT-1) (EC 2.3.1.15)	GPAT1_HUMAN	SUBCELLULAR LOCATION: Mitochondrion outer membrane {ECO:0000250|UniProtKB:P97564}; Multi-pass membrane protein {ECO:0000250|UniProtKB:P97564}.	GPAM	Q9HCL2	2
0.274673	13.9827	1.44983	0.176727	0.540304	-5.44097	Nucleoredoxin (EC 1.8.1.8)	NXN_HUMAN	SUBCELLULAR LOCATION: Cytoplasm, cytosol {ECO:0000250|UniProtKB:P97346}. Nucleus {ECO:0000250|UniProtKB:P97346}.	NXN	Q6DKJ4	2
0.274506	15.0253	1.74141	0.111206	0.456147	-5.0441	Aminoacyl tRNA synthase complex-interacting multifunctional protein 1 (Multisynthase complex auxiliary component p43) [Cleaved into: Endothelial monocyte-activating polypeptide 2 (EMAP-2) (Endothelial monocyte-activating polypeptide II) (EMAP-II) (Small inducible cytokine subfamily E member 1)]	AIMP1_HUMAN	SUBCELLULAR LOCATION: Nucleus {ECO:0000269|PubMed:14500886}. Cytoplasm, cytosol {ECO:0000269|PubMed:19289464}. Secreted {ECO:0000269|PubMed:10850427}. Endoplasmic reticulum {ECO:0000250|UniProtKB:P31230}. Golgi apparatus {ECO:0000250|UniProtKB:P31230}. Note=Enriched in secretory vesicles of pancreatic alpha cells and secreted from the pancreas in response to low glucose levels (By similarity). Se…	AIMP1	Q12904	9
0.27386	14.8911	1.0331	0.325095	0.682031	-5.91979	NADH dehydrogenase [ubiquinone] 1 alpha subcomplex subunit 6 (Complex I-B14) (CI-B14) (LYR motif-containing protein 6) (NADH-ubiquinone oxidoreductase B14 subunit)	NDUA6_HUMAN	SUBCELLULAR LOCATION: Mitochondrion inner membrane {ECO:0000305|PubMed:12611891}; Peripheral membrane protein {ECO:0000305}; Matrix side {ECO:0000305}.	NDUFA6	P56556	5
0.273101	15.04	1.97676	0.0753166	0.391913	-4.69601	Vacuolar protein sorting-associated protein 13A (Chorea-acanthocytosis protein) (Chorein)	VP13A_HUMAN		VPS13A	Q96RL7	10
0.272898	14.4285	1.40451	0.189463	0.550426	-5.49854	Alpha-1,3-mannosyl-glycoprotein 2-beta-N-acetylglucosaminyltransferase (EC 2.4.1.101) (N-glycosyl-oligosaccharide-glycoprotein N-acetylglucosaminyltransferase I) (GNT-I) (GlcNAc-T I)	MGAT1_HUMAN	SUBCELLULAR LOCATION: Golgi apparatus membrane; Single-pass type II membrane protein.	MGAT1	P26572	2
0.272207	15.2295	0.668283	0.51858	0.808829	-6.22891	Serpin H1 (47 kDa heat shock protein) (Arsenic-transactivated protein 3) (AsTP3) (Cell proliferation-inducing gene 14 protein) (Collagen-binding protein) (Colligin) (Rheumatoid arthritis-related antigen RA-A47)	SERPH_HUMAN	SUBCELLULAR LOCATION: Endoplasmic reticulum lumen.	SERPINH1	P50454	15
0.271663	15.4555	1.56519	0.14758	0.506839	-5.28916	Thioredoxin-related transmembrane protein 4 (Thioredoxin domain-containing protein 13)	TMX4_HUMAN	SUBCELLULAR LOCATION: Membrane {ECO:0000305}; Single-pass type I membrane protein {ECO:0000305}.	TMX4	Q9H1E5	2
0.271189	17.0757	1.8501	0.0930263	0.423259	-4.886	Peroxiredoxin-1 (EC 1.11.1.15) (Natural killer cell-enhancing factor A) (NKEF-A) (Proliferation-associated gene protein) (PAG) (Thioredoxin peroxidase 2) (Thioredoxin-dependent peroxide reductase 2)	PRDX1_HUMAN	SUBCELLULAR LOCATION: Cytoplasm {ECO:0000269|PubMed:17081065, ECO:0000269|PubMed:9497357}. Melanosome {ECO:0000269|PubMed:17081065}. Note=Identified by mass spectrometry in melanosome fractions from stage I to stage IV.	PRDX1	Q06830	10
0.270789	16.0232	1.44366	0.178416	0.541051	-5.44887	Triadin	TRDN_HUMAN	SUBCELLULAR LOCATION: Cell membrane {ECO:0000269|PubMed:22422768}. Sarcoplasmic reticulum membrane {ECO:0000269|PubMed:22422768, ECO:0000269|PubMed:24325401}; Single-pass type II membrane protein {ECO:0000269|PubMed:22422768, ECO:0000269|PubMed:24325401}.	TRDN	Q13061	6
0.269744	14.2961	1.28755	0.225953	0.591416	-5.64133	Latent-transforming growth factor beta-binding protein 2 (LTBP-2)	LTBP2_HUMAN	SUBCELLULAR LOCATION: Secreted, extracellular space, extracellular matrix {ECO:0000269|PubMed:7798248}.	LTBP2	Q14767	8
0.268975	13.6988	1.4543	0.17551	0.539029	-5.43522	Retinal dehydrogenase 2 (RALDH 2) (RalDH2) (EC 1.2.1.36) (Aldehyde dehydrogenase family 1 member A2) (Retinaldehyde-specific dehydrogenase type 2) (RALDH(II))	AL1A2_HUMAN	SUBCELLULAR LOCATION: Cytoplasm.	ALDH1A2	O94788	8
0.267811	15.6699	1.60704	0.138098	0.490644	-5.23233	Rab-like protein 6 (GTP-binding protein Parf) (Partner of ARF) (Rab-like protein 1) (RBEL1)	RABL6_HUMAN	SUBCELLULAR LOCATION: Isoform 1: Cytoplasm {ECO:0000269|PubMed:17962191}. Note=Predominantly cytoplasmic (PubMed:17962191).; SUBCELLULAR LOCATION: Isoform 3: Nucleus {ECO:0000269|PubMed:17962191}. Note=Predominantly nuclear (PubMed:17962191).	RABL6	Q3YEC7	3
0.267359	15.2689	1.58003	0.144154	0.50041	-5.2691	Small glutamine-rich tetratricopeptide repeat-containing protein alpha (Alpha-SGT) (Vpu-binding protein) (UBP)	SGTA_HUMAN	SUBCELLULAR LOCATION: Cytoplasm {ECO:0000269|PubMed:16580629}. Nucleus {ECO:0000269|PubMed:16580629}. Note=Co-localizes with HSP90AB1 in the cytoplasm. Increased nuclear accumulation seen during cell apoptosis. {ECO:0000269|PubMed:16580629}.	SGTA	O43765	4
0.266399	14.3075	1.71663	0.11578	0.460069	-5.07944	Cullin-4A (CUL-4A)	CUL4A_HUMAN		CUL4A	Q13619	7
0.265999	14.343	1.03211	0.325538	0.682031	-5.92078	Inhibitor of nuclear factor kappa-B kinase-interacting protein (I kappa-B kinase-interacting protein) (IKBKB-interacting protein) (IKK-interacting protein)	IKIP_HUMAN	SUBCELLULAR LOCATION: Endoplasmic reticulum membrane {ECO:0000269|PubMed:15389287}; Single-pass membrane protein {ECO:0000269|PubMed:15389287}. Note=Isoform 4 deletion of the hydrophobic, or transmembrane region between AA 45-63 results in uniform distribution throughout the cell, suggesting that this region is responsible for endoplasmic reticulum localization.	IKBIP	Q70UQ0	3
0.265106	14.8141	2.20078	0.0514973	0.333839	-4.34735	Calpastatin (Calpain inhibitor) (Sperm BS-17 component)	ICAL_HUMAN		CAST	P20810	12
0.264913	15.3559	1.75286	0.109149	0.452463	-5.02768	Heat shock protein beta-1 (HspB1) (28 kDa heat shock protein) (Estrogen-regulated 24 kDa protein) (Heat shock 27 kDa protein) (HSP 27) (Stress-responsive protein 27) (SRP27)	HSPB1_HUMAN	SUBCELLULAR LOCATION: Cytoplasm {ECO:0000269|PubMed:10777697, ECO:0000269|PubMed:28144995}. Nucleus {ECO:0000269|PubMed:19464326}. Cytoplasm, cytoskeleton, spindle {ECO:0000269|PubMed:10777697}. Note=Cytoplasmic in interphase cells. Colocalizes with mitotic spindles in mitotic cells. Translocates to the nucleus during heat shock and resides in sub-nuclear structures known as SC35 speckles or nucl…	HSPB1	P04792	16
0.264765	13.6678	2.03925	0.0677899	0.378735	-4.60024	Ras-related protein Rab-34 (Ras-related protein Rab-39) (Ras-related protein Rah)	RAB34_HUMAN	SUBCELLULAR LOCATION: Cytoplasm {ECO:0000250|UniProtKB:Q64008}. Golgi apparatus {ECO:0000250|UniProtKB:Q64008}. Cytoplasmic vesicle, phagosome {ECO:0000269|PubMed:21255211}. Cytoplasmic vesicle, phagosome membrane {ECO:0000269|PubMed:21255211}; Lipid-anchor {ECO:0000269|PubMed:21255211}; Cytoplasmic side {ECO:0000269|PubMed:21255211}. Cell projection, cilium {ECO:0000250|UniProtKB:Q64008}. Note=R…	RAB34	Q9BZG1	2
0.264424	15.1646	1.7044	0.118097	0.464384	-5.09677					P62158	12
0.26288	13.2234	1.9682	0.0764059	0.391913	-4.70902	Myosin-3 (Muscle embryonic myosin heavy chain) (Myosin heavy chain 3) (Myosin heavy chain, fast skeletal muscle, embryonic) (SMHCE)	MYH3_HUMAN	SUBCELLULAR LOCATION: Cytoplasm, myofibril. Note=Thick filaments of the myofibrils.	MYH3	P11055	5
0.262654	15.1129	1.65811	0.127259	0.475668	-5.16179	Threonine synthase-like 1 (TSH1)	THNS1_HUMAN		THNSL1	Q8IYQ7	8
0.262487	14.5739	0.512884	0.618802	0.86201	-6.32382	Tenascin (TN) (Cytotactin) (GMEM) (GP 150-225) (Glioma-associated-extracellular matrix antigen) (Hexabrachion) (JI) (Myotendinous antigen) (Neuronectin) (Tenascin-C) (TN-C)	TENA_HUMAN	SUBCELLULAR LOCATION: Secreted, extracellular space, extracellular matrix.	TNC	P24821	18
0.262012	14.8359	1.37182	0.199126	0.561849	-5.53931	Trafficking kinesin-binding protein 1 (106 kDa O-GlcNAc transferase-interacting protein)	TRAK1_HUMAN	SUBCELLULAR LOCATION: Cytoplasm. Nucleus. Mitochondrion. Early endosome. Endosome. Note=Predominantly associated with early endosome. The localization to early endosomes depends on its interaction with HRS. Colocalizes with MGARP at the mitochondria.	TRAK1	Q9UPV9	4
0.261185	16.6716	1.26468	0.233725	0.598738	-5.66822	Tumor protein p53-inducible protein 11 (p53-induced gene 11 protein)	P5I11_HUMAN	SUBCELLULAR LOCATION: Membrane {ECO:0000305}; Multi-pass membrane protein {ECO:0000305}.	TP53I11	O14683	2
0.260989	15.1907	2.24497	0.0477391	0.325912	-4.27698	[Pyruvate dehydrogenase (acetyl-transferring)] kinase isozyme 3, mitochondrial (EC 2.7.11.2) (Pyruvate dehydrogenase kinase isoform 3)	PDK3_HUMAN	SUBCELLULAR LOCATION: Mitochondrion matrix.	PDK3	Q15120	5
0.259911	16.3093	1.14924	0.276324	0.640615	-5.79849	Ketimine reductase mu-crystallin (EC 1.5.1.25) (NADP-regulated thyroid-hormone-binding protein)	CRYM_HUMAN	SUBCELLULAR LOCATION: Cytoplasm.	CRYM	Q14894	16
0.259392	15.1706	1.86581	0.0906374	0.41926	-4.86276	Sorting nexin-5	SNX5_HUMAN	SUBCELLULAR LOCATION: Endosome {ECO:0000269|PubMed:11485546}. Early endosome {ECO:0000269|PubMed:17148574, ECO:0000269|PubMed:24610942}. Early endosome membrane {ECO:0000269|PubMed:15561769}; Peripheral membrane protein; Cytoplasmic side. Cell membrane {ECO:0000269|PubMed:15561769}; Peripheral membrane protein; Cytoplasmic side {ECO:0000269|PubMed:18854019}. Cytoplasmic vesicle membrane; Peripher…	SNX5	Q9Y5X3	7
0.258774	14.9947	2.17563	0.0537616	0.343184	-4.38719	Ubiquitin conjugation factor E4 A (EC 2.3.2.27) (RING-type E3 ubiquitin transferase E4 A)	UBE4A_HUMAN	SUBCELLULAR LOCATION: Cytoplasm {ECO:0000250|UniProtKB:E9Q735}.	UBE4A	Q14139	6
0.258614	16.397	1.70157	0.118642	0.464384	-5.10079	Microsomal glutathione S-transferase 3 (Microsomal GST-3) (EC 2.5.1.18) (Microsomal GST-III)	MGST3_HUMAN	SUBCELLULAR LOCATION: Endoplasmic reticulum membrane {ECO:0000305}; Multi-pass membrane protein {ECO:0000305}. Microsome membrane {ECO:0000305}; Multi-pass membrane protein {ECO:0000305}. Microsome membrane {ECO:0000305}; Lipid-anchor {ECO:0000305}.	MGST3	O14880	2
0.258424	14.4387	1.98894	0.0737907	0.391268	-4.67745	Protein FAM98A	FA98A_HUMAN		FAM98A	Q8NCA5	3
0.258214	15.5008	2.07579	0.0637241	0.368622	-4.54369	Dynamin-like 120 kDa protein, mitochondrial (EC 3.6.5.5) (Optic atrophy protein 1) [Cleaved into: Dynamin-like 120 kDa protein, form S1]	OPA1_HUMAN	SUBCELLULAR LOCATION: Mitochondrion inner membrane {ECO:0000269|PubMed:11017079, ECO:0000269|PubMed:16778770, ECO:0000269|PubMed:20974897, ECO:0000269|PubMed:28746876}; Single-pass membrane protein {ECO:0000255}. Mitochondrion intermembrane space {ECO:0000250|UniProtKB:P58281}. Mitochondrion membrane {ECO:0000269|PubMed:24616225}. Note=Detected at contact sites between endoplamic reticulum and mi…	OPA1	O60313	40
0.2582	14.0443	2.00264	0.0721087	0.387411	-4.6565	Protein SON (Bax antagonist selected in saccharomyces 1) (BASS1) (Negative regulatory element-binding protein) (NRE-binding protein) (Protein DBP-5) (SON3)	SON_HUMAN	SUBCELLULAR LOCATION: Nucleus speckle {ECO:0000269|PubMed:1424986, ECO:0000269|PubMed:21504830}. Note=Colocalizes with the pre-mRNA splicing factor SRSF2.	SON	P18583	4
0.258024	15.382	2.36797	0.0386219	0.298767	-4.07887	Collagen alpha-3(VI) chain	CO6A3_HUMAN	SUBCELLULAR LOCATION: Secreted, extracellular space, extracellular matrix {ECO:0000250}.	COL6A3	P12111	108
0.257895	15.6272	2.3138	0.0424075	0.311744	-4.16651	Protein LZIC (Leucine zipper and CTNNBIP1 domain-containing protein) (Leucine zipper and ICAT homologous domain-containing protein)	LZIC_HUMAN		LZIC	Q8WZA0	6
0.257693	13.6484	1.10566	0.293913	0.657923	-5.8452	Nuclear receptor-interacting protein 2	NRIP2_HUMAN	SUBCELLULAR LOCATION: Nucleus {ECO:0000250}.	NRIP2	Q9BQI9	3
0.257121	16.2028	0.830395	0.425058	0.748913	-6.10579	Dermcidin (EC 3.4.-.-) (Preproteolysin) [Cleaved into: Survival-promoting peptide; DCD-1]	DCD_HUMAN	SUBCELLULAR LOCATION: Secreted.	DCD	P81605	4
0.257035	15.9272	1.34664	0.206847	0.56786	-5.57027	Cystatin-C (Cystatin-3) (Gamma-trace) (Neuroendocrine basic polypeptide) (Post-gamma-globulin)	CYTC_HUMAN	SUBCELLULAR LOCATION: Secreted {ECO:0000269|PubMed:20189825}.	CST3	P01034	4
0.256974	14.6709	1.54892	0.151417	0.511163	-5.31099	Homer protein homolog 2 (Homer-2) (Cupidin)	HOME2_HUMAN	SUBCELLULAR LOCATION: Cytoplasm {ECO:0000269|PubMed:25816005}. Cell junction, synapse, postsynaptic cell membrane, postsynaptic density. Cell junction, synapse. Cell projection, stereocilium {ECO:0000250|UniProtKB:Q9QWW1}. Note=Postsynaptic density of neuronal cells. The stabilization and clustering of the metabotropic glutamate receptors appears to be mediated by isoform 1 and isoform 2 at the c…	HOMER2	Q9NSB8	2
0.25644	16.7756	1.3732	0.198709	0.561755	-5.5376	NADH dehydrogenase [ubiquinone] 1 alpha subcomplex subunit 10, mitochondrial (Complex I-42kD) (CI-42kD) (NADH-ubiquinone oxidoreductase 42 kDa subunit)	NDUAA_HUMAN	SUBCELLULAR LOCATION: Mitochondrion matrix {ECO:0000305|PubMed:12611891}.	NDUFA10	O95299	10
0.255004	16.7858	0.894952	0.391153	0.728797	-6.05028	Phosphotriesterase-related protein (EC 3.1.-.-) (Parathion hydrolase-related protein) (hPHRP)	PTER_HUMAN		PTER	Q96BW5	9
0.254403	15.5826	1.99158	0.0734629	0.390938	-4.6734	Protein Hikeshi	HIKES_HUMAN	SUBCELLULAR LOCATION: Cytoplasm {ECO:0000250|UniProtKB:Q9DD02}. Cytoplasm, cytosol {ECO:0000269|PubMed:22541429}. Nucleus {ECO:0000269|PubMed:22541429}.	HIKESHI	Q53FT3	2
0.2544	15.6318	1.88799	0.0873609	0.414631	-4.82978	Fatty acid-binding protein, heart (Fatty acid-binding protein 3) (Heart-type fatty acid-binding protein) (H-FABP) (Mammary-derived growth inhibitor) (MDGI) (Muscle fatty acid-binding protein) (M-FABP)	FABPH_HUMAN	SUBCELLULAR LOCATION: Cytoplasm.	FABP3	P05413	12
0.253935	16.1126	0.944437	0.366474	0.709784	-6.00533	Elongation factor 1-alpha 1 (EF-1-alpha-1) (Elongation factor Tu) (EF-Tu) (Eukaryotic elongation factor 1 A-1) (eEF1A-1) (Leukocyte receptor cluster member 7)	EF1A1_HUMAN	SUBCELLULAR LOCATION: Cytoplasm {ECO:0000269|PubMed:19158340, ECO:0000269|PubMed:8650580}. Nucleus {ECO:0000269|PubMed:17177976, ECO:0000269|PubMed:8650580}. Nucleus, nucleolus {ECO:0000269|PubMed:8650580}. Cell membrane {ECO:0000269|PubMed:26497934}. Note=Colocalizes with DLC1 at actin-rich regions in the cell periphery (PubMed:19158340). Translocates together with ZPR1 from the cytoplasm to the…	EEF1A1	P68104	5
0.253499	15.1346	1.18984	0.260691	0.626655	-5.75374	Vitamin K-dependent protein S	PROS_HUMAN	SUBCELLULAR LOCATION: Secreted.	PROS1	P07225	6
0.253227	14.9352	2.20773	0.0508883	0.33371	-4.33632	BAG family molecular chaperone regulator 5 (BAG-5) (Bcl-2-associated athanogene 5)	BAG5_HUMAN		BAG5	Q9UL15	3
0.253183	14.8878	1.8192	0.0978962	0.43384	-4.93144	Septin-8	SEPT8_HUMAN	SUBCELLULAR LOCATION: Cytoplasm {ECO:0000250}. Cytoplasm, cytoskeleton {ECO:0000250}. Note=In platelets, found in areas surrounding alpha-granules. {ECO:0000269|PubMed:15116257}.	SEPT8	Q92599	3
0.252475	13.7277	1.42885	0.18253	0.543363	-5.46778	Myeloid differentiation primary response protein MyD88	MYD88_HUMAN	SUBCELLULAR LOCATION: Cytoplasm {ECO:0000269|PubMed:15361868, ECO:0000269|PubMed:15492225}. Nucleus {ECO:0000269|PubMed:21057262}.	MYD88	Q99836	2
0.25183	15.9118	1.09913	0.296624	0.659128	-5.85208	39S ribosomal protein L13, mitochondrial (L13mt) (MRP-L13) (Mitochondrial large ribosomal subunit protein uL13m)	RM13_HUMAN	SUBCELLULAR LOCATION: Mitochondrion {ECO:0000269|PubMed:25278503, ECO:0000269|PubMed:25838379}.	MRPL13	Q9BYD1	5
0.251779	16.653	1.71843	0.115441	0.460069	-5.07687	Isovaleryl-CoA dehydrogenase, mitochondrial (IVD) (EC 1.3.8.4)	IVD_HUMAN	SUBCELLULAR LOCATION: Mitochondrion matrix.	IVD	P26440	15
0.251299	14.2165	1.85611	0.0921058	0.422514	-4.87712	A-kinase anchor protein 9 (AKAP-9) (A-kinase anchor protein 350 kDa) (AKAP 350) (hgAKAP 350) (A-kinase anchor protein 450 kDa) (AKAP 450) (AKAP 120-like protein) (Centrosome- and Golgi-localized PKN-associated protein) (CG-NAP) (Protein hyperion) (Protein kinase A-anchoring protein 9) (PRKA9) (Protein yotiao)	AKAP9_HUMAN	SUBCELLULAR LOCATION: Golgi apparatus {ECO:0000269|PubMed:15047863, ECO:0000269|PubMed:19242490, ECO:0000269|PubMed:25217626, ECO:0000269|PubMed:27666745}. Cytoplasm {ECO:0000269|PubMed:9915845}. Cytoplasm, cytoskeleton, microtubule organizing center, centrosome {ECO:0000269|PubMed:12270714, ECO:0000269|PubMed:25657325, ECO:0000269|PubMed:29162697, ECO:0000269|PubMed:9915845}. Note=Cytoplasmic in…	AKAP9	Q99996	5
0.25114	15.352	1.97261	0.0758432	0.391913	-4.70233	Beta-hexosaminidase subunit alpha (EC 3.2.1.52) (Beta-N-acetylhexosaminidase subunit alpha) (Hexosaminidase subunit A) (N-acetyl-beta-glucosaminidase subunit alpha)	HEXA_HUMAN	SUBCELLULAR LOCATION: Lysosome.	HEXA	P06865	4
0.250904	15.308	1.08674	0.301816	0.663893	-5.86504	Latexin (Endogenous carboxypeptidase inhibitor) (ECI) (Protein MUM) (Tissue carboxypeptidase inhibitor) (TCI)	LXN_HUMAN	SUBCELLULAR LOCATION: Cytoplasm {ECO:0000305}.	LXN	Q9BS40	2
0.250888	14.0344	1.33306	0.211114	0.571895	-5.58679	39S ribosomal protein L18, mitochondrial (L18mt) (MRP-L18) (Mitochondrial large ribosomal subunit protein uL18m)	RM18_HUMAN	SUBCELLULAR LOCATION: Mitochondrion {ECO:0000269|PubMed:25278503}.	MRPL18	Q9H0U6	3
0.250489	15.5659	1.84337	0.0940678	0.42455	-4.89593	Arsenite methyltransferase (EC 2.1.1.137) (Methylarsonite methyltransferase) (S-adenosyl-L-methionine:arsenic(III) methyltransferase)	AS3MT_HUMAN	SUBCELLULAR LOCATION: Cytoplasm {ECO:0000250}.	AS3MT	Q9HBK9	9
0.250238	14.651	2.22511	0.049395	0.328959	-4.30868	E3 ubiquitin-protein ligase MYCBP2 (EC 2.3.2.-) (Myc-binding protein 2) (Protein associated with Myc)	MYCB2_HUMAN	SUBCELLULAR LOCATION: Nucleus {ECO:0000269|PubMed:26304119, ECO:0000269|PubMed:9689053}. Cell projection, axon {ECO:0000250|UniProtKB:Q7TPH6}. Cytoplasm, cytoskeleton {ECO:0000250|UniProtKB:Q7TPH6}. Note=Localizes to axon shafts and associates with microtubule cytoskeleton (By similarity). Translocates to the nucleus following interaction with sumoylated RANGAP1 (PubMed:26304119). {ECO:0000250|Un…	MYCBP2	O75592	3
0.249891	15.777	1.62342	0.134534	0.486754	-5.20983	Fructose-2,6-bisphosphatase TIGAR (EC 3.1.3.46) (TP53-induced glycolysis and apoptosis regulator) (TP53-induced glycolysis regulatory phosphatase)	TIGAR_HUMAN	SUBCELLULAR LOCATION: Cytoplasm {ECO:0000269|PubMed:23185017, ECO:0000269|PubMed:25928429}. Nucleus {ECO:0000269|PubMed:25928429}. Mitochondrion {ECO:0000269|PubMed:23185017}. Note=Translocated to the mitochondria during hypoxia in a HIF1A-dependent manner (PubMed:23185017). Colocalizes with HK2 in the mitochondria during hypoxia (PubMed:23185017). Translocated to the nucleus during hypoxia and/o…	TIGAR	Q9NQ88	2
0.249819	14.7567	1.97894	0.0750413	0.391913	-4.69269	Plasma kallikrein (EC 3.4.21.34) (Fletcher factor) (Kininogenin) (Plasma prekallikrein) (PKK) [Cleaved into: Plasma kallikrein heavy chain; Plasma kallikrein light chain]	KLKB1_HUMAN	SUBCELLULAR LOCATION: Secreted.	KLKB1	P03952	6
0.249555	16.0669	1.74016	0.111433	0.456201	-5.04589	Signal recognition particle receptor subunit beta (SR-beta) (Protein APMCF1)	SRPRB_HUMAN	SUBCELLULAR LOCATION: Endoplasmic reticulum membrane {ECO:0000250}; Single-pass membrane protein {ECO:0000250}.	SRPRB	Q9Y5M8	5
0.249306	16.7351	1.40784	0.188502	0.54888	-5.49436	28S ribosomal protein S35, mitochondrial (MRP-S35) (S35mt) (28S ribosomal protein S28, mitochondrial) (MRP-S28) (S28mt) (Mitochondrial small ribosomal subunit protein mS35)	RT35_HUMAN	SUBCELLULAR LOCATION: Mitochondrion {ECO:0000269|PubMed:25838379}.	MRPS35	P82673	4
0.248195	14.8754	0.624233	0.545989	0.82392	-6.25817	Plastin-2 (L-plastin) (LC64P) (Lymphocyte cytosolic protein 1) (LCP-1)	PLSL_HUMAN	SUBCELLULAR LOCATION: Cytoplasm, cytoskeleton {ECO:0000269|PubMed:16636079}. Cell junction {ECO:0000269|PubMed:17294403}. Cell projection {ECO:0000269|PubMed:16636079}. Cell projection, ruffle membrane {ECO:0000250|UniProtKB:Q61233, ECO:0000269|PubMed:16636079}; Peripheral membrane protein {ECO:0000250|UniProtKB:Q61233}; Cytoplasmic side {ECO:0000250|UniProtKB:Q61233}. Note=Relocalizes to the imm…	LCP1	P13796	19
0.247855	14.2582	1.16742	0.269234	0.632626	-5.7786	E3 ubiquitin-protein ligase UBR3 (EC 2.3.2.27) (N-recognin-3) (RING-type E3 ubiquitin transferase UBR3) (Ubiquitin-protein ligase E3-alpha-3) (Ubiquitin-protein ligase E3-alpha-III) (Zinc finger protein 650)	UBR3_HUMAN	SUBCELLULAR LOCATION: Membrane {ECO:0000305}; Multi-pass membrane protein {ECO:0000305}.	UBR3	Q6ZT12	11
0.24739	16.4124	1.32952	0.21224	0.573282	-5.59109	Nucleoside diphosphate-linked moiety X motif 19 (Nudix motif 19) (EC 3.6.1.-)	NUD19_HUMAN	SUBCELLULAR LOCATION: Peroxisome {ECO:0000250}.	NUDT19	A8MXV4	4
0.247258	15.7114	1.36186	0.202151	0.563093	-5.5516	Immunoglobulin heavy variable 3-30 (Ig heavy chain V-III region BUR) (Ig heavy chain V-III region CAM) (Ig heavy chain V-III region GA) (Ig heavy chain V-III region NIE)	HV330_HUMAN	SUBCELLULAR LOCATION: Secreted {ECO:0000303|PubMed:20176268, ECO:0000303|PubMed:22158414}. Cell membrane {ECO:0000303|PubMed:20176268, ECO:0000303|PubMed:22158414}.	IGHV3-30	P01768	2
0.246927	14.138	1.9689	0.0763166	0.391913	-4.70796	Ras-related protein Rab-5A	RAB5A_HUMAN	SUBCELLULAR LOCATION: Cell membrane {ECO:0000269|PubMed:23815289}; Lipid-anchor {ECO:0000305|PubMed:7991565}; Cytoplasmic side {ECO:0000250|UniProtKB:P18066}. Early endosome membrane {ECO:0000269|PubMed:23815289, ECO:0000269|PubMed:25869668}; Lipid-anchor {ECO:0000305|PubMed:7991565}. Melanosome {ECO:0000269|PubMed:17081065}. Cytoplasmic vesicle {ECO:0000269|PubMed:10818110}. Cell projection, ruf…	RAB5A	P20339	7
0.246451	14.1268	1.37288	0.198806	0.561755	-5.538	Choline/ethanolamine kinase (Choline kinase beta) (CK) (CKB) (EC 2.7.1.32) (Choline kinase-like protein) (Ethanolamine kinase) (EK) (EC 2.7.1.82) (Ethanolamine kinase beta) (EKB) (choline/ethanolamine kinase beta) (CKEKB)	CHKB_HUMAN		CHKB	Q9Y259	3
0.246199	16.0495	1.55802	0.149262	0.510378	-5.2988	DCN1-like protein 1 (DCUN1 domain-containing protein 1) (Defective in cullin neddylation protein 1-like protein 1) (Squamous cell carcinoma-related oncogene)	DCNL1_HUMAN	SUBCELLULAR LOCATION: Nucleus {ECO:0000269|PubMed:25349211}.	DCUN1D1	Q96GG9	2
0.246101	15.3447	1.80678	0.0999187	0.437642	-4.9496	Mitochondrial import inner membrane translocase subunit TIM50	TIM50_HUMAN	SUBCELLULAR LOCATION: Mitochondrion inner membrane {ECO:0000269|PubMed:15044455}; Single-pass membrane protein {ECO:0000269|PubMed:15044455}.; SUBCELLULAR LOCATION: Isoform 2: Nucleus speckle {ECO:0000269|PubMed:16008839}. Note=Nuclear and enriched in speckles with snRNPs. {ECO:0000269|PubMed:16008839}.	TIMM50	Q3ZCQ8	8
0.245827	15.8452	1.7755	0.105183	0.44609	-4.99504	Phosphoglycerate kinase 1 (EC 2.7.2.3) (Cell migration-inducing gene 10 protein) (Primer recognition protein 2) (PRP 2)	PGK1_HUMAN	SUBCELLULAR LOCATION: Cytoplasm.	PGK1	P00558	26
0.245697	17.0607	1.49257	0.165394	0.527075	-5.38557	3-hydroxybutyrate dehydrogenase type 2 (EC 1.1.1.-) (EC 1.1.1.30) (Dehydrogenase/reductase SDR family member 6) (Oxidoreductase UCPA) (R-beta-hydroxybutyrate dehydrogenase) (Short chain dehydrogenase/reductase family 15C member 1)	BDH2_HUMAN	SUBCELLULAR LOCATION: Cytoplasm {ECO:0000269|PubMed:16380372}.	BDH2	Q9BUT1	5
0.245204	16.5711	1.42346	0.184046	0.54436	-5.47462	60S acidic ribosomal protein P2 (Large ribosomal subunit protein P2) (Renal carcinoma antigen NY-REN-44)	RLA2_HUMAN		RPLP2	P05387	5
0.245144	13.5831	0.91572	0.380657	0.721061	-6.03166	Purine nucleoside phosphorylase (PNP) (EC 2.4.2.1) (Inosine phosphorylase) (Inosine-guanosine phosphorylase)	PNPH_HUMAN	SUBCELLULAR LOCATION: Cytoplasm, cytoskeleton {ECO:0000250}. Cytoplasm {ECO:0000269|PubMed:22509282}.	PNP	P00491	6
0.242021	14.7597	1.20462	0.255175	0.621612	-5.73716	Inositol-tetrakisphosphate 1-kinase (EC 2.7.1.134) (Inositol 1,3,4-trisphosphate 5/6-kinase) (Inositol-triphosphate 5/6-kinase) (Ins(1,3,4)P(3) 5/6-kinase) (EC 2.7.1.159)	ITPK1_HUMAN		ITPK1	Q13572	2
0.241502	16.5664	1.25826	0.235946	0.600023	-5.67571	Protein S100-A13 (S100 calcium-binding protein A13)	S10AD_HUMAN	SUBCELLULAR LOCATION: Cytoplasm. Secreted. Note=Secretion is mediated by exposure to stress and requires copper ions.	S100A13	Q99584	6
0.241276	15.8377	1.97668	0.0753262	0.391913	-4.69613	Protein SGT1 homolog (Protein 40-6-3) (Sgt1) (Suppressor of G2 allele of SKP1 homolog)	SGT1_HUMAN	SUBCELLULAR LOCATION: Cytoplasm {ECO:0000269|PubMed:21864708}. Nucleus {ECO:0000269|PubMed:21864708}. Note=Translocates to the nucleus upon heat shock, requiring S100A6.	SUGT1	Q9Y2Z0	11
0.24118	14.9117	0.990627	0.344465	0.69641	-5.96156	Tubulin beta-6 chain (Tubulin beta class V)	TBB6_HUMAN	SUBCELLULAR LOCATION: Cytoplasm, cytoskeleton {ECO:0000250}.	TUBB6	Q9BUF5	7
0.240997	14.0854	1.20791	0.25396	0.619924	-5.73344	Carboxypeptidase Q (EC 3.4.17.-) (Lysosomal dipeptidase) (Plasma glutamate carboxypeptidase)	CBPQ_HUMAN	SUBCELLULAR LOCATION: Endoplasmic reticulum {ECO:0000269|PubMed:10206990}. Golgi apparatus {ECO:0000269|PubMed:10206990}. Lysosome {ECO:0000250}. Secreted {ECO:0000269|PubMed:10206990}. Note=Secretion is stimulated by TSH/thyroid-stimulating hormone, INS/insulin and SST/somatostatin. {ECO:0000250}.	CPQ	Q9Y646	5
0.240895	15.938	1.96661	0.0766104	0.391913	-4.71144	Peptidyl-prolyl cis-trans isomerase FKBP1A (PPIase FKBP1A) (EC 5.2.1.8) (12 kDa FK506-binding protein) (12 kDa FKBP) (FKBP-12) (Calstabin-1) (FK506-binding protein 1A) (FKBP-1A) (Immunophilin FKBP12) (Rotamase)	FKB1A_HUMAN	SUBCELLULAR LOCATION: Cytoplasm, cytosol {ECO:0000269|PubMed:1701173}. Sarcoplasmic reticulum membrane {ECO:0000250|UniProtKB:P62943}; Peripheral membrane protein {ECO:0000250|UniProtKB:P62943}; Cytoplasmic side {ECO:0000250|UniProtKB:P62943}.	FKBP1A	P62942	3
0.240781	15.9241	1.14964	0.276167	0.640615	-5.79806	Endoplasmin (94 kDa glucose-regulated protein) (GRP-94) (Heat shock protein 90 kDa beta member 1) (Tumor rejection antigen 1) (gp96 homolog)	ENPL_HUMAN	SUBCELLULAR LOCATION: Endoplasmic reticulum lumen. Melanosome. Note=Identified by mass spectrometry in melanosome fractions from stage I to stage IV.	HSP90B1	P14625	24
0.240109	16.8871	1.58545	0.142921	0.498697	-5.26176	Cytochrome c oxidase subunit 7B, mitochondrial (Cytochrome c oxidase polypeptide VIIb)	COX7B_HUMAN	SUBCELLULAR LOCATION: Mitochondrion inner membrane {ECO:0000250}.	COX7B	P24311	2
0.239206	15.2738	2.11189	0.0599347	0.361693	-4.48742	Multifunctional protein ADE2 [Includes: Phosphoribosylaminoimidazole-succinocarboxamide synthase (EC 6.3.2.6) (SAICAR synthetase); Phosphoribosylaminoimidazole carboxylase (EC 4.1.1.21) (AIR carboxylase) (AIRC)]	PUR6_HUMAN		PAICS	P22234	8
0.239188	15.1452	1.60163	0.139291	0.491026	-5.23972	Enolase-phosphatase E1 (EC 3.1.3.77) (2,3-diketo-5-methylthio-1-phosphopentane phosphatase) (MASA homolog)	ENOPH_HUMAN	SUBCELLULAR LOCATION: Cytoplasm {ECO:0000255|HAMAP-Rule:MF_03117}. Nucleus {ECO:0000255|HAMAP-Rule:MF_03117}.	ENOPH1	Q9UHY7	4
0.238556	15.7139	1.16729	0.269284	0.632626	-5.77874	Elongation factor 1-beta (EF-1-beta)	EF1B_HUMAN		EEF1B2	P24534	4
0.238061	15.4324	1.87964	0.0885813	0.415569	-4.84222	Mitochondrial import receptor subunit TOM40 homolog (Protein Haymaker) (Translocase of outer membrane 40 kDa subunit homolog) (p38.5)	TOM40_HUMAN	SUBCELLULAR LOCATION: Mitochondrion outer membrane {ECO:0000269|PubMed:15644312}; Multi-pass membrane protein {ECO:0000255}.	TOMM40	O96008	7
0.238	15.3963	0.958586	0.359627	0.704524	-5.9921	Golgi SNAP receptor complex member 2 (27 kDa Golgi SNARE protein) (Membrin)	GOSR2_HUMAN	SUBCELLULAR LOCATION: Golgi apparatus, cis-Golgi network membrane {ECO:0000269|PubMed:21549339}; Single-pass type IV membrane protein {ECO:0000255}. Golgi apparatus membrane {ECO:0000269|PubMed:9349823}. Endoplasmic reticulum membrane {ECO:0000250|UniProtKB:O35165}. Note=Concentrated most in the intermediate compartment/cis-Golgi network and the cis-Golgi cisternae 1 and 2. Greatly reduced in con…	GOSR2	O14653	3
0.237952	15.7391	1.69116	0.120656	0.466465	-5.11547	Oxidoreductase HTATIP2 (EC 1.1.1.-) (30 kDa HIV-1 TAT-interacting protein) (HIV-1 TAT-interactive protein 2)	HTAI2_HUMAN	SUBCELLULAR LOCATION: Cytoplasm {ECO:0000269|PubMed:15282309}. Nucleus envelope {ECO:0000269|PubMed:15282309}.	HTATIP2	Q9BUP3	5
0.237624	14.1644	1.11441	0.290315	0.655114	-5.83593	Ubiquitin-like modifier-activating enzyme 7 (Ubiquitin-activating enzyme 7) (D8) (Ubiquitin-activating enzyme E1 homolog)	UBA7_HUMAN		UBA7	P41226	2
0.2366	14.3982	1.03027	0.326362	0.682662	-5.92262	Osteoclast-stimulating factor 1	OSTF1_HUMAN	SUBCELLULAR LOCATION: Cytoplasm {ECO:0000305}.	OSTF1	Q92882	2
0.236393	17.4168	1.67677	0.123492	0.46943	-5.1357	Protein ABHD14B (EC 3.-.-.-) (Alpha/beta hydrolase domain-containing protein 14B) (Abhydrolase domain-containing protein 14B) (CCG1-interacting factor B)	ABHEB_HUMAN	SUBCELLULAR LOCATION: Cytoplasm. Nucleus. Note=Predominantly cytoplasmic.	ABHD14B	Q96IU4	2
0.236323	16.228	1.41354	0.186866	0.547696	-5.48717	Ubiquinone biosynthesis protein COQ9, mitochondrial	COQ9_HUMAN	SUBCELLULAR LOCATION: Mitochondrion {ECO:0000250|UniProtKB:Q8K1Z0}.	COQ9	O75208	10
0.236119	15.7389	1.48269	0.167957	0.528773	-5.39847	Hydroxysteroid dehydrogenase-like protein 2 (EC 1.-.-.-) (Short chain dehydrogenase/reductase family 13C member 1)	HSDL2_HUMAN	SUBCELLULAR LOCATION: Peroxisome {ECO:0000269|PubMed:19703561}.	HSDL2	Q6YN16	27
0.23597	16.144	1.95949	0.0775311	0.395419	-4.72225	Protein farnesyltransferase subunit beta (FTase-beta) (EC 2.5.1.58) (CAAX farnesyltransferase subunit beta) (Ras proteins prenyltransferase subunit beta)	FNTB_HUMAN		FNTB	P49356	2
0.23575	16.9937	1.74715	0.11017	0.454021	-5.03587	Polyadenylate-binding protein 4 (PABP-4) (Poly(A)-binding protein 4) (Activated-platelet protein 1) (APP-1) (Inducible poly(A)-binding protein) (iPABP)	PABP4_HUMAN	SUBCELLULAR LOCATION: Cytoplasm {ECO:0000269|PubMed:17289661}. Note=Localized in cytoplasmic mRNP granules containing untranslated mRNAs.	PABPC4	Q13310	8
0.23501	16.4023	2.23386	0.0486589	0.327613	-4.29473	Hsc70-interacting protein (Hip) (Aging-associated protein 2) (Progesterone receptor-associated p48 protein) (Protein FAM10A1) (Putative tumor suppressor ST13) (Renal carcinoma antigen NY-REN-33) (Suppression of tumorigenicity 13 protein)	F10A1_HUMAN	SUBCELLULAR LOCATION: Cytoplasm {ECO:0000250}.	ST13	P50502	12
0.234624	15.5263	2.09471	0.0617098	0.362841	-4.51423	DNA fragmentation factor subunit alpha (DNA fragmentation factor 45 kDa subunit) (DFF-45) (Inhibitor of CAD) (ICAD)	DFFA_HUMAN	SUBCELLULAR LOCATION: Cytoplasm.	DFFA	O00273	3
0.234226	14.7081	1.24653	0.240048	0.605671	-5.68932	Myosin-4 (Myosin heavy chain 2b) (MyHC-2b) (Myosin heavy chain 4) (Myosin heavy chain IIb) (MyHC-IIb) (Myosin heavy chain, skeletal muscle, fetal)	MYH4_HUMAN	SUBCELLULAR LOCATION: Cytoplasm, myofibril. Note=Thick filaments of the myofibrils.	MYH4	Q9Y623	3
0.234009	15.3008	1.37028	0.199591	0.562525	-5.54122	F-actin-capping protein subunit alpha-1 (CapZ alpha-1)	CAZA1_HUMAN	SUBCELLULAR LOCATION: Cytoplasm, cytoskeleton {ECO:0000250}.	CAPZA1	P52907	4
0.233515	13.0206	1.26282	0.234367	0.599211	-5.6704	GMP reductase 1 (GMPR 1) (EC 1.7.1.7) (Guanosine 5'-monophosphate oxidoreductase 1) (Guanosine monophosphate reductase 1)	GMPR1_HUMAN		GMPR	P36959	3
0.229835	15.2127	1.45314	0.175826	0.539029	-5.43671	Sulfide:quinone oxidoreductase, mitochondrial (SQOR) (EC 1.8.5.-) (Sulfide dehydrogenase-like) (Sulfide quinone oxidoreductase)	SQOR_HUMAN	SUBCELLULAR LOCATION: Mitochondrion {ECO:0000305}.	SQOR	Q9Y6N5	8
0.229823	13.1579	1.10157	0.295611	0.658593	-5.84951	Protocadherin-7 (Brain-heart protocadherin) (BH-Pcdh)	PCDH7_HUMAN	SUBCELLULAR LOCATION: Cell membrane; Single-pass type I membrane protein.	PCDH7	O60245	2
0.229399	14.8813	1.46758	0.171941	0.533417	-5.41808	Cytochrome c oxidase subunit 7A1, mitochondrial (Cytochrome c oxidase subunit VIIa-heart) (Cytochrome c oxidase subunit VIIa-H) (Cytochrome c oxidase subunit VIIa-muscle) (Cytochrome c oxidase subunit VIIa-M)	CX7A1_HUMAN	SUBCELLULAR LOCATION: Mitochondrion inner membrane.	COX7A1	P24310	2
0.228326	14.5169	1.33538	0.210381	0.571803	-5.58398	Cytochrome c1, heme protein, mitochondrial (Complex III subunit 4) (Complex III subunit IV) (Cytochrome b-c1 complex subunit 4) (Ubiquinol-cytochrome-c reductase complex cytochrome c1 subunit) (Cytochrome c-1)	CY1_HUMAN	SUBCELLULAR LOCATION: Mitochondrion inner membrane; Single-pass membrane protein; Intermembrane side.	CYC1	P08574	10
0.227324	16.057	1.30525	0.220082	0.586736	-5.62028	40S ribosomal protein S25 (Small ribosomal subunit protein eS25)	RS25_HUMAN		RPS25	P62851	3
0.227316	13.7698	1.62628	0.13392	0.48543	-5.20589	Growth arrest and DNA damage-inducible proteins-interacting protein 1 (39S ribosomal protein L59, mitochondrial) (MRP-L59) (CKII beta-associating protein) (CR6-interacting factor 1) (CRIF1) (Mitochondrial large ribosomal subunit protein mL64) (Papillomavirus L2-interacting nuclear protein 1) (PLINP) (PLINP-1) (p53-responsive gene 6 protein)	G45IP_HUMAN	SUBCELLULAR LOCATION: Mitochondrion {ECO:0000269|PubMed:22453275, ECO:0000269|PubMed:25278503, ECO:0000269|PubMed:25838379}. Nucleus {ECO:0000269|PubMed:12482659}. Note=Using N-terminally tagged constructs, has been found in the nucleus (PubMed:12482659). C-terminally tagged constructs are targeted exclusively to mitochondria (PubMed:22453275). This discrepancy may be explained by masking of a po…	GADD45GIP1	Q8TAE8	4
0.227141	15.621	1.68403	0.122054	0.467549	-5.12551	Signal peptidase complex subunit 3 (EC 3.4.-.-) (Microsomal signal peptidase 22/23 kDa subunit) (SPC22/23) (SPase 22/23 kDa subunit)	SPCS3_HUMAN	SUBCELLULAR LOCATION: Microsome membrane {ECO:0000250|UniProtKB:P61008}; Single-pass type II membrane protein {ECO:0000305}. Endoplasmic reticulum membrane {ECO:0000250|UniProtKB:Q12133}; Single-pass type II membrane protein {ECO:0000305}.	SPCS3	P61009	2
0.226686	16.4033	1.3514	0.205369	0.567446	-5.56445	N-acetylglucosamine-6-sulfatase (EC 3.1.6.14) (Glucosamine-6-sulfatase) (G6S)	GNS_HUMAN	SUBCELLULAR LOCATION: Lysosome.	GNS	P15586	5
0.22574	14.8654	1.46109	0.173678	0.535929	-5.42647	EMILIN-1 (Elastin microfibril interface-located protein 1) (Elastin microfibril interfacer 1)	EMIL1_HUMAN	SUBCELLULAR LOCATION: Secreted, extracellular space, extracellular matrix {ECO:0000269|PubMed:26462740}. Note=Found mainly at the interface between amorphous elastin and microfibrils. {ECO:0000303|PubMed:10625608}.	EMILIN1	Q9Y6C2	19
0.225723	14.1926	1.28333	0.22737	0.592604	-5.64632	Collagen alpha-1(XII) chain	COCA1_HUMAN	SUBCELLULAR LOCATION: Secreted, extracellular space, extracellular matrix {ECO:0000250}.	COL12A1	Q99715	19
0.225563	14.6761	0.833122	0.423587	0.747345	-6.10352	39S ribosomal protein L9, mitochondrial (L9mt) (MRP-L9) (Mitochondrial large ribosomal subunit protein bL9m)	RM09_HUMAN	SUBCELLULAR LOCATION: Mitochondrion {ECO:0000269|PubMed:25278503, ECO:0000269|PubMed:25838379}.	MRPL9	Q9BYD2	4
0.225561	15.9571	1.64127	0.130746	0.479949	-5.18519	Succinate--CoA ligase [ADP-forming] subunit beta, mitochondrial (EC 6.2.1.5) (ATP-specific succinyl-CoA synthetase subunit beta) (A-SCS) (Succinyl-CoA synthetase beta-A chain) (SCS-betaA)	SUCB1_HUMAN	SUBCELLULAR LOCATION: Mitochondrion {ECO:0000255|HAMAP-Rule:MF_03220, ECO:0000269|PubMed:15877282, ECO:0000269|PubMed:17287286, ECO:0000269|PubMed:25944712}.	SUCLA2	Q9P2R7	22
0.225495	14.5829	1.22715	0.246952	0.613392	-5.71159	Integrin alpha-V (Vitronectin receptor) (Vitronectin receptor subunit alpha) (CD antigen CD51) [Cleaved into: Integrin alpha-V heavy chain; Integrin alpha-V light chain]	ITAV_HUMAN	SUBCELLULAR LOCATION: Membrane; Single-pass type I membrane protein. Cell junction, focal adhesion {ECO:0000269|PubMed:17158881}.	ITGAV	P06756	17
0.224903	14.5034	1.64887	0.129162	0.478773	-5.17465	Pre-B-cell leukemia transcription factor-interacting protein 1 (Hematopoietic PBX-interacting protein)	PBIP1_HUMAN	SUBCELLULAR LOCATION: Cytoplasm, cytoskeleton {ECO:0000269|PubMed:12360403, ECO:0000269|PubMed:17043237}. Nucleus {ECO:0000269|PubMed:10825160, ECO:0000269|PubMed:12360403}. Note=Shuttles between the nucleus and the cytosol (PubMed:12360403). Mainly localized in the cytoplasm, associated with microtubules (PubMed:10825160, PubMed:12360403). Detected in small amounts in the nucleus (PubMed:1082516…	PBXIP1	Q96AQ6	10
0.224892	12.8011	1.07871	0.305219	0.669127	-5.87338	Thyroid receptor-interacting protein 11 (TR-interacting protein 11) (TRIP-11) (Clonal evolution-related gene on chromosome 14 protein) (Golgi-associated microtubule-binding protein 210) (GMAP-210) (Trip230)	TRIPB_HUMAN	SUBCELLULAR LOCATION: Golgi apparatus, cis-Golgi network membrane {ECO:0000269|PubMed:10189370}; Peripheral membrane protein {ECO:0000269|PubMed:10189370}. Cytoplasm, cytoskeleton {ECO:0000269|PubMed:10189370}. Note=Associates with the ends of centrosome-nucleated microtubules.	TRIP11	Q15643	4
0.2247	15.689	1.48079	0.168453	0.528773	-5.40094	Splicing factor 3A subunit 2 (SF3a66) (Spliceosome-associated protein 62) (SAP 62)	SF3A2_HUMAN	SUBCELLULAR LOCATION: Nucleus {ECO:0000255|PROSITE-ProRule:PRU00130}.	SF3A2	Q15428	3
0.224684	15.101	1.41462	0.186557	0.547439	-5.48581	Dihydropyrimidinase-related protein 4 (DRP-4) (Collapsin response mediator protein 3) (CRMP-3) (UNC33-like phosphoprotein 4) (ULIP-4)	DPYL4_HUMAN	SUBCELLULAR LOCATION: Cytoplasm {ECO:0000250}.	DPYSL4	O14531	6
0.223743	16.0234	1.4326	0.181479	0.543229	-5.46299	Protein CDV3 homolog	CDV3_HUMAN	SUBCELLULAR LOCATION: Cytoplasm {ECO:0000250}.	CDV3	Q9UKY7	7
0.223637	15.5115	2.24392	0.0478256	0.325912	-4.27866	WASH complex subunit 2A	WAC2A_HUMAN	SUBCELLULAR LOCATION: Early endosome membrane {ECO:0000250|UniProtKB:Q9Y4E1}. Cell membrane {ECO:0000250|UniProtKB:Q9Y4E1}.	WASHC2A	Q641Q2	10
0.223413	15.4556	1.18966	0.26076	0.626655	-5.75395	Tubulin polymerization-promoting protein (TPPP) (25 kDa brain-specific protein) (TPPP/p25) (p24) (p25-alpha)	TPPP_HUMAN	SUBCELLULAR LOCATION: Cytoplasm. Cytoplasm, cytoskeleton. Nucleus. Note=Localizes to glial Lewy bodies in the brains of individuals with synucleinopathies.	TPPP	O94811	4
0.223335	14.6608	1.47243	0.170654	0.530772	-5.4118	Transforming acidic coiled-coil-containing protein 2 (Anti-Zuai-1) (AZU-1)	TACC2_HUMAN	SUBCELLULAR LOCATION: Cytoplasm {ECO:0000269|PubMed:10749935}. Nucleus {ECO:0000269|PubMed:10749935, ECO:0000269|PubMed:14767476}. Cytoplasm, cytoskeleton, microtubule organizing center, centrosome {ECO:0000269|PubMed:15304323}.	TACC2	O95359	35
0.223124	15.8241	0.978702	0.350052	0.701894	-5.97302	Lysophospholipid acyltransferase 5 (LPLAT 5) (EC 2.3.1.-) (1-acylglycerophosphocholine O-acyltransferase) (EC 2.3.1.23) (1-acylglycerophosphoserine O-acyltransferase) (EC 2.3.1.n6) (Lysophosphatidylcholine acyltransferase) (LPCAT) (Lyso-PC acyltransferase) (Lysophosphatidylcholine acyltransferase 3) (Lyso-PC acyltransferase 3) (Lysophosphatidylserine acyltransferase) (LPSAT) (Lyso-PS acyltransfer…	MBOA5_HUMAN	SUBCELLULAR LOCATION: Endoplasmic reticulum membrane {ECO:0000269|PubMed:18195019}; Multi-pass membrane protein {ECO:0000269|PubMed:18195019}.	LPCAT3	Q6P1A2	6
0.222905	14.2853	1.76655	0.106735	0.447715	-5.00797	Down syndrome critical region protein 3 (Down syndrome critical region protein A)	DSCR3_HUMAN		DSCR3	O14972	3
0.222513	17.0445	1.44325	0.178528	0.541051	-5.44939	Ras-related protein Ral-A	RALA_HUMAN	SUBCELLULAR LOCATION: Cell membrane {ECO:0000269|PubMed:17875936, ECO:0000269|PubMed:18756269, ECO:0000269|PubMed:19306925}; Lipid-anchor {ECO:0000269|PubMed:17875936}; Cytoplasmic side. Cleavage furrow {ECO:0000269|PubMed:18756269}. Midbody, Midbody ring {ECO:0000269|PubMed:16213214}. Note=Predominantly at the cell surface in the absence of LPA. In the presence of LPA, colocalizes with LPAR1 and…	RALA	P11233	3
0.22165	16.981	1.39414	0.192486	0.55421	-5.51155	Transaldolase (EC 2.2.1.2)	TALDO_HUMAN	SUBCELLULAR LOCATION: Cytoplasm {ECO:0000305}.	TALDO1	P37837	13
0.221193	15.7344	1.52866	0.15632	0.516626	-5.33801	Tropomodulin-1 (Erythrocyte tropomodulin) (E-Tmod)	TMOD1_HUMAN	SUBCELLULAR LOCATION: Cytoplasm, cytoskeleton {ECO:0000269|PubMed:25250574}. Note=In myofibrils with sarcomeric structure, localizes to the pointed end of actin thin filaments (PubMed:25250574). {ECO:0000269|PubMed:25250574}.	TMOD1	P28289	24
0.22107	17.391	1.38184	0.196122	0.559662	-5.52689	60S ribosomal protein L27 (Large ribosomal subunit protein eL27)	RL27_HUMAN	SUBCELLULAR LOCATION: Cytoplasm, cytosol {ECO:0000269|PubMed:25957688}. Cytoplasm {ECO:0000305|PubMed:23636399, ECO:0000305|PubMed:25901680}. Rough endoplasmic reticulum {ECO:0000250|UniProtKB:A1XQU5}. Note=Detected on cytosolic polysomes (PubMed:25957688). Detected in ribosomes that are associated with the rough endoplasmic reticulum (By similarity). {ECO:0000250|UniProtKB:A1XQU5, ECO:0000269|Pu…	RPL27	P61353	3
0.220995	15.4557	0.82607	0.427399	0.750185	-6.10938	Vigilin (High density lipoprotein-binding protein) (HDL-binding protein)	VIGLN_HUMAN	SUBCELLULAR LOCATION: Cytoplasm {ECO:0000269|PubMed:8605996}. Nucleus {ECO:0000269|PubMed:8605996}.	HDLBP	Q00341	23
0.220663	15.4893	1.64015	0.130981	0.480102	-5.18674	Complement component 1 Q subcomponent-binding protein, mitochondrial (ASF/SF2-associated protein p32) (Glycoprotein gC1qBP) (C1qBP) (Hyaluronan-binding protein 1) (Mitochondrial matrix protein p32) (gC1q-R protein) (p33)	C1QBP_HUMAN	SUBCELLULAR LOCATION: Mitochondrion matrix {ECO:0000269|PubMed:15031724, ECO:0000269|PubMed:17486078, ECO:0000269|PubMed:19164550, ECO:0000269|PubMed:9305894}. Nucleus {ECO:0000269|PubMed:18676636}. Cell membrane {ECO:0000269|PubMed:11493647, ECO:0000269|PubMed:12574814, ECO:0000269|PubMed:8195709, ECO:0000269|PubMed:8662673, ECO:0000269|PubMed:9191880, ECO:0000269|PubMed:9233640}; Peripheral mem…	C1QBP	Q07021	4
0.220327	14.4704	2.04771	0.0668271	0.376575	-4.58718	Ras-related protein Rab-23	RAB23_HUMAN	SUBCELLULAR LOCATION: Cell membrane {ECO:0000250|UniProtKB:P35288}; Lipid-anchor {ECO:0000305}; Cytoplasmic side {ECO:0000250|UniProtKB:P35288}. Cytoplasm {ECO:0000269|PubMed:22365972}. Cytoplasmic vesicle, autophagosome {ECO:0000269|PubMed:22452336}. Endosome membrane {ECO:0000250, ECO:0000250|UniProtKB:P35288}. Cytoplasmic vesicle, phagosome {ECO:0000269|PubMed:21255211}. Cytoplasmic vesicle, p…	RAB23	Q9ULC3	4
0.220227	15.7746	0.962809	0.357601	0.704206	-5.98813	rRNA 2'-O-methyltransferase fibrillarin (EC 2.1.1.-) (34 kDa nucleolar scleroderma antigen) (Histone-glutamine methyltransferase)	FBRL_HUMAN	SUBCELLULAR LOCATION: Nucleus, nucleolus {ECO:0000269|PubMed:14583623, ECO:0000269|PubMed:19208757, ECO:0000269|PubMed:2026646, ECO:0000269|PubMed:2414294, ECO:0000269|PubMed:24352239}. Note=Fibrillar region of the nucleolus.	FBL	P22087	5
0.219992	14.0952	1.64832	0.129276	0.478773	-5.17541	E3 ubiquitin-protein ligase HECTD3 (EC 2.3.2.26) (HECT domain-containing protein 3) (HECT-type E3 ubiquitin transferase HECTD3)	HECD3_HUMAN	SUBCELLULAR LOCATION: Cytoplasm, perinuclear region {ECO:0000250}.	HECTD3	Q5T447	3
0.219486	15.9264	1.75229	0.109251	0.452463	-5.0285	Macrophage migration inhibitory factor (MIF) (EC 5.3.2.1) (Glycosylation-inhibiting factor) (GIF) (L-dopachrome isomerase) (L-dopachrome tautomerase) (EC 5.3.3.12) (Phenylpyruvate tautomerase)	MIF_HUMAN	SUBCELLULAR LOCATION: Secreted {ECO:0000269|PubMed:15908412, ECO:0000269|PubMed:19454686, ECO:0000269|PubMed:2552447, ECO:0000269|PubMed:8234256}. Cytoplasm {ECO:0000269|PubMed:11089976, ECO:0000269|PubMed:19454686}. Note=Does not have a cleavable signal sequence and is secreted via a specialized, non-classical pathway. Secreted by macrophages upon stimulation by bacterial lipopolysaccharide (LPS…	MIF	P14174	4
0.219425	16.1879	1.74796	0.110025	0.454021	-5.03471	Cofilin-2 (Cofilin, muscle isoform)	COF2_HUMAN	SUBCELLULAR LOCATION: Nucleus matrix {ECO:0000250}. Cytoplasm, cytoskeleton {ECO:0000250}. Note=Colocalizes with CSPR3 in the Z line of sarcomeres. {ECO:0000269|PubMed:19752190}.	CFL2	Q9Y281	9
0.21925	15.4012	1.82881	0.096358	0.431947	-4.91736	Early endosome antigen 1 (Endosome-associated protein p162) (Zinc finger FYVE domain-containing protein 2)	EEA1_HUMAN	SUBCELLULAR LOCATION: Cytoplasm. Early endosome membrane; Peripheral membrane protein.	EEA1	Q15075	29
0.218893	15.882	1.34629	0.206956	0.56786	-5.57069	Atypical kinase COQ8A, mitochondrial (EC 2.7.-.-) (Chaperone activity of bc1 complex-like) (Chaperone-ABC1-like) (Coenzyme Q protein 8A) (aarF domain-containing protein kinase 3)	COQ8A_HUMAN	SUBCELLULAR LOCATION: Mitochondrion {ECO:0000269|PubMed:11888884, ECO:0000269|PubMed:25498144}. Membrane {ECO:0000255}; Single-pass membrane protein {ECO:0000255, ECO:0000305|PubMed:25216398}.	COQ8A	Q8NI60	13
0.218623	15.4304	1.90976	0.0842518	0.408955	-4.79724	WASH complex subunit 3 (Coiled-coil domain-containing protein 53)	WASC3_HUMAN	SUBCELLULAR LOCATION: Early endosome {ECO:0000305}.	WASHC3	Q9Y3C0	2
0.218194	15.6575	1.29261	0.224261	0.590302	-5.63533	Cytochrome c oxidase assembly protein COX20, mitochondrial	COX20_HUMAN	SUBCELLULAR LOCATION: Mitochondrion inner membrane {ECO:0000269|PubMed:23125284, ECO:0000269|PubMed:29154948}; Multi-pass membrane protein {ECO:0000255}.	COX20	Q5RI15	2
0.217627	16.3683	1.18508	0.262487	0.627727	-5.75905	Methylmalonyl-CoA epimerase, mitochondrial (EC 5.1.99.1) (DL-methylmalonyl-CoA racemase)	MCEE_HUMAN	SUBCELLULAR LOCATION: Mitochondrion {ECO:0000305}.	MCEE	Q96PE7	4
0.217331	15.1398	0.857732	0.410465	0.741159	-6.08272	Heat shock-related 70 kDa protein 2 (Heat shock 70 kDa protein 2)	HSP72_HUMAN	SUBCELLULAR LOCATION: Cytoplasm, cytoskeleton, spindle {ECO:0000250|UniProtKB:P17156}. Note=Colocalizes with SHCBP1L at spindle during the meiosis process. {ECO:0000250|UniProtKB:P17156}.	HSPA2	P54652	13
0.21715	15.4098	1.17783	0.265239	0.629584	-5.7671	Protein NipSnap homolog 1 (NipSnap1)	NIPS1_HUMAN		NIPSNAP1	Q9BPW8	4
0.216558	16.0247	1.26502	0.233606	0.598738	-5.66782	EGF-containing fibulin-like extracellular matrix protein 1 (Extracellular protein S1-5) (Fibrillin-like protein) (Fibulin-3) (FIBL-3)	FBLN3_HUMAN	SUBCELLULAR LOCATION: Secreted, extracellular space {ECO:0000250}. Secreted, extracellular space, extracellular matrix {ECO:0000250}. Note=Localizes to the lamina propria underneath the olfactory epithelium. {ECO:0000250}.	EFEMP1	Q12805	5
0.216506	15.6897	1.13624	0.281483	0.647873	-5.81257	60S ribosomal protein L18 (Large ribosomal subunit protein eL18)	RL18_HUMAN	SUBCELLULAR LOCATION: Cytoplasm, cytosol {ECO:0000269|PubMed:25957688}. Cytoplasm {ECO:0000305|PubMed:23636399, ECO:0000305|PubMed:25901680}. Rough endoplasmic reticulum {ECO:0000250|UniProtKB:Q95342}. Note=Detected on cytosolic polysomes (PubMed:25957688). Detected in ribosomes that are associated with the rough endoplasmic reticulum (By similarity). {ECO:0000250|UniProtKB:Q95342, ECO:0000269|Pu…	RPL18	Q07020	5
0.215495	16.1006	0.992138	0.343761	0.69641	-5.96009	28S ribosomal protein S15, mitochondrial (MRP-S15) (S15mt) (Mitochondrial small ribosomal subunit protein uS15m)	RT15_HUMAN	SUBCELLULAR LOCATION: Mitochondrion {ECO:0000269|PubMed:25838379}.	MRPS15	P82914	6
0.215436	15.814	1.6665	0.125552	0.471661	-5.15008	Alpha-actinin-1 (Alpha-actinin cytoskeletal isoform) (F-actin cross-linking protein) (Non-muscle alpha-actinin-1)	ACTN1_HUMAN	SUBCELLULAR LOCATION: Cytoplasm, cytoskeleton {ECO:0000269|PubMed:24069336, ECO:0000269|PubMed:7750553}. Cytoplasm, myofibril, sarcomere, Z line {ECO:0000269|PubMed:7750553}. Cell membrane {ECO:0000250|UniProtKB:Q9Z1P2}. Cell junction {ECO:0000250|UniProtKB:Q9Z1P2}. Cell projection, ruffle {ECO:0000250|UniProtKB:Q7TPR4}. Note=Colocalizes with MYOZ2 and PPP3CA at the Z-line of heart and skeletal m…	ACTN1	P12814	25
0.215026	14.1338	1.38154	0.19621	0.559662	-5.52726	28S ribosomal protein S14, mitochondrial (MRP-S14) (S14mt) (Mitochondrial small ribosomal subunit protein uS14m)	RT14_HUMAN	SUBCELLULAR LOCATION: Mitochondrion {ECO:0000269|PubMed:25838379}.	MRPS14	O60783	2
0.214714	14.4364	1.62094	0.135068	0.487339	-5.21325	Arf-GAP with coiled-coil, ANK repeat and PH domain-containing protein 2 (Centaurin-beta-2) (Cnt-b2)	ACAP2_HUMAN	SUBCELLULAR LOCATION: Endosome membrane {ECO:0000250}; Peripheral membrane protein {ECO:0000250}.	ACAP2	Q15057	2
0.214641	15.7226	1.28055	0.228307	0.592604	-5.6496	Platelet-activating factor acetylhydrolase IB subunit alpha (Lissencephaly-1 protein) (LIS-1) (PAF acetylhydrolase 45 kDa subunit) (PAF-AH 45 kDa subunit) (PAF-AH alpha) (PAFAH alpha)	LIS1_HUMAN	SUBCELLULAR LOCATION: Cytoplasm, cytoskeleton. Cytoplasm, cytoskeleton, microtubule organizing center, centrosome. Cytoplasm, cytoskeleton, spindle {ECO:0000255|HAMAP-Rule:MF_03141}. Nucleus membrane {ECO:0000255|HAMAP-Rule:MF_03141}. Note=Redistributes to axons during neuronal development. Also localizes to the microtubules of the manchette in elongating spermatids and to the meiotic spindle in …	PAFAH1B1	P43034	9
0.214593	17.0766	1.61767	0.135776	0.488707	-5.21775	Sarcolemmal membrane-associated protein (Sarcolemmal-associated protein)	SLMAP_HUMAN	SUBCELLULAR LOCATION: Cell membrane, sarcolemma {ECO:0000250}; Single-pass type IV membrane protein {ECO:0000250}. Cytoplasm, cytoskeleton, microtubule organizing center, centrosome {ECO:0000250}. Note=Membrane-associated. Distributed in the transverse tubules and near the junctional sarcoplasmic reticulum. Detected along the Z- and M-lines in cardiomyocytes. Centrosome. Localizes to the centroso…	SLMAP	Q14BN4	22
0.21436	14.99	1.73868	0.111701	0.456509	-5.048	Protein NDRG3 (N-myc downstream-regulated gene 3 protein)	NDRG3_HUMAN		NDRG3	Q9UGV2	3
0.214263	14.711	1.26095	0.235014	0.599305	-5.67258	Erythrocyte membrane protein band 4.2 (Erythrocyte protein 4.2) (P4.2)	EPB42_HUMAN	SUBCELLULAR LOCATION: Cell membrane; Lipid-anchor; Cytoplasmic side. Cytoplasm, cytoskeleton. Note=Cytoplasmic surface of erythrocyte membranes.	EPB42	P16452	6
0.214166	14.8531	0.653988	0.527385	0.812413	-6.2386	Vesicle-associated membrane protein 8 (VAMP-8) (Endobrevin) (EDB)	VAMP8_HUMAN	SUBCELLULAR LOCATION: Lysosome membrane {ECO:0000250|UniProtKB:Q9WUF4}; Single-pass type IV membrane protein {ECO:0000305}. Early endosome membrane {ECO:0000269|PubMed:9614193}; Single-pass type IV membrane protein {ECO:0000305}. Late endosome membrane {ECO:0000250|UniProtKB:Q9WUF4}; Single-pass type IV membrane protein {ECO:0000305}. Cell membrane {ECO:0000250|UniProtKB:O70404}; Single-pass type…	VAMP8	Q9BV40	2
0.213847	14.0614	1.33975	0.209002	0.570429	-5.57866	Charged multivesicular body protein 5 (Chromatin-modifying protein 5) (SNF7 domain-containing protein 2) (Vacuolar protein sorting-associated protein 60) (Vps60) (hVps60)	CHMP5_HUMAN	SUBCELLULAR LOCATION: Cytoplasm, cytosol. Endosome membrane {ECO:0000305}; Peripheral membrane protein {ECO:0000305}. Note=Localizes to the midbody of dividing cells. Localized in two distinct rings on either side of the Fleming body.	CHMP5	Q9NZZ3	5
0.213606	15.0121	1.6154	0.136268	0.488824	-5.22086	Cytosol aminopeptidase (EC 3.4.11.1) (Leucine aminopeptidase 3) (LAP-3) (Leucyl aminopeptidase) (Peptidase S) (Proline aminopeptidase) (EC 3.4.11.5) (Prolyl aminopeptidase)	AMPL_HUMAN	SUBCELLULAR LOCATION: Cytoplasm.	LAP3	P28838	24
0.213428	16.8321	1.33431	0.210719	0.571895	-5.58528	UPF0587 protein C1orf123	CA123_HUMAN		C1orf123	Q9NWV4	6
0.213215	15.275	1.49526	0.164702	0.525835	-5.38205	Proteasome activator complex subunit 2 (11S regulator complex subunit beta) (REG-beta) (Activator of multicatalytic protease subunit 2) (Proteasome activator 28 subunit beta) (PA28b) (PA28beta)	PSME2_HUMAN		PSME2	Q9UL46	3
0.213143	13.2742	1.23059	0.245715	0.61243	-5.70766	Transmembrane protein 245 (Protein CG-2)	TM245_HUMAN	SUBCELLULAR LOCATION: Membrane {ECO:0000305}; Multi-pass membrane protein {ECO:0000305}.	TMEM245	Q9H330	7
0.213093	15.4	1.4987	0.163822	0.524498	-5.37755	HLA class II histocompatibility antigen, DR alpha chain (MHC class II antigen DRA)	DRA_HUMAN	SUBCELLULAR LOCATION: Cell membrane; Single-pass type I membrane protein. Endoplasmic reticulum membrane; Single-pass type I membrane protein. Golgi apparatus, trans-Golgi network membrane; Single-pass type I membrane protein. Endosome membrane; Single-pass type I membrane protein. Lysosome membrane; Single-pass type I membrane protein. Late endosome membrane; Single-pass type I membrane protein.…	HLA-DRA	P01903	4
0.21275	15.3093	1.14328	0.278682	0.643611	-5.80497	Phospholipase D3 (PLD 3) (EC 3.1.4.4) (Choline phosphatase 3) (HindIII K4L homolog) (Hu-K4) (Phosphatidylcholine-hydrolyzing phospholipase D3)	PLD3_HUMAN	SUBCELLULAR LOCATION: Endoplasmic reticulum membrane {ECO:0000269|PubMed:15794758}; Single-pass type II membrane protein {ECO:0000269|PubMed:15794758}.	PLD3	Q8IV08	4
0.212417	15.7768	1.12776	0.284891	0.650323	-5.82169	Receptor of activated protein C kinase 1 (Cell proliferation-inducing gene 21 protein) (Guanine nucleotide-binding protein subunit beta-2-like 1) (Guanine nucleotide-binding protein subunit beta-like protein 12.3) (Human lung cancer oncogene 7 protein) (HLC-7) (Receptor for activated C kinase) (Small ribosomal subunit protein RACK1) [Cleaved into: Receptor of activated protein C kinase 1, N-termi…	RACK1_HUMAN	SUBCELLULAR LOCATION: Cell membrane {ECO:0000269|PubMed:11312657, ECO:0000269|PubMed:17956333}; Peripheral membrane protein. Cytoplasm {ECO:0000269|PubMed:10849009, ECO:0000269|PubMed:11279199, ECO:0000269|PubMed:12958311, ECO:0000269|PubMed:19785988, ECO:0000269|PubMed:20499158, ECO:0000269|PubMed:20573744}. Cytoplasm, perinuclear region {ECO:0000269|PubMed:11279199, ECO:0000269|PubMed:12958311}…	RACK1	P63244	12
0.212291	16.105	1.37372	0.198551	0.561755	-5.53696	Chloride channel CLIC-like protein 1 (Mid-1-related chloride channel protein 1)	CLCC1_HUMAN	SUBCELLULAR LOCATION: Membrane {ECO:0000305}; Multi-pass membrane protein {ECO:0000305}. Endoplasmic reticulum. Golgi apparatus. Nucleus {ECO:0000250}.	CLCC1	Q96S66	5
0.212159	14.8995	1.72554	0.114116	0.459512	-5.06677	UV excision repair protein RAD23 homolog A (HR23A) (hHR23A)	RD23A_HUMAN	SUBCELLULAR LOCATION: Nucleus.	RAD23A	P54725	8
0.212118	15.4007	1.5525	0.150568	0.510597	-5.30621	Transforming growth factor-beta-induced protein ig-h3 (Beta ig-h3) (Kerato-epithelin) (RGD-containing collagen-associated protein) (RGD-CAP)	BGH3_HUMAN	SUBCELLULAR LOCATION: Secreted {ECO:0000269|PubMed:18450759, ECO:0000269|PubMed:26273833, ECO:0000269|PubMed:8024701}. Secreted, extracellular space, extracellular matrix {ECO:0000269|PubMed:8077289}. Note=May be associated both with microfibrils and with the cell surface (PubMed:8077289). {ECO:0000269|PubMed:8077289}.	TGFBI	Q15582	16
0.211693	14.0419	1.02671	0.327958	0.684176	-5.92617	Beta-1,3-glucosyltransferase (Beta3Glc-T) (EC 2.4.1.-) (Beta 3-glucosyltransferase) (Beta-3-glycosyltransferase-like)	B3GLT_HUMAN	SUBCELLULAR LOCATION: Endoplasmic reticulum membrane {ECO:0000255|PROSITE-ProRule:PRU10138, ECO:0000269|PubMed:16899492}; Single-pass type II membrane protein {ECO:0000269|PubMed:16899492}.	B3GLCT	Q6Y288	2
0.211284	14.7433	1.32698	0.213049	0.57428	-5.59416	C-Jun-amino-terminal kinase-interacting protein 3 (JIP-3) (JNK-interacting protein 3) (JNK MAP kinase scaffold protein 3) (Mitogen-activated protein kinase 8-interacting protein 3)	JIP3_HUMAN	SUBCELLULAR LOCATION: Cytoplasm {ECO:0000250}.	MAPK8IP3	Q9UPT6	5
0.211196	14.3067	1.01298	0.334169	0.690159	-5.93976	Ankyrin repeat and MYND domain-containing protein 2	ANKY2_HUMAN	SUBCELLULAR LOCATION: Cell projection, cilium {ECO:0000250}.	ANKMY2	Q8IV38	5
0.210122	14.3044	1.80917	0.099526	0.437112	-4.9461	Solute carrier family 2, facilitated glucose transporter member 4 (Glucose transporter type 4, insulin-responsive) (GLUT-4)	GTR4_HUMAN	SUBCELLULAR LOCATION: Cell membrane {ECO:0000250}; Multi-pass membrane protein {ECO:0000250}. Endomembrane system {ECO:0000269|PubMed:8300557}; Multi-pass membrane protein {ECO:0000269|PubMed:8300557}. Cytoplasm, perinuclear region {ECO:0000269|PubMed:8300557}. Note=Localizes primarily to the perinuclear region, undergoing continued recycling to the plasma membrane where it is rapidly reinternali…	SLC2A4	P14672	3
0.209273	14.4472	1.05243	0.316555	0.677228	-5.90031	Protein NDRG1 (Differentiation-related gene 1 protein) (DRG-1) (N-myc downstream-regulated gene 1 protein) (Nickel-specific induction protein Cap43) (Reducing agents and tunicamycin-responsive protein) (RTP) (Rit42)	NDRG1_HUMAN	SUBCELLULAR LOCATION: Cytoplasm, cytosol. Cytoplasm, cytoskeleton, microtubule organizing center, centrosome. Nucleus. Cell membrane. Note=Mainly cytoplasmic but differentially localized to other regions. Associates with the plasma membrane in intestinal epithelia and lactating mammary gland. Translocated to the nucleus in a p53/TP53-dependent manner. In prostate epithelium and placental chorion,…	NDRG1	Q92597	4
0.208976	14.9019	0.561565	0.586368	0.848825	-6.2966	Lymphocyte-specific protein 1 (47 kDa actin-binding protein) (52 kDa phosphoprotein) (pp52) (Lymphocyte-specific antigen WP34)	LSP1_HUMAN	SUBCELLULAR LOCATION: Cell membrane; Peripheral membrane protein; Cytoplasmic side.	LSP1	P33241	2
0.208913	13.5009	1.12183	0.28729	0.65281	-5.82803	Cytoplasmic dynein 1 intermediate chain 1 (Cytoplasmic dynein intermediate chain 1) (Dynein intermediate chain 1, cytosolic) (DH IC-1)	DC1I1_HUMAN	SUBCELLULAR LOCATION: Cytoplasm {ECO:0000250}. Chromosome, centromere, kinetochore {ECO:0000269|PubMed:19229290}. Cytoplasm, cytoskeleton, spindle pole {ECO:0000269|PubMed:19229290}.	DYNC1I1	O14576	7
0.208721	15.6165	1.03671	0.323489	0.682031	-5.91618	N-lysine methyltransferase SMYD2 (EC 2.1.1.-) (HSKM-B) (Histone methyltransferase SMYD2) (EC 2.1.1.43) (Lysine N-methyltransferase 3C) (SET and MYND domain-containing protein 2)	SMYD2_HUMAN	SUBCELLULAR LOCATION: Cytoplasm, cytosol {ECO:0000250}. Nucleus {ECO:0000250}.	SMYD2	Q9NRG4	4
0.208371	15.336	1.11101	0.291711	0.655114	-5.83954	NADH-ubiquinone oxidoreductase chain 5 (EC 1.6.5.3) (NADH dehydrogenase subunit 5)	NU5M_HUMAN	SUBCELLULAR LOCATION: Mitochondrion inner membrane {ECO:0000250}; Multi-pass membrane protein {ECO:0000250}.	MT-ND5	P03915	3
0.206891	15.2283	1.51082	0.160751	0.521477	-5.36162	Signal recognition particle subunit SRP72 (SRP72) (Signal recognition particle 72 kDa protein)	SRP72_HUMAN	SUBCELLULAR LOCATION: Cytoplasm {ECO:0000269|PubMed:22541560}. Endoplasmic reticulum {ECO:0000269|PubMed:22541560}.	SRP72	O76094	4
0.206355	16.0961	1.73491	0.11239	0.457095	-5.0534	Src substrate cortactin (Amplaxin) (Oncogene EMS1)	SRC8_HUMAN	SUBCELLULAR LOCATION: Cytoplasm, cytoskeleton {ECO:0000269|PubMed:12151401}. Cell projection, lamellipodium {ECO:0000269|PubMed:12151401}. Cell projection, ruffle. Cell projection, dendrite {ECO:0000250}. Cell projection {ECO:0000250|UniProtKB:Q66HL2}. Cell membrane {ECO:0000305|PubMed:17959782}; Peripheral membrane protein {ECO:0000305}; Cytoplasmic side {ECO:0000305}. Cell projection, podosome …	CTTN	Q14247	16
0.20626	15.2218	0.569315	0.581288	0.846256	-6.29205	Nicotinamide N-methyltransferase (EC 2.1.1.1)	NNMT_HUMAN	SUBCELLULAR LOCATION: Cytoplasm.	NNMT	P40261	4
0.206197	15.8947	1.40683	0.188791	0.54888	-5.49562	Laminin subunit beta-1 (Laminin B1 chain) (Laminin-1 subunit beta) (Laminin-10 subunit beta) (Laminin-12 subunit beta) (Laminin-2 subunit beta) (Laminin-6 subunit beta) (Laminin-8 subunit beta)	LAMB1_HUMAN	SUBCELLULAR LOCATION: Secreted, extracellular space, extracellular matrix, basement membrane. Note=Major component.	LAMB1	P07942	49
0.206162	16.0519	0.969816	0.354259	0.70284	-5.98149	Inositol monophosphatase 1 (IMP 1) (IMPase 1) (EC 3.1.3.25) (D-galactose 1-phosphate phosphatase) (EC 3.1.3.94) (Inositol-1(or 4)-monophosphatase 1) (Lithium-sensitive myo-inositol monophosphatase A1)	IMPA1_HUMAN	SUBCELLULAR LOCATION: Cytoplasm {ECO:0000269|PubMed:17068342}.	IMPA1	P29218	11
0.205454	16.3677	0.937977	0.369631	0.712349	-6.01131	Cystatin-B (CPI-B) (Liver thiol proteinase inhibitor) (Stefin-B)	CYTB_HUMAN	SUBCELLULAR LOCATION: Cytoplasm {ECO:0000269|PubMed:11139332}. Nucleus {ECO:0000269|PubMed:11139332}.	CSTB	P04080	2
0.20534	14.5552	1.41439	0.186621	0.547439	-5.48609	Phosphatidylinositol transfer protein alpha isoform (PI-TP-alpha) (PtdIns transfer protein alpha) (PtdInsTP alpha)	PIPNA_HUMAN	SUBCELLULAR LOCATION: Cytoplasm.	PITPNA	Q00169	8
0.205143	15.3102	1.73208	0.112908	0.457181	-5.05743	Serum paraoxonase/arylesterase 2 (PON 2) (EC 3.1.1.2) (EC 3.1.1.81) (Aromatic esterase 2) (A-esterase 2) (Serum aryldialkylphosphatase 2)	PON2_HUMAN	SUBCELLULAR LOCATION: Membrane {ECO:0000269|PubMed:11579088}; Peripheral membrane protein {ECO:0000269|PubMed:11579088}.	PON2	Q15165	2
0.204719	15.7642	1.44625	0.177706	0.541051	-5.44556	Heat shock 70 kDa protein 1B (Heat shock 70 kDa protein 2) (HSP70-2) (HSP70.2)	HS71B_HUMAN	SUBCELLULAR LOCATION: Cytoplasm {ECO:0000269|PubMed:17289661}. Cytoplasm, cytoskeleton, microtubule organizing center, centrosome {ECO:0000269|PubMed:27137183}. Note=Localized in cytoplasmic mRNP granules containing untranslated mRNAs.	HSPA1B	P0DMV9	19
0.204501	14.4194	1.3129	0.217584	0.582373	-5.61112	Alpha-1,3/1,6-mannosyltransferase ALG2 (EC 2.4.1.132) (EC 2.4.1.257) (Asparagine-linked glycosylation protein 2 homolog) (GDP-Man:Man(1)GlcNAc(2)-PP-Dol alpha-1,3-mannosyltransferase) (GDP-Man:Man(1)GlcNAc(2)-PP-dolichol mannosyltransferase) (GDP-Man:Man(2)GlcNAc(2)-PP-Dol alpha-1,6-mannosyltransferase)	ALG2_HUMAN	SUBCELLULAR LOCATION: Membrane {ECO:0000305}; Single-pass membrane protein {ECO:0000305}.	ALG2	Q9H553	2
0.204291	15.0082	1.84934	0.0931436	0.423301	-4.88712	Charged multivesicular body protein 1a (Chromatin-modifying protein 1a) (CHMP1a) (Vacuolar protein sorting-associated protein 46-1) (Vps46-1) (hVps46-1)	CHM1A_HUMAN	SUBCELLULAR LOCATION: Cytoplasm. Endosome membrane; Peripheral membrane protein. Nucleus matrix. Note=The cytoplasmic form is partially membrane-associated and localizes to early endosomes. The nuclear form remains associated with the chromosome scaffold during mitosis. On overexpression, it localizes to nuclear bodies characterized by nuclease-resistant condensed chromatin.	CHMP1A	Q9HD42	3
0.204112	15.077	1.12042	0.287863	0.653524	-5.82954	N(G),N(G)-dimethylarginine dimethylaminohydrolase 1 (DDAH-1) (Dimethylarginine dimethylaminohydrolase 1) (EC 3.5.3.18) (DDAHI) (Dimethylargininase-1)	DDAH1_HUMAN		DDAH1	O94760	4
0.204055	15.3454	1.11698	0.289265	0.654218	-5.83321	Extracellular superoxide dismutase [Cu-Zn] (EC-SOD) (EC 1.15.1.1)	SODE_HUMAN	SUBCELLULAR LOCATION: Secreted, extracellular space. Note=99% of EC-SOD is anchored to heparan sulfate proteoglycans in the tissue interstitium, and 1% is located in the vasculature in equilibrium between the plasma and the endothelium.	SOD3	P08294	3
0.203721	13.5489	1.2133	0.251982	0.619554	-5.72735	Solute carrier family 12 member 9 (Cation-chloride cotransporter 6) (hCCC6) (Cation-chloride cotransporter-interacting protein 1) (CCC-interacting protein 1) (hCIP1) (Potassium-chloride transporter 9) (WO3.3)	S12A9_HUMAN	SUBCELLULAR LOCATION: Cell membrane {ECO:0000269|PubMed:10871601}; Multi-pass membrane protein {ECO:0000269|PubMed:10871601}.	SLC12A9	Q9BXP2	2
0.203712	16.7681	1.20721	0.254219	0.619924	-5.73424	28S ribosomal protein S23, mitochondrial (MRP-S23) (S23mt) (Mitochondrial small ribosomal subunit protein mS23)	RT23_HUMAN	SUBCELLULAR LOCATION: Mitochondrion {ECO:0000269|PubMed:25838379}.	MRPS23	Q9Y3D9	6
0.203586	15.3594	1.51368	0.160032	0.520541	-5.35784	Prefoldin subunit 5 (Myc modulator 1) (c-Myc-binding protein Mm-1)	PFD5_HUMAN	SUBCELLULAR LOCATION: Isoform 1: Nucleus.; SUBCELLULAR LOCATION: Isoform 2: Cytoplasm.; SUBCELLULAR LOCATION: Isoform 3: Nucleus.	PFDN5	Q99471	9
0.203515	15.7723	1.52618	0.15693	0.516774	-5.3413	Amine oxidase [flavin-containing] B (EC 1.4.3.4) (Monoamine oxidase type B) (MAO-B)	AOFB_HUMAN	SUBCELLULAR LOCATION: Mitochondrion outer membrane; Single-pass type IV membrane protein; Cytoplasmic side.	MAOB	P27338	26
0.202299	15.6957	1.85468	0.092324	0.422514	-4.87923	Versican core protein (Chondroitin sulfate proteoglycan core protein 2) (Chondroitin sulfate proteoglycan 2) (Glial hyaluronate-binding protein) (GHAP) (Large fibroblast proteoglycan) (PG-M)	CSPG2_HUMAN	SUBCELLULAR LOCATION: Secreted, extracellular space, extracellular matrix.	VCAN	P13611	13
0.202069	12.9678	1.22031	0.249424	0.616601	-5.71939	Regulation of nuclear pre-mRNA domain-containing protein 2	RPRD2_HUMAN		RPRD2	Q5VT52	2
0.201899	15.6541	1.52105	0.158198	0.518597	-5.34811	Peroxiredoxin-4 (EC 1.11.1.15) (Antioxidant enzyme AOE372) (AOE37-2) (Peroxiredoxin IV) (Prx-IV) (Thioredoxin peroxidase AO372) (Thioredoxin-dependent peroxide reductase A0372)	PRDX4_HUMAN	SUBCELLULAR LOCATION: Cytoplasm {ECO:0000269|PubMed:18052930, ECO:0000269|PubMed:9388242}. Endoplasmic reticulum {ECO:0000269|PubMed:18052930}. Note=Cotranslationally translocated to and retained within the endoplasmic reticulum. A small fraction of the protein is cytoplasmic. {ECO:0000269|PubMed:18052930}.	PRDX4	Q13162	2
0.201343	14.8665	1.00794	0.336471	0.691634	-5.94471	Protein transport protein Sec61 subunit beta	SC61B_HUMAN	SUBCELLULAR LOCATION: Endoplasmic reticulum membrane; Single-pass membrane protein.	SEC61B	P60468	4
0.201276	15.391	0.908589	0.384238	0.725557	-6.03809	Complex I intermediate-associated protein 30, mitochondrial (NADH dehydrogenase [ubiquinone] 1 alpha subcomplex assembly factor 1)	CIA30_HUMAN	SUBCELLULAR LOCATION: Mitochondrion {ECO:0000250}.	NDUFAF1	Q9Y375	9
0.200327	14.658	1.30324	0.220742	0.586736	-5.62268	Thimet oligopeptidase (EC 3.4.24.15) (Endopeptidase 24.15) (MP78)	THOP1_HUMAN	SUBCELLULAR LOCATION: Cytoplasm.	THOP1	P52888	9
0.199659	15.5501	0.936412	0.370399	0.712349	-6.01276	Myosin-9 (Cellular myosin heavy chain, type A) (Myosin heavy chain 9) (Myosin heavy chain, non-muscle IIa) (Non-muscle myosin heavy chain A) (NMMHC-A) (Non-muscle myosin heavy chain IIa) (NMMHC II-a) (NMMHC-IIA)	MYH9_HUMAN	SUBCELLULAR LOCATION: Cytoplasm, cytoskeleton {ECO:0000250|UniProtKB:Q8VDD5}. Cytoplasm, cell cortex {ECO:0000250|UniProtKB:Q8VDD5}. Note=Colocalizes with actin filaments at lamellipodia margins and at the leading edge of migrating cells (PubMed:20052411). In retinal pigment epithelial cells, predominantly localized to stress fiber-like structures with some localization to cytoplasmic puncta (Pub…	MYH9	P35579	89
0.199645	15.161	1.24535	0.240461	0.605751	-5.69067	Voltage-dependent calcium channel subunit alpha-2/delta-1 (Voltage-gated calcium channel subunit alpha-2/delta-1) [Cleaved into: Voltage-dependent calcium channel subunit alpha-2-1; Voltage-dependent calcium channel subunit delta-1]	CA2D1_HUMAN	SUBCELLULAR LOCATION: Membrane {ECO:0000305}; Single-pass type I membrane protein {ECO:0000305}.	CACNA2D1	P54289	14
0.199638	16.5143	1.44391	0.178349	0.541051	-5.44856	Destrin (Actin-depolymerizing factor) (ADF)	DEST_HUMAN		DSTN	P60981	7
0.199567	15.9567	1.20934	0.253434	0.619867	-5.73183	Microtubule-associated tumor suppressor candidate 2 (Cardiac zipper protein) (Microtubule plus-end tracking protein TIP150) (Tracking protein of 150 kDa)	MTUS2_HUMAN	SUBCELLULAR LOCATION: Cytoplasm, cytoskeleton {ECO:0000269|PubMed:19543227}. Note=Associated with the microtubule network at the growing distal tip (the plus-end) of microtubules.	MTUS2	Q5JR59	4
0.199547	15.6083	1.5517	0.150758	0.510597	-5.30728	Metaxin-2 (Mitochondrial outer membrane import complex protein 2)	MTX2_HUMAN	SUBCELLULAR LOCATION: Mitochondrion outer membrane {ECO:0000269|PubMed:10381257}. Mitochondrion {ECO:0000269|PubMed:25997101}.	MTX2	O75431	5
0.199346	15.907	0.530169	0.607182	0.8588	-6.31442	Small nuclear ribonucleoprotein E (snRNP-E) (Sm protein E) (Sm-E) (SmE)	RUXE_HUMAN	SUBCELLULAR LOCATION: Cytoplasm, cytosol. Nucleus. Note=SMN-mediated assembly into core snRNPs occurs in the cytosol before SMN-mediated transport to the nucleus to be included in spliceosomes.	SNRPE	P62304	3
0.19876	15.8459	1.36313	0.201763	0.56308	-5.55004	Mannose-1-phosphate guanyltransferase alpha (GDP-mannose pyrophosphorylase A) (GMPP-alpha) (GTP-mannose-1-phosphate guanylyltransferase alpha)	GMPPA_HUMAN	SUBCELLULAR LOCATION: Cytoplasm {ECO:0000269|PubMed:24035193}. Note=Myc-tagged GMPPA shows a diffuse cytoplasmic and nuclear pattern in transfected COS-7 cells.	GMPPA	Q96IJ6	4
0.198577	14.1448	0.965745	0.356198	0.70337	-5.98535	Transmembrane protein 263	TM263_HUMAN	SUBCELLULAR LOCATION: Membrane {ECO:0000305}; Multi-pass membrane protein {ECO:0000305}.	TMEM263	Q8WUH6	4
0.198426	16.8557	1.17376	0.266795	0.630171	-5.7716	Mitochondrial carnitine/acylcarnitine carrier protein (Carnitine/acylcarnitine translocase) (CAC) (Solute carrier family 25 member 20)	MCAT_HUMAN	SUBCELLULAR LOCATION: Mitochondrion inner membrane; Multi-pass membrane protein.	SLC25A20	O43772	15
0.197999	14.7494	1.43074	0.182001	0.543229	-5.46537	Troponin C, slow skeletal and cardiac muscles (TN-C)	TNNC1_HUMAN		TNNC1	P63316	17
0.197671	15.6182	0.985159	0.347018	0.699386	-5.96683	Collagen alpha-1(XVIII) chain [Cleaved into: Endostatin; Non-collagenous domain 1 (NC1)]	COIA1_HUMAN	SUBCELLULAR LOCATION: Secreted, extracellular space, extracellular matrix {ECO:0000250}. Secreted, extracellular space, extracellular matrix, basement membrane {ECO:0000250|UniProtKB:P39061}.; SUBCELLULAR LOCATION: Non-collagenous domain 1: Secreted, extracellular space, extracellular matrix, basement membrane {ECO:0000250|UniProtKB:P39061}. Secreted {ECO:0000250|UniProtKB:P39061}.; SUBCELLULAR L…	COL18A1	P39060	13
0.197547	14.1444	1.34513	0.207317	0.56786	-5.57211	Signal recognition particle 19 kDa protein (SRP19)	SRP19_HUMAN	SUBCELLULAR LOCATION: Cytoplasm.	SRP19	P09132	2
0.197399	14.1788	1.13139	0.28343	0.649515	-5.8178	GDH/6PGL endoplasmic bifunctional protein [Includes: Glucose 1-dehydrogenase (EC 1.1.1.47) (Glucose-6-phosphate dehydrogenase) (EC 1.1.1.363); 6-phosphogluconolactonase (6PGL) (EC 3.1.1.31)]	G6PE_HUMAN	SUBCELLULAR LOCATION: Endoplasmic reticulum lumen. Note=Microsomes, endoplasmic reticulum lumen.	H6PD	O95479	6
0.196901	16.5277	1.06559	0.31084	0.67275	-5.88689	60S ribosomal protein L11 (CLL-associated antigen KW-12) (Large ribosomal subunit protein uL5)	RL11_HUMAN	SUBCELLULAR LOCATION: Nucleus, nucleolus {ECO:0000269|PubMed:27829214}. Cytoplasm {ECO:0000250|UniProtKB:Q9CXW4}.	RPL11	P62913	3
0.196747	14.8446	1.58679	0.142616	0.498697	-5.25993	GDP-L-fucose synthase (EC 1.1.1.271) (GDP-4-keto-6-deoxy-D-mannose-3,5-epimerase-4-reductase) (Protein FX) (Red cell NADP(H)-binding protein) (Short-chain dehydrogenase/reductase family 4E member 1)	FCL_HUMAN		TSTA3	Q13630	3
0.196658	14.5801	1.02526	0.328607	0.684802	-5.9276	Zyxin (Zyxin-2)	ZYX_HUMAN	SUBCELLULAR LOCATION: Cytoplasm. Cytoplasm, cytoskeleton. Nucleus. Cell junction, focal adhesion. Note=Associates with the actin cytoskeleton near the adhesion plaques. Enters the nucleus in the presence of HESX1.	ZYX	Q15942	10
0.196206	12.4981	1.00835	0.336282	0.691608	-5.9443	Adaptin ear-binding coat-associated protein 2 (NECAP endocytosis-associated protein 2) (NECAP-2)	NECP2_HUMAN	SUBCELLULAR LOCATION: Cytoplasmic vesicle, clathrin-coated vesicle membrane {ECO:0000250}. Cell membrane {ECO:0000250}. Note=Colocalizes with AP-2 at the plasma membrane. {ECO:0000250}.	NECAP2	Q9NVZ3	2
0.195593	15.5127	1.73183	0.112955	0.457181	-5.05779	Protein disulfide-isomerase A3 (EC 5.3.4.1) (58 kDa glucose-regulated protein) (58 kDa microsomal protein) (p58) (Disulfide isomerase ER-60) (Endoplasmic reticulum resident protein 57) (ER protein 57) (ERp57) (Endoplasmic reticulum resident protein 60) (ER protein 60) (ERp60)	PDIA3_HUMAN	SUBCELLULAR LOCATION: Endoplasmic reticulum {ECO:0000269|PubMed:23826168}. Endoplasmic reticulum lumen {ECO:0000250}. Melanosome {ECO:0000269|PubMed:12643545, ECO:0000269|PubMed:17081065}. Note=Identified by mass spectrometry in melanosome fractions from stage I to stage IV (PubMed:12643545). {ECO:0000269|PubMed:12643545}.	PDIA3	P30101	22
0.195059	15.256	0.878016	0.399861	0.737237	-6.06519	Retinol-binding protein 4 (Plasma retinol-binding protein) (PRBP) (RBP) [Cleaved into: Plasma retinol-binding protein(1-182); Plasma retinol-binding protein(1-181); Plasma retinol-binding protein(1-179); Plasma retinol-binding protein(1-176)]	RET4_HUMAN	SUBCELLULAR LOCATION: Secreted {ECO:0000269|PubMed:12237133, ECO:0000269|PubMed:2444024, ECO:0000269|PubMed:5541771}.	RBP4	P02753	2
0.195009	14.7844	0.991644	0.343991	0.69641	-5.96057	Heat shock 70 kDa protein 4L (Heat shock 70-related protein APG-1) (Osmotic stress protein 94)	HS74L_HUMAN	SUBCELLULAR LOCATION: Cytoplasm {ECO:0000250}. Nucleus {ECO:0000250}. Note=May translocate to the nucleus after heat shock. {ECO:0000250}.	HSPA4L	O95757	13
0.194874	17.5955	1.03211	0.325539	0.682031	-5.92078	60S ribosomal protein L29 (Cell surface heparin-binding protein HIP) (Large ribosomal subunit protein eL29)	RL29_HUMAN		RPL29	P47914	2
0.194871	15.2251	1.69668	0.119584	0.465457	-5.10769	BTB/POZ domain-containing adapter for CUL3-mediated RhoA degradation protein 3 (hBACURD3) (BTB/POZ domain-containing protein KCTD10) (Potassium channel tetramerization domain-containing protein 10)	BACD3_HUMAN	SUBCELLULAR LOCATION: Nucleus {ECO:0000269|PubMed:19125419}.	KCTD10	Q9H3F6	2
0.19485	16.2495	0.703603	0.497206	0.798791	-6.20413	Plasminogen receptor (KT) (Plg-R(KT))	PLRKT_HUMAN	SUBCELLULAR LOCATION: Cell membrane {ECO:0000269|PubMed:21940822}; Multi-pass membrane protein {ECO:0000269|PubMed:21940822}. Note=Colocalizes on the cell surface with urokinase plasminogen activator surface receptor/PLAUR. {ECO:0000250}.	PLGRKT	Q9HBL7	9
0.194819	14.6709	1.40184	0.190238	0.551647	-5.5019	Ras-related protein Rab-1A (YPT1-related protein)	RAB1A_HUMAN	SUBCELLULAR LOCATION: Golgi apparatus {ECO:0000269|PubMed:22939626}. Endoplasmic reticulum {ECO:0000269|PubMed:22939626}. Early endosome {ECO:0000269|PubMed:21303926}. Cytoplasm, cytosol {ECO:0000303|PubMed:19942850}. Membrane {ECO:0000269|PubMed:19942850, ECO:0000269|PubMed:23815289}. Melanosome {ECO:0000250|UniProtKB:P62821}. Note=Alternates between membrane-associated and cytosolic forms. {ECO…	RAB1A	P62820	8
0.193895	15.6689	1.29533	0.223356	0.589268	-5.6321	Ran-specific GTPase-activating protein (Ran-binding protein 1) (RanBP1)	RANG_HUMAN		RANBP1	P43487	4
0.193639	14.931	1.29023	0.225056	0.591416	-5.63816	Wiskott-Aldrich syndrome protein family member 2 (WASP family protein member 2) (Protein WAVE-2) (Verprolin homology domain-containing protein 2)	WASF2_HUMAN	SUBCELLULAR LOCATION: Cytoplasm, cytoskeleton {ECO:0000250}. Cell projection, lamellipodium {ECO:0000250}. Note=At the interface between the lamellipodial actin meshwork and the membrane. {ECO:0000250}.	WASF2	Q9Y6W5	4
0.192755	13.3787	0.748327	0.470928	0.781294	-6.1711	Sodium bicarbonate cotransporter 3 (Electroneutral Na/HCO(3) cotransporter) (Sodium bicarbonate cotransporter 2) (Sodium bicarbonate cotransporter 2b) (Bicarbonate transporter) (Solute carrier family 4 member 7)	S4A7_HUMAN	SUBCELLULAR LOCATION: Basolateral cell membrane; Multi-pass membrane protein. Apical cell membrane {ECO:0000250}; Multi-pass membrane protein {ECO:0000250}. Cell projection, stereocilium {ECO:0000250}. Note=Also described at the apical cell membrane. Localizes to the stereocilia of cochlear outer hair cells and to the lateral membrane of cochlear inner hair cells (By similarity). {ECO:0000250}.	SLC4A7	Q9Y6M7	2
0.192595	14.9848	0.823946	0.428551	0.751018	-6.11114	Tetratricopeptide repeat protein 38 (TPR repeat protein 38)	TTC38_HUMAN		TTC38	Q5R3I4	4
0.192529	14.1395	1.17312	0.267044	0.630171	-5.77232	TSC22 domain family protein 2 (TSC22-related-inducible leucine zipper protein 4)	T22D2_HUMAN		TSC22D2	O75157	2
0.192232	14.4076	1.09368	0.298897	0.661555	-5.85779	Proliferating cell nuclear antigen (PCNA) (Cyclin)	PCNA_HUMAN	SUBCELLULAR LOCATION: Nucleus {ECO:0000269|PubMed:24115439, ECO:0000269|PubMed:24939902}. Note=Colocalizes with CREBBP, EP300 and POLD1 to sites of DNA damage (PubMed:24939902). Forms nuclear foci representing sites of ongoing DNA replication and vary in morphology and number during S phase. Together with APEX2, is redistributed in discrete nuclear foci in presence of oxidative DNA damaging agent…	PCNA	P12004	5
0.192173	14.1665	1.57825	0.14456	0.50041	-5.27151	Cell division cycle protein 27 homolog (Anaphase-promoting complex subunit 3) (APC3) (CDC27 homolog) (CDC27Hs) (H-NUC)	CDC27_HUMAN	SUBCELLULAR LOCATION: Nucleus.	CDC27	P30260	2
0.19158	15.0734	1.03835	0.322758	0.682031	-5.91453	Ribosome-releasing factor 2, mitochondrial (RRF2mt) (Elongation factor G 2, mitochondrial) (EF-G2mt) (mEF-G 2) (Elongation factor G2) (hEFG2)	RRF2M_HUMAN	SUBCELLULAR LOCATION: Mitochondrion {ECO:0000255|HAMAP-Rule:MF_03059}.	GFM2	Q969S9	5
0.191107	15.6661	1.50534	0.162133	0.522503	-5.36883	Dolichyl-diphosphooligosaccharide--protein glycosyltransferase subunit 2 (Dolichyl-diphosphooligosaccharide--protein glycosyltransferase 63 kDa subunit) (RIBIIR) (Ribophorin II) (RPN-II) (Ribophorin-2)	RPN2_HUMAN	SUBCELLULAR LOCATION: Endoplasmic reticulum {ECO:0000250|UniProtKB:F1PCT7}. Endoplasmic reticulum membrane; Multi-pass membrane protein {ECO:0000305}.	RPN2	P04844	11
0.190305	15.8341	1.11662	0.289411	0.654218	-5.83358	Gap junction alpha-1 protein (Connexin-43) (Cx43) (Gap junction 43 kDa heart protein)	CXA1_HUMAN	SUBCELLULAR LOCATION: Cell membrane {ECO:0000269|PubMed:22411987, ECO:0000269|PubMed:25398053}; Multi-pass membrane protein {ECO:0000255}. Cell junction, gap junction {ECO:0000269|PubMed:22411987, ECO:0000269|PubMed:25398053}. Endoplasmic reticulum {ECO:0000250|UniProtKB:P23242}. Note=Localizes at the intercalated disk (ICD) in cardiomyocytes and the proper localization at ICD is dependent on TME…	GJA1	P17302	8
0.189956	15.9929	1.29515	0.223417	0.589268	-5.63232	Prostaglandin E synthase 2 (Membrane-associated prostaglandin E synthase-2) (mPGE synthase-2) (Microsomal prostaglandin E synthase 2) (mPGES-2) (Prostaglandin-H(2) E-isomerase) (EC 5.3.99.3) [Cleaved into: Prostaglandin E synthase 2 truncated form]	PGES2_HUMAN	SUBCELLULAR LOCATION: Golgi apparatus membrane {ECO:0000269|PubMed:12835322}; Single-pass membrane protein {ECO:0000255}.; SUBCELLULAR LOCATION: Prostaglandin E synthase 2 truncated form: Cytoplasm, perinuclear region {ECO:0000269|PubMed:12835322}. Note=Synthesized as a Golgi membrane-bound protein, which is further cleaved into the predominant soluble truncated form. The truncated form is cytopl…	PTGES2	Q9H7Z7	12
0.189718	14.8574	1.57203	0.145992	0.503589	-5.27993	Protein kinase C and casein kinase substrate in neurons protein 2 (Syndapin-2) (Syndapin-II)	PACN2_HUMAN	SUBCELLULAR LOCATION: Cytoplasm {ECO:0000250}. Cytoplasm, cytoskeleton {ECO:0000250}. Cytoplasmic vesicle membrane; Peripheral membrane protein; Cytoplasmic side. Early endosome. Recycling endosome membrane. Cell projection, ruffle membrane; Peripheral membrane protein; Cytoplasmic side. Cell membrane; Peripheral membrane protein; Cytoplasmic side. Cell projection {ECO:0000250}. Membrane, caveola…	PACSIN2	Q9UNF0	5
0.189526	14.5572	1.17929	0.264683	0.629584	-5.76548	Syntaxin-binding protein 1 (MUNC18-1) (N-Sec1) (Protein unc-18 homolog 1) (Unc18-1) (Protein unc-18 homolog A) (Unc-18A) (p67)	STXB1_HUMAN	SUBCELLULAR LOCATION: Cytoplasm, cytosol {ECO:0000269|PubMed:20887364}. Membrane; Peripheral membrane protein.	STXBP1	P61764	10
0.189519	14.5335	1.41536	0.186345	0.547439	-5.48487	T-complex protein 1 subunit eta (TCP-1-eta) (CCT-eta) (HIV-1 Nef-interacting protein) [Cleaved into: T-complex protein 1 subunit eta, N-terminally processed]	TCPH_HUMAN	SUBCELLULAR LOCATION: Cytoplasm {ECO:0000250}.	CCT7	Q99832	20
0.189408	15.8542	1.48474	0.167424	0.528773	-5.39581	Sequestosome-1 (EBI3-associated protein of 60 kDa) (EBIAP) (p60) (Phosphotyrosine-independent ligand for the Lck SH2 domain of 62 kDa) (Ubiquitin-binding protein p62)	SQSTM_HUMAN	SUBCELLULAR LOCATION: Cytoplasm, cytosol {ECO:0000269|PubMed:20168092, ECO:0000269|PubMed:22792322}. Late endosome. Lysosome. Cytoplasmic vesicle, autophagosome. Nucleus. Endoplasmic reticulum. Nucleus, PML body {ECO:0000269|PubMed:20168092}. Cytoplasm, myofibril, sarcomere {ECO:0000250}. Note=In cardiac muscle, localizes to the sarcomeric band (By similarity). Commonly found in inclusion bodies …	SQSTM1	Q13501	2
0.189151	15.5847	1.50062	0.163332	0.524103	-5.37503	Secretory carrier-associated membrane protein 1 (Secretory carrier membrane protein 1)	SCAM1_HUMAN	SUBCELLULAR LOCATION: Golgi apparatus, trans-Golgi network membrane {ECO:0000269|PubMed:15840657}; Multi-pass membrane protein {ECO:0000269|PubMed:15840657}. Recycling endosome membrane {ECO:0000269|PubMed:15840657}; Multi-pass membrane protein {ECO:0000269|PubMed:15840657}.	SCAMP1	O15126	6
0.188565	14.5831	1.42248	0.184322	0.54436	-5.47585	Kynurenine--oxoglutarate transaminase 3 (EC 2.6.1.7) (Cysteine-S-conjugate beta-lyase 2) (EC 4.4.1.13) (Kynurenine aminotransferase 3) (Kynurenine aminotransferase III) (KATIII) (Kynurenine--glyoxylate transaminase) (EC 2.6.1.63) (Kynurenine--oxoglutarate transaminase III)	KAT3_HUMAN		KYAT3	Q6YP21	3
0.188422	16.0806	1.21079	0.252903	0.619554	-5.7302	Microtubule-associated protein 4 (MAP-4)	MAP4_HUMAN	SUBCELLULAR LOCATION: Cytoplasm, cytoskeleton.	MAP4	P27816	50
0.188092	15.9241	0.965633	0.356252	0.70337	-5.98546	NFU1 iron-sulfur cluster scaffold homolog, mitochondrial (HIRA-interacting protein 5)	NFU1_HUMAN	SUBCELLULAR LOCATION: Mitochondrion. Cytoplasm, cytosol.	NFU1	Q9UMS0	5
0.187617	14.8008	1.19231	0.259764	0.625795	-5.75099	Eukaryotic translation initiation factor 2 subunit 2 (Eukaryotic translation initiation factor 2 subunit beta) (eIF-2-beta)	IF2B_HUMAN		EIF2S2	P20042	14
0.187238	15.4977	1.14387	0.278446	0.643611	-5.80432	Fibulin-1 (FIBL-1)	FBLN1_HUMAN	SUBCELLULAR LOCATION: Secreted, extracellular space, extracellular matrix.	FBLN1	P23142	3
0.187111	15.476	1.27655	0.229664	0.594322	-5.65431	Alpha-adducin (Erythrocyte adducin subunit alpha)	ADDA_HUMAN	SUBCELLULAR LOCATION: Cytoplasm, cytoskeleton. Cell membrane; Peripheral membrane protein; Cytoplasmic side.	ADD1	P35611	8
0.187084	14.6261	1.41214	0.187267	0.547696	-5.48894	Protein phosphatase PTC7 homolog (EC 3.1.3.16) (T-cell activation protein phosphatase 2C) (TA-PP2C) (T-cell activation protein phosphatase 2C-like)	PPTC7_HUMAN		PPTC7	Q8NI37	4
0.186325	16.8181	1.37598	0.197874	0.561755	-5.53416	DNL-type zinc finger protein (Hsp70-escort protein 1) (HEP1) (mtHsp70-escort protein)	DNLZ_HUMAN	SUBCELLULAR LOCATION: Mitochondrion {ECO:0000269|PubMed:23462535}.	DNLZ	Q5SXM8	2
0.185974	16.047	1.36964	0.199785	0.562525	-5.54201	Aspartate--tRNA ligase, cytoplasmic (EC 6.1.1.12) (Aspartyl-tRNA synthetase) (AspRS) (Cell proliferation-inducing gene 40 protein)	SYDC_HUMAN	SUBCELLULAR LOCATION: Cytoplasm, cytosol {ECO:0000269|PubMed:19289464}.	DARS	P14868	20
0.185943	13.0312	1.06145	0.312628	0.672957	-5.89113	Ornithine aminotransferase, mitochondrial (EC 2.6.1.13) (Ornithine delta-aminotransferase) (Ornithine--oxo-acid aminotransferase) [Cleaved into: Ornithine aminotransferase, hepatic form; Ornithine aminotransferase, renal form]	OAT_HUMAN	SUBCELLULAR LOCATION: Mitochondrion matrix {ECO:0000269|PubMed:23076989}.	OAT	P04181	3
0.185872	15.7344	1.00977	0.335631	0.691357	-5.94291	S-formylglutathione hydrolase (FGH) (EC 3.1.2.12) (Esterase D) (Methylumbelliferyl-acetate deacetylase) (EC 3.1.1.56)	ESTD_HUMAN	SUBCELLULAR LOCATION: Cytoplasm. Cytoplasmic vesicle.	ESD	P10768	8
0.185191	15.1084	0.800088	0.441639	0.758035	-6.13061	A-kinase anchor protein SPHKAP (SPHK1-interactor and AKAP domain-containing protein) (Sphingosine kinase type 1-interacting protein)	SPKAP_HUMAN	SUBCELLULAR LOCATION: Cytoplasm {ECO:0000269|PubMed:12080051, ECO:0000269|PubMed:20394097}. Note=Colocalizes with SPHK1 in the cytoplasm.	SPHKAP	Q2M3C7	12
0.185133	13.2707	0.960879	0.358526	0.704226	-5.98995	Myotubularin (Phosphatidylinositol-3,5-bisphosphate 3-phosphatase) (EC 3.1.3.95) (Phosphatidylinositol-3-phosphate phosphatase) (EC 3.1.3.64)	MTM1_HUMAN	SUBCELLULAR LOCATION: Cytoplasm {ECO:0000269|PubMed:10900271, ECO:0000269|PubMed:11001925}. Cell membrane; Peripheral membrane protein {ECO:0000269|PubMed:11001925}. Cell projection, filopodium {ECO:0000269|PubMed:12118066}. Cell projection, ruffle {ECO:0000269|PubMed:12118066}. Late endosome {ECO:0000269|PubMed:14722070}. Note=Localizes as a dense cytoplasmic network. Also localizes to the plasm…	MTM1	Q13496	3
0.185086	14.731	1.37367	0.198567	0.561755	-5.53702	Unconventional myosin-VI (Unconventional myosin-6)	MYO6_HUMAN	SUBCELLULAR LOCATION: Golgi apparatus, trans-Golgi network membrane; Peripheral membrane protein. Golgi apparatus {ECO:0000250}. Nucleus. Cytoplasm, perinuclear region. Membrane, clathrin-coated pit. Cell projection, ruffle membrane; Peripheral membrane protein. Note=Also present in endocyctic vesicles, and membrane ruffles. Translocates from membrane ruffles, endocytic vesicles and cytoplasm to …	MYO6	Q9UM54	3
0.185067	15.1169	1.55911	0.149003	0.50994	-5.29733	Huntingtin-interacting protein 1 (HIP-1) (Huntingtin-interacting protein I) (HIP-I)	HIP1_HUMAN	SUBCELLULAR LOCATION: Cytoplasm. Nucleus. Endomembrane system. Cytoplasmic vesicle, clathrin-coated vesicle membrane. Note=Shuttles between cytoplasm and nucleus. Nuclear translocation can be induced by AR.	HIP1	O00291	3
0.184392	14.3871	0.980376	0.349264	0.701042	-5.97142	Guanine nucleotide-binding protein G(I)/G(S)/G(T) subunit beta-2 (G protein subunit beta-2) (Transducin beta chain 2)	GBB2_HUMAN	SUBCELLULAR LOCATION: Cytoplasm, perinuclear region {ECO:0000269|PubMed:16498633}.	GNB2	P62879	2
0.184115	14.2222	1.47282	0.170551	0.530772	-5.4113	Methionine synthase (EC 2.1.1.13) (5-methyltetrahydrofolate--homocysteine methyltransferase) (Vitamin-B12 dependent methionine synthase) (MS)	METH_HUMAN	SUBCELLULAR LOCATION: Cytoplasm.	MTR	Q99707	9
0.183963	15.7778	0.921305	0.377869	0.717677	-6.02659	NADH dehydrogenase [ubiquinone] 1 alpha subcomplex subunit 8 (Complex I-19kD) (CI-19kD) (Complex I-PGIV) (CI-PGIV) (NADH-ubiquinone oxidoreductase 19 kDa subunit)	NDUA8_HUMAN	SUBCELLULAR LOCATION: Mitochondrion inner membrane {ECO:0000269|PubMed:21310150}; Peripheral membrane protein {ECO:0000269|PubMed:21310150}. Mitochondrion intermembrane space {ECO:0000269|PubMed:21310150}. Mitochondrion {ECO:0000269|PubMed:23676665}.	NDUFA8	P51970	3
0.183925	14.3023	0.631364	0.541496	0.823095	-6.25356	Trans-3-hydroxy-L-proline dehydratase (EC 4.2.1.77) (Trans-L-3-hydroxyproline dehydratase)	T3HPD_HUMAN		L3HYPDH	Q96EM0	2
0.183651	17.4835	0.945044	0.366178	0.709727	-6.00477	40S ribosomal protein S7 (Small ribosomal subunit protein eS7)	RS7_HUMAN	SUBCELLULAR LOCATION: Cytoplasm, cytoskeleton, microtubule organizing center, centrosome {ECO:0000269|PubMed:20873783}. Note=Colocalizes with NEK6 in the centrosome. {ECO:0000269|PubMed:20873783}.	RPS7	P62081	7
0.183468	15.8427	0.902384	0.387374	0.726954	-6.04366	Glutathione S-transferase Mu 2 (EC 2.5.1.18) (GST class-mu 2) (GSTM2-2)	GSTM2_HUMAN	SUBCELLULAR LOCATION: Cytoplasm.	GSTM2	P28161	11
0.183201	14.0969	1.09958	0.296435	0.65908	-5.8516	NADH dehydrogenase [ubiquinone] 1 alpha subcomplex subunit 5 (Complex I subunit B13) (Complex I-13kD-B) (CI-13kD-B) (NADH-ubiquinone oxidoreductase 13 kDa-B subunit)	NDUA5_HUMAN	SUBCELLULAR LOCATION: Mitochondrion inner membrane {ECO:0000305|PubMed:12611891}; Peripheral membrane protein {ECO:0000305}; Matrix side {ECO:0000305}.	NDUFA5	Q16718	4
0.181534	15.2729	1.43529	0.18073	0.543229	-5.45956	S-phase kinase-associated protein 1 (Cyclin-A/CDK2-associated protein p19) (p19A) (Organ of Corti protein 2) (OCP-2) (Organ of Corti protein II) (OCP-II) (RNA polymerase II elongation factor-like protein) (SIII) (Transcription elongation factor B polypeptide 1-like) (p19skp1)	SKP1_HUMAN		SKP1	P63208	4
0.181452	16.4884	1.49873	0.163815	0.524498	-5.37751	Ras-related protein Rab-24	RAB24_HUMAN	SUBCELLULAR LOCATION: Cytoplasm, cytosol {ECO:0000269|PubMed:10660536}. Membrane {ECO:0000269|PubMed:10660536}; Lipid-anchor {ECO:0000305}. Note=Only about 20-25% is recovered in the particulate fraction. {ECO:0000269|PubMed:10660536}.	RAB24	Q969Q5	3
0.181035	14.9027	1.26304	0.234289	0.599211	-5.67013	Ubiquitin-like modifier-activating enzyme ATG7 (ATG12-activating enzyme E1 ATG7) (Autophagy-related protein 7) (APG7-like) (hAGP7) (Ubiquitin-activating enzyme E1-like protein)	ATG7_HUMAN	SUBCELLULAR LOCATION: Cytoplasm {ECO:0000250}. Preautophagosomal structure {ECO:0000250}. Note=Localizes also to discrete punctae along the ciliary axoneme and to the base of the ciliary axoneme. {ECO:0000250}.	ATG7	O95352	4
0.180324	16.6205	1.03637	0.323642	0.682031	-5.91652	F-actin-capping protein subunit alpha-2 (CapZ alpha-2)	CAZA2_HUMAN		CAPZA2	P47755	6
0.17975	18.407	1.10723	0.293265	0.657625	-5.84354	Mitochondrial pyruvate carrier 2 (Brain protein 44)	MPC2_HUMAN	SUBCELLULAR LOCATION: Mitochondrion inner membrane {ECO:0000269|PubMed:22628558}; Multi-pass membrane protein {ECO:0000269|PubMed:22628558}.	MPC2	O95563	4
0.179521	14.2023	1.06598	0.310671	0.67275	-5.88649	Calmegin	CLGN_HUMAN	SUBCELLULAR LOCATION: Endoplasmic reticulum membrane; Single-pass type I membrane protein.	CLGN	O14967	5
0.179335	14.4228	0.875881	0.400968	0.7376	-6.06705	Spermidine synthase (SPDSY) (EC 2.5.1.16) (Putrescine aminopropyltransferase)	SPEE_HUMAN		SRM	P19623	2
0.179193	14.6633	1.11286	0.290951	0.655114	-5.83758	FACT complex subunit SPT16 (Chromatin-specific transcription elongation factor 140 kDa subunit) (FACT 140 kDa subunit) (FACTp140) (Facilitates chromatin transcription complex subunit SPT16) (hSPT16)	SP16H_HUMAN	SUBCELLULAR LOCATION: Nucleus {ECO:0000269|PubMed:10421373}. Chromosome {ECO:0000269|PubMed:10421373}. Note=Colocalizes with RNA polymerase II on chromatin. Recruited to actively transcribed loci.	SUPT16H	Q9Y5B9	9
0.179185	16.7763	1.55691	0.149523	0.510597	-5.30029	Transmembrane protein 65	TMM65_HUMAN	SUBCELLULAR LOCATION: Cell membrane {ECO:0000269|PubMed:26403541}; Multi-pass membrane protein {ECO:0000255}. Mitochondrion inner membrane {ECO:0000269|PubMed:24765583, ECO:0000269|PubMed:28295037}; Multi-pass membrane protein {ECO:0000255}. Note=Localizes at the intercalated disk in the ventricular tissue (PubMed:26403541). {ECO:0000269|PubMed:26403541}.	TMEM65	Q6PI78	6
0.177954	15.6413	1.25824	0.235953	0.600023	-5.67573	Sideroflexin-1 (Tricarboxylate carrier protein) (TCC)	SFXN1_HUMAN	SUBCELLULAR LOCATION: Mitochondrion membrane {ECO:0000250}; Multi-pass membrane protein {ECO:0000250}.	SFXN1	Q9H9B4	9
0.177798	14.9827	1.17857	0.264958	0.629584	-5.76628	Epoxide hydrolase 1 (EC 3.3.2.9) (Epoxide hydratase) (Microsomal epoxide hydrolase) (mEH)	HYEP_HUMAN	SUBCELLULAR LOCATION: Microsome membrane {ECO:0000250|UniProtKB:P07687}; Single-pass type III membrane protein {ECO:0000250|UniProtKB:P07687}. Endoplasmic reticulum membrane {ECO:0000250|UniProtKB:P07687}; Single-pass type III membrane protein {ECO:0000250|UniProtKB:P07687}.	EPHX1	P07099	12
0.176849	15.5563	1.26094	0.235015	0.599305	-5.67258	Aminoacyl tRNA synthase complex-interacting multifunctional protein 2 (Multisynthase complex auxiliary component p38) (Protein JTV-1)	AIMP2_HUMAN	SUBCELLULAR LOCATION: Cytoplasm, cytosol {ECO:0000269|PubMed:19289464}. Nucleus {ECO:0000250|UniProtKB:Q8R010}. Note=Following DNA damage, dissociates from the aminoacyl-tRNA synthase complex and translocates from the cytoplasm to the nucleus. {ECO:0000250|UniProtKB:Q8R010}.	AIMP2	Q13155	2
0.176526	15.5217	1.11736	0.289111	0.654218	-5.8328	Sepiapterin reductase (SPR) (EC 1.1.1.153)	SPRE_HUMAN	SUBCELLULAR LOCATION: Cytoplasm.	SPR	P35270	10
0.175087	16.4223	1.55387	0.150241	0.510597	-5.30437	Microtubule-associated protein RP/EB family member 1 (APC-binding protein EB1) (End-binding protein 1) (EB1)	MARE1_HUMAN	SUBCELLULAR LOCATION: Cytoplasm, cytoskeleton {ECO:0000269|PubMed:10188731, ECO:0000269|PubMed:12388762, ECO:0000269|PubMed:21646404, ECO:0000269|PubMed:28814570, ECO:0000269|PubMed:9724749}. Cytoplasm, cytoskeleton, microtubule organizing center, centrosome {ECO:0000269|PubMed:12388762}. Golgi apparatus {ECO:0000269|PubMed:25217626}. Note=Associated with the microtubule growing distal tips (PubM…	MAPRE1	Q15691	6
0.175032	15.8998	1.20914	0.25351	0.619867	-5.73206	Adenine phosphoribosyltransferase (APRT) (EC 2.4.2.7)	APT_HUMAN	SUBCELLULAR LOCATION: Cytoplasm.	APRT	P07741	6
0.175025	16.4302	1.33774	0.209636	0.570998	-5.58112	Ubiquitin-fold modifier-conjugating enzyme 1 (Ufm1-conjugating enzyme 1)	UFC1_HUMAN		UFC1	Q9Y3C8	4
0.174215	14.2067	1.3485	0.20627	0.56786	-5.568	Serine/threonine-protein phosphatase 2A 56 kDa regulatory subunit gamma isoform (PP2A B subunit isoform B'-gamma) (PP2A B subunit isoform B56-gamma) (PP2A B subunit isoform PR61-gamma) (PP2A B subunit isoform R5-gamma) (Renal carcinoma antigen NY-REN-29)	2A5G_HUMAN	SUBCELLULAR LOCATION: Nucleus. Chromosome, centromere.	PPP2R5C	Q13362	2
0.173655	15.4557	1.11602	0.289656	0.654396	-5.83422	Phosphatidylinositol-binding clathrin assembly protein (Clathrin assembly lymphoid myeloid leukemia protein)	PICAL_HUMAN	SUBCELLULAR LOCATION: Membrane, clathrin-coated pit {ECO:0000269|PubMed:10436022}. Golgi apparatus {ECO:0000269|PubMed:10436022}. Cytoplasmic vesicle, clathrin-coated vesicle {ECO:0000269|PubMed:10436022}. Nucleus {ECO:0000269|PubMed:16491119}. Note=Colocalized with clathrin in the Golgi area (PubMed:10436022). Interaction with PIMREG may target PICALM to the nucleus in some cells (PubMed:1649111…	PICALM	Q13492	8
0.173477	16.4454	1.43025	0.182138	0.543229	-5.466	Ras-related protein Rap-1b (GTP-binding protein smg p21B)	RAP1B_HUMAN	SUBCELLULAR LOCATION: Cell membrane. Cytoplasm, cytosol. Cell junction. Note=May shuttle between plasma membrane and cytosol. Presence of KRIT1 and CDH5 is required for its localization to the cell junction.	RAP1B	P61224	2
0.1734	15.2365	1.10092	0.29588	0.658593	-5.8502	Laminin subunit alpha-4 (Laminin-14 subunit alpha) (Laminin-8 subunit alpha) (Laminin-9 subunit alpha)	LAMA4_HUMAN	SUBCELLULAR LOCATION: Secreted, extracellular space, extracellular matrix, basement membrane. Note=Major component.	LAMA4	Q16363	24
0.173116	15.8112	0.79542	0.444231	0.759618	-6.13436	Alpha-actinin-4 (Non-muscle alpha-actinin 4)	ACTN4_HUMAN	SUBCELLULAR LOCATION: Nucleus {ECO:0000269|PubMed:22351778, ECO:0000269|PubMed:9508771}. Cytoplasm {ECO:0000269|PubMed:22351778, ECO:0000269|PubMed:9508771}. Cell junction {ECO:0000250|UniProtKB:P57780}. Note=Localized in cytoplasmic mRNP granules containing untranslated mRNAs. Colocalizes with actin stress fibers. Nuclear translocation can be induced by the PI3 kinase inhibitor wortmannin or by …	ACTN4	O43707	23
0.173021	14.9398	1.04605	0.319354	0.680329	-5.90677	Golgi integral membrane protein 4 (Golgi integral membrane protein, cis) (GIMPc) (Golgi phosphoprotein 4) (Golgi-localized phosphoprotein of 130 kDa) (Golgi phosphoprotein of 130 kDa)	GOLI4_HUMAN	SUBCELLULAR LOCATION: Golgi apparatus, Golgi stack membrane; Single-pass type II membrane protein. Endosome membrane; Single-pass type II membrane protein. Membrane {ECO:0000305}; Lipid-anchor {ECO:0000305}. Note=Localizes to cis and medial Golgi cisternae. Probably cycles between early Golgi and distal compartments like endosome.	GOLIM4	O00461	2
0.172479	15.0614	1.07157	0.308265	0.672134	-5.88074	Bis(5'-adenosyl)-triphosphatase (EC 3.6.1.29) (AP3A hydrolase) (AP3Aase) (Diadenosine 5',5'''-P1,P3-triphosphate hydrolase) (Dinucleosidetriphosphatase) (Fragile histidine triad protein)	FHIT_HUMAN	SUBCELLULAR LOCATION: Cytoplasm. Mitochondrion. Nucleus.	FHIT	P49789	2
0.17246	15.9768	1.02339	0.329451	0.685743	-5.92947	Alpha-endosulfine (ARPP-19e)	ENSA_HUMAN	SUBCELLULAR LOCATION: Cytoplasm {ECO:0000250}.	ENSA	O43768	3
0.171718	14.8405	1.57063	0.146317	0.504265	-5.28182	UPF0505 protein C16orf62 (Esophageal cancer-associated protein)	CP062_HUMAN	SUBCELLULAR LOCATION: Membrane {ECO:0000305}; Single-pass membrane protein {ECO:0000305}. Early endosome {ECO:0000305|PubMed:25355947}.	C16orf62	Q7Z3J2	5
0.171502	15.8447	1.29335	0.224013	0.590047	-5.63445	Histone H1.2 (Histone H1c) (Histone H1d) (Histone H1s-1)	H12_HUMAN	SUBCELLULAR LOCATION: Nucleus. Chromosome. Note=Mainly localizes in euchromatin. Distribution goes in parallel with DNA concentration.	HIST1H1C	P16403	2
0.171343	14.7354	1.15568	0.273798	0.638468	-5.79148	Diphthine methyl ester synthase (EC 2.1.1.314) (Diphthamide biosynthesis methyltransferase)	DPH5_HUMAN		DPH5	Q9H2P9	2
0.17107	16.6297	1.50053	0.163356	0.524103	-5.37515	Endoplasmic reticulum junction formation protein lunapark (ER junction formation factor lunapark)	LNP_HUMAN	SUBCELLULAR LOCATION: Endoplasmic reticulum membrane {ECO:0000269|PubMed:22729086, ECO:0000269|PubMed:24223779, ECO:0000269|PubMed:25404289, ECO:0000269|PubMed:25548161, ECO:0000269|PubMed:27619977}; Multi-pass membrane protein {ECO:0000269|PubMed:22729086, ECO:0000269|PubMed:24223779}; Cytoplasmic side {ECO:0000269|PubMed:24223779, ECO:0000269|PubMed:25548161}. Note=Localizes at endoplasmic reti…	LNPK	Q9C0E8	7
0.170916	15.4972	1.45056	0.176528	0.540304	-5.44003	Nucleolar protein 58 (Nucleolar protein 5)	NOP58_HUMAN	SUBCELLULAR LOCATION: Nucleus, nucleolus. Nucleus, nucleoplasm {ECO:0000305}.	NOP58	Q9Y2X3	2
0.170878	15.3	0.899801	0.388685	0.726954	-6.04596	Basic leucine zipper and W2 domain-containing protein 1 (Protein Orf)	BZW1_HUMAN		BZW1	Q7L1Q6	7
0.17067	15.5182	1.09015	0.300381	0.662921	-5.86148	Collagen alpha-2(VI) chain	CO6A2_HUMAN	SUBCELLULAR LOCATION: Secreted, extracellular space, extracellular matrix {ECO:0000269|PubMed:8305732}. Membrane {ECO:0000269|PubMed:8305732}; Peripheral membrane protein {ECO:0000269|PubMed:8305732}. Note=Recruited on membranes by CSPG4.	COL6A2	P12110	16
0.170494	16.1308	1.07735	0.305795	0.670015	-5.87478	Myoglobin	MYG_HUMAN		MB	P02144	9
0.170408	15.9454	1.52073	0.158277	0.518597	-5.34853	Redox-regulatory protein FAM213A (Peroxiredoxin-like 2 activated in M-CSF stimulated monocytes) (Protein PAMM)	F213A_HUMAN	SUBCELLULAR LOCATION: Cytoplasm {ECO:0000269|PubMed:19951071}. Secreted {ECO:0000269|PubMed:26438880}. Note=Secreted from mature adipocytes but not from preadipocytes. {ECO:0000269|PubMed:26438880}.	FAM213A	Q9BRX8	8
0.1702	16.2695	0.834284	0.422961	0.747345	-6.10255	D-dopachrome decarboxylase (EC 4.1.1.84) (D-dopachrome tautomerase) (Phenylpyruvate tautomerase II)	DOPD_HUMAN	SUBCELLULAR LOCATION: Cytoplasm {ECO:0000250}.	DDT	P30046	6
0.169785	16.403	1.30441	0.220358	0.586736	-5.62128	Medium-chain specific acyl-CoA dehydrogenase, mitochondrial (MCAD) (EC 1.3.8.7)	ACADM_HUMAN	SUBCELLULAR LOCATION: Mitochondrion matrix.	ACADM	P11310	20
0.169691	14.0577	1.41857	0.185431	0.545193	-5.48081	Ubiquilin-4 (Ataxin-1 interacting ubiquitin-like protein) (A1Up) (Ataxin-1 ubiquitin-like-interacting protein A1U) (Connexin43-interacting protein of 75 kDa) (CIP75)	UBQL4_HUMAN	SUBCELLULAR LOCATION: Nucleus {ECO:0000269|PubMed:11001934, ECO:0000269|PubMed:15280365}. Cytoplasm {ECO:0000269|PubMed:15280365}. Endoplasmic reticulum {ECO:0000250|UniProtKB:Q99NB8}. Cytoplasm, perinuclear region {ECO:0000250|UniProtKB:Q99NB8}. Cytoplasmic vesicle, autophagosome {ECO:0000269|PubMed:23459205}. Note=Colocalizes with the proteasome, both in nucleus and cytoplasm. {ECO:0000269|PubM…	UBQLN4	Q9NRR5	2
0.169561	15.7585	1.54114	0.153284	0.513485	-5.32139	Endoplasmic reticulum metallopeptidase 1 (EC 3.4.-.-) (Felix-ina)	ERMP1_HUMAN	SUBCELLULAR LOCATION: Endoplasmic reticulum membrane {ECO:0000250|UniProtKB:Q6UPR8}; Multi-pass membrane protein {ECO:0000255}.	ERMP1	Q7Z2K6	5
0.169315	15.6441	1.28875	0.22555	0.591416	-5.63991	Ubiquitin carboxyl-terminal hydrolase isozyme L1 (UCH-L1) (EC 3.4.19.12) (EC 6.-.-.-) (Neuron cytoplasmic protein 9.5) (PGP 9.5) (PGP9.5) (Ubiquitin thioesterase L1)	UCHL1_HUMAN	SUBCELLULAR LOCATION: Cytoplasm {ECO:0000269|PubMed:19261853}. Endoplasmic reticulum membrane {ECO:0000269|PubMed:19261853}; Lipid-anchor {ECO:0000269|PubMed:19261853}. Note=About 30% of total UCHL1 is associated with membranes in brain.	UCHL1	P09936	5
0.169158	15.1814	0.798257	0.442655	0.758495	-6.13208	40S ribosomal protein S4, X isoform (SCR10) (Single copy abundant mRNA protein) (Small ribosomal subunit protein eS4)	RS4X_HUMAN	SUBCELLULAR LOCATION: Cytoplasm {ECO:0000269|PubMed:17289661}. Note=Localized in cytoplasmic mRNP granules containing untranslated mRNAs.	RPS4X	P62701	7
0.169065	15.6471	1.21058	0.252979	0.619554	-5.73043	Glycine--tRNA ligase (EC 3.6.1.17) (EC 6.1.1.14) (Diadenosine tetraphosphate synthetase) (AP-4-A synthetase) (Glycyl-tRNA synthetase) (GlyRS)	GARS_HUMAN	SUBCELLULAR LOCATION: Cytoplasm {ECO:0000269|PubMed:17035524}. Cell projection, axon {ECO:0000269|PubMed:17035524, ECO:0000269|PubMed:25168514}. Secreted {ECO:0000250|UniProtKB:Q9CZD3}. Secreted, exosome {ECO:0000250|UniProtKB:Q9CZD3}. Note=Secreted by motor neuron, possibly through the exosome pathway (By similarity). In transfected COS7 cells, not detected in mitochondria, nor in Golgi apparatu…	GARS	P41250	12
0.169024	14.8543	1.25942	0.235542	0.600023	-5.67436	Selenoprotein H (SelH)	SELH_HUMAN		SELENOH	Q8IZQ5	2
0.168945	13.6275	1.21427	0.251627	0.619554	-5.72625	Alpha-(1,3)-fucosyltransferase 11 (EC 2.4.1.-) (Fucosyltransferase XI) (Fuc-TXI) (FucT-XI) (Galactoside 3-L-fucosyltransferase 11) (Fucosyltransferase 11)	FUT11_HUMAN	SUBCELLULAR LOCATION: Golgi apparatus, Golgi stack membrane {ECO:0000250}; Single-pass type II membrane protein {ECO:0000250}.	FUT11	Q495W5	3
0.168639	18.8155	1.33406	0.210798	0.571895	-5.58558	Ubiquitin-conjugating enzyme E2 D3 (EC 2.3.2.23) ((E3-independent) E2 ubiquitin-conjugating enzyme D3) (EC 2.3.2.24) (E2 ubiquitin-conjugating enzyme D3) (Ubiquitin carrier protein D3) (Ubiquitin-conjugating enzyme E2(17)KB 3) (Ubiquitin-conjugating enzyme E2-17 kDa 3) (Ubiquitin-protein ligase D3)	UB2D3_HUMAN	SUBCELLULAR LOCATION: Cell membrane {ECO:0000269|PubMed:18508924}; Peripheral membrane protein {ECO:0000269|PubMed:18508924}. Endosome membrane {ECO:0000269|PubMed:18508924}; Peripheral membrane protein {ECO:0000269|PubMed:18508924}.	UBE2D3	P61077	2
0.168569	15.6818	1.44194	0.17889	0.541051	-5.45107	Annexin A6 (67 kDa calelectrin) (Annexin VI) (Annexin-6) (Calphobindin-II) (CPB-II) (Chromobindin-20) (Lipocortin VI) (Protein III) (p68) (p70)	ANXA6_HUMAN	SUBCELLULAR LOCATION: Cytoplasm {ECO:0000250}. Melanosome {ECO:0000269|PubMed:17081065}. Note=Identified by mass spectrometry in melanosome fractions from stage I to stage IV.	ANXA6	P08133	38
0.168387	14.528	1.45358	0.175707	0.539029	-5.43615	TBC1 domain family member 13	TBC13_HUMAN	SUBCELLULAR LOCATION: Membrane {ECO:0000250|UniProtKB:Q8R3D1}. Cytoplasm {ECO:0000250|UniProtKB:Q8R3D1}.	TBC1D13	Q9NVG8	2
0.16829	16.9354	1.0148	0.333338	0.689572	-5.93796	Alpha-parvin (Actopaxin) (CH-ILKBP) (Calponin-like integrin-linked kinase-binding protein) (Matrix-remodeling-associated protein 2)	PARVA_HUMAN	SUBCELLULAR LOCATION: Cell junction, focal adhesion. Cell membrane; Peripheral membrane protein; Cytoplasmic side. Cytoplasm, cytoskeleton. Cytoplasm, myofibril, sarcomere, Z line {ECO:0000250}. Note=Constituent of focal adhesions. Associates with the actin cytoskeleton.	PARVA	Q9NVD7	6
0.167734	15.2497	0.676006	0.51386	0.807112	-6.22359	Major vault protein (MVP) (Lung resistance-related protein)	MVP_HUMAN	SUBCELLULAR LOCATION: Cytoplasm {ECO:0000269|PubMed:15133037, ECO:0000269|PubMed:16441665}. Nucleus, nuclear pore complex {ECO:0000269|PubMed:16441665}. Cytoplasm, perinuclear region {ECO:0000269|PubMed:16441665}. Note=5% found in the nuclear pore complex (PubMed:15133037). Translocates from the nucleus to the cytoplasm upon EGF treatment (PubMed:16441665).	MVP	Q14764	19
0.167725	15.7855	1.14913	0.276369	0.640615	-5.79862	Programmed cell death protein 5 (TF-1 cell apoptosis-related protein 19) (Protein TFAR19)	PDCD5_HUMAN		PDCD5	O14737	7
0.167366	16.6247	1.06856	0.30956	0.672256	-5.88384	Protein/nucleic acid deglycase DJ-1 (EC 3.1.2.-) (EC 3.5.1.-) (EC 3.5.1.124) (Maillard deglycase) (Oncogene DJ1) (Parkinson disease protein 7) (Parkinsonism-associated deglycase) (Protein DJ-1) (DJ-1)	PARK7_HUMAN	SUBCELLULAR LOCATION: Cell membrane {ECO:0000250|UniProtKB:O88767}; Lipid-anchor {ECO:0000250|UniProtKB:O88767}. Cytoplasm {ECO:0000269|PubMed:12851414, ECO:0000269|PubMed:14579415, ECO:0000269|PubMed:15976810, ECO:0000269|PubMed:19229105, ECO:0000269|PubMed:28596309}. Nucleus {ECO:0000269|PubMed:12851414, ECO:0000269|PubMed:14579415, ECO:0000269|PubMed:15976810, ECO:0000269|PubMed:16390825, ECO:…	PARK7	Q99497	16
0.167114	15.1238	0.907448	0.384814	0.725593	-6.03912	ATP-dependent Clp protease proteolytic subunit, mitochondrial (EC 3.4.21.92) (Endopeptidase Clp)	CLPP_HUMAN	SUBCELLULAR LOCATION: Mitochondrion matrix {ECO:0000269|PubMed:10525407}.	CLPP	Q16740	4
0.16662	15.4423	1.23607	0.243754	0.609306	-5.70137	Protein O-GlcNAcase (OGA) (EC 3.2.1.169) (Beta-N-acetylglucosaminidase) (Beta-N-acetylhexosaminidase) (Beta-hexosaminidase) (Meningioma-expressed antigen 5) (N-acetyl-beta-D-glucosaminidase) (N-acetyl-beta-glucosaminidase) (Nuclear cytoplasmic O-GlcNAcase and acetyltransferase) (NCOAT)	OGA_HUMAN	SUBCELLULAR LOCATION: Isoform 3: Nucleus {ECO:0000269|PubMed:11341771}.; SUBCELLULAR LOCATION: Isoform 1: Cytoplasm {ECO:0000269|PubMed:11148210, ECO:0000269|PubMed:11341771, ECO:0000269|PubMed:11788610}.	MGEA5	O60502	4
0.166349	15.7557	0.922151	0.377447	0.717254	-6.02582	ADP/ATP translocase 2 (ADP,ATP carrier protein 2) (ADP,ATP carrier protein, fibroblast isoform) (Adenine nucleotide translocator 2) (ANT 2) (Solute carrier family 25 member 5) [Cleaved into: ADP/ATP translocase 2, N-terminally processed]	ADT2_HUMAN	SUBCELLULAR LOCATION: Mitochondrion inner membrane; Multi-pass membrane protein.	SLC25A5	P05141	7
0.166149	16.542	0.808719	0.436874	0.754808	-6.12362	Ribosomal protein 63, mitochondrial (hMRP63) (Mitochondrial large ribosomal subunit protein mL63) (Mitochondrial ribosomal protein 63) (Mitochondrial ribosomal protein L57)	RT63_HUMAN	SUBCELLULAR LOCATION: Mitochondrion {ECO:0000269|PubMed:25278503, ECO:0000269|PubMed:25838379}.	MRPL57	Q9BQC6	2
0.165542	15.8964	1.13955	0.280161	0.645589	-5.809	Phosphoacetylglucosamine mutase (PAGM) (EC 5.4.2.3) (Acetylglucosamine phosphomutase) (N-acetylglucosamine-phosphate mutase) (Phosphoglucomutase-3) (PGM 3)	AGM1_HUMAN		PGM3	O95394	2
0.164993	15.1121	1.19707	0.257981	0.624859	-5.74565	Coiled-coil domain-containing protein 47	CCD47_HUMAN	SUBCELLULAR LOCATION: Membrane {ECO:0000305}; Single-pass membrane protein {ECO:0000305}.	CCDC47	Q96A33	8
0.164865	15.2126	0.61285	0.553205	0.829106	-6.26543	Two pore calcium channel protein 1 (Voltage-dependent calcium channel protein TPC1)	TPC1_HUMAN	SUBCELLULAR LOCATION: Lysosome membrane {ECO:0000269|PubMed:19620632}; Multi-pass membrane protein {ECO:0000269|PubMed:19620632}. Endosome membrane {ECO:0000269|PubMed:19620632}; Multi-pass membrane protein {ECO:0000269|PubMed:19620632}.	TPCN1	Q9ULQ1	3
0.164861	17.3047	1.2803	0.228392	0.592604	-5.64989	Transcription factor BTF3 homolog 4 (Basic transcription factor 3-like 4)	BT3L4_HUMAN		BTF3L4	Q96K17	3
0.164756	13.7445	0.764529	0.461629	0.77432	-6.15868	28S ribosomal protein S11, mitochondrial (MRP-S11) (S11mt) (Cervical cancer proto-oncogene 2 protein) (HCC-2) (Mitochondrial small ribosomal subunit protein uS11m)	RT11_HUMAN	SUBCELLULAR LOCATION: Mitochondrion {ECO:0000269|PubMed:25838379}.	MRPS11	P82912	4
0.164658	15.5389	1.10398	0.294608	0.658135	-5.84697	AFG1-like ATPase (Lactation elevated protein 1) (EC 3.6.-.-) (Protein AFG1 homolog)	AFG1L_HUMAN	SUBCELLULAR LOCATION: Mitochondrion membrane {ECO:0000269|PubMed:26759378}.	AFG1L	Q8WV93	5
0.164592	15.0508	0.864256	0.407034	0.738647	-6.07712	Retinoic acid receptor responder protein 2 (Chemerin) (RAR-responsive protein TIG2) (Tazarotene-induced gene 2 protein)	RARR2_HUMAN	SUBCELLULAR LOCATION: Secreted {ECO:0000305}.	RARRES2	Q99969	2
0.16446	13.7025	1.03365	0.324849	0.682031	-5.91924	Ubiquitin-conjugating enzyme E2 R2 (EC 2.3.2.23) (E2 ubiquitin-conjugating enzyme R2) (Ubiquitin carrier protein R2) (Ubiquitin-conjugating enzyme E2-CDC34B) (Ubiquitin-protein ligase R2)	UB2R2_HUMAN		UBE2R2	Q712K3	2
0.164247	13.2554	0.586761	0.569942	0.838972	-6.2816	Non-histone chromosomal protein HMG-14 (High mobility group nucleosome-binding domain-containing protein 1)	HMGN1_HUMAN	SUBCELLULAR LOCATION: Nucleus. Cytoplasm. Note=Cytoplasmic enrichment upon phosphorylation. The RNA edited version localizes to the nucleus.	HMGN1	P05114	2
0.163868	17.1566	0.877719	0.400015	0.737237	-6.06545	Putative peptidyl-tRNA hydrolase PTRHD1 (EC 3.1.1.29) (Peptidyl-tRNA hydrolase domain-containing protein 1)	PTRD1_HUMAN		PTRHD1	Q6GMV3	3
0.163851	13.8124	1.01826	0.331769	0.687373	-5.93455	Collagen alpha-1(IV) chain [Cleaved into: Arresten]	CO4A1_HUMAN	SUBCELLULAR LOCATION: Secreted, extracellular space, extracellular matrix, basement membrane {ECO:0000250|UniProtKB:P02463}.	COL4A1	P02462	5
0.163813	15.2155	1.17779	0.265257	0.629584	-5.76715	Cytoplasmic aconitate hydratase (Aconitase) (EC 4.2.1.3) (Citrate hydro-lyase) (Ferritin repressor protein) (Iron regulatory protein 1) (IRP1) (Iron-responsive element-binding protein 1) (IRE-BP 1)	ACOC_HUMAN	SUBCELLULAR LOCATION: Cytoplasm.	ACO1	P21399	32
0.163149	15.9469	1.13186	0.283239	0.649515	-5.81729	AP-3 complex subunit sigma-1 (AP-3 complex subunit sigma-3A) (Adaptor-related protein complex 3 subunit sigma-1) (Clathrin-associated/assembly/adaptor protein, small 3) (Sigma-3A-adaptin) (Sigma3A-adaptin) (Sigma-adaptin 3a)	AP3S1_HUMAN	SUBCELLULAR LOCATION: Golgi apparatus. Cytoplasmic vesicle membrane; Peripheral membrane protein; Cytoplasmic side. Note=Component of the coat surrounding the cytoplasmic face of coated vesicles located at the Golgi complex.	AP3S1	Q92572	3
0.163113	14.8262	0.818404	0.431568	0.752125	-6.11571	Fibrillin-1 [Cleaved into: Asprosin]	FBN1_HUMAN	SUBCELLULAR LOCATION: Secreted {ECO:0000269|PubMed:24982166}. Note=Fibrillin-1 and Asprosin chains are still linked together during the secretion from cells, but are subsequently separated by furin (PubMed:24982166). {ECO:0000269|PubMed:24982166}.; SUBCELLULAR LOCATION: Asprosin: Secreted {ECO:0000269|PubMed:27087445}. Note=Secreted into the plasma. {ECO:0000269|PubMed:27087445}.; SUBCELLULAR LOC…	FBN1	P35555	70
0.162831	13.3506	1.22735	0.24688	0.613392	-5.71136	Serine/threonine-protein kinase MARK2 (EC 2.7.11.1) (EC 2.7.11.26) (ELKL motif kinase 1) (EMK-1) (MAP/microtubule affinity-regulating kinase 2) (PAR1 homolog) (PAR1 homolog b) (Par-1b) (Par1b)	MARK2_HUMAN	SUBCELLULAR LOCATION: Cell membrane; Peripheral membrane protein. Cytoplasm. Lateral cell membrane. Cytoplasm, cytoskeleton. Cell projection, dendrite {ECO:0000269|PubMed:23666762}. Cytoplasm {ECO:0000269|PubMed:23666762}. Note=Phosphorylation at Thr-596 by PRKCZ/aPKC and subsequent interaction with 14-3-3 protein YWHAZ promotes relocation from the cell membrane to the cytoplasm.	MARK2	Q7KZI7	2
0.162495	14.7842	1.04988	0.317673	0.678971	-5.9029	39S ribosomal protein L40, mitochondrial (L40mt) (MRP-L40) (Mitochondrial large ribosomal subunit protein mL40) (Nuclear localization signal-containing protein deleted in velocardiofacial syndrome) (Up-regulated in metastasis)	RM40_HUMAN	SUBCELLULAR LOCATION: Mitochondrion {ECO:0000269|PubMed:25278503, ECO:0000269|PubMed:25838379}.	MRPL40	Q9NQ50	5
0.162266	14.3105	0.758226	0.465233	0.776114	-6.16354	Intercellular adhesion molecule 1 (ICAM-1) (Major group rhinovirus receptor) (CD antigen CD54)	ICAM1_HUMAN	SUBCELLULAR LOCATION: Membrane; Single-pass type I membrane protein.	ICAM1	P05362	3
0.162253	13.6928	1.06355	0.311721	0.67275	-5.88898	GTPase IMAP family member 8 (Immune-associated nucleotide-binding protein 9) (IAN-9) (Protein IanT)	GIMA8_HUMAN	SUBCELLULAR LOCATION: Endoplasmic reticulum {ECO:0000250}. Golgi apparatus {ECO:0000250}. Mitochondrion {ECO:0000250}. Cytoplasm, cytosol {ECO:0000269|PubMed:23454188}.	GIMAP8	Q8ND71	8
0.162232	14.986	0.90052	0.388319	0.726954	-6.04532	ADP-ribosylation factor GTPase-activating protein 2 (ARF GAP 2) (GTPase-activating protein ZNF289) (Zinc finger protein 289)	ARFG2_HUMAN	SUBCELLULAR LOCATION: Cytoplasm {ECO:0000269|PubMed:17760859}. Golgi apparatus membrane {ECO:0000269|PubMed:17760859}; Peripheral membrane protein {ECO:0000269|PubMed:17760859}; Cytoplasmic side {ECO:0000269|PubMed:17760859}. Note=Also found on peripheral punctate structures likely to be endoplasmic reticulum-Golgi intermediate compartment.	ARFGAP2	Q8N6H7	5
0.162101	14.3643	0.448639	0.66294	0.886482	-6.35614	Procollagen-lysine,2-oxoglutarate 5-dioxygenase 1 (EC 1.14.11.4) (Lysyl hydroxylase 1) (LH1)	PLOD1_HUMAN	SUBCELLULAR LOCATION: Rough endoplasmic reticulum membrane; Peripheral membrane protein; Lumenal side.	PLOD1	Q02809	6
0.161859	15.856	0.679164	0.511938	0.806787	-6.2214	Actin-related protein 2/3 complex subunit 1B (Arp2/3 complex 41 kDa subunit) (p41-ARC)	ARC1B_HUMAN	SUBCELLULAR LOCATION: Cytoplasm, cytoskeleton {ECO:0000269|PubMed:11741539, ECO:0000269|PubMed:9230079}.	ARPC1B	O15143	5
0.161322	12.7522	0.801396	0.440915	0.757845	-6.12955	Zinc finger CCCH domain-containing protein 4	ZC3H4_HUMAN		ZC3H4	Q9UPT8	2
0.161272	14.3117	0.805729	0.438521	0.755784	-6.12605	Phytanoyl-CoA dioxygenase domain-containing protein 1 (EC 1.-.-.-)	PHYD1_HUMAN		PHYHD1	Q5SRE7	3
0.160891	15.0528	1.05377	0.31597	0.676808	-5.89895	Armadillo repeat-containing X-linked protein 2 (ARM protein lost in epithelial cancers on chromosome X 2) (Protein ALEX2)	ARMX2_HUMAN	SUBCELLULAR LOCATION: Mitochondrion {ECO:0000250|UniProtKB:Q6A058}. Mitochondrion outer membrane {ECO:0000250|UniProtKB:Q8BHS6}; Single-pass membrane protein {ECO:0000255}.	ARMCX2	Q7L311	5
0.160236	14.3497	0.704958	0.496396	0.798223	-6.20315	Sodium channel protein type 7 subunit alpha (Putative voltage-gated sodium channel subunit alpha Nax) (Sodium channel protein cardiac and skeletal muscle subunit alpha) (Sodium channel protein type VII subunit alpha)	SCN7A_HUMAN	SUBCELLULAR LOCATION: Cell membrane {ECO:0000250|UniProtKB:D0E0C2}; Multi-pass membrane protein {ECO:0000250|UniProtKB:D0E0C2}.	SCN7A	Q01118	2
0.16002	13.8641	0.800912	0.441183	0.757845	-6.12994	Pterin-4-alpha-carbinolamine dehydratase (PHS) (EC 4.2.1.96) (4-alpha-hydroxy-tetrahydropterin dehydratase) (Dimerization cofactor of hepatocyte nuclear factor 1-alpha) (DCoH) (Dimerization cofactor of HNF1) (Phenylalanine hydroxylase-stimulating protein) (Pterin carbinolamine dehydratase) (PCD)	PHS_HUMAN	SUBCELLULAR LOCATION: Cytoplasm. Nucleus. Note=Cytoplasmic and/or nuclear.	PCBD1	P61457	3
0.159793	13.2196	0.527036	0.60928	0.85973	-6.31615	Protein POF1B (Premature ovarian failure protein 1B)	POF1B_HUMAN	SUBCELLULAR LOCATION: Cell junction, tight junction {ECO:0000269|PubMed:21940798}.	POF1B	Q8WVV4	7
0.159739	14.2275	0.905251	0.385923	0.726403	-6.04109	Hypoxia-inducible factor 1-alpha inhibitor (EC 1.14.11.30) (EC 1.14.11.n4) (Factor inhibiting HIF-1) (FIH-1) (Hypoxia-inducible factor asparagine hydroxylase)	HIF1N_HUMAN	SUBCELLULAR LOCATION: Nucleus. Cytoplasm. Cytoplasm, perinuclear region. Note=Mainly cytoplasmic localization, but interaction with NOTCH1 results in nuclear localization and interaction with ABPA3 results in perinuclear localization in macrophages.	HIF1AN	Q9NWT6	2
0.159692	14.9506	1.33724	0.209793	0.570998	-5.58172	Mitofusin-1 (EC 3.6.5.-) (Fzo homolog) (Transmembrane GTPase MFN1)	MFN1_HUMAN	SUBCELLULAR LOCATION: Mitochondrion outer membrane {ECO:0000269|PubMed:12759376, ECO:0000305|PubMed:27920125}; Multi-pass membrane protein {ECO:0000305|PubMed:12759376}.; SUBCELLULAR LOCATION: Isoform 2: Cytoplasm {ECO:0000269|PubMed:11751411}.	MFN1	Q8IWA4	10
0.159604	15.5779	1.54965	0.151245	0.511163	-5.31002	Acylphosphatase-1 (EC 3.6.1.7) (Acylphosphatase, erythrocyte isozyme) (Acylphosphatase, organ-common type isozyme) (Acylphosphate phosphohydrolase 1)	ACYP1_HUMAN		ACYP1	P07311	4
0.159493	14.4978	1.03332	0.325	0.682031	-5.91958	1-phosphatidylinositol 4,5-bisphosphate phosphodiesterase beta-3 (EC 3.1.4.11) (Phosphoinositide phospholipase C-beta-3) (Phospholipase C-beta-3) (PLC-beta-3)	PLCB3_HUMAN	SUBCELLULAR LOCATION: Membrane; Peripheral membrane protein.	PLCB3	Q01970	6
0.158993	16.1005	0.925171	0.375947	0.715928	-6.02307	Glutathione reductase, mitochondrial (GR) (GRase) (EC 1.8.1.7)	GSHR_HUMAN	SUBCELLULAR LOCATION: Isoform Mitochondrial: Mitochondrion.; SUBCELLULAR LOCATION: Isoform Cytoplasmic: Cytoplasm.	GSR	P00390	10
0.158669	16.5772	1.28638	0.226343	0.591416	-5.64271	Transmembrane protein 141	TM141_HUMAN	SUBCELLULAR LOCATION: Membrane {ECO:0000305}; Multi-pass membrane protein {ECO:0000305}.	TMEM141	Q96I45	2
0.158574	14.9754	1.04744	0.318745	0.679781	-5.90537	Nucleosome assembly protein 1-like 1 (NAP-1-related protein) (hNRP)	NP1L1_HUMAN	SUBCELLULAR LOCATION: Nucleus {ECO:0000269|PubMed:17081065}. Melanosome {ECO:0000269|PubMed:17081065}. Note=Identified by mass spectrometry in melanosome fractions from stage I to stage IV.	NAP1L1	P55209	4
0.158253	15.4819	1.17398	0.266713	0.630171	-5.77137	Blood vessel epicardial substance (hBVES) (Popeye domain-containing protein 1) (Popeye protein 1)	POPD1_HUMAN	SUBCELLULAR LOCATION: Lateral cell membrane {ECO:0000269|PubMed:16188940}. Cell junction, tight junction {ECO:0000269|PubMed:16188940}. Membrane {ECO:0000269|PubMed:26642364}; Multi-pass membrane protein {ECO:0000305}. Cell membrane, sarcolemma {ECO:0000269|PubMed:26642364}. Membrane, caveola {ECO:0000250|UniProtKB:Q9ES83}. Note=Colocalizes with VAMP3 at the cell-cell contact in cardiac and skele…	BVES	Q8NE79	7
0.157762	14.0592	0.900131	0.388517	0.726954	-6.04567	Heat shock protein HSP 90-beta (HSP 90) (Heat shock 84 kDa) (HSP 84) (HSP84)	HS90B_HUMAN	SUBCELLULAR LOCATION: Cytoplasm {ECO:0000269|PubMed:16580629, ECO:0000269|PubMed:18239673, ECO:0000269|PubMed:24880080, ECO:0000269|PubMed:9482106}. Melanosome {ECO:0000269|PubMed:17081065}. Nucleus {ECO:0000269|PubMed:18239673}. Secreted {ECO:0000269|PubMed:20599762}. Cell membrane {ECO:0000269|PubMed:20599762}. Note=Identified by mass spectrometry in melanosome fractions from stage I to stage I…	HSP90AB1	P08238	20
0.157302	16.3833	0.991483	0.344066	0.69641	-5.96073	Acylphosphatase-2 (EC 3.6.1.7) (Acylphosphatase, muscle type isozyme) (Acylphosphate phosphohydrolase 2)	ACYP2_HUMAN		ACYP2	P14621	5
0.157247	16.1268	1.15859	0.272661	0.637126	-5.7883	CAAX prenyl protease 1 homolog (EC 3.4.24.84) (Farnesylated proteins-converting enzyme 1) (FACE-1) (Prenyl protein-specific endoprotease 1) (Zinc metalloproteinase Ste24 homolog)	FACE1_HUMAN	SUBCELLULAR LOCATION: Endoplasmic reticulum membrane {ECO:0000269|PubMed:23539603}; Multi-pass membrane protein {ECO:0000269|PubMed:23539603}. Nucleus inner membrane {ECO:0000269|PubMed:23539603}; Multi-pass membrane protein {ECO:0000269|PubMed:23539603}.	ZMPSTE24	O75844	4
0.157229	15.0377	1.31746	0.216107	0.579734	-5.60564	Serine/threonine-protein kinase 38-like (EC 2.7.11.1) (NDR2 protein kinase) (Nuclear Dbf2-related kinase 2)	ST38L_HUMAN	SUBCELLULAR LOCATION: Cytoplasm. Cytoplasm, cytoskeleton. Membrane. Note=Associated with the actin cytoskeleton. Co-localizes with STK24/MST3 in the membrane.	STK38L	Q9Y2H1	2
0.157126	13.3504	1.00121	0.339561	0.695073	-5.95128	Ras-related protein Rap-2b	RAP2B_HUMAN	SUBCELLULAR LOCATION: Recycling endosome membrane {ECO:0000269|PubMed:16540189}; Lipid-anchor {ECO:0000269|PubMed:16540189}; Cytoplasmic side {ECO:0000269|PubMed:16540189}. Note=Associated with red blood cells-released vesicles.	RAP2B	P61225	2
0.157098	15.2772	1.21034	0.253066	0.619554	-5.7307	26S proteasome non-ATPase regulatory subunit 1 (26S proteasome regulatory subunit RPN2) (26S proteasome regulatory subunit S1) (26S proteasome subunit p112)	PSMD1_HUMAN		PSMD1	Q99460	20
0.15702	14.2209	1.01362	0.333878	0.690159	-5.93913	Lysosome-associated membrane glycoprotein 2 (LAMP-2) (Lysosome-associated membrane protein 2) (CD107 antigen-like family member B) (LGP-96) (CD antigen CD107b)	LAMP2_HUMAN	SUBCELLULAR LOCATION: Cell membrane {ECO:0000269|PubMed:17897319, ECO:0000269|PubMed:2912382}; Single-pass type I membrane protein {ECO:0000255|PROSITE-ProRule:PRU00740, ECO:0000269|PubMed:17897319}. Endosome membrane {ECO:0000269|PubMed:17897319}; Single-pass type I membrane protein {ECO:0000255|PROSITE-ProRule:PRU00740, ECO:0000269|PubMed:17897319}. Lysosome membrane {ECO:0000255|PROSITE-ProRul…	LAMP2	P13473	3
0.156782	15.274	1.2201	0.249502	0.616601	-5.71963	Ubiquitin domain-containing protein UBFD1 (Ubiquitin-binding protein homolog)	UBFD1_HUMAN		UBFD1	O14562	5
0.15665	14.4145	1.00399	0.338281	0.694265	-5.94857	28S ribosomal protein S26, mitochondrial (MRP-S26) (S26mt) (28S ribosomal protein S13, mitochondrial) (MRP-S13) (S13mt) (Mitochondrial small ribosomal subunit protein mS26)	RT26_HUMAN	SUBCELLULAR LOCATION: Mitochondrion {ECO:0000269|PubMed:25838379}.	MRPS26	Q9BYN8	11
0.156567	15.7882	1.14122	0.279497	0.644816	-5.80719	Prefoldin subunit 4 (Protein C-1)	PFD4_HUMAN	SUBCELLULAR LOCATION: Nucleus {ECO:0000269|PubMed:17936702}. Cytoplasm {ECO:0000269|PubMed:17936702}. Mitochondrion {ECO:0000269|PubMed:17936702}.	PFDN4	Q9NQP4	3
0.156513	15.0647	1.00036	0.339953	0.695249	-5.95211	Uncharacterized protein C1orf198	CA198_HUMAN	SUBCELLULAR LOCATION: Cytoplasm {ECO:0000269|PubMed:22361696}.	C1orf198	Q9H425	3
0.156375	14.7377	1.30052	0.221636	0.58694	-5.62592	Actin, alpha cardiac muscle 1 (Alpha-cardiac actin) [Cleaved into: Actin, alpha cardiac muscle 1, intermediate form]	ACTC_HUMAN	SUBCELLULAR LOCATION: Cytoplasm, cytoskeleton.	ACTC1	P68032	4
0.156125	15.4404	0.770735	0.458099	0.771763	-6.15386	Protein RCC2 (RCC1-like protein TD-60) (Telophase disk protein of 60 kDa)	RCC2_HUMAN	SUBCELLULAR LOCATION: Nucleus, nucleolus. Chromosome, centromere. Cytoplasm, cytoskeleton, spindle. Note=Appears in the nucleus at G2, then concentrates at the inner centromere region of chromosomes during prophase. Redistributes to the midzone of the mitotic spindle during anaphase. Here, the protein covers the entire equatorial diameter from cortex to cortex.	RCC2	Q9P258	3
0.156056	16.4667	1.35316	0.204824	0.566995	-5.56229	Iron-sulfur cluster assembly 1 homolog, mitochondrial (HESB-like domain-containing protein 2) (Iron-sulfur assembly protein IscA) (hIscA)	ISCA1_HUMAN	SUBCELLULAR LOCATION: Mitochondrion {ECO:0000269|PubMed:15262227, ECO:0000269|PubMed:22323289}.	ISCA1	Q9BUE6	2
0.155698	16.762	1.17428	0.266599	0.630171	-5.77104	PEST proteolytic signal-containing nuclear protein (PCNP) (PEST-containing nuclear protein)	PCNP_HUMAN	SUBCELLULAR LOCATION: Nucleus {ECO:0000269|PubMed:12176013}.	PCNP	Q8WW12	3
0.155534	15.5722	1.1909	0.260293	0.626655	-5.75256	Polyribonucleotide nucleotidyltransferase 1, mitochondrial (EC 2.7.7.8) (3'-5' RNA exonuclease OLD35) (PNPase old-35) (Polynucleotide phosphorylase 1) (PNPase 1) (Polynucleotide phosphorylase-like protein)	PNPT1_HUMAN	SUBCELLULAR LOCATION: Cytoplasm. Mitochondrion. Mitochondrion intermembrane space; Peripheral membrane protein.	PNPT1	Q8TCS8	18
0.155111	15.6078	0.612809	0.55323	0.829106	-6.26546	Aldose 1-epimerase (EC 5.1.3.3) (Galactose mutarotase)	GALM_HUMAN	SUBCELLULAR LOCATION: Cytoplasm {ECO:0000305}.	GALM	Q96C23	2
0.154876	16.3488	0.546493	0.596312	0.853555	-6.30528	Short-chain specific acyl-CoA dehydrogenase, mitochondrial (SCAD) (EC 1.3.8.1) (Butyryl-CoA dehydrogenase)	ACADS_HUMAN	SUBCELLULAR LOCATION: Mitochondrion matrix.	ACADS	P16219	19
0.154338	16.0782	0.855219	0.411793	0.74121	-6.08487	Microtubule-associated protein RP/EB family member 2 (APC-binding protein EB2) (End-binding protein 2) (EB2)	MARE2_HUMAN	SUBCELLULAR LOCATION: Cytoplasm, cytoskeleton {ECO:0000269|PubMed:10188731}. Note=Associated with the microtubule network. Accumulates at the plus end of microtubules.	MAPRE2	Q15555	6
0.15431	16.1117	1.16143	0.271557	0.63547	-5.78519	Phosphoglucomutase-1 (PGM 1) (EC 5.4.2.2) (Glucose phosphomutase 1)	PGM1_HUMAN	SUBCELLULAR LOCATION: Isoform 1: Cytoplasm.	PGM1	P36871	28
0.154162	14.792	0.835671	0.422215	0.747345	-6.10139	60S ribosomal protein L14 (CAG-ISL 7) (Large ribosomal subunit protein eL14)	RL14_HUMAN		RPL14	P50914	4
0.154146	15.0407	0.422366	0.6814	0.894899	-6.36816	Transferrin receptor protein 1 (TR) (TfR) (TfR1) (Trfr) (T9) (p90) (CD antigen CD71) [Cleaved into: Transferrin receptor protein 1, serum form (sTfR)]	TFR1_HUMAN	SUBCELLULAR LOCATION: Cell membrane {ECO:0000269|PubMed:17081065}; Single-pass type II membrane protein {ECO:0000269|PubMed:17081065}. Melanosome {ECO:0000269|PubMed:17081065}. Note=Identified by mass spectrometry in melanosome fractions from stage I to stage IV. {ECO:0000269|PubMed:17081065}.; SUBCELLULAR LOCATION: Transferrin receptor protein 1, serum form: Secreted {ECO:0000269|PubMed:17081065…	TFRC	P02786	12
0.153798	14.7544	0.86981	0.404128	0.737917	-6.07232	dCTP pyrophosphatase 1 (EC 3.6.1.12) (Deoxycytidine-triphosphatase 1) (dCTPase 1) (RS21C6) (XTP3-transactivated gene A protein)	DCTP1_HUMAN	SUBCELLULAR LOCATION: Mitochondrion {ECO:0000269|PubMed:24467396}. Nucleus {ECO:0000269|PubMed:24467396}. Cytoplasm, cytosol {ECO:0000269|PubMed:24467396}.	DCTPP1	Q9H773	3
0.153751	14.901	0.67129	0.51674	0.807946	-6.22684	Aminoacylase-1 (ACY-1) (EC 3.5.1.14) (N-acyl-L-amino-acid amidohydrolase)	ACY1_HUMAN	SUBCELLULAR LOCATION: Cytoplasm.	ACY1	Q03154	10
0.153439	15.1228	1.09099	0.300027	0.662921	-5.86061	Fibroblast growth factor 12 (FGF-12) (Fibroblast growth factor homologous factor 1) (FHF-1) (Myocyte-activating factor)	FGF12_HUMAN	SUBCELLULAR LOCATION: Nucleus {ECO:0000305}.	FGF12	P61328	2
0.152531	14.0393	0.778561	0.453673	0.768266	-6.14774	Uridine 5'-monophosphate synthase (UMP synthase) [Includes: Orotate phosphoribosyltransferase (OPRT) (OPRTase) (EC 2.4.2.10); Orotidine 5'-phosphate decarboxylase (ODC) (EC 4.1.1.23) (OMPdecase)]	UMPS_HUMAN		UMPS	P11172	4
0.152128	14.0035	1.24627	0.240137	0.605671	-5.68961	Transmembrane protein 192	TM192_HUMAN	SUBCELLULAR LOCATION: Lysosome membrane {ECO:0000269|PubMed:17897319, ECO:0000269|PubMed:20370317}; Multi-pass membrane protein {ECO:0000269|PubMed:17897319}. Late endosome {ECO:0000269|PubMed:20370317}.	TMEM192	Q8IY95	2
0.152041	14.5703	1.23435	0.244367	0.610333	-5.70334	Cullin-2 (CUL-2)	CUL2_HUMAN		CUL2	Q13617	7
0.151637	14.59	0.866421	0.405899	0.737917	-6.07525	Heterogeneous nuclear ribonucleoprotein Q (hnRNP Q) (Glycine- and tyrosine-rich RNA-binding protein) (GRY-RBP) (NS1-associated protein 1) (Synaptotagmin-binding, cytoplasmic RNA-interacting protein)	HNRPQ_HUMAN	SUBCELLULAR LOCATION: Cytoplasm {ECO:0000269|PubMed:11574476, ECO:0000269|PubMed:17289661, ECO:0000269|PubMed:19029303}. Microsome {ECO:0000250|UniProtKB:Q7TMK9}. Endoplasmic reticulum {ECO:0000250}. Nucleus {ECO:0000250|UniProtKB:Q7TMK9}. Note=The tyrosine phosphorylated form bound to RNA is found in microsomes (By similarity). Localized in cytoplasmic mRNP granules containing untranslated mRNAs…	SYNCRIP	O60506	9
0.151625	15.7805	1.16935	0.26849	0.63237	-5.77648	Adipocyte plasma membrane-associated protein (Protein BSCv)	APMAP_HUMAN	SUBCELLULAR LOCATION: Membrane {ECO:0000269|PubMed:18513186}; Single-pass type II membrane protein {ECO:0000269|PubMed:18513186}.	APMAP	Q9HDC9	9
0.151433	16.2021	1.14493	0.278028	0.643611	-5.80318	B-cell receptor-associated protein 31 (BCR-associated protein 31) (Bap31) (6C6-AG tumor-associated antigen) (Protein CDM) (p28)	BAP31_HUMAN	SUBCELLULAR LOCATION: Endoplasmic reticulum membrane {ECO:0000269|PubMed:9334338, ECO:0000269|PubMed:9396746}; Multi-pass membrane protein {ECO:0000255}. Endoplasmic reticulum-Golgi intermediate compartment membrane {ECO:0000269|PubMed:11042173, ECO:0000269|PubMed:9396746}; Multi-pass membrane protein {ECO:0000255}. Note=May shuttle between the ER and the intermediate compartment/cis-Golgi comple…	BCAP31	P51572	10
0.151425	16.6754	1.05214	0.316684	0.677228	-5.90061	Importin subunit alpha-3 (Importin alpha Q1) (Qip1) (Karyopherin subunit alpha-4)	IMA3_HUMAN	SUBCELLULAR LOCATION: Cytoplasm {ECO:0000250}. Nucleus {ECO:0000250}.	KPNA4	O00629	3
0.15141	15.8053	0.794292	0.444858	0.759618	-6.13526	U1 small nuclear ribonucleoprotein C (U1 snRNP C) (U1-C) (U1C)	RU1C_HUMAN	SUBCELLULAR LOCATION: Nucleus {ECO:0000255|HAMAP-Rule:MF_03153}.	SNRPC	P09234	2
0.151276	15.3434	0.854755	0.412038	0.74121	-6.08527	Calponin-3 (Calponin, acidic isoform)	CNN3_HUMAN		CNN3	Q15417	6
0.15091	16.3263	0.869083	0.404507	0.737917	-6.07295	Long-chain-fatty-acid--CoA ligase 1 (EC 6.2.1.3) (Acyl-CoA synthetase 1) (ACS1) (Long-chain acyl-CoA synthetase 1) (LACS 1) (Long-chain acyl-CoA synthetase 2) (LACS 2) (Long-chain fatty acid-CoA ligase 2) (Palmitoyl-CoA ligase 1) (Palmitoyl-CoA ligase 2)	ACSL1_HUMAN	SUBCELLULAR LOCATION: Mitochondrion outer membrane {ECO:0000250}; Single-pass type III membrane protein {ECO:0000250}. Peroxisome membrane {ECO:0000250}; Single-pass type III membrane protein {ECO:0000250}. Microsome membrane {ECO:0000250}; Single-pass type III membrane protein {ECO:0000250}. Endoplasmic reticulum membrane {ECO:0000250}; Single-pass type III membrane protein {ECO:0000250}.	ACSL1	P33121	34
0.150747	14.8933	0.89556	0.390843	0.728797	-6.04974	Xaa-Pro dipeptidase (X-Pro dipeptidase) (EC 3.4.13.9) (Imidodipeptidase) (Peptidase D) (Proline dipeptidase) (Prolidase)	PEPD_HUMAN		PEPD	P12955	5
0.150675	15.949	0.833477	0.423396	0.747345	-6.10322	28S ribosomal protein S25, mitochondrial (MRP-S25) (S25mt) (Mitochondrial small ribosomal subunit protein mS25)	RT25_HUMAN	SUBCELLULAR LOCATION: Mitochondrion {ECO:0000269|PubMed:25838379}.	MRPS25	P82663	4
0.150594	14.6195	1.11983	0.288104	0.653524	-5.83017	Ras GTPase-activating protein-binding protein 2 (G3BP-2) (GAP SH3 domain-binding protein 2)	G3BP2_HUMAN	SUBCELLULAR LOCATION: Cytoplasm.	G3BP2	Q9UN86	7
0.150506	15.735	0.641981	0.534847	0.816917	-6.2466	Methionine aminopeptidase 2 (MAP 2) (MetAP 2) (EC 3.4.11.18) (Initiation factor 2-associated 67 kDa glycoprotein) (p67) (p67eIF2) (Peptidase M)	MAP2_HUMAN	SUBCELLULAR LOCATION: Cytoplasm {ECO:0000255|HAMAP-Rule:MF_03175, ECO:0000269|PubMed:21537465}. Note=About 30% of expressed METAP2 associates with polysomes.	METAP2	P50579	4
0.150074	15.1763	1.04104	0.32157	0.682031	-5.91183	NADH-cytochrome b5 reductase 3 (B5R) (Cytochrome b5 reductase) (EC 1.6.2.2) (Diaphorase-1) [Cleaved into: NADH-cytochrome b5 reductase 3 membrane-bound form; NADH-cytochrome b5 reductase 3 soluble form]	NB5R3_HUMAN	SUBCELLULAR LOCATION: Isoform 1: Endoplasmic reticulum membrane; Lipid-anchor; Cytoplasmic side. Mitochondrion outer membrane; Lipid-anchor; Cytoplasmic side.; SUBCELLULAR LOCATION: Isoform 2: Cytoplasm. Note=Produces the soluble form found in erythrocytes.	CYB5R3	P00387	17
0.149989	15.5444	1.27686	0.229558	0.594322	-5.65394	Insulin-degrading enzyme (EC 3.4.24.56) (Abeta-degrading protease) (Insulin protease) (Insulinase) (Insulysin)	IDE_HUMAN	SUBCELLULAR LOCATION: Cytoplasm. Cell membrane. Secreted {ECO:0000250}. Note=Present at the cell surface of neuron cells. The membrane-associated isoform is approximately 5 kDa larger than the known cytosolic isoform.	IDE	P14735	16
0.149742	15.7118	0.948317	0.364588	0.70944	-6.00172	Secretory carrier-associated membrane protein 2 (Secretory carrier membrane protein 2)	SCAM2_HUMAN	SUBCELLULAR LOCATION: Golgi apparatus, trans-Golgi network membrane {ECO:0000269|PubMed:15840657}; Multi-pass membrane protein {ECO:0000269|PubMed:15840657}. Recycling endosome membrane {ECO:0000269|PubMed:15840657}; Multi-pass membrane protein {ECO:0000269|PubMed:15840657}.	SCAMP2	O15127	2
0.149565	17.3796	1.4468	0.177554	0.541051	-5.44485	Vacuolar protein sorting-associated protein 29 (hVPS29) (PEP11 homolog) (Vesicle protein sorting 29)	VPS29_HUMAN	SUBCELLULAR LOCATION: Cytoplasm. Membrane; Peripheral membrane protein. Endosome membrane {ECO:0000250|UniProtKB:Q9QZ88}; Peripheral membrane protein {ECO:0000250|UniProtKB:Q9QZ88}. Early endosome {ECO:0000305}. Late endosome {ECO:0000305}.	VPS29	Q9UBQ0	4
0.149241	14.7077	0.946242	0.365596	0.709484	-6.00365	Ras-related protein Rab-8B	RAB8B_HUMAN	SUBCELLULAR LOCATION: Cell membrane {ECO:0000305}; Lipid-anchor {ECO:0000305}; Cytoplasmic side {ECO:0000305}. Cytoplasmic vesicle, phagosome {ECO:0000269|PubMed:21255211}. Cytoplasmic vesicle, phagosome membrane {ECO:0000269|PubMed:21255211}; Lipid-anchor {ECO:0000269|PubMed:21255211}; Cytoplasmic side {ECO:0000269|PubMed:21255211}. Note=Recruited to phagosomes containing S.aureus or M.tuberculo…	RAB8B	Q92930	3
0.149102	13.8621	1.02785	0.327445	0.683469	-5.92503	Splicing factor U2AF 35 kDa subunit-like protein (U2 small nuclear RNA auxiliary factor 1-like protein 5)	U2AF5_HUMAN	SUBCELLULAR LOCATION: Nucleus {ECO:0000250|UniProtKB:Q01081}. Nucleus speckle {ECO:0000250|UniProtKB:Q01081}.	U2AF1L5	P0DN76	2
0.14848	15.7064	1.27054	0.231711	0.596305	-5.66136	Metaxin-1 (Mitochondrial outer membrane import complex protein 1)	MTX1_HUMAN	SUBCELLULAR LOCATION: Membrane {ECO:0000305}; Single-pass type I membrane protein {ECO:0000305}. Mitochondrion outer membrane {ECO:0000250}.	MTX1	Q13505	5
0.147887	15.6464	1.23792	0.243093	0.608206	-5.69924	Ester hydrolase C11orf54 (EC 3.1.-.-)	CK054_HUMAN	SUBCELLULAR LOCATION: Nucleus {ECO:0000269|PubMed:16522806}.	C11orf54	Q9H0W9	3
0.146851	16.2768	1.02905	0.326908	0.683439	-5.92384	4-trimethylaminobutyraldehyde dehydrogenase (TMABADH) (EC 1.2.1.47) (Aldehyde dehydrogenase E3 isozyme) (Aldehyde dehydrogenase family 9 member A1) (EC 1.2.1.3) (Gamma-aminobutyraldehyde dehydrogenase) (EC 1.2.1.19) (R-aminobutyraldehyde dehydrogenase) [Cleaved into: 4-trimethylaminobutyraldehyde dehydrogenase, N-terminally processed]	AL9A1_HUMAN	SUBCELLULAR LOCATION: Cytoplasm {ECO:0000250}.	ALDH9A1	P49189	18
0.146552	12.9628	0.659094	0.52423	0.810693	-6.23516	Succinate dehydrogenase assembly factor 2, mitochondrial (SDH assembly factor 2) (SDHAF2)	SDHF2_HUMAN	SUBCELLULAR LOCATION: Mitochondrion matrix {ECO:0000255|HAMAP-Rule:MF_03057, ECO:0000269|PubMed:19628817}.	SDHAF2	Q9NX18	2
0.14637	15.7962	0.484771	0.637936	0.871893	-6.33847	Polypeptide N-acetylgalactosaminyltransferase 2 (EC 2.4.1.41) (Polypeptide GalNAc transferase 2) (GalNAc-T2) (pp-GaNTase 2) (Protein-UDP acetylgalactosaminyltransferase 2) (UDP-GalNAc:polypeptide N-acetylgalactosaminyltransferase 2) [Cleaved into: Polypeptide N-acetylgalactosaminyltransferase 2 soluble form]	GALT2_HUMAN	SUBCELLULAR LOCATION: Golgi apparatus, Golgi stack membrane {ECO:0000269|PubMed:9394011}; Single-pass type II membrane protein {ECO:0000269|PubMed:9394011}. Secreted {ECO:0000269|PubMed:9394011}. Note=Resides preferentially in the trans and medial parts of the Golgi stack. A secreted form also exists.	GALNT2	Q10471	3
0.146343	14.9151	0.772596	0.457044	0.770648	-6.15241	EH domain-containing protein 3 (PAST homolog 3)	EHD3_HUMAN	SUBCELLULAR LOCATION: Recycling endosome membrane {ECO:0000269|PubMed:17233914}; Peripheral membrane protein {ECO:0000305}; Cytoplasmic side {ECO:0000305}. Cell membrane {ECO:0000269|PubMed:17233914}; Peripheral membrane protein {ECO:0000305}; Cytoplasmic side {ECO:0000305}. Cell projection, cilium membrane {ECO:0000269|PubMed:25686250}; Peripheral membrane protein {ECO:0000305}; Cytoplasmic side…	EHD3	Q9NZN3	7
0.146066	15.0149	0.925434	0.375817	0.715928	-6.02283	Coiled-coil domain-containing protein 6 (Papillary thyroid carcinoma-encoded protein) (Protein H4)	CCDC6_HUMAN	SUBCELLULAR LOCATION: Cytoplasm. Cytoplasm, cytoskeleton {ECO:0000305}. Note=May be a cytoskeletal protein.	CCDC6	Q16204	6
0.145809	15.8078	1.13395	0.282399	0.649469	-5.81504	Leukotriene A-4 hydrolase (LTA-4 hydrolase) (EC 3.3.2.6) (Leukotriene A(4) hydrolase)	LKHA4_HUMAN	SUBCELLULAR LOCATION: Cytoplasm.	LTA4H	P09960	19
0.145609	14.9445	0.651817	0.52873	0.812492	-6.24006	Plasminogen (EC 3.4.21.7) [Cleaved into: Plasmin heavy chain A; Activation peptide; Angiostatin; Plasmin heavy chain A, short form; Plasmin light chain B]	PLMN_HUMAN	SUBCELLULAR LOCATION: Secreted {ECO:0000269|PubMed:10077593, ECO:0000269|PubMed:14699093}. Note=Locates to the cell surface where it is proteolytically cleaved to produce the active plasmin. Interaction with HRG tethers it to the cell surface.	PLG	P00747	11
0.145444	14.8374	0.985984	0.346632	0.698968	-5.96603	Inactive phospholipase C-like protein 2 (PLC-L(2)) (PLC-L2) (Phospholipase C-L2) (Phospholipase C-epsilon-2) (PLC-epsilon-2)	PLCL2_HUMAN	SUBCELLULAR LOCATION: Cytoplasm. Note=Predominantly localized to perinuclear areas in both myoblast and myotube C2C12 cells. {ECO:0000250}.	PLCL2	Q9UPR0	5
0.145385	13.6309	0.89985	0.38866	0.726954	-6.04592	rRNA methyltransferase 1, mitochondrial (EC 2.1.1.-) (16S rRNA (guanosine(1145)-2'-O)-methyltransferase) (16S rRNA [Gm1145] 2'-O-methyltransferase)	MRM1_HUMAN	SUBCELLULAR LOCATION: Mitochondrion {ECO:0000269|PubMed:24036117, ECO:0000269|PubMed:25009282}.	MRM1	Q6IN84	2
0.144846	14.7212	0.794243	0.444886	0.759618	-6.1353	ATP synthase-coupling factor 6, mitochondrial (ATPase subunit F6)	ATP5J_HUMAN	SUBCELLULAR LOCATION: Mitochondrion. Mitochondrion inner membrane.	ATP5J	P18859	8
0.144742	14.4013	0.534057	0.604584	0.85819	-6.31227	Complement C1q subcomponent subunit A	C1QA_HUMAN	SUBCELLULAR LOCATION: Secreted.	C1QA	P02745	2
0.144692	14.8276	1.00359	0.338465	0.694279	-5.94896	Serine/threonine-protein phosphatase 2A 56 kDa regulatory subunit delta isoform (PP2A B subunit isoform B'-delta) (PP2A B subunit isoform B56-delta) (PP2A B subunit isoform PR61-delta) (PP2A B subunit isoform R5-delta)	2A5D_HUMAN	SUBCELLULAR LOCATION: Cytoplasm. Nucleus. Note=Nuclear in interphase, nuclear during mitosis.	PPP2R5D	Q14738	6
0.144546	13.8596	0.792806	0.445686	0.760322	-6.13645	MAP7 domain-containing protein 1 (Arginine/proline-rich coiled-coil domain-containing protein 1) (Proline/arginine-rich coiled-coil domain-containing protein 1)	MA7D1_HUMAN	SUBCELLULAR LOCATION: Cytoplasm, cytoskeleton, spindle {ECO:0000269|PubMed:15561729}.	MAP7D1	Q3KQU3	12
0.144091	14.6196	0.929397	0.373854	0.715247	-6.01921	Partner of Y14 and mago (PYM homolog 1 exon junction complex-associated factor) (Protein wibg homolog)	PYM1_HUMAN	SUBCELLULAR LOCATION: Cytoplasm {ECO:0000269|PubMed:14968132, ECO:0000269|PubMed:18026120}. Nucleus, nucleolus {ECO:0000269|PubMed:14968132}. Nucleus, nucleoplasm {ECO:0000269|PubMed:14968132}. Note=Shuttles between the nucleus and the cytoplasm (PubMed:14968132). Nuclear export is mediated by XPO1/CRM1 (PubMed:14968132). {ECO:0000269|PubMed:14968132}.	PYM1	Q9BRP8	2
0.143986	14.8396	0.872098	0.402935	0.737832	-6.07034	1-phosphatidylinositol 4,5-bisphosphate phosphodiesterase delta-1 (EC 3.1.4.11) (Phosphoinositide phospholipase C-delta-1) (Phospholipase C-III) (PLC-III) (Phospholipase C-delta-1) (PLC-delta-1)	PLCD1_HUMAN		PLCD1	P51178	2
0.143942	15.6158	0.763058	0.462469	0.77432	-6.15982	C->U-editing enzyme APOBEC-2 (EC 3.5.4.36) (mRNA(cytosine(6666)) deaminase 2)	ABEC2_HUMAN		APOBEC2	Q9Y235	5
0.143906	15.8011	0.555195	0.59056	0.850094	-6.30029	Cytochrome c oxidase subunit 6B1 (Cytochrome c oxidase subunit VIb isoform 1) (COX VIb-1)	CX6B1_HUMAN	SUBCELLULAR LOCATION: Mitochondrion intermembrane space {ECO:0000250}.	COX6B1	P14854	8
0.143349	14.7446	0.513144	0.618627	0.86201	-6.32368	Mitochondrial import receptor subunit TOM6 homolog (Overexpressed breast tumor protein) (Translocase of outer membrane 6 kDa subunit homolog)	TOM6_HUMAN	SUBCELLULAR LOCATION: Mitochondrion outer membrane {ECO:0000269|PubMed:18331822}.	TOMM6	Q96B49	2
0.143179	14.4101	0.862186	0.408121	0.738647	-6.0789	Elongin-C (EloC) (Elongin 15 kDa subunit) (RNA polymerase II transcription factor SIII subunit C) (SIII p15) (Transcription elongation factor B polypeptide 1)	ELOC_HUMAN	SUBCELLULAR LOCATION: Nucleus {ECO:0000305}.	ELOC	Q15369	5
0.142963	15.1538	0.838664	0.420608	0.747345	-6.09888	Ras GTPase-activating-like protein IQGAP1 (p195)	IQGA1_HUMAN	SUBCELLULAR LOCATION: Cell membrane {ECO:0000269|PubMed:15355962, ECO:0000269|PubMed:29033352}. Nucleus {ECO:0000269|PubMed:20883816, ECO:0000269|PubMed:29033352}. Cytoplasm {ECO:0000269|PubMed:20883816, ECO:0000269|PubMed:29033352}. Note=Subcellular distribution is regulated by the cell cycle, nuclear levels increase at G1/S phase (PubMed:20883816). {ECO:0000269|PubMed:20883816}.	IQGAP1	P46940	44
0.142873	16.1936	1.17322	0.267002	0.630171	-5.7722	A-kinase anchor protein 1, mitochondrial (A-kinase anchor protein 149 kDa) (AKAP 149) (Dual specificity A-kinase-anchoring protein 1) (D-AKAP-1) (Protein kinase A-anchoring protein 1) (PRKA1) (Spermatid A-kinase anchor protein 84) (S-AKAP84)	AKAP1_HUMAN	SUBCELLULAR LOCATION: Mitochondrion outer membrane {ECO:0000250|UniProtKB:O08715}.	AKAP1	Q92667	12
0.14253	13.4367	1.18775	0.26148	0.626989	-5.75608	Centrosomal protein of 170 kDa (Cep170) (KARP-1-binding protein) (KARP1-binding protein)	CE170_HUMAN	SUBCELLULAR LOCATION: Cytoplasm, cytoskeleton, microtubule organizing center, centrosome, centriole {ECO:0000269|PubMed:15616186, ECO:0000269|PubMed:23386061}. Cytoplasm, cytoskeleton, spindle {ECO:0000269|PubMed:15616186}. Note=Associated with the mature mother centriole. Associated with spindle microtubules during mitosis. Localizes to the distal appendage region of the centriole. {ECO:0000269|…	CEP170	Q5SW79	4
0.141602	15.8759	1.28726	0.226048	0.591416	-5.64167	Mitochondrial carrier homolog 2 (Met-induced mitochondrial protein)	MTCH2_HUMAN	SUBCELLULAR LOCATION: Mitochondrion inner membrane {ECO:0000305}; Multi-pass membrane protein {ECO:0000305}.	MTCH2	Q9Y6C9	5
0.141435	14.4294	1.11276	0.29099	0.655114	-5.83768	GPI-anchor transamidase (GPI transamidase) (EC 3.-.-.-) (GPI8 homolog) (hGPI8) (Phosphatidylinositol-glycan biosynthesis class K protein) (PIG-K)	GPI8_HUMAN	SUBCELLULAR LOCATION: Endoplasmic reticulum membrane {ECO:0000269|PubMed:11483512}; Single-pass type I membrane protein {ECO:0000269|PubMed:11483512}.	PIGK	Q92643	2
0.141371	15.869	0.826186	0.427336	0.750185	-6.10929	Nucleophosmin (NPM) (Nucleolar phosphoprotein B23) (Nucleolar protein NO38) (Numatrin)	NPM_HUMAN	SUBCELLULAR LOCATION: Nucleus, nucleolus {ECO:0000269|PubMed:19208757, ECO:0000269|PubMed:22528486, ECO:0000269|PubMed:25818168, ECO:0000269|PubMed:25956029}. Nucleus, nucleoplasm {ECO:0000269|PubMed:25818168}. Cytoplasm, cytoskeleton, microtubule organizing center, centrosome. Note=Generally nucleolar, but is translocated to the nucleoplasm in case of serum starvation or treatment with anticance…	NPM1	P06748	11
0.14057	15.6567	1.17712	0.265511	0.629584	-5.76789	Mitochondrial proton/calcium exchanger protein (Leucine zipper-EF-hand-containing transmembrane protein 1)	LETM1_HUMAN	SUBCELLULAR LOCATION: Mitochondrion inner membrane {ECO:0000269|PubMed:14706454, ECO:0000269|PubMed:15138253, ECO:0000269|PubMed:18628306, ECO:0000269|PubMed:19797662}; Single-pass membrane protein {ECO:0000269|PubMed:14706454, ECO:0000269|PubMed:15138253, ECO:0000269|PubMed:18628306}.	LETM1	O95202	26
0.140501	15.4682	1.31259	0.217685	0.582373	-5.61149	ADP-ribosylation factor-like protein 2	ARL2_HUMAN	SUBCELLULAR LOCATION: Mitochondrion intermembrane space. Cytoplasm, cytoskeleton, microtubule organizing center, centrosome. Nucleus. Cytoplasm. Note=The complex formed with ARL2BP, ARL2 and SLC25A6 is expressed in mitochondria. The complex formed with ARL2BP, ARL2 and SLC25A4 is expressed in mitochondria (By similarity). Not detected in the Golgi, nucleus and on the mitotic spindle. Centrosome-a…	ARL2	P36404	4
0.140482	14.4279	0.6094	0.555402	0.829477	-6.26761	14 kDa phosphohistidine phosphatase (EC 3.9.1.3) (Phosphohistidine phosphatase 1) (PHPT1) (Protein histidine phosphatase) (PHP) (Protein janus-A homolog)	PHP14_HUMAN	SUBCELLULAR LOCATION: Cytoplasm {ECO:0000250}.	PHPT1	Q9NRX4	5
0.14041	15.5389	0.993046	0.343339	0.69641	-5.95922	Ras-related protein Rab-7a	RAB7A_HUMAN	SUBCELLULAR LOCATION: Cytoplasmic vesicle, phagosome membrane {ECO:0000269|PubMed:12944476, ECO:0000269|PubMed:21255211}; Peripheral membrane protein {ECO:0000305}; Cytoplasmic side {ECO:0000305}. Late endosome membrane {ECO:0000269|PubMed:12944476, ECO:0000269|PubMed:14617358, ECO:0000269|PubMed:16176980, ECO:0000269|PubMed:20028791}; Peripheral membrane protein {ECO:0000305}; Cytoplasmic side {…	RAB7A	P51149	13
0.140336	15.5457	0.809464	0.436465	0.754808	-6.12302	60S ribosomal protein L36 (Large ribosomal subunit protein eL36)	RL36_HUMAN	SUBCELLULAR LOCATION: Cytoplasm, cytosol {ECO:0000269|PubMed:25957688}. Cytoplasm {ECO:0000305|PubMed:23636399, ECO:0000305|PubMed:25901680}. Note=Detected on cytosolic polysomes (PubMed:25957688). {ECO:0000250|UniProtKB:Q2YGT9, ECO:0000269|PubMed:25957688}.	RPL36	Q9Y3U8	5
0.140114	15.6306	0.935018	0.371084	0.712481	-6.01404	NADP-dependent malic enzyme (NADP-ME) (EC 1.1.1.40) (Malic enzyme 1)	MAOX_HUMAN	SUBCELLULAR LOCATION: Cytoplasm {ECO:0000269|PubMed:8187880}.	ME1	P48163	10
0.139961	16.0523	0.8672	0.405492	0.737917	-6.07458	Transgelin-2 (Epididymis tissue protein Li 7e) (SM22-alpha homolog)	TAGL2_HUMAN		TAGLN2	P37802	12
0.139788	15.2231	0.799515	0.441957	0.758248	-6.13107	DnaJ homolog subfamily C member 3 (Endoplasmic reticulum DNA J domain-containing protein 6) (ER-resident protein ERdj6) (ERdj6) (Interferon-induced, double-stranded RNA-activated protein kinase inhibitor) (Protein kinase inhibitor of 58 kDa) (Protein kinase inhibitor p58)	DNJC3_HUMAN	SUBCELLULAR LOCATION: Endoplasmic reticulum {ECO:0000250}.	DNAJC3	Q13217	4
0.139605	15.9779	0.704483	0.49668	0.798351	-6.20349	28S ribosomal protein S10, mitochondrial (MRP-S10) (S10mt) (Mitochondrial small ribosomal subunit protein uS10m)	RT10_HUMAN	SUBCELLULAR LOCATION: Mitochondrion {ECO:0000269|PubMed:25838379}.	MRPS10	P82664	3
0.139398	15.2891	0.712919	0.491659	0.796154	-6.1974	Follistatin-related protein 1 (Follistatin-like protein 1)	FSTL1_HUMAN	SUBCELLULAR LOCATION: Secreted {ECO:0000305}.	FSTL1	Q12841	2
0.139192	13.7995	1.03368	0.324837	0.682031	-5.91921	14-3-3 protein gamma (Protein kinase C inhibitor protein 1) (KCIP-1) [Cleaved into: 14-3-3 protein gamma, N-terminally processed]	1433G_HUMAN	SUBCELLULAR LOCATION: Cytoplasm {ECO:0000250}.	YWHAG	P61981	10
0.139044	15.1827	1.26199	0.234653	0.599305	-5.67136	Uveal autoantigen with coiled-coil domains and ankyrin repeats	UACA_HUMAN	SUBCELLULAR LOCATION: Nucleus {ECO:0000269|PubMed:15358194}. Cytoplasm {ECO:0000269|PubMed:15358194}. Cytoplasm, cytoskeleton {ECO:0000269|PubMed:15358194}. Note=Expressed diffusely in cytoplasm.	UACA	Q9BZF9	9
0.138898	14.2332	0.936062	0.370571	0.712349	-6.01308	55 kDa erythrocyte membrane protein (p55) (Membrane protein, palmitoylated 1)	EM55_HUMAN	SUBCELLULAR LOCATION: Membrane; Lipid-anchor. Cell projection, stereocilium {ECO:0000250}. Note=Colocalizes with WHRN at stereocilium tip during hair cell development (By similarity). Colocalizes with MPP5 in the retina, at the outer limiting membrane (OLM). Colocalizes with WHRN in the retina, at the outer limiting membrane (OLM), outer plexifirm layer (OPL), basal bodies and at the connecting c…	MPP1	Q00013	6
0.137996	14.9175	0.96307	0.357476	0.704206	-5.98788	Ras-related protein Rab-14	RAB14_HUMAN	SUBCELLULAR LOCATION: Recycling endosome {ECO:0000269|PubMed:22595670}. Early endosome membrane {ECO:0000269|PubMed:16962593}; Lipid-anchor {ECO:0000305}; Cytoplasmic side {ECO:0000305}. Golgi apparatus membrane {ECO:0000269|PubMed:16962593}; Lipid-anchor {ECO:0000305}; Cytoplasmic side {ECO:0000305}. Golgi apparatus, trans-Golgi network membrane {ECO:0000269|PubMed:16962593}; Lipid-anchor {ECO:0…	RAB14	P61106	10
0.137866	16.1509	0.78875	0.447951	0.76282	-6.13968	Transmembrane protein 43 (Protein LUMA)	TMM43_HUMAN	SUBCELLULAR LOCATION: Endoplasmic reticulum {ECO:0000250}. Nucleus inner membrane; Multi-pass membrane protein. Note=Retained in the inner nuclear membrane through interaction with EMD and A- and B-lamins. The N- and C-termini are oriented towards the nucleoplasm. The majority of the hydrophilic domain resides in the endoplasmic reticulum lumen (By similarity). {ECO:0000250}.	TMEM43	Q9BTV4	5
0.137824	16.0114	1.12005	0.288014	0.653524	-5.82993	6-phosphogluconate dehydrogenase, decarboxylating (EC 1.1.1.44)	6PGD_HUMAN	SUBCELLULAR LOCATION: Cytoplasm {ECO:0000250}.	PGD	P52209	13
0.137808	14.3986	1.13088	0.283631	0.649515	-5.81834	Non-lysosomal glucosylceramidase (NLGase) (EC 3.2.1.45) (Beta-glucocerebrosidase 2) (Beta-glucosidase 2) (Glucosylceramidase 2)	GBA2_HUMAN	SUBCELLULAR LOCATION: Endoplasmic reticulum membrane {ECO:0000250}; Peripheral membrane protein {ECO:0000250}; Cytoplasmic side {ECO:0000250}. Golgi apparatus membrane {ECO:0000250}; Peripheral membrane protein {ECO:0000250}; Cytoplasmic side {ECO:0000250}. Note=Not localized to lipid rafts. {ECO:0000269|PubMed:17105727}.	GBA2	Q9HCG7	2
0.137709	14.2918	0.530638	0.606869	0.8588	-6.31416	CBP80/20-dependent translation initiation factor	CTIF_HUMAN	SUBCELLULAR LOCATION: Cytoplasm, perinuclear region {ECO:0000269|PubMed:19648179}.	CTIF	O43310	3
0.137521	13.9587	0.443802	0.666321	0.888175	-6.3584	Semaphorin-3C (Semaphorin-E) (Sema E)	SEM3C_HUMAN	SUBCELLULAR LOCATION: Secreted.	SEMA3C	Q99985	4
0.137088	15.0609	0.835033	0.422558	0.747345	-6.10192	CD2-associated protein (Adapter protein CMS) (Cas ligand with multiple SH3 domains)	CD2AP_HUMAN	SUBCELLULAR LOCATION: Cytoplasm, cytoskeleton {ECO:0000269|PubMed:15800069}. Cell projection, ruffle {ECO:0000269|PubMed:10339567}. Cell junction {ECO:0000269|PubMed:22891260}. Note=Colocalizes with F-actin and BCAR1/p130Cas in membrane ruffles (PubMed:10339567). Located at podocyte slit diaphragm between podocyte foot processes (By similarity). During late anaphase and telophase, concentrates in…	CD2AP	Q9Y5K6	6
0.136679	14.1482	0.632738	0.540633	0.823095	-6.25266	Collagen alpha-1(XIV) chain (Undulin)	COEA1_HUMAN	SUBCELLULAR LOCATION: Secreted, extracellular space, extracellular matrix {ECO:0000250|UniProtKB:P32018}.	COL14A1	Q05707	19
0.13619	15.1687	0.975632	0.351502	0.702323	-5.97596	Queuosine salvage protein	QSPP_HUMAN		C9orf64	Q5T6V5	7
0.135905	15.4395	0.995954	0.34199	0.695967	-5.9564	26S proteasome non-ATPase regulatory subunit 3 (26S proteasome regulatory subunit RPN3) (26S proteasome regulatory subunit S3) (Proteasome subunit p58)	PSMD3_HUMAN		PSMD3	O43242	16
0.135895	15.3045	0.833428	0.423422	0.747345	-6.10326	Cytosolic Fe-S cluster assembly factor NUBP1 (Nucleotide-binding protein 1) (NBP 1)	NUBP1_HUMAN	SUBCELLULAR LOCATION: Cytoplasm {ECO:0000255|HAMAP-Rule:MF_03038, ECO:0000269|PubMed:18573874}. Nucleus {ECO:0000250|UniProtKB:Q9R060}. Cell projection {ECO:0000250|UniProtKB:Q9R060}. Cytoplasm, cytoskeleton, cilium axoneme {ECO:0000250|UniProtKB:Q9R060}. Cytoplasm, cytoskeleton, cilium basal body {ECO:0000250|UniProtKB:Q9R060}. Cytoplasm, cytoskeleton, microtubule organizing center {ECO:0000250|…	NUBP1	P53384	3
0.135844	15.6033	1.04617	0.319302	0.680329	-5.90665	Glyceraldehyde-3-phosphate dehydrogenase (GAPDH) (EC 1.2.1.12) (Peptidyl-cysteine S-nitrosylase GAPDH) (EC 2.6.99.-)	G3P_HUMAN	SUBCELLULAR LOCATION: Cytoplasm, cytosol {ECO:0000269|PubMed:12829261}. Nucleus {ECO:0000250}. Cytoplasm, perinuclear region {ECO:0000269|PubMed:12829261}. Membrane {ECO:0000269|PubMed:12829261}. Cytoplasm, cytoskeleton {ECO:0000250}. Note=Translocates to the nucleus following S-nitrosylation and interaction with SIAH1, which contains a nuclear localization signal (By similarity). Postnuclear and…	GAPDH	P04406	26
0.135812	15.5593	0.983216	0.347929	0.700109	-5.9687	Stomatin-like protein 2, mitochondrial (SLP-2) (EPB72-like protein 2) (Paraprotein target 7) (Paratarg-7)	STML2_HUMAN	SUBCELLULAR LOCATION: Cell membrane {ECO:0000269|PubMed:10713127, ECO:0000269|PubMed:18641330, ECO:0000269|PubMed:21746876, ECO:0000269|PubMed:22623988}; Peripheral membrane protein {ECO:0000269|PubMed:10713127}. Mitochondrion {ECO:0000269|PubMed:18641330, ECO:0000269|PubMed:19597348, ECO:0000269|PubMed:22623988}. Mitochondrion inner membrane {ECO:0000269|PubMed:17121834, ECO:0000269|PubMed:18339…	STOML2	Q9UJZ1	13
0.13489	15.5179	0.865819	0.406215	0.737922	-6.07577	Single-stranded DNA-binding protein, mitochondrial (Mt-SSB) (MtSSB) (PWP1-interacting protein 17)	SSBP_HUMAN	SUBCELLULAR LOCATION: Mitochondrion {ECO:0000269|PubMed:18063578}. Mitochondrion matrix, mitochondrion nucleoid {ECO:0000269|PubMed:18063578}.	SSBP1	Q04837	8
0.13428	15.2528	0.972106	0.353171	0.70284	-5.97932	Filamin-B (FLN-B) (ABP-278) (ABP-280 homolog) (Actin-binding-like protein) (Beta-filamin) (Filamin homolog 1) (Fh1) (Filamin-3) (Thyroid autoantigen) (Truncated actin-binding protein) (Truncated ABP)	FLNB_HUMAN	SUBCELLULAR LOCATION: Isoform 1: Cytoplasm, cell cortex. Cytoplasm, cytoskeleton. Cytoplasm, myofibril, sarcomere, Z line. Note=In differentiating myotubes, isoform 1, isoform 2 and isoform 3 are localized diffusely throughout the cytoplasm with regions of enrichment at the longitudinal actin stress fiber. In differentiated tubes, isoform 1 is also detected within the Z-lines.; SUBCELLULAR LOCATI…	FLNB	O75369	40
0.134273	14.9855	1.20693	0.254324	0.619924	-5.73456	ADP-ribosylation factor-like protein 8A (ADP-ribosylation factor-like protein 10B) (Novel small G protein indispensable for equal chromosome segregation 2)	ARL8A_HUMAN	SUBCELLULAR LOCATION: Late endosome membrane. Lysosome membrane.	ARL8A	Q96BM9	4
0.134076	17.0038	0.8694	0.404342	0.737917	-6.07268	Clathrin light chain B (Lcb)	CLCB_HUMAN	SUBCELLULAR LOCATION: Cytoplasmic vesicle membrane; Peripheral membrane protein; Cytoplasmic side. Membrane, coated pit; Peripheral membrane protein; Cytoplasmic side. Note=Cytoplasmic face of coated pits and vesicles.	CLTB	P09497	7
0.13401	14.3914	0.955604	0.361063	0.705223	-5.99491	Sodium/potassium-transporting ATPase subunit beta-3 (Sodium/potassium-dependent ATPase subunit beta-3) (ATPB-3) (CD antigen CD298)	AT1B3_HUMAN	SUBCELLULAR LOCATION: Cell membrane {ECO:0000269|PubMed:17081065}; Single-pass type II membrane protein {ECO:0000269|PubMed:17081065}. Melanosome {ECO:0000269|PubMed:17081065}. Note=Identified by mass spectrometry in melanosome fractions from stage I to stage IV.	ATP1B3	P54709	2
0.133985	16.9468	1.06335	0.311806	0.67275	-5.88918	Hepatoma-derived growth factor (HDGF) (High mobility group protein 1-like 2) (HMG-1L2)	HDGF_HUMAN	SUBCELLULAR LOCATION: Cytoplasm. Nucleus.	HDGF	P51858	7
0.13387	14.4245	0.55918	0.587936	0.849518	-6.29799	E3 ubiquitin-protein ligase RBX1 (EC 2.3.2.27) (EC 2.3.2.32) (E3 ubiquitin-protein transferase RBX1) (Protein ZYP) (RING finger protein 75) (RING-box protein 1) (Rbx1) (Regulator of cullins 1) [Cleaved into: E3 ubiquitin-protein ligase RBX1, N-terminally processed (E3 ubiquitin-protein transferase RBX1, N-terminally processed)]	RBX1_HUMAN	SUBCELLULAR LOCATION: Cytoplasm {ECO:0000269|PubMed:11027288}. Nucleus {ECO:0000269|PubMed:11027288}.	RBX1	P62877	3
0.133425	14.7687	1.04785	0.318563	0.679772	-5.90495	SCY1-like protein 2 (Coated vesicle-associated kinase of 104 kDa)	SCYL2_HUMAN	SUBCELLULAR LOCATION: Cytoplasm, perinuclear region. Cytoplasmic vesicle, clathrin-coated vesicle. Golgi apparatus, trans-Golgi network membrane. Endosome membrane. Note=According to PubMed:15809293, plasma membrane-associated in clathrin-coated vesicles. According to PubMed:16914521, colocalizes to the trans-Golgi network (TGN) and to endosomal membranes with clathrin, transferrin and plasma mem…	SCYL2	Q6P3W7	5
0.132871	15.5209	0.735538	0.478351	0.787035	-6.18073	Ectonucleoside triphosphate diphosphohydrolase 1 (NTPDase 1) (EC 3.6.1.5) (Ecto-ATP diphosphohydrolase 1) (Ecto-ATPDase 1) (Ecto-ATPase 1) (Ecto-apyrase) (Lymphoid cell activation antigen) (CD antigen CD39)	ENTP1_HUMAN	SUBCELLULAR LOCATION: Membrane {ECO:0000305}; Multi-pass membrane protein {ECO:0000305}.	ENTPD1	P49961	2
0.132606	15.3758	0.92548	0.375794	0.715928	-6.02279	Importin-5 (Imp5) (Importin subunit beta-3) (Karyopherin beta-3) (Ran-binding protein 5) (RanBP5)	IPO5_HUMAN	SUBCELLULAR LOCATION: Cytoplasm. Nucleus. Nucleus, nucleolus. Note=Nucleus; nuclear rim. Found particularly in the nuclear rim and nucleolus.	IPO5	O00410	18
0.132595	15.7709	1.17713	0.265507	0.629584	-5.76788	WD repeat-containing protein 1 (Actin-interacting protein 1) (AIP1) (NORI-1)	WDR1_HUMAN	SUBCELLULAR LOCATION: Cytoplasm, cytoskeleton {ECO:0000250|UniProtKB:Q5RKI0}. Cell projection, podosome {ECO:0000269|PubMed:22721921}. Cell junction {ECO:0000269|PubMed:25792565}.	WDR1	O75083	19
0.132497	12.8995	0.544963	0.597327	0.853718	-6.30614	Guanylate cyclase soluble subunit beta-1 (GCS-beta-1) (EC 4.6.1.2) (Guanylate cyclase soluble subunit beta-3) (GCS-beta-3) (Soluble guanylate cyclase small subunit)	GCYB1_HUMAN	SUBCELLULAR LOCATION: Cytoplasm {ECO:0000250|UniProtKB:P16068}.	GUCY1B1	Q02153	5
0.132035	15.2595	0.725101	0.484463	0.791364	-6.18848	Bcl-2-like protein 13 (Bcl2-L-13) (Bcl-rambo) (Protein Mil1)	B2L13_HUMAN	SUBCELLULAR LOCATION: Isoform 2: Mitochondrion membrane {ECO:0000305}; Single-pass membrane protein {ECO:0000305}. Nucleus {ECO:0000305}.; SUBCELLULAR LOCATION: Isoform 1: Nucleus {ECO:0000305}.	BCL2L13	Q9BXK5	10
0.131114	14.2118	0.975543	0.351543	0.702323	-5.97604	NudC domain-containing protein 2	NUDC2_HUMAN	SUBCELLULAR LOCATION: Chromosome, centromere, kinetochore {ECO:0000269|PubMed:20133715}. Cytoplasm, cytoskeleton, microtubule organizing center, centrosome {ECO:0000269|PubMed:20133715}. Cytoplasm, cytoskeleton, spindle pole {ECO:0000269|PubMed:20133715}. Note=Associates with centrosomes in interphase and to spindle poles and kinetochores during mitosis.	NUDCD2	Q8WVJ2	3
0.13099	14.7604	1.01762	0.332058	0.687608	-5.93518	Calpain-2 catalytic subunit (EC 3.4.22.53) (Calcium-activated neutral proteinase 2) (CANP 2) (Calpain M-type) (Calpain large polypeptide L2) (Calpain-2 large subunit) (Millimolar-calpain) (M-calpain)	CAN2_HUMAN	SUBCELLULAR LOCATION: Cytoplasm. Cell membrane. Note=Translocates to the plasma membrane upon Ca(2+) binding.	CAPN2	P17655	12
0.130889	15.2975	0.915055	0.38099	0.721061	-6.03226	Prostaglandin F2 receptor negative regulator (CD9 partner 1) (CD9P-1) (Glu-Trp-Ile EWI motif-containing protein F) (EWI-F) (Prostaglandin F2-alpha receptor regulatory protein) (Prostaglandin F2-alpha receptor-associated protein) (CD antigen CD315)	FPRP_HUMAN	SUBCELLULAR LOCATION: Endoplasmic reticulum membrane {ECO:0000250}; Single-pass type I membrane protein {ECO:0000250}. Golgi apparatus, trans-Golgi network membrane {ECO:0000250}; Single-pass type I membrane protein {ECO:0000250}.	PTGFRN	Q9P2B2	11
0.130813	14.9265	0.900172	0.388496	0.726954	-6.04563	Protein kinase C alpha type (PKC-A) (PKC-alpha) (EC 2.7.11.13)	KPCA_HUMAN	SUBCELLULAR LOCATION: Cytoplasm {ECO:0000269|PubMed:23990668}. Cell membrane {ECO:0000269|PubMed:23990668}; Peripheral membrane protein {ECO:0000305|PubMed:23990668}. Mitochondrion membrane {ECO:0000269|PubMed:9738012}; Peripheral membrane protein {ECO:0000305|PubMed:9738012}. Nucleus {ECO:0000250|UniProtKB:P20444}.	PRKCA	P17252	4
0.130345	14.9615	0.72256	0.485959	0.792284	-6.19035	39S ribosomal protein L14, mitochondrial (L14mt) (MRP-L14) (39S ribosomal protein L32, mitochondrial) (L32mt) (MRP-L32) (Mitochondrial large ribosomal subunit protein uL14m)	RM14_HUMAN	SUBCELLULAR LOCATION: Mitochondrion {ECO:0000269|PubMed:11543634, ECO:0000269|PubMed:22829778, ECO:0000269|PubMed:25278503, ECO:0000269|PubMed:25838379}.	MRPL14	Q6P1L8	2
0.130096	15.874	0.766217	0.460667	0.773764	-6.15737	Activated RNA polymerase II transcriptional coactivator p15 (Positive cofactor 4) (PC4) (SUB1 homolog) (p14)	TCP4_HUMAN	SUBCELLULAR LOCATION: Nucleus.	SUB1	P53999	3
0.129891	15.2832	0.939854	0.368712	0.711657	-6.00958	Ubiquitin-like modifier-activating enzyme 1 (EC 6.2.1.45) (Protein A1S9) (Ubiquitin-activating enzyme E1)	UBA1_HUMAN	SUBCELLULAR LOCATION: Cytoplasm {ECO:0000269|PubMed:1376922}. Mitochondrion {ECO:0000269|PubMed:1376922}. Nucleus {ECO:0000269|PubMed:1376922, ECO:0000269|PubMed:22456334}.; SUBCELLULAR LOCATION: Isoform 1: Nucleus {ECO:0000269|PubMed:7528747, ECO:0000269|PubMed:9099746}.; SUBCELLULAR LOCATION: Isoform 2: Cytoplasm {ECO:0000269|PubMed:7528747}.	UBA1	P22314	34
0.129532	15.3988	1.10272	0.295131	0.658593	-5.8483	TBC1 domain family member 15 (GTPase-activating protein RAB7) (GAP for RAB7) (Rab7-GAP)	TBC15_HUMAN	SUBCELLULAR LOCATION: Cytoplasm {ECO:0000250}.	TBC1D15	Q8TC07	6
0.129284	13.9575	1.12219	0.287143	0.65281	-5.82765	WD repeat-containing protein 26 (CUL4- and DDB1-associated WDR protein 2) (Myocardial ischemic preconditioning up-regulated protein 2)	WDR26_HUMAN	SUBCELLULAR LOCATION: Cytoplasm {ECO:0000269|PubMed:15378603}. Mitochondrion {ECO:0000250|UniProtKB:F1LTR1}.	WDR26	Q9H7D7	2
0.129086	15.0553	1.04393	0.320293	0.68123	-5.90892	Coatomer subunit zeta-2 (Zeta-2-coat protein) (Zeta-2 COP)	COPZ2_HUMAN	SUBCELLULAR LOCATION: Cytoplasm {ECO:0000250}. Endoplasmic reticulum-Golgi intermediate compartment membrane {ECO:0000250}; Peripheral membrane protein {ECO:0000250}; Cytoplasmic side {ECO:0000250}. Golgi apparatus membrane {ECO:0000250}; Peripheral membrane protein {ECO:0000250}; Cytoplasmic side {ECO:0000250}. Cytoplasmic vesicle, COPI-coated vesicle membrane {ECO:0000250}; Peripheral membrane …	COPZ2	Q9P299	2
0.128895	15.1877	0.677697	0.51283	0.806787	-6.22241	Perilipin-3 (47 kDa mannose 6-phosphate receptor-binding protein) (47 kDa MPR-binding protein) (Cargo selection protein TIP47) (Mannose-6-phosphate receptor-binding protein 1) (Placental protein 17) (PP17)	PLIN3_HUMAN	SUBCELLULAR LOCATION: Cytoplasm {ECO:0000269|PubMed:15545278, ECO:0000269|PubMed:26357594, ECO:0000269|PubMed:9590177}. Endosome membrane {ECO:0000305}; Peripheral membrane protein {ECO:0000305}; Cytoplasmic side {ECO:0000305}. Lipid droplet {ECO:0000305}. Note=Membrane associated on endosomes. Detected in the envelope and the core of lipid bodies and in lipid sails. {ECO:0000305}.	PLIN3	O60664	9
0.12861	14.6054	1.16901	0.26862	0.63237	-5.77685	Probable E3 ubiquitin-protein ligase HERC4 (EC 2.3.2.26) (HECT domain and RCC1-like domain-containing protein 4) (HECT-type E3 ubiquitin transferase HERC4)	HERC4_HUMAN	SUBCELLULAR LOCATION: Cytoplasm, cytosol {ECO:0000269|PubMed:15676274}. Note=shows a punctate cytoplasmic distribution.	HERC4	Q5GLZ8	6
0.128332	16.1749	0.752223	0.468681	0.778406	-6.16813	NADH dehydrogenase [ubiquinone] iron-sulfur protein 5 (Complex I-15 kDa) (CI-15 kDa) (NADH-ubiquinone oxidoreductase 15 kDa subunit)	NDUS5_HUMAN	SUBCELLULAR LOCATION: Mitochondrion inner membrane {ECO:0000305|PubMed:12611891}; Peripheral membrane protein {ECO:0000305}. Mitochondrion intermembrane space {ECO:0000305}.	NDUFS5	O43920	7
0.128217	14.7	0.922119	0.377464	0.717254	-6.02585	Beta-glucuronidase (EC 3.2.1.31) (Beta-G1)	BGLR_HUMAN	SUBCELLULAR LOCATION: Lysosome.	GUSB	P08236	4
0.12766	15.1248	0.629794	0.542484	0.823095	-6.25458	Cytochrome P450 2J2 (EC 1.14.14.1) (Arachidonic acid epoxygenase) (CYPIIJ2)	CP2J2_HUMAN	SUBCELLULAR LOCATION: Endoplasmic reticulum membrane; Peripheral membrane protein. Microsome membrane; Peripheral membrane protein.	CYP2J2	P51589	4
0.126823	13.9411	1.03721	0.323266	0.682031	-5.91567	Leucine-rich repeats and immunoglobulin-like domains protein 1 (LIG-1)	LRIG1_HUMAN	SUBCELLULAR LOCATION: Cell membrane {ECO:0000269|PubMed:15282549}; Single-pass type I membrane protein {ECO:0000305|PubMed:15282549}.	LRIG1	Q96JA1	2
0.126403	16.3947	0.905294	0.385901	0.726403	-6.04105	Sorting nexin-6 (TRAF4-associated factor 2) [Cleaved into: Sorting nexin-6, N-terminally processed]	SNX6_HUMAN	SUBCELLULAR LOCATION: Early endosome {ECO:0000269|PubMed:11485546, ECO:0000269|PubMed:17148574, ECO:0000269|PubMed:19935774}. Early endosome membrane {ECO:0000269|PubMed:19935774, ECO:0000303|PubMed:11485546}; Peripheral membrane protein {ECO:0000269|PubMed:11485546}; Cytoplasmic side {ECO:0000305}. Cytoplasmic vesicle {ECO:0000269|PubMed:20354142}. Cytoplasm {ECO:0000269|PubMed:20830743}. Nucleu…	SNX6	Q9UNH7	5
0.126356	14.7932	0.812479	0.434809	0.754788	-6.12056	Dolichyl-diphosphooligosaccharide--protein glycosyltransferase subunit STT3A (Oligosaccharyl transferase subunit STT3A) (STT3-A) (EC 2.4.99.18) (B5) (Integral membrane protein 1) (Transmembrane protein TMC)	STT3A_HUMAN	SUBCELLULAR LOCATION: Endoplasmic reticulum {ECO:0000269|PubMed:12887896}. Endoplasmic reticulum membrane {ECO:0000250|UniProtKB:P46978}; Multi-pass membrane protein {ECO:0000250|UniProtKB:P46978}.	STT3A	P46977	10
0.125916	16.5497	0.582509	0.572697	0.840174	-6.28418	6-phosphofructo-2-kinase/fructose-2,6-bisphosphatase 2 (6PF-2-K/Fru-2,6-P2ase 2) (PFK/FBPase 2) (6PF-2-K/Fru-2,6-P2ase heart-type isozyme) [Includes: 6-phosphofructo-2-kinase (EC 2.7.1.105); Fructose-2,6-bisphosphatase (EC 3.1.3.46)]	F262_HUMAN		PFKFB2	O60825	18
0.125632	14.0253	0.797861	0.442875	0.758495	-6.1324	Protein SEC13 homolog (GATOR complex protein SEC13) (SEC13-like protein 1) (SEC13-related protein)	SEC13_HUMAN	SUBCELLULAR LOCATION: Cytoplasmic vesicle, COPII-coated vesicle membrane {ECO:0000269|PubMed:8972206}; Peripheral membrane protein {ECO:0000269|PubMed:8972206}; Cytoplasmic side {ECO:0000269|PubMed:8972206}. Endoplasmic reticulum membrane {ECO:0000269|PubMed:8972206}; Peripheral membrane protein {ECO:0000269|PubMed:8972206}; Cytoplasmic side {ECO:0000269|PubMed:8972206}. Nucleus, nuclear pore com…	SEC13	P55735	6
0.125627	16.5108	0.879344	0.399173	0.737237	-6.06403	Protein PBDC1 (Polysaccharide biosynthesis domain-containing protein 1)	PBDC1_HUMAN		PBDC1	Q9BVG4	3
0.125424	15.8945	0.992278	0.343696	0.69641	-5.95996	AP-2 complex subunit beta (AP105B) (Adaptor protein complex AP-2 subunit beta) (Adaptor-related protein complex 2 subunit beta) (Beta-2-adaptin) (Beta-adaptin) (Clathrin assembly protein complex 2 beta large chain) (Plasma membrane adaptor HA2/AP2 adaptin beta subunit)	AP2B1_HUMAN	SUBCELLULAR LOCATION: Cell membrane {ECO:0000269|PubMed:14530274}. Membrane, coated pit {ECO:0000269|PubMed:14530274}; Peripheral membrane protein {ECO:0000269|PubMed:14530274}; Cytoplasmic side {ECO:0000269|PubMed:14530274}. Note=AP-2 appears to be excluded from internalizing CCVs and to disengage from sites of endocytosis seconds before internalization of the nascent CCV.	AP2B1	P63010	8
0.125332	16.5906	0.845285	0.417067	0.745684	-6.09331	Actin-related protein 2/3 complex subunit 5 (Arp2/3 complex 16 kDa subunit) (p16-ARC)	ARPC5_HUMAN	SUBCELLULAR LOCATION: Cytoplasm, cytoskeleton {ECO:0000269|PubMed:9230079}. Cell projection {ECO:0000269|PubMed:9230079}.	ARPC5	O15511	3
0.125188	16.149	1.15296	0.274862	0.639145	-5.79444	Enoyl-CoA hydratase, mitochondrial (EC 4.2.1.17) (Enoyl-CoA hydratase 1) (Short-chain enoyl-CoA hydratase) (SCEH)	ECHM_HUMAN	SUBCELLULAR LOCATION: Mitochondrion matrix.	ECHS1	P30084	19
0.124874	15.3785	0.866184	0.406024	0.737917	-6.07546	Protein FAM49B (L1)	FA49B_HUMAN	SUBCELLULAR LOCATION: Membrane {ECO:0000305}; Lipid-anchor {ECO:0000305}.	FAM49B	Q9NUQ9	6
0.124613	16.5136	1.0964	0.297761	0.660905	-5.85494	Cytoplasmic dynein 1 light intermediate chain 1 (LIC1) (Dynein light chain A) (DLC-A) (Dynein light intermediate chain 1, cytosolic)	DC1L1_HUMAN	SUBCELLULAR LOCATION: Cytoplasm {ECO:0000250}. Chromosome, centromere, kinetochore {ECO:0000269|PubMed:19229290}. Cytoplasm, cytoskeleton, spindle pole {ECO:0000269|PubMed:19229290}.	DYNC1LI1	Q9Y6G9	14
0.124567	15.0686	0.58119	0.573552	0.840174	-6.28497	Hypoxia up-regulated protein 1 (150 kDa oxygen-regulated protein) (ORP-150) (170 kDa glucose-regulated protein) (GRP-170)	HYOU1_HUMAN	SUBCELLULAR LOCATION: Endoplasmic reticulum lumen.	HYOU1	Q9Y4L1	20
0.124566	14.5542	0.637664	0.537545	0.819819	-6.24944	Ras-related protein Rab-6B	RAB6B_HUMAN	SUBCELLULAR LOCATION: Golgi apparatus membrane {ECO:0000269|PubMed:17707369, ECO:0000269|PubMed:18044744}; Lipid-anchor {ECO:0000305}. Endoplasmic reticulum-Golgi intermediate compartment {ECO:0000269|PubMed:17707369}. Cytoplasmic vesicle {ECO:0000269|PubMed:17707369}. Note=Colocalizes with BICD1 at vesicular structures that align along microtubules. {ECO:0000269|PubMed:17707369}.	RAB6B	Q9NRW1	4
0.124499	15.3452	0.303181	0.767759	0.935946	-6.41383	Integrin beta-2 (Cell surface adhesion glycoproteins LFA-1/CR3/p150,95 subunit beta) (Complement receptor C3 subunit beta) (CD antigen CD18)	ITB2_HUMAN	SUBCELLULAR LOCATION: Cell membrane {ECO:0000269|PubMed:21193407, ECO:0000269|PubMed:28807980}; Single-pass type I membrane protein {ECO:0000305}. Membrane raft {ECO:0000269|PubMed:21193407}; Single-pass type I membrane protein {ECO:0000305}.	ITGB2	P05107	4
0.124414	15.931	0.688069	0.506539	0.804962	-6.21517	Small nuclear ribonucleoprotein Sm D2 (Sm-D2) (snRNP core protein D2)	SMD2_HUMAN	SUBCELLULAR LOCATION: Cytoplasm, cytosol {ECO:0000269|PubMed:18984161}. Nucleus {ECO:0000269|PubMed:18984161}. Note=SMN-mediated assembly into core snRNPs occurs in the cytosol before SMN-mediated transport to the nucleus to be included in spliceosomes.	SNRPD2	P62316	6
0.124327	14.8749	1.11036	0.291978	0.655114	-5.84023	Intraflagellar transport protein 27 homolog (Putative GTP-binding protein RAY-like) (Rab-like protein 4)	IFT27_HUMAN	SUBCELLULAR LOCATION: Cell projection, cilium {ECO:0000269|PubMed:25443296}.	IFT27	Q9BW83	2
0.124304	15.3386	0.727009	0.483343	0.790191	-6.18707	Histone H2B type 3-B (H2B type 12)	H2B3B_HUMAN	SUBCELLULAR LOCATION: Nucleus. Chromosome.	HIST3H2BB	Q8N257	2
0.124025	15.6445	1.00859	0.33617	0.691608	-5.94406	Guanine nucleotide-binding protein G(I)/G(S)/G(T) subunit beta-1 (Transducin beta chain 1)	GBB1_HUMAN		GNB1	P62873	4
0.123964	15.2591	0.863588	0.407384	0.738647	-6.0777	Ras-related protein Rab-35 (GTP-binding protein RAY) (Ras-related protein Rab-1C)	RAB35_HUMAN	SUBCELLULAR LOCATION: Cell membrane {ECO:0000269|PubMed:16950109, ECO:0000269|PubMed:21951725}; Lipid-anchor {ECO:0000305}; Cytoplasmic side {ECO:0000305}. Membrane, clathrin-coated pit {ECO:0000269|PubMed:16950109}. Cytoplasmic vesicle, clathrin-coated vesicle {ECO:0000269|PubMed:16950109}. Endosome {ECO:0000269|PubMed:16950109, ECO:0000269|PubMed:21951725}. Melanosome {ECO:0000269|PubMed:170810…	RAB35	Q15286	3
0.123818	16.7098	0.808373	0.437065	0.754808	-6.1239	NADH dehydrogenase [ubiquinone] 1 beta subcomplex subunit 1 (Complex I-MNLL) (CI-MNLL) (NADH-ubiquinone oxidoreductase MNLL subunit)	NDUB1_HUMAN	SUBCELLULAR LOCATION: Mitochondrion inner membrane {ECO:0000305|PubMed:12611891}; Single-pass membrane protein {ECO:0000255}; Matrix side {ECO:0000305}.	NDUFB1	O75438	3
0.123779	15.7016	0.737946	0.476948	0.786292	-6.17893	28S ribosomal protein S31, mitochondrial (MRP-S31) (S31mt) (Imogen 38) (Mitochondrial small ribosomal subunit protein mS31)	RT31_HUMAN	SUBCELLULAR LOCATION: Mitochondrion {ECO:0000269|PubMed:11279123}.	MRPS31	Q92665	11
0.123127	14.396	0.659886	0.523742	0.810693	-6.23463	Caspase-14 (CASP-14) (EC 3.4.22.-) [Cleaved into: Caspase-14 subunit p17, mature form; Caspase-14 subunit p10, mature form; Caspase-14 subunit p20, intermediate form; Caspase-14 subunit p8, intermediate form]	CASPE_HUMAN	SUBCELLULAR LOCATION: Cytoplasm {ECO:0000269|PubMed:11175259, ECO:0000269|PubMed:12200134, ECO:0000269|PubMed:22825846}. Nucleus {ECO:0000269|PubMed:11175259}.	CASP14	P31944	6
0.123109	14.9065	0.69824	0.500416	0.798791	-6.20796	Zinc finger Ran-binding domain-containing protein 2 (Zinc finger protein 265) (Zinc finger, splicing)	ZRAB2_HUMAN	SUBCELLULAR LOCATION: Nucleus {ECO:0000269|PubMed:11448987}.	ZRANB2	O95218	2
0.122928	14.2181	1.07253	0.307855	0.672134	-5.87976	Xaa-Pro aminopeptidase 3 (X-Pro aminopeptidase 3) (EC 3.4.11.9) (Aminopeptidase P3) (APP3)	XPP3_HUMAN	SUBCELLULAR LOCATION: Isoform 1: Mitochondrion {ECO:0000269|PubMed:20179356, ECO:0000269|PubMed:25609706}. Cytoplasm {ECO:0000269|PubMed:25609706}. Note=Mainly mitochondrial. Translocates to the cytoplasm following TNFRSF1B activation. {ECO:0000269|PubMed:25609706}.; SUBCELLULAR LOCATION: Isoform 2: Cytoplasm {ECO:0000269|PubMed:25609706}.	XPNPEP3	Q9NQH7	6
0.122797	13.8604	0.592148	0.566463	0.837102	-6.27832	Inter-alpha-trypsin inhibitor heavy chain H5 (ITI heavy chain H5) (ITI-HC5) (Inter-alpha-inhibitor heavy chain 5)	ITIH5_HUMAN	SUBCELLULAR LOCATION: Secreted {ECO:0000250}.	ITIH5	Q86UX2	2
0.122752	13.4171	1.11309	0.290855	0.655114	-5.83733	5'-3' exoribonuclease 1 (EC 3.1.13.-) (Strand-exchange protein 1 homolog)	XRN1_HUMAN	SUBCELLULAR LOCATION: Cytoplasm {ECO:0000269|PubMed:12515382, ECO:0000269|PubMed:14580940, ECO:0000269|PubMed:9802570}. Note=Discrete foci at the inner surface of the cell membrane.	XRN1	Q8IZH2	4
0.122682	16.0228	0.907085	0.384997	0.725593	-6.03945	Protein NipSnap homolog 3A (NipSnap3A) (Protein NipSnap homolog 4) (NipSnap4) (Target for Salmonella secreted protein C) (TassC)	NPS3A_HUMAN	SUBCELLULAR LOCATION: Cytoplasm, cytosol {ECO:0000269|PubMed:12427096}. Note=May be part of some vesicular structure distinct from lysosomal vesicles.	NIPSNAP3A	Q9UFN0	4
0.122296	15.9899	0.873241	0.40234	0.737832	-6.06935	UTP--glucose-1-phosphate uridylyltransferase (EC 2.7.7.9) (UDP-glucose pyrophosphorylase) (UDPGP) (UGPase)	UGPA_HUMAN	SUBCELLULAR LOCATION: Cytoplasm {ECO:0000269|PubMed:8354390}.	UGP2	Q16851	25
0.122265	14.7954	0.849484	0.414832	0.743928	-6.08975	Required for meiotic nuclear division protein 1 homolog	RMND1_HUMAN	SUBCELLULAR LOCATION: Mitochondrion {ECO:0000269|PubMed:23022098, ECO:0000269|PubMed:23022099, ECO:0000269|PubMed:25604853}. Note=May be localized in mitochondrial RNA granules (PubMed:25604853). {ECO:0000269|PubMed:25604853}.	RMND1	Q9NWS8	5
0.122246	16.0177	0.367252	0.72083	0.912849	-6.3911	Prolargin (Proline-arginine-rich end leucine-rich repeat protein)	PRELP_HUMAN	SUBCELLULAR LOCATION: Secreted, extracellular space, extracellular matrix.	PRELP	P51888	9
0.121978	15.7329	0.89284	0.392232	0.729759	-6.05215	40S ribosomal protein S17 (Small ribosomal subunit protein eS17)	RS17_HUMAN		RPS17	P08708	7
0.121872	14.2209	0.855323	0.411737	0.74121	-6.08478	Phosphoinositide 3-kinase regulatory subunit 4 (PI3-kinase regulatory subunit 4) (EC 2.7.11.1) (PI3-kinase p150 subunit) (Phosphoinositide 3-kinase adaptor protein)	PI3R4_HUMAN	SUBCELLULAR LOCATION: Late endosome {ECO:0000269|PubMed:14617358}. Cytoplasmic vesicle, autophagosome {ECO:0000305}. Membrane {ECO:0000305}; Lipid-anchor {ECO:0000305}. Note=As component of the PI3K complex I localized to pre-autophagosome structures. As component of the PI3K complex II localized predominantly to endosomes. Localizes also to discrete punctae along the ciliary axoneme (By similari…	PIK3R4	Q99570	3
0.121669	16.6187	0.891275	0.393032	0.730556	-6.05353	Tyrosine--tRNA ligase, cytoplasmic (EC 6.1.1.1) (Tyrosyl-tRNA synthetase) (TyrRS) [Cleaved into: Tyrosine--tRNA ligase, cytoplasmic, N-terminally processed]	SYYC_HUMAN	SUBCELLULAR LOCATION: Cytoplasm {ECO:0000269|PubMed:16429158}.	YARS	P54577	7
0.121626	14.8864	0.700316	0.499171	0.798791	-6.20648	WW domain-binding protein 2 (WBP-2)	WBP2_HUMAN	SUBCELLULAR LOCATION: Cytoplasm {ECO:0000269|PubMed:21642474}. Nucleus {ECO:0000269|PubMed:21642474}. Note=Translocates from cytoplasm to nucleus when phosphorylated. {ECO:0000269|PubMed:21642474}.	WBP2	Q969T9	3
0.121425	14.628	0.93454	0.371319	0.712481	-6.01448	Translation factor GUF1, mitochondrial (EC 3.6.5.-) (Elongation factor 4 homolog) (EF-4) (GTPase GUF1) (Ribosomal back-translocase)	GUF1_HUMAN	SUBCELLULAR LOCATION: Mitochondrion inner membrane {ECO:0000255|HAMAP-Rule:MF_03137}; Peripheral membrane protein {ECO:0000255|HAMAP-Rule:MF_03137}; Matrix side {ECO:0000255|HAMAP-Rule:MF_03137}.	GUF1	Q8N442	3
0.12061	14.3327	0.903987	0.386562	0.726954	-6.04222	Unconventional myosin-Ib (MYH-1c) (Myosin I alpha) (MMI-alpha) (MMIa)	MYO1B_HUMAN		MYO1B	O43795	10
0.120255	15.5633	0.760401	0.463988	0.775025	-6.16187	Casein kinase I isoform alpha (CKI-alpha) (EC 2.7.11.1) (CK1)	KC1A_HUMAN	SUBCELLULAR LOCATION: Cytoplasm {ECO:0000269|PubMed:1409656}. Cytoplasm, cytoskeleton, microtubule organizing center, centrosome {ECO:0000269|PubMed:1409656}. Chromosome, centromere, kinetochore {ECO:0000269|PubMed:1409656}. Nucleus speckle {ECO:0000303|PubMed:18305108}. Cytoplasm, cytoskeleton, cilium basal body {ECO:0000250|UniProtKB:Q8BK63}. Note=Localizes to the centrosome in interphase cells…	CSNK1A1	P48729	9
0.120022	14.373	0.556539	0.589674	0.850094	-6.29952	Delta-1-pyrroline-5-carboxylate synthase (P5CS) (Aldehyde dehydrogenase family 18 member A1) [Includes: Glutamate 5-kinase (GK) (EC 2.7.2.11) (Gamma-glutamyl kinase); Gamma-glutamyl phosphate reductase (GPR) (EC 1.2.1.41) (Glutamate-5-semialdehyde dehydrogenase) (Glutamyl-gamma-semialdehyde dehydrogenase)]	P5CS_HUMAN	SUBCELLULAR LOCATION: Mitochondrion inner membrane {ECO:0000269|PubMed:26297558, ECO:0000269|PubMed:26320891}.	ALDH18A1	P54886	5
0.11984	14.4747	0.531966	0.605981	0.858619	-6.31343	Thioredoxin domain-containing protein 5 (Endoplasmic reticulum resident protein 46) (ER protein 46) (ERp46) (Thioredoxin-like protein p46)	TXND5_HUMAN	SUBCELLULAR LOCATION: Endoplasmic reticulum lumen {ECO:0000255|PROSITE-ProRule:PRU10138}.	TXNDC5	Q8NBS9	8
0.11963	15.3079	0.959768	0.359059	0.704226	-5.99099	Pyruvate dehydrogenase phosphatase regulatory subunit, mitochondrial (PDPr)	PDPR_HUMAN	SUBCELLULAR LOCATION: Mitochondrion matrix {ECO:0000250}.	PDPR	Q8NCN5	20
0.119557	16.2741	0.712036	0.492183	0.796484	-6.19804	3-mercaptopyruvate sulfurtransferase (MST) (EC 2.8.1.2)	THTM_HUMAN	SUBCELLULAR LOCATION: Cytoplasm {ECO:0000250|UniProtKB:P97532}. Mitochondrion {ECO:0000250|UniProtKB:P97532}. Cell junction, synapse, synaptosome {ECO:0000250|UniProtKB:Q99J99}.	MPST	P25325	8
0.119413	14.1037	1.06283	0.312031	0.67275	-5.88972	Peroxisomal membrane protein PEX14 (PTS1 receptor-docking protein) (Peroxin-14) (Peroxisomal membrane anchor protein PEX14)	PEX14_HUMAN	SUBCELLULAR LOCATION: Peroxisome membrane {ECO:0000269|PubMed:19197237}; Peripheral membrane protein {ECO:0000269|PubMed:19197237}; Cytoplasmic side {ECO:0000269|PubMed:19197237}.	PEX14	O75381	6
0.118938	13.8139	0.813047	0.434498	0.754788	-6.1201	Ribose-5-phosphate isomerase (EC 5.3.1.6) (Phosphoriboisomerase)	RPIA_HUMAN		RPIA	P49247	2
0.11888	14.213	0.860893	0.4088	0.739195	-6.08001	Glutamyl-tRNA(Gln) amidotransferase subunit A, mitochondrial (Glu-AdT subunit A) (EC 6.3.5.7) (Glutaminyl-tRNA synthase-like protein 1)	GATA_HUMAN	SUBCELLULAR LOCATION: Mitochondrion {ECO:0000255|HAMAP-Rule:MF_03150, ECO:0000269|PubMed:19805282}.	QRSL1	Q9H0R6	2
0.118631	14.5952	0.875173	0.401336	0.7376	-6.06767	Tetratricopeptide repeat protein 1 (TPR repeat protein 1)	TTC1_HUMAN		TTC1	Q99614	3
0.118618	16.5185	0.516667	0.61625	0.861958	-6.32179	Protein phosphatase 1K, mitochondrial (EC 3.1.3.16) (PP2C domain-containing protein phosphatase 1K) (PP2C-like mitochondrial protein) (PP2C-type mitochondrial phosphoprotein phosphatase) (PTMP) (Protein phosphatase 2C isoform kappa) (PP2C-kappa)	PPM1K_HUMAN	SUBCELLULAR LOCATION: Mitochondrion matrix {ECO:0000269|PubMed:17336929, ECO:0000269|PubMed:17374715}.	PPM1K	Q8N3J5	7
0.118355	15.0244	0.996026	0.341957	0.695967	-5.95633	Ubiquilin-1 (Protein linking IAP with cytoskeleton 1) (PLIC-1) (hPLIC-1)	UBQL1_HUMAN	SUBCELLULAR LOCATION: Cytoplasm {ECO:0000269|PubMed:16159959, ECO:0000269|PubMed:23979357}. Nucleus {ECO:0000269|PubMed:23979357}. Endoplasmic reticulum {ECO:0000269|PubMed:19822669}. Cytoplasmic vesicle, autophagosome {ECO:0000269|PubMed:19148225, ECO:0000269|PubMed:20529957, ECO:0000269|PubMed:21143716, ECO:0000269|PubMed:21695056, ECO:0000269|PubMed:23307288, ECO:0000269|PubMed:23459205}. Cell…	UBQLN1	Q9UMX0	3
0.117963	14.3474	0.717926	0.488693	0.794037	-6.19375	GTP-binding protein 10 (Protein obg homolog 2) (ObgH2)	GTPBA_HUMAN	SUBCELLULAR LOCATION: Nucleus, nucleolus {ECO:0000269|PubMed:17054726}. Chromosome {ECO:0000269|PubMed:17054726}. Note=Found in the dense fibrillar compartment region of the nucleolus. At the onset of mitosis moves to the chromosome surface and remains there until anaphase. Gradually re-assembles into the nucleolus at late anaphase to telophase.	GTPBP10	A4D1E9	2
0.1179	16.3791	0.681002	0.510821	0.806736	-6.22012	NADH-cytochrome b5 reductase 1 (b5R.1) (EC 1.6.2.2) (Humb5R2) (NAD(P)H:quinone oxidoreductase type 3 polypeptide A2)	NB5R1_HUMAN	SUBCELLULAR LOCATION: Membrane {ECO:0000305}; Single-pass membrane protein {ECO:0000305}.	CYB5R1	Q9UHQ9	13
0.1176	12.7683	0.607529	0.556595	0.830341	-6.26878	Microsomal triglyceride transfer protein large subunit	MTP_HUMAN	SUBCELLULAR LOCATION: Endoplasmic reticulum {ECO:0000269|PubMed:22236406, ECO:0000269|PubMed:23475612, ECO:0000269|PubMed:26224785}. Note=Colocalizes with P4HB/PDI in the endoplasmic reticulum (PubMed:23475612, PubMed:26224785). {ECO:0000269|PubMed:23475612, ECO:0000269|PubMed:26224785}.	MTTP	P55157	2
0.117586	14.5365	0.8427	0.418447	0.745977	-6.09549	Glycylpeptide N-tetradecanoyltransferase 1 (EC 2.3.1.97) (Myristoyl-CoA:protein N-myristoyltransferase 1) (NMT 1) (Type I N-myristoyltransferase) (Peptide N-myristoyltransferase 1)	NMT1_HUMAN	SUBCELLULAR LOCATION: Cytoplasm {ECO:0000269|PubMed:9353336, ECO:0000269|PubMed:9506952}. Cytoplasm, cytosol {ECO:0000269|PubMed:9353336}. Membrane {ECO:0000269|PubMed:9506952}; Peripheral membrane protein {ECO:0000269|PubMed:9506952}. Note=Copurifies with ribosomes. {ECO:0000269|PubMed:9353336}.	NMT1	P30419	5
0.117452	15.5012	0.758308	0.465186	0.776114	-6.16348	N-terminal kinase-like protein (Coated vesicle-associated kinase of 90 kDa) (SCY1-like protein 1) (Telomerase regulation-associated protein) (Telomerase transcriptional element-interacting factor) (Teratoma-associated tyrosine kinase)	SCYL1_HUMAN	SUBCELLULAR LOCATION: Cytoplasm, cytoskeleton, microtubule organizing center, centrosome {ECO:0000269|PubMed:18556652}. Endoplasmic reticulum-Golgi intermediate compartment {ECO:0000269|PubMed:18556652}. Golgi apparatus, cis-Golgi network {ECO:0000269|PubMed:18556652}. Note=Localized to the Endoplasmic reticulum-Golgi intermediate and cis-Golgi in an ARF1-independent manner.; SUBCELLULAR LOCATION…	SCYL1	Q96KG9	2
0.117391	15.237	0.925406	0.37583	0.715928	-6.02286	Heterogeneous nuclear ribonucleoprotein D0 (hnRNP D0) (AU-rich element RNA-binding protein 1)	HNRPD_HUMAN	SUBCELLULAR LOCATION: Nucleus. Cytoplasm. Note=Localized in cytoplasmic mRNP granules containing untranslated mRNAs. Component of ribonucleosomes. Cytoplasmic localization oscillates diurnally.	HNRNPD	Q14103	5
0.116673	16.9207	0.993164	0.343284	0.69641	-5.9591	Metalloendopeptidase OMA1, mitochondrial (EC 3.4.24.-) (Metalloprotease-related protein 1) (MPRP-1) (Overlapping with the m-AAA protease 1 homolog)	OMA1_HUMAN	SUBCELLULAR LOCATION: Mitochondrion inner membrane {ECO:0000305|PubMed:20038677}; Multi-pass membrane protein {ECO:0000305|PubMed:20038677}.	OMA1	Q96E52	6
0.116491	14.8468	0.941333	0.367989	0.710961	-6.00821	Synaptosomal-associated protein 23 (SNAP-23) (Vesicle-membrane fusion protein SNAP-23)	SNP23_HUMAN	SUBCELLULAR LOCATION: Cell membrane; Peripheral membrane protein. Cell membrane; Lipid-anchor. Cell junction, synapse, synaptosome. Note=Mainly localized to the plasma membrane.	SNAP23	O00161	11
0.115614	15.0207	0.785396	0.449829	0.763947	-6.14234	Ubiquitin carboxyl-terminal hydrolase 15 (EC 3.4.19.12) (Deubiquitinating enzyme 15) (Ubiquitin thioesterase 15) (Ubiquitin-specific-processing protease 15) (Unph-2) (Unph4)	UBP15_HUMAN	SUBCELLULAR LOCATION: Cytoplasm {ECO:0000269|PubMed:21947082, ECO:0000269|PubMed:24526689}. Nucleus {ECO:0000269|PubMed:21947082, ECO:0000269|PubMed:24526689}. Mitochondrion {ECO:0000269|PubMed:24852371}.	USP15	Q9Y4E8	6
0.115565	15.2182	0.793857	0.445101	0.759654	-6.13561	Phosducin-like protein 3 (HTPHLP) (PhPL3) (Viral IAP-associated factor 1) (VIAF-1)	PDCL3_HUMAN	SUBCELLULAR LOCATION: Cytoplasm {ECO:0000269|PubMed:15371430}.	PDCL3	Q9H2J4	4
0.115205	14.7163	0.78426	0.450466	0.763947	-6.14324	Ubiquitin-conjugating enzyme E2 R1 (EC 2.3.2.23) ((E3-independent) E2 ubiquitin-conjugating enzyme R1) (EC 2.3.2.24) (E2 ubiquitin-conjugating enzyme R1) (Ubiquitin-conjugating enzyme E2-32 kDa complementing) (Ubiquitin-conjugating enzyme E2-CDC34) (Ubiquitin-protein ligase R1)	UB2R1_HUMAN	SUBCELLULAR LOCATION: Cytoplasm. Nucleus. Note=The phosphorylation of the C-terminal tail plays an important role in mediating nuclear localization. Colocalizes with beta-tubulin on mitotic spindles in anaphase.	CDC34	P49427	3
0.114711	14.565	0.977472	0.350632	0.702323	-5.9742	Myosin-10 (Cellular myosin heavy chain, type B) (Myosin heavy chain 10) (Myosin heavy chain, non-muscle IIb) (Non-muscle myosin heavy chain B) (NMMHC-B) (Non-muscle myosin heavy chain IIb) (NMMHC II-b) (NMMHC-IIB)	MYH10_HUMAN	SUBCELLULAR LOCATION: Cell projection, lamellipodium {ECO:0000269|PubMed:20052411, ECO:0000269|PubMed:22480440}. Note=Colocalizes with MCC at the leading edge of migrating cells.	MYH10	P35580	34
0.114654	12.4643	0.648678	0.530677	0.813022	-6.24216	Oxysterol-binding protein-related protein 8 (ORP-8) (OSBP-related protein 8)	OSBL8_HUMAN	SUBCELLULAR LOCATION: Isoform 1: Endoplasmic reticulum membrane {ECO:0000269|PubMed:17991739, ECO:0000269|PubMed:26206935}; Single-pass membrane protein {ECO:0000269|PubMed:17991739}. Nucleus membrane {ECO:0000269|PubMed:21698267}. Note=The presence of the N-terminus extension contains an overall negative charge that may explain the weak localization to the cortical endoplasmic reticulum (Probabl…	OSBPL8	Q9BZF1	2
0.11465	13.8259	0.386548	0.70692	0.907068	-6.38342	Sulfhydryl oxidase 1 (hQSOX) (EC 1.8.3.2) (Quiescin Q6)	QSOX1_HUMAN	SUBCELLULAR LOCATION: Isoform 1: Golgi apparatus membrane; Single-pass membrane protein.; SUBCELLULAR LOCATION: Isoform 2: Secreted, extracellular space. Note=Found in the extracellular medium of quiescent cells but is not found in proliferating cells.	QSOX1	O00391	3
0.114646	16.5658	0.631739	0.541261	0.823095	-6.25331	AP-1 complex subunit beta-1 (Adaptor protein complex AP-1 subunit beta-1) (Adaptor-related protein complex 1 subunit beta-1) (Beta-1-adaptin) (Beta-adaptin 1) (Clathrin assembly protein complex 1 beta large chain) (Golgi adaptor HA1/AP1 adaptin beta subunit)	AP1B1_HUMAN	SUBCELLULAR LOCATION: Golgi apparatus. Cytoplasmic vesicle, clathrin-coated vesicle membrane; Peripheral membrane protein; Cytoplasmic side. Note=Component of the coat surrounding the cytoplasmic face of coated vesicles located at the Golgi complex.	AP1B1	Q10567	3
0.114434	16.1418	0.631388	0.541481	0.823095	-6.25354	Calcyclin-binding protein (CacyBP) (hCacyBP) (S100A6-binding protein) (Siah-interacting protein)	CYBP_HUMAN	SUBCELLULAR LOCATION: Nucleus {ECO:0000269|PubMed:12895292}. Cytoplasm {ECO:0000269|PubMed:12895292}. Note=Cytoplasmic at low calcium concentrations. In neuroblastoma cells, after a retinoic acid (RA) induction and calcium increase, it localizes in both the nucleus and cytoplasm. The nuclear fraction may be phosphorylated.	CACYBP	Q9HB71	5
0.114379	13.9131	0.684283	0.50883	0.80599	-6.21782	High mobility group protein B2 (High mobility group protein 2) (HMG-2)	HMGB2_HUMAN	SUBCELLULAR LOCATION: Nucleus {ECO:0000269|PubMed:11909973, ECO:0000269|PubMed:12925773, ECO:0000269|PubMed:23877675}. Chromosome {ECO:0000269|PubMed:12925773}. Cytoplasm {ECO:0000269|PubMed:11909973, ECO:0000269|PubMed:23877675}. Secreted {ECO:0000269|PubMed:19811285, ECO:0000269|PubMed:23877675}. Note=In basal state predominantly nuclear. {ECO:0000305}.	HMGB2	P26583	2
0.114272	15.9204	0.576411	0.576659	0.842254	-6.28784	Lipoyl synthase, mitochondrial (EC 2.8.1.8) (Lipoate synthase) (LS) (Lip-syn) (Lipoic acid synthase)	LIAS_HUMAN	SUBCELLULAR LOCATION: Mitochondrion {ECO:0000255|HAMAP-Rule:MF_03123}.	LIAS	O43766	2
0.114138	15.6472	0.843345	0.418102	0.745835	-6.09494	Peroxisomal biogenesis factor 19 (33 kDa housekeeping protein) (Peroxin-19) (Peroxisomal farnesylated protein)	PEX19_HUMAN	SUBCELLULAR LOCATION: Cytoplasm {ECO:0000269|PubMed:10704444, ECO:0000269|PubMed:11259404, ECO:0000269|PubMed:15007061}. Peroxisome membrane {ECO:0000269|PubMed:10051604, ECO:0000269|PubMed:10704444, ECO:0000269|PubMed:15007061, ECO:0000269|PubMed:9339377}; Lipid-anchor {ECO:0000269|PubMed:10051604, ECO:0000269|PubMed:9339377}; Cytoplasmic side {ECO:0000269|PubMed:10051604, ECO:0000269|PubMed:933…	PEX19	P40855	5
0.113957	15.5533	0.595958	0.56401	0.835822	-6.27598	Coiled-coil-helix-coiled-coil-helix domain-containing protein 1 (28S ribosomal protein S37, mitochondrial) (MRP-S37) (Mitochondrial small ribosomal subunit protein mS37) (Nuclear protein C2360)	CHCH1_HUMAN	SUBCELLULAR LOCATION: Mitochondrion {ECO:0000269|PubMed:23908630}. Nucleus {ECO:0000269|PubMed:15177562}.	CHCHD1	Q96BP2	2
0.1138	16.551	0.543495	0.598301	0.853718	-6.30697	Clathrin light chain A (Lca)	CLCA_HUMAN	SUBCELLULAR LOCATION: Cytoplasmic vesicle membrane; Peripheral membrane protein; Cytoplasmic side. Membrane, coated pit; Peripheral membrane protein; Cytoplasmic side. Cytoplasm, cytoskeleton, spindle {ECO:0000269|PubMed:21297582, ECO:0000305|PubMed:15858577}. Note=Cytoplasmic face of coated pits and vesicles. In complex with TACC3 and CKAP5 (forming the TACC3/ch-TOG/clathrin complex) localized t…	CLTA	P09496	5
0.11379	15.1803	0.894216	0.391529	0.728797	-6.05093	Nucleoside diphosphate-linked moiety X motif 6 (Nudix motif 6) (EC 3.6.1.-) (Antisense basic fibroblast growth factor) (Protein GFG)	NUDT6_HUMAN	SUBCELLULAR LOCATION: Cytoplasm. Nucleus. Mitochondrion. Note=Subcellular location may vary between isoforms.	NUDT6	P53370	9
0.113378	14.5249	0.918272	0.379381	0.719503	-6.02935	Adenosine kinase (AK) (EC 2.7.1.20) (Adenosine 5'-phosphotransferase)	ADK_HUMAN	SUBCELLULAR LOCATION: Isoform 1: Nucleus {ECO:0000269|PubMed:19635462}.; SUBCELLULAR LOCATION: Isoform 2: Cytoplasm {ECO:0000269|PubMed:19635462}.	ADK	P55263	8
0.113231	14.8036	0.677973	0.512662	0.806787	-6.22222	Centrin-2 (Caltractin isoform 1)	CETN2_HUMAN	SUBCELLULAR LOCATION: Cytoplasm, cytoskeleton, microtubule organizing center, centrosome, centriole. Nucleus {ECO:0000305}. Note=Centrosome of S-phase, interphase and mitotic cells.	CETN2	P41208	3
0.113125	15.3438	0.715475	0.490144	0.795343	-6.19554	Cytochrome c oxidase assembly protein COX15 homolog	COX15_HUMAN	SUBCELLULAR LOCATION: Mitochondrion membrane {ECO:0000269|PubMed:9878253}; Multi-pass membrane protein {ECO:0000269|PubMed:9878253}.	COX15	Q7KZN9	4
0.113057	15.3084	0.817855	0.431868	0.752125	-6.11616	39S ribosomal protein L39, mitochondrial (L39mt) (MRP-L39) (39S ribosomal protein L5, mitochondrial) (L5mt) (MRP-L5) (Mitochondrial large ribosomal subunit protein mL39)	RM39_HUMAN	SUBCELLULAR LOCATION: Mitochondrion {ECO:0000269|PubMed:25278503, ECO:0000269|PubMed:25838379}.	MRPL39	Q9NYK5	5
0.112871	12.5795	0.536866	0.602711	0.85615	-6.3107	Sodium/hydrogen exchanger 6 (Na(+)/H(+) exchanger 6) (NHE-6) (Solute carrier family 9 member 6)	SL9A6_HUMAN	SUBCELLULAR LOCATION: Endosome membrane {ECO:0000269|PubMed:11940519}; Multi-pass membrane protein {ECO:0000269|PubMed:11940519}. Note=Is present in the recycling compartments including early and recycling endosomes, and only appears transiently on the plasma membrane.	SLC9A6	Q92581	4
0.112788	15.1956	0.660639	0.523277	0.810693	-6.23412	Inositol 1,4,5-trisphosphate receptor type 1 (IP3 receptor isoform 1) (IP3R 1) (InsP3R1) (Type 1 inositol 1,4,5-trisphosphate receptor) (Type 1 InsP3 receptor)	ITPR1_HUMAN	SUBCELLULAR LOCATION: Endoplasmic reticulum membrane {ECO:0000305|PubMed:27108798}; Multi-pass membrane protein {ECO:0000255}. Cytoplasmic vesicle, secretory vesicle membrane {ECO:0000250|UniProtKB:Q9TU34}; Multi-pass membrane protein {ECO:0000255}. Cytoplasm, perinuclear region {ECO:0000269|PubMed:27108798}. Note=Endoplasmic reticulum and secretory granules (By similarity). {ECO:0000250|UniProtK…	ITPR1	Q14643	3
0.112734	15.2911	0.718758	0.488202	0.793836	-6.19314	NADH dehydrogenase [ubiquinone] iron-sulfur protein 3, mitochondrial (EC 1.6.5.3) (EC 1.6.99.3) (Complex I-30kD) (CI-30kD) (NADH-ubiquinone oxidoreductase 30 kDa subunit)	NDUS3_HUMAN	SUBCELLULAR LOCATION: Mitochondrion inner membrane.	NDUFS3	O75489	14
0.112661	13.9588	0.670197	0.517408	0.808476	-6.22759	Stabilin-1 (Fasciclin, EGF-like, laminin-type EGF-like and link domain-containing scavenger receptor 1) (FEEL-1) (MS-1 antigen)	STAB1_HUMAN	SUBCELLULAR LOCATION: Membrane {ECO:0000305}; Single-pass type I membrane protein {ECO:0000305}.	STAB1	Q9NY15	3
0.11251	16.7815	0.99523	0.342325	0.695967	-5.9571	Lipoamide acyltransferase component of branched-chain alpha-keto acid dehydrogenase complex, mitochondrial (EC 2.3.1.168) (52 kDa mitochondrial autoantigen of primary biliary cirrhosis) (Branched chain 2-oxo-acid dehydrogenase complex component E2) (BCOADC-E2) (Branched-chain alpha-keto acid dehydrogenase complex component E2) (BCKAD-E2) (BCKADE2) (Dihydrolipoamide acetyltransferase component of …	ODB2_HUMAN	SUBCELLULAR LOCATION: Mitochondrion matrix.	DBT	P11182	15
0.112453	13.3758	0.755549	0.466768	0.776787	-6.16559	Nuclear fragile X mental retardation-interacting protein 2 (82 kDa FMRP-interacting protein) (82-FIP) (Cell proliferation-inducing gene 1 protein) (FMRP-interacting protein 2)	NUFP2_HUMAN	SUBCELLULAR LOCATION: Nucleus {ECO:0000269|PubMed:12837692, ECO:0000269|PubMed:26184334}. Cytoplasm {ECO:0000269|PubMed:12837692, ECO:0000269|PubMed:26184334}. Cytoplasm, Stress granule {ECO:0000269|PubMed:26184334}. Note=Distribution is cell cycle-modulated, being cytoplasmic in the G2/M phase and accumulating in nucleus during the G1 phase (PubMed:12837692). {ECO:0000269|PubMed:12837692, ECO:00…	NUFIP2	Q7Z417	3
0.112392	15.3495	0.657466	0.525235	0.810693	-6.23626	Eukaryotic translation initiation factor 5B (eIF-5B) (EC 3.6.5.3) (Translation initiation factor IF-2)	IF2P_HUMAN	SUBCELLULAR LOCATION: Cytoplasm {ECO:0000250|UniProtKB:Q05D44}.	EIF5B	O60841	20
0.112323	15.8137	1.05277	0.316408	0.677228	-5.89997	Dihydropteridine reductase (EC 1.5.1.34) (HDHPR) (Quinoid dihydropteridine reductase) (Short chain dehydrogenase/reductase family 33C member 1)	DHPR_HUMAN		QDPR	P09417	9
0.112243	12.8888	0.798645	0.442439	0.758495	-6.13177	Serine/threonine-protein kinase 24 (EC 2.7.11.1) (Mammalian STE20-like protein kinase 3) (MST-3) (STE20-like kinase MST3) [Cleaved into: Serine/threonine-protein kinase 24 36 kDa subunit (Mammalian STE20-like protein kinase 3 N-terminal) (MST3/N); Serine/threonine-protein kinase 24 12 kDa subunit (Mammalian STE20-like protein kinase 3 C-terminal) (MST3/C)]	STK24_HUMAN	SUBCELLULAR LOCATION: Cytoplasm. Nucleus. Membrane. Note=The truncated form (MST3/N) translocates to the nucleus. Colocalizes with STK38L in the membrane.	STK24	Q9Y6E0	2
0.111568	14.4924	0.819942	0.43073	0.752125	-6.11444	Histone-lysine N-methyltransferase SETD7 (EC 2.1.1.43) (Histone H3-K4 methyltransferase SETD7) (H3-K4-HMTase SETD7) (Lysine N-methyltransferase 7) (SET domain-containing protein 7) (SET7/9)	SETD7_HUMAN	SUBCELLULAR LOCATION: Nucleus. Chromosome {ECO:0000305}.	SETD7	Q8WTS6	3
0.111517	16.0716	0.820674	0.430331	0.75212	-6.11384	NADH dehydrogenase [ubiquinone] 1 beta subcomplex subunit 10 (Complex I-PDSW) (CI-PDSW) (NADH-ubiquinone oxidoreductase PDSW subunit)	NDUBA_HUMAN	SUBCELLULAR LOCATION: Mitochondrion inner membrane {ECO:0000305|PubMed:12611891}; Peripheral membrane protein {ECO:0000305}; Matrix side {ECO:0000305}.	NDUFB10	O96000	12
0.111377	17.2314	0.851409	0.41381	0.743114	-6.08812	Proteasome subunit alpha type-2 (EC 3.4.25.1) (Macropain subunit C3) (Multicatalytic endopeptidase complex subunit C3) (Proteasome component C3)	PSA2_HUMAN	SUBCELLULAR LOCATION: Cytoplasm {ECO:0000269|PubMed:12181345}. Nucleus {ECO:0000269|PubMed:12181345}. Note=Colocalizes with TRIM5 in cytoplasmic bodies. {ECO:0000250|UniProtKB:P49722}.	PSMA2	P25787	3
0.111303	16.697	0.79683	0.443447	0.758813	-6.13323	Dynactin subunit 3 (Dynactin complex subunit 22 kDa subunit) (p22)	DCTN3_HUMAN	SUBCELLULAR LOCATION: Cytoplasm {ECO:0000269|PubMed:9722614}. Cytoplasm, cytoskeleton, microtubule organizing center, centrosome {ECO:0000269|PubMed:9722614}. Chromosome, centromere, kinetochore {ECO:0000269|PubMed:9722614}. Cytoplasm, cytoskeleton, spindle {ECO:0000269|PubMed:9722614}. Cleavage furrow {ECO:0000269|PubMed:9722614}. Midbody {ECO:0000269|PubMed:9722614}. Note=Localizes to punctate …	DCTN3	O75935	2
0.111056	15.3123	0.62618	0.54476	0.82392	-6.25691	26S proteasome non-ATPase regulatory subunit 11 (26S proteasome regulatory subunit RPN6) (26S proteasome regulatory subunit S9) (26S proteasome regulatory subunit p44.5)	PSD11_HUMAN	SUBCELLULAR LOCATION: Nucleus {ECO:0000250}. Cytoplasm, cytosol {ECO:0000250}.	PSMD11	O00231	12
0.110513	14.6872	0.695658	0.501966	0.800614	-6.2098	ER membrane protein complex subunit 7	EMC7_HUMAN	SUBCELLULAR LOCATION: Membrane {ECO:0000269|PubMed:22119785}; Single-pass type I membrane protein {ECO:0000269|PubMed:22119785}.	EMC7	Q9NPA0	2
0.110449	15.9926	0.666354	0.519763	0.809575	-6.23023	Testin (TESS)	TES_HUMAN	SUBCELLULAR LOCATION: Cytoplasm. Cell junction, focal adhesion. Note=Detected along actin stress fibers.	TES	Q9UGI8	5
0.109941	15.005	0.429431	0.676413	0.892929	-6.36499	Myosin regulatory light polypeptide 9 (20 kDa myosin light chain) (LC20) (MLC-2C) (Myosin RLC) (Myosin regulatory light chain 2, smooth muscle isoform) (Myosin regulatory light chain 9) (Myosin regulatory light chain MRLC1)	MYL9_HUMAN		MYL9	P24844	3
0.109908	16.4569	0.969685	0.354321	0.70284	-5.98162	3-hydroxyisobutyrate dehydrogenase, mitochondrial (HIBADH) (EC 1.1.1.31)	3HIDH_HUMAN	SUBCELLULAR LOCATION: Mitochondrion.	HIBADH	P31937	11
0.109751	16.0794	0.486962	0.636435	0.871543	-6.33735	Protein phosphatase 1 regulatory subunit 14C (Kinase-enhanced PP1 inhibitor) (PKC-potentiated PP1 inhibitory protein) (Serologically defined breast cancer antigen NY-BR-81)	PP14C_HUMAN	SUBCELLULAR LOCATION: Cytoplasm {ECO:0000250}. Membrane {ECO:0000250}; Peripheral membrane protein {ECO:0000250}.	PPP1R14C	Q8TAE6	2
0.109422	15.4509	0.654484	0.527077	0.812258	-6.23827	Peptidyl-prolyl cis-trans isomerase FKBP9 (PPIase FKBP9) (EC 5.2.1.8) (63 kDa FK506-binding protein) (63 kDa FKBP) (FKBP-63) (FK506-binding protein 9) (FKBP-9) (Rotamase)	FKBP9_HUMAN	SUBCELLULAR LOCATION: Endoplasmic reticulum {ECO:0000255|PROSITE-ProRule:PRU10138}.	FKBP9	O95302	5
0.109416	14.4326	0.668443	0.518482	0.808829	-6.2288	Disks large-associated protein 4 (DAP-4) (PSD-95/SAP90-binding protein 4) (SAP90/PSD-95-associated protein 4) (SAPAP-4)	DLGP4_HUMAN	SUBCELLULAR LOCATION: Membrane {ECO:0000250}; Peripheral membrane protein {ECO:0000250}.	DLGAP4	Q9Y2H0	2
0.109364	15.8234	0.272767	0.790398	0.946258	-6.42313	Coronin-1A (Coronin-like protein A) (Clipin-A) (Coronin-like protein p57) (Tryptophan aspartate-containing coat protein) (TACO)	COR1A_HUMAN	SUBCELLULAR LOCATION: Cytoplasm, cytoskeleton {ECO:0000250}. Cytoplasm, cell cortex {ECO:0000250}. Cytoplasmic vesicle, phagosome membrane {ECO:0000250}. Note=In non-infected macrophages, associated with the cortical microtubule network. In mycobacteria-infected macrophages, becomes progressively relocalized and retained around the mycobacterial phagosomes. Retention on the phagosomal membrane is…	CORO1A	P31146	7
0.10933	15.753	0.762151	0.462987	0.774417	-6.16052	DnaJ homolog subfamily A member 2 (Cell cycle progression restoration gene 3 protein) (Dnj3) (Dj3) (HIRA-interacting protein 4) (Renal carcinoma antigen NY-REN-14)	DNJA2_HUMAN	SUBCELLULAR LOCATION: Membrane {ECO:0000305}; Lipid-anchor {ECO:0000305}.	DNAJA2	O60884	9
0.10925	14.868	0.762074	0.463031	0.774417	-6.16058	Estradiol 17-beta-dehydrogenase 8 (EC 1.1.1.62) (17-beta-hydroxysteroid dehydrogenase 8) (17-beta-HSD 8) (3-ketoacyl-[acyl-carrier-protein] reductase alpha subunit) (KAR alpha subunit) (3-oxoacyl-[acyl-carrier-protein] reductase) (EC 1.1.1.-) (Protein Ke6) (Ke-6) (Really interesting new gene 2 protein) (Short chain dehydrogenase/reductase family 30C member 1) (Testosterone 17-beta-dehydrogenase 8…	DHB8_HUMAN	SUBCELLULAR LOCATION: Mitochondrion matrix {ECO:0000269|PubMed:19571038}.	HSD17B8	Q92506	8
0.108281	15.2586	0.501348	0.626619	0.865657	-6.32992	Neural cell adhesion molecule 1 (N-CAM-1) (NCAM-1) (CD antigen CD56)	NCAM1_HUMAN	SUBCELLULAR LOCATION: Isoform 1: Cell membrane; Single-pass type I membrane protein.; SUBCELLULAR LOCATION: Isoform 2: Cell membrane; Single-pass type I membrane protein.; SUBCELLULAR LOCATION: Isoform 3: Cell membrane; Lipid-anchor, GPI-anchor.; SUBCELLULAR LOCATION: Isoform 4: Cell membrane {ECO:0000305}; Lipid-anchor, GPI-anchor {ECO:0000305}.; SUBCELLULAR LOCATION: Isoform 5: Secreted.; SUBCE…	NCAM1	P13591	14
0.108267	14.7249	0.787355	0.448731	0.763193	-6.14079	LIM and SH3 domain protein 1 (LASP-1) (Metastatic lymph node gene 50 protein) (MLN 50)	LASP1_HUMAN	SUBCELLULAR LOCATION: Cytoplasm, cell cortex {ECO:0000250}. Cytoplasm, cytoskeleton {ECO:0000250}. Note=Associated with the F-actin rich cortical cytoskeleton. {ECO:0000250}.	LASP1	Q14847	14
0.108227	13.4579	0.812246	0.434937	0.754788	-6.12075	Glomulin (FK506-binding protein-associated protein) (FAP) (FKBP-associated protein)	GLMN_HUMAN		GLMN	Q92990	2
0.107921	13.1992	0.856917	0.410895	0.74121	-6.08342	Protein DDI1 homolog 2 (EC 3.4.23.-)	DDI2_HUMAN	SUBCELLULAR LOCATION: Cytoplasm, cytosol {ECO:0000305|PubMed:27528193}.	DDI2	Q5TDH0	4
0.107273	15.3289	0.515436	0.61708	0.861992	-6.32245	Cytochrome c oxidase assembly factor 6 homolog	COA6_HUMAN	SUBCELLULAR LOCATION: Mitochondrion intermembrane space {ECO:0000269|PubMed:25339201, ECO:0000269|PubMed:25959673}.	COA6	Q5JTJ3	3
0.107168	15.7782	0.529982	0.607308	0.8588	-6.31452	Coronin-7 (Crn7) (70 kDa WD repeat tumor rejection antigen homolog)	CORO7_HUMAN	SUBCELLULAR LOCATION: Golgi apparatus membrane. Golgi apparatus, trans-Golgi network. Cytoplasmic vesicle {ECO:0000250}. Cytoplasm, cytosol {ECO:0000250}. Note=Predominantly cytosolic. Detected on vesicle-like cytoplasmic structures and on the cis-Golgi. Not associated with actin filaments.	CORO7	P57737	3
0.106862	13.1316	0.786843	0.449018	0.76335	-6.1412	Attractin (DPPT-L) (Mahogany homolog)	ATRN_HUMAN	SUBCELLULAR LOCATION: Isoform 1: Cell membrane {ECO:0000269|PubMed:7539799}; Single-pass type I membrane protein {ECO:0000269|PubMed:7539799}.; SUBCELLULAR LOCATION: Isoform 2: Secreted {ECO:0000269|PubMed:7539799, ECO:0000269|PubMed:9736737}.; SUBCELLULAR LOCATION: Isoform 3: Secreted {ECO:0000269|PubMed:7539799}.	ATRN	O75882	2
0.106736	16.2015	0.698763	0.500102	0.798791	-6.20759	40S ribosomal protein S15a (Small ribosomal subunit protein uS8)	RS15A_HUMAN		RPS15A	P62244	6
0.106733	15.9287	0.673975	0.515099	0.807804	-6.22499	60S ribosomal protein L17 (60S ribosomal protein L23) (Large ribosomal subunit protein uL22) (PD-1)	RL17_HUMAN		RPL17	P18621	6
0.106626	13.9032	0.522271	0.612478	0.859891	-6.31875	ADP-ribosylation factor GTPase-activating protein 3 (ARF GAP 3)	ARFG3_HUMAN	SUBCELLULAR LOCATION: Cytoplasm {ECO:0000269|PubMed:17760859}. Golgi apparatus membrane {ECO:0000269|PubMed:17760859}; Peripheral membrane protein {ECO:0000269|PubMed:17760859}; Cytoplasmic side {ECO:0000269|PubMed:17760859}. Note=Also found on peripheral punctate structures likely to be endoplasmic reticulum-Golgi intermediate compartment.	ARFGAP3	Q9NP61	3
0.106455	15.3661	0.901177	0.387986	0.726954	-6.04473	Annexin A2 (Annexin II) (Annexin-2) (Calpactin I heavy chain) (Calpactin-1 heavy chain) (Chromobindin-8) (Lipocortin II) (Placental anticoagulant protein IV) (PAP-IV) (Protein I) (p36)	ANXA2_HUMAN	SUBCELLULAR LOCATION: Secreted, extracellular space, extracellular matrix, basement membrane {ECO:0000269|PubMed:17081065}. Melanosome {ECO:0000269|PubMed:17081065}. Note=In the lamina beneath the plasma membrane. Identified by mass spectrometry in melanosome fractions from stage I to stage IV. Translocated from the cytoplasm to the cell surface through a Golgi-independent mechanism.	ANXA2	P07355	24
0.106389	15.929	0.473872	0.64543	0.876213	-6.34393	Succinate dehydrogenase [ubiquinone] flavoprotein subunit, mitochondrial (EC 1.3.5.1) (Flavoprotein subunit of complex II) (Fp)	SDHA_HUMAN	SUBCELLULAR LOCATION: Mitochondrion inner membrane {ECO:0000250|UniProtKB:Q0QF01}; Peripheral membrane protein {ECO:0000250|UniProtKB:Q0QF01}; Matrix side {ECO:0000250|UniProtKB:Q0QF01}.	SDHA	P31040	18
0.105524	13.6678	0.694236	0.502821	0.801652	-6.21081	RNA polymerase II-associated protein 3	RPAP3_HUMAN		RPAP3	Q9H6T3	2
0.105424	15.4643	0.617035	0.550545	0.826345	-6.26277	Transmembrane emp24 domain-containing protein 9 (GMP25) (Glycoprotein 25L2) (p24 family protein alpha-2) (p24alpha2) (p25)	TMED9_HUMAN	SUBCELLULAR LOCATION: Endoplasmic reticulum membrane; Single-pass type I membrane protein. Golgi apparatus, cis-Golgi network membrane; Single-pass type I membrane protein. Endoplasmic reticulum-Golgi intermediate compartment membrane; Single-pass type I membrane protein. Golgi apparatus, trans-Golgi network membrane {ECO:0000250}; Single-pass type I membrane protein {ECO:0000250}. Note=Cycles be…	TMED9	Q9BVK6	3
0.1052	16.8811	0.791666	0.446322	0.760472	-6.13736	Prefoldin subunit 1	PFD1_HUMAN		PFDN1	O60925	4
0.105024	14.6466	0.514324	0.61783	0.861992	-6.32304	Monoacylglycerol lipase ABHD12 (EC 3.1.1.23) (2-arachidonoylglycerol hydrolase) (Abhydrolase domain-containing protein 12)	ABD12_HUMAN	SUBCELLULAR LOCATION: Membrane {ECO:0000250|UniProtKB:Q99LR1}; Single-pass membrane protein {ECO:0000250|UniProtKB:Q99LR1}.	ABHD12	Q8N2K0	2
0.104754	14.0873	0.827289	0.426738	0.750185	-6.10837	Ankycorbin (Ankyrin repeat and coiled-coil structure-containing protein) (Novel retinal pigment epithelial cell protein) (Retinoic acid-induced protein 14)	RAI14_HUMAN	SUBCELLULAR LOCATION: Cytoplasm, cell cortex {ECO:0000250|UniProtKB:Q9P0K7}. Cytoplasm, cytoskeleton {ECO:0000305|PubMed:11042181, ECO:0000305|PubMed:16729964}. Cell junction {ECO:0000250|UniProtKB:Q5U312}. Nucleus {ECO:0000269|PubMed:16729964}. Note=Associated with the cortical actin cytoskeleton structures in terminal web and cell-cell adhesion sites and stress fibers (By similarity). Highly ex…	RAI14	Q9P0K7	4
0.104661	16.897	0.389758	0.704617	0.907068	-6.3821	Peptidyl-prolyl cis-trans isomerase B (PPIase B) (EC 5.2.1.8) (CYP-S1) (Cyclophilin B) (Rotamase B) (S-cyclophilin) (SCYLP)	PPIB_HUMAN	SUBCELLULAR LOCATION: Endoplasmic reticulum lumen {ECO:0000269|PubMed:1530944}. Melanosome {ECO:0000269|PubMed:17081065}. Note=Identified by mass spectrometry in melanosome fractions from stage I to stage IV (PubMed:17081065). {ECO:0000269|PubMed:17081065}.	PPIB	P23284	9
0.104483	13.4694	0.74069	0.475352	0.786272	-6.17687	Triple functional domain protein (EC 2.7.11.1) (PTPRF-interacting protein)	TRIO_HUMAN	SUBCELLULAR LOCATION: Cytoplasm {ECO:0000250|UniProtKB:Q0KL02}.	TRIO	O75962	3
0.104321	14.7913	1.03267	0.325287	0.682031	-5.92022	Ubiquitin carboxyl-terminal hydrolase 14 (EC 3.4.19.12) (Deubiquitinating enzyme 14) (Ubiquitin thioesterase 14) (Ubiquitin-specific-processing protease 14)	UBP14_HUMAN	SUBCELLULAR LOCATION: Cytoplasm {ECO:0000269|PubMed:19106094}. Cell membrane {ECO:0000269|PubMed:19106094}; Peripheral membrane protein {ECO:0000269|PubMed:19106094}.	USP14	P54578	17
0.104234	16.864	0.430828	0.675429	0.892757	-6.36436	Phosphate carrier protein, mitochondrial (Phosphate transport protein) (PTP) (Solute carrier family 25 member 3)	MPCP_HUMAN	SUBCELLULAR LOCATION: Mitochondrion inner membrane; Multi-pass membrane protein.	SLC25A3	Q00325	17
0.10399	16.7481	0.651364	0.52901	0.812492	-6.24036	39S ribosomal protein L1, mitochondrial (L1mt) (MRP-L1) (Mitochondrial large ribosomal subunit protein uL1m)	RM01_HUMAN	SUBCELLULAR LOCATION: Mitochondrion {ECO:0000250|UniProtKB:A6QPQ5, ECO:0000305|PubMed:11279069}.	MRPL1	Q9BYD6	6
0.103943	15.6173	0.740369	0.475538	0.786272	-6.17711	Leucine-rich PPR motif-containing protein, mitochondrial (130 kDa leucine-rich protein) (LRP 130) (GP130)	LPPRC_HUMAN	SUBCELLULAR LOCATION: Mitochondrion. Nucleus, nucleoplasm. Nucleus inner membrane. Nucleus outer membrane. Note=Seems to be predominantly mitochondrial.	LRPPRC	P42704	56
0.103507	12.7282	0.454684	0.658725	0.883557	-6.35327	Tripartite motif-containing protein 55 (Muscle-specific RING finger protein 2) (MuRF-2) (MuRF2) (RING finger protein 29)	TRI55_HUMAN	SUBCELLULAR LOCATION: Cytoplasm {ECO:0000250}. Nucleus {ECO:0000250}. Note=Nuclear under atrophic conditions and upon mechanical signals. Localizes to the sarcomeric M-band in cardiomyocytes. Colocalizes in part with microtubules (By similarity). {ECO:0000250}.	TRIM55	Q9BYV6	5
0.103203	14.699	0.843568	0.417983	0.745835	-6.09476	Hepatocyte growth factor-regulated tyrosine kinase substrate (Hrs) (Protein pp110)	HGS_HUMAN	SUBCELLULAR LOCATION: Cytoplasm {ECO:0000250|UniProtKB:Q9JJ50}. Early endosome membrane {ECO:0000269|PubMed:23166352, ECO:0000269|PubMed:24790097}; Peripheral membrane protein {ECO:0000305|PubMed:23166352, ECO:0000305|PubMed:24790097}; Cytoplasmic side {ECO:0000305|PubMed:23166352, ECO:0000305|PubMed:24790097}. Endosome, multivesicular body membrane {ECO:0000250|UniProtKB:Q9JJ50}; Peripheral memb…	HGS	O14964	8
0.102433	14.6211	0.689064	0.505939	0.804668	-6.21447	N-alpha-acetyltransferase 25, NatB auxiliary subunit (Mitochondrial distribution and morphology protein 20) (N-terminal acetyltransferase B complex subunit MDM20) (NatB complex subunit MDM20) (N-terminal acetyltransferase B complex subunit NAA25) (p120)	NAA25_HUMAN	SUBCELLULAR LOCATION: Cytoplasm {ECO:0000269|PubMed:18570629}.	NAA25	Q14CX7	3
0.102344	15.9372	0.738629	0.47655	0.786277	-6.17841	60S acidic ribosomal protein P0 (60S ribosomal protein L10E) (Large ribosomal subunit protein uL10)	RLA0_HUMAN	SUBCELLULAR LOCATION: Nucleus {ECO:0000269|PubMed:19188445}. Cytoplasm {ECO:0000269|PubMed:19188445}. Note=Localized in cytoplasmic mRNP granules containing untranslated mRNAs (PubMed:19188445, PubMed:17289661). {ECO:0000269|PubMed:17289661, ECO:0000269|PubMed:19188445}.	RPLP0	P05388	10
0.102244	14.6199	0.465908	0.650934	0.878212	-6.34786	39S ribosomal protein L41, mitochondrial (L41mt) (MRP-L41) (39S ribosomal protein L27 homolog) (Bcl-2-interacting mitochondrial ribosomal protein L41) (Cell proliferation-inducing gene 3 protein) (MRP-L27 homolog) (Mitochondrial large ribosomal subunit protein mL41)	RM41_HUMAN	SUBCELLULAR LOCATION: Mitochondrion {ECO:0000269|PubMed:16024796, ECO:0000269|PubMed:25278503, ECO:0000269|PubMed:25838379}.	MRPL41	Q8IXM3	5
0.102212	15.4197	0.398028	0.698697	0.904387	-6.37867	Ribosomal L1 domain-containing protein 1 (CATX-11) (Cellular senescence-inhibited gene protein) (Protein PBK1)	RL1D1_HUMAN	SUBCELLULAR LOCATION: Nucleus, nucleolus {ECO:0000269|PubMed:11790298, ECO:0000269|PubMed:12429849, ECO:0000269|PubMed:18678645, ECO:0000269|PubMed:22419112}. Note=Colocalizes with ING1 in the nucleolus after UV stress. {ECO:0000269|PubMed:22419112}.	RSL1D1	O76021	3
0.102019	12.8329	0.68649	0.507494	0.805174	-6.21628	RNA polymerase-associated protein RTF1 homolog	RTF1_HUMAN	SUBCELLULAR LOCATION: Nucleus, nucleoplasm {ECO:0000250}.	RTF1	Q92541	2
0.101941	15.891	0.590358	0.567618	0.837969	-6.27941	Pyridoxal phosphate homeostasis protein (PLP homeostasis protein) (Proline synthase co-transcribed bacterial homolog protein) (Pyridoxal phosphate-binding protein)	PLPHP_HUMAN		PLPBP	O94903	10
0.101435	16.0659	0.727229	0.483213	0.790191	-6.18691	Succinate-semialdehyde dehydrogenase, mitochondrial (EC 1.2.1.24) (Aldehyde dehydrogenase family 5 member A1) (NAD(+)-dependent succinic semialdehyde dehydrogenase)	SSDH_HUMAN	SUBCELLULAR LOCATION: Mitochondrion.	ALDH5A1	P51649	14
0.100884	16.194	0.755405	0.466852	0.776787	-6.1657	Bifunctional glutamate/proline--tRNA ligase (Bifunctional aminoacyl-tRNA synthetase) (Cell proliferation-inducing gene 32 protein) (Glutamatyl-prolyl-tRNA synthetase) [Includes: Glutamate--tRNA ligase (EC 6.1.1.17) (Glutamyl-tRNA synthetase) (GluRS); Proline--tRNA ligase (EC 6.1.1.15) (Prolyl-tRNA synthetase)]	SYEP_HUMAN	SUBCELLULAR LOCATION: Cytoplasm, cytosol {ECO:0000269|PubMed:19289464}. Membrane {ECO:0000269|PubMed:28178239}; Peripheral membrane protein {ECO:0000305|PubMed:19289464, ECO:0000305|PubMed:28178239}. Note=Translocates from cytosol to membranes upon phosphorylation at Ser-999. {ECO:0000269|PubMed:19289464, ECO:0000269|PubMed:28178239}.	EPRS	P07814	30
0.100875	15.1073	0.424093	0.680179	0.894588	-6.36739	26S proteasome regulatory subunit 10B (26S proteasome AAA-ATPase subunit RPT4) (Proteasome 26S subunit ATPase 6) (Proteasome subunit p42)	PRS10_HUMAN	SUBCELLULAR LOCATION: Cytoplasm {ECO:0000250}. Nucleus {ECO:0000250}.	PSMC6	P62333	12
0.100579	16.0816	0.668366	0.518529	0.808829	-6.22885	Kinesin light chain 1 (KLC 1)	KLC1_HUMAN	SUBCELLULAR LOCATION: Cell projection, growth cone {ECO:0000250}. Cytoplasmic vesicle {ECO:0000250}. Cytoplasm, cytoskeleton {ECO:0000305|PubMed:14970196}.	KLC1	Q07866	13
0.100515	15.7154	0.620792	0.548165	0.825099	-6.26038	Reticulocalbin-1	RCN1_HUMAN	SUBCELLULAR LOCATION: Endoplasmic reticulum lumen.	RCN1	Q15293	6
0.0997848	16.2646	0.775207	0.455566	0.769494	-6.15037	Microtubule-associated protein RP/EB family member 3 (EB1 protein family member 3) (EBF3) (End-binding protein 3) (EB3) (RP3)	MARE3_HUMAN	SUBCELLULAR LOCATION: Cytoplasm, cytoskeleton {ECO:0000269|PubMed:10644998, ECO:0000269|PubMed:19255245, ECO:0000269|PubMed:28814570}. Note=Associated with the microtubule network. Detected at the plus end of microtubules. {ECO:0000269|PubMed:10644998, ECO:0000269|PubMed:19255245, ECO:0000269|PubMed:28814570}.	MAPRE3	Q9UPY8	4
0.0994517	15.9423	0.719788	0.487593	0.793836	-6.19239	Myotrophin (Protein V-1)	MTPN_HUMAN	SUBCELLULAR LOCATION: Cytoplasm {ECO:0000305}. Nucleus {ECO:0000250}. Cytoplasm, perinuclear region {ECO:0000250}.	MTPN	P58546	4
0.0991718	15.6535	0.591167	0.567096	0.837721	-6.27892	Rab GDP dissociation inhibitor beta (Rab GDI beta) (Guanosine diphosphate dissociation inhibitor 2) (GDI-2)	GDIB_HUMAN	SUBCELLULAR LOCATION: Cytoplasm {ECO:0000250}. Membrane {ECO:0000250}; Peripheral membrane protein {ECO:0000250}.	GDI2	P50395	11
0.0984572	12.1079	0.680193	0.511312	0.806787	-6.22068	E3 ubiquitin-protein ligase MARCH5 (EC 2.3.2.27) (Membrane-associated RING finger protein 5) (Membrane-associated RING-CH protein V) (MARCH-V) (Mitochondrial ubiquitin ligase) (MITOL) (RING finger protein 153) (RING-type E3 ubiquitin transferase MARCH5)	MARH5_HUMAN	SUBCELLULAR LOCATION: Mitochondrion outer membrane {ECO:0000269|PubMed:16874301}; Multi-pass membrane protein {ECO:0000255}. Endoplasmic reticulum membrane {ECO:0000269|PubMed:14722266}; Multi-pass membrane protein {ECO:0000255}. Note=Authors show that the protein can be detected in endoplasmic reticulum (PubMed:14722266). Authors (PubMed:16874301) show its presence only in mitochondria (PubMed:1…	MARCH5	Q9NX47	2
[truncated: 2,780 more rows]
