# Supplementary material for: Remodeling of the Cardiac Extracellular Matrix Proteome During Chronological and Pathological Aging
Source: Mol Cell Proteomics. 2023 Dec 21;23(1):100706. doi: 10.1016/j.mcpro.2023.100706 (PMC10828820; doi:10.1016/j.mcpro.2023.100706)
Supplement: Table S6 [file mmc6.xlsx]

## Sheet: description
	Table S6 - Age-related changes in the LV proteome of decellularized mouse left ventricle tissue
	Column Header	Meaning
	logFC	log2 (fold change)
	AveExpr	log2 (average protein abundance score )
	t	moderated t-statistic computed by limma
	P.Value	P. Value
	adj.P.Val	adj.P.Val
	B	B-statistics computed by limma
	description	description of the protein
	short.name	short name of the protein
	sub.cell	subcellular location of the protein
	gene.name	name of the gene
	ID	UniProt ID
	Unique.pep	Number of unique peptides assigned to each protein

## Sheet: MICE_DT old_vs_young
logFC	AveExpr	t	P.Value	adj.P.Val	B	description	short.name	sub.cell	gene.name	ID	Unique.pep
1.76598	16.603	17.6269	3.08564e-10	1.26172e-06	13.336	Protein kinase C theta type (EC 2.7.11.13) (nPKC-theta)	KPCT_MOUSE	SUBCELLULAR LOCATION: Cytoplasm {ECO:0000250}. Cell membrane {ECO:0000250}; Peripheral membrane protein. Note=In resting T-cells, mostly localized in cytoplasm. In response to TCR stimulation, associates with lipid rafts and then localizes in the immunological synapse (By similarity). {ECO:0000250}.	Prkcq	Q02111	14
2.38662	17.6553	14.2819	3.86016e-09	7.89209e-06	11.224	Prosaposin (Sulfated glycoprotein 1) (SGP-1) [Cleaved into: Saposin-A; Saposin-B-Val; Saposin-B; Saposin-C; Saposin-D]	SAP_MOUSE	SUBCELLULAR LOCATION: Prosaposin: Secreted {ECO:0000269|PubMed:23690594}. Note=Secreted as a fully glycosylated 70 kDa protein composed of complex glycans. {ECO:0000269|PubMed:23690594}.; SUBCELLULAR LOCATION: Lysosome {ECO:0000250|UniProtKB:P07602}.	Psap	Q61207	5
-1.40989	16.1649	-11.6195	4.34806e-08	3.55584e-05	9.04583	MAX gene-associated protein	MGAP_MOUSE	SUBCELLULAR LOCATION: Nucleus {ECO:0000305}.	Mga	A2AWL7	4
1.71964	16.7018	11.8381	3.50352e-08	3.55584e-05	9.24519	Palmitoyl-protein thioesterase 1 (PPT-1) (EC 3.1.2.22) (Palmitoyl-protein hydrolase 1)	PPT1_MOUSE	SUBCELLULAR LOCATION: Lysosome {ECO:0000269|PubMed:19941651, ECO:0000269|PubMed:9685319}. Secreted {ECO:0000269|PubMed:9685319}.	Ppt1	O88531	6
1.42482	16.0842	12.1278	2.64527e-08	3.55584e-05	9.50321	Acid ceramidase (AC) (ACDase) (Acid CDase) (EC 3.5.1.23) (Acylsphingosine deacylase) (N-acylsphingosine amidohydrolase) [Cleaved into: Acid ceramidase subunit alpha; Acid ceramidase subunit beta]	ASAH1_MOUSE	SUBCELLULAR LOCATION: Lysosome.	Asah1	Q9WV54	5
1.86435	16.037	11.3831	5.51293e-08	3.75706e-05	8.82569	Tubulin beta-1 chain	TBB1_MOUSE	SUBCELLULAR LOCATION: Cytoplasm, cytoskeleton {ECO:0000250}.	Tubb1	A2AQ07	6
1.51781	17.1452	10.9602	8.51897e-08	4.89054e-05	8.41937	Syntenin-1 (Scaffold protein Pbp1) (Syndecan-binding protein 1)	SDCB1_MOUSE	SUBCELLULAR LOCATION: Cell junction, focal adhesion {ECO:0000250|UniProtKB:O00560}. Cell junction, adherens junction {ECO:0000250|UniProtKB:O00560}. Cell membrane {ECO:0000250|UniProtKB:O00560}; Peripheral membrane protein {ECO:0000250|UniProtKB:O00560}. Endoplasmic reticulum membrane {ECO:0000250|UniProtKB:O00560}; Peripheral membrane protein {ECO:0000250|UniProtKB:O00560}. Nucleus {ECO:0000250|…	Sdcbp	O08992	3
2.34385	16.5995	10.8496	9.56818e-08	4.89054e-05	8.31037	Cathepsin F (EC 3.4.22.41)	CATF_MOUSE	SUBCELLULAR LOCATION: Lysosome.	Ctsf	Q9R013	2
-2.23117	16.6524	-10.6653	1.16359e-07	5.28657e-05	8.12623	Fibrillin-2 [Cleaved into: Fibrillin-2 C-terminal peptide]	FBN2_MOUSE	SUBCELLULAR LOCATION: Secreted, extracellular space, extracellular matrix {ECO:0000269|PubMed:24039232}.	Fbn2	Q61555	8
0.862278	17.9485	10.4879	1.40832e-07	5.75864e-05	7.94595	40S ribosomal protein S19	RS19_MOUSE		Rps19	Q9CZX8	5
1.37878	17.9243	9.65861	3.56435e-07	0.000124061	7.06088	D-beta-hydroxybutyrate dehydrogenase, mitochondrial (EC 1.1.1.30) (3-hydroxybutyrate dehydrogenase) (BDH)	BDH_MOUSE	SUBCELLULAR LOCATION: Mitochondrion inner membrane {ECO:0000250|UniProtKB:Q02337}. Mitochondrion matrix {ECO:0000250|UniProtKB:Q02337}.	Bdh1	Q80XN0	11
1.10876	15.6959	9.64027	3.64083e-07	0.000124061	7.0405	EF-hand domain-containing protein D1 (EF-hand domain-containing protein 1) (Mitocalcin) (Swiprosin-2)	EFHD1_MOUSE	SUBCELLULAR LOCATION: Mitochondrion inner membrane {ECO:0000269|PubMed:16336229}.	Efhd1	Q9D4J1	3
1.36744	16.911	9.50033	4.28579e-07	0.000134805	6.8837	Immunoglobulin heavy constant mu [Cleaved into: Mu' chain (55 kDa mu' chain)]	IGHM_MOUSE	SUBCELLULAR LOCATION: Isoform 1: Secreted {ECO:0000305}. Note=During differentiation, B-lymphocytes switch from expression of membrane-bound IgM to secretion of IgM. {ECO:0000305}.; SUBCELLULAR LOCATION: Isoform 2: Cell membrane {ECO:0000305}; Single-pass membrane protein {ECO:0000305}.	Ighm	P01872	12
1.05381	17.1498	9.42228	4.6977e-07	0.000137206	6.79531	Collagen alpha-6(VI) chain	CO6A6_MOUSE	SUBCELLULAR LOCATION: Secreted, extracellular space, extracellular matrix {ECO:0000269|PubMed:18276594}. Note=Deposed in the extracellular matrix of skeletal muscle.	Col6a6	Q8C6K9	54
1.58751	16.2227	9.13677	6.60495e-07	0.000180051	6.46615	Thrombospondin-1 (Glycoprotein G)	TSP1_MOUSE	SUBCELLULAR LOCATION: Secreted {ECO:0000250|UniProtKB:P07996}. Cell surface {ECO:0000250|UniProtKB:P07996}. Secreted, extracellular space, extracellular matrix {ECO:0000250|UniProtKB:P07996}. Endoplasmic reticulum {ECO:0000269|PubMed:22682248}. Sarcoplasmic reticulum {ECO:0000269|PubMed:22682248}. Note=Secreted by thrombin-activated platelets and binds to the cell surface in the presence of extra…	Thbs1	P35441	17
1.15593	17.1464	8.94226	8.36979e-07	0.0002139	6.23652	Myotilin (Myofibrillar titin-like Ig domains protein) (Titin immunoglobulin domain protein)	MYOTI_MOUSE	SUBCELLULAR LOCATION: Cell membrane, sarcolemma {ECO:0000250|UniProtKB:Q9UBF9}. Cytoplasm, cytoskeleton {ECO:0000250|UniProtKB:Q9UBF9}. Cytoplasm, myofibril, sarcomere, Z line {ECO:0000250|UniProtKB:Q9UBF9}. Note=Sarcomeric, also localized to the sarcolemma. Colocalizes with MYOZ1 at the Z-lines in skeletal muscle. {ECO:0000250|UniProtKB:Q9UBF9}.	Myot	Q9JIF9	27
1.36492	17.6643	8.69314	1.13999e-06	0.000274201	5.93591	Cathepsin D (EC 3.4.23.5)	CATD_MOUSE	SUBCELLULAR LOCATION: Lysosome. Melanosome {ECO:0000250}. Secreted, extracellular space {ECO:0000250}.	Ctsd	P18242	12
-1.14055	16.5831	-8.50209	1.45127e-06	0.00032968	5.70026	Beta-1-syntrophin (59 kDa dystrophin-associated protein A1 basic component 1) (DAPA1B) (Syntrophin-2)	SNTB1_MOUSE	SUBCELLULAR LOCATION: Cell membrane, sarcolemma {ECO:0000269|PubMed:9214383}; Peripheral membrane protein {ECO:0000269|PubMed:9214383}; Cytoplasmic side {ECO:0000269|PubMed:9214383}. Cell junction {ECO:0000269|PubMed:9214383}. Cytoplasm, cytoskeleton {ECO:0000269|PubMed:9214383}. Note=In skeletal muscle, it localizes at the cytoplasmic side of the sarcolemmal membrane and at neuromuscular junctio…	Sntb1	Q99L88	5
1.12259	16.2368	8.32979	1.81043e-06	0.000389623	5.48386	Alpha-N-acetylgalactosaminidase (EC 3.2.1.49) (Alpha-galactosidase B)	NAGAB_MOUSE	SUBCELLULAR LOCATION: Lysosome {ECO:0000250}.	Naga	Q9QWR8	3
-0.85325	15.85	-8.21413	2.10402e-06	0.000430167	5.3365	Centromere protein C (CENP-C) (Centromere autoantigen C) (Centromere protein C 1) (CENP-C 1)	CENPC_MOUSE	SUBCELLULAR LOCATION: Nucleus {ECO:0000250|UniProtKB:Q03188}. Chromosome, centromere, kinetochore {ECO:0000250|UniProtKB:Q03188}. Chromosome, centromere {ECO:0000250|UniProtKB:Q03188}. Note=Localizes exclusively in the kinetochore domain of centromeres. {ECO:0000250|UniProtKB:Q03188}.	Cenpc	P49452	2
1.22979	15.9022	8.01013	2.75278e-06	0.000536006	5.0724	Cathepsin B (EC 3.4.22.1) (Cathepsin B1) [Cleaved into: Cathepsin B light chain; Cathepsin B heavy chain]	CATB_MOUSE	SUBCELLULAR LOCATION: Lysosome {ECO:0000250|UniProtKB:P07858}. Melanosome {ECO:0000250}. Secreted, extracellular space {ECO:0000250}.	Ctsb	P10605	11
0.800274	17.0671	7.80454	3.62675e-06	0.00067408	4.80075	Complement C3 (HSE-MSF) [Cleaved into: Complement C3 beta chain; C3-beta-c (C3bc); Complement C3 alpha chain; C3a anaphylatoxin; Acylation stimulating protein (ASP) (C3adesArg); Complement C3b alpha' chain; Complement C3c alpha' chain fragment 1; Complement C3dg fragment; Complement C3g fragment; Complement C3d fragment; Complement C3f fragment; Complement C3c alpha' chain fragment 2]	CO3_MOUSE	SUBCELLULAR LOCATION: Secreted.	C3	P01027	30
-0.992439	16.4567	-7.72987	4.01373e-06	0.000713572	4.70069	Latent-transforming growth factor beta-binding protein 4 (LTBP-4)	LTBP4_MOUSE	SUBCELLULAR LOCATION: Secreted, extracellular space, extracellular matrix.	Ltbp4	Q8K4G1	19
-0.729445	17.1024	-7.52041	5.35325e-06	0.00091206	4.41599	Mitochondrial 10-formyltetrahydrofolate dehydrogenase (Mitochondrial 10-FTHFDH) (mtFDH) (EC 1.5.1.6) (Aldehyde dehydrogenase family 1 member L2)	AL1L2_MOUSE	SUBCELLULAR LOCATION: Mitochondrion {ECO:0000250}.	Aldh1l2	Q8K009	9
0.741787	17.5705	7.47392	5.71071e-06	0.000934044	4.352	Laminin subunit alpha-2 (Laminin M chain) (Laminin-12 subunit alpha) (Laminin-2 subunit alpha) (Laminin-4 subunit alpha) (Merosin heavy chain)	LAMA2_MOUSE	SUBCELLULAR LOCATION: Secreted, extracellular space, extracellular matrix, basement membrane. Note=Major component.	Lama2	Q60675	110
1.03493	17.7242	7.42016	6.15597e-06	0.000968145	4.27762	Calcium/calmodulin-dependent protein kinase type II subunit beta (CaM kinase II subunit beta) (CaMK-II subunit beta) (EC 2.7.11.17)	KCC2B_MOUSE	SUBCELLULAR LOCATION: Cytoplasm, cytoskeleton. Cytoplasm, cytoskeleton, microtubule organizing center, centrosome. Sarcoplasmic reticulum membrane {ECO:0000250}; Peripheral membrane protein {ECO:0000250}; Cytoplasmic side {ECO:0000250}. Cell junction, synapse {ECO:0000250|UniProtKB:P08413}.	Camk2b	P28652	5
1.11369	18.4819	7.20667	8.32402e-06	0.00126063	3.97831	Platelet glycoprotein 4 (Glycoprotein IIIb) (GPIIIB) (PAS IV) (PAS-4) (Platelet glycoprotein IV) (GPIV) (CD antigen CD36)	CD36_MOUSE	SUBCELLULAR LOCATION: Cell membrane {ECO:0000269|PubMed:23395392}; Multi-pass membrane protein {ECO:0000255}. Apical cell membrane {ECO:0000269|PubMed:16276419, ECO:0000269|PubMed:21610069}. Membrane raft {ECO:0000250|UniProtKB:P16671}. Golgi apparatus {ECO:0000250|UniProtKB:P16671}. Note=Upon ligand-binding, internalized through dynamin-dependent endocytosis. {ECO:0000250|UniProtKB:P16671}.	Cd36	Q08857	12
0.706878	17.7249	7.13222	9.26016e-06	0.00135231	3.87242	Nidogen-1 (NID-1) (Entactin)	NID1_MOUSE	SUBCELLULAR LOCATION: Secreted, extracellular space, extracellular matrix, basement membrane.	Nid1	P10493	42
0.711322	17.1838	7.04413	1.05145e-05	0.00148254	3.74611	Laminin subunit gamma-1 (Laminin B2 chain) (Laminin-1 subunit gamma) (Laminin-10 subunit gamma) (Laminin-11 subunit gamma) (Laminin-2 subunit gamma) (Laminin-3 subunit gamma) (Laminin-4 subunit gamma) (Laminin-6 subunit gamma) (Laminin-7 subunit gamma) (Laminin-8 subunit gamma) (Laminin-9 subunit gamma) (S-laminin subunit gamma) (S-LAM gamma)	LAMC1_MOUSE	SUBCELLULAR LOCATION: Secreted, extracellular space, extracellular matrix, basement membrane.	Lamc1	P02468	67
0.639826	18.4102	6.84374	1.40895e-05	0.0019204	3.4547	Succinate--CoA ligase [GDP-forming] subunit beta, mitochondrial (EC 6.2.1.4) (GTP-specific succinyl-CoA synthetase subunit beta) (G-SCS) (GTPSCS) (Succinyl-CoA synthetase beta-G chain) (SCS-betaG)	SUCB2_MOUSE	SUBCELLULAR LOCATION: Mitochondrion {ECO:0000255|HAMAP-Rule:MF_03221}.	Suclg2	Q9Z2I8	28
0.767513	17.2968	6.70639	1.72721e-05	0.00223786	3.25161	Collagen alpha-2(VI) chain	CO6A2_MOUSE	SUBCELLULAR LOCATION: Secreted, extracellular space, extracellular matrix {ECO:0000250}. Membrane {ECO:0000250}; Peripheral membrane protein {ECO:0000250}. Note=Recruited on membranes by CSPG4. {ECO:0000250}.	Col6a2	Q02788	27
-0.681843	16.3453	-6.67942	1.7982e-05	0.00223786	3.21141	Reticulocalbin-2 (Taipoxin-associated calcium-binding protein 49) (TCBP-49)	RCN2_MOUSE	SUBCELLULAR LOCATION: Endoplasmic reticulum lumen {ECO:0000255|PROSITE-ProRule:PRU10138}.	Rcn2	Q8BP92	3
1.22206	17.379	6.67651	1.80605e-05	0.00223786	3.20706	Myosin-7 (Myosin heavy chain 7) (Myosin heavy chain slow isoform) (MyHC-slow) (Myosin heavy chain, cardiac muscle beta isoform) (MyHC-beta)	MYH7_MOUSE	SUBCELLULAR LOCATION: Cytoplasm, myofibril {ECO:0000250|UniProtKB:P02564}. Cytoplasm, myofibril, sarcomere {ECO:0000250|UniProtKB:P02564}. Note=Thick filaments of the myofibrils. {ECO:0000250|UniProtKB:P02564}.	Myh7	Q91Z83	38
0.889151	15.8055	6.62527	1.95027e-05	0.00234548	3.13037	Pleckstrin	PLEK_MOUSE		Plek	Q9JHK5	2
0.980779	17.5127	6.58385	2.07576e-05	0.00242508	3.0681	10 kDa heat shock protein, mitochondrial (Hsp10) (10 kDa chaperonin) (Chaperonin 10) (CPN10)	CH10_MOUSE	SUBCELLULAR LOCATION: Mitochondrion matrix {ECO:0000250|UniProtKB:P61604}.	Hspe1	Q64433	4
0.906463	16.9662	6.5625	2.14377e-05	0.00243497	3.0359	Stromal cell-derived factor 1 (SDF-1) (12-O-tetradecanoylphorbol 13-acetate repressed protein 1) (TPAR1) (C-X-C motif chemokine 12) (Pre-B cell growth-stimulating factor) (PBSF) (Thymic lymphoma cell-stimulating factor) (TLSF)	SDF1_MOUSE	SUBCELLULAR LOCATION: Secreted.	Cxcl12	P40224	2
-0.64369	16.8358	-6.37969	2.83229e-05	0.00313006	2.75748	SPARC-related modular calcium-binding protein 2 (Secreted modular calcium-binding protein 2) (SMOC-2)	SMOC2_MOUSE	SUBCELLULAR LOCATION: Secreted, extracellular space, extracellular matrix, basement membrane {ECO:0000269|PubMed:18757743}.	Smoc2	Q8CD91	3
0.871384	16.7583	6.30913	3.15755e-05	0.00338416	2.64872	Pro-cathepsin H (Cathepsin B3) (Cathepsin BA) [Cleaved into: Cathepsin H mini chain; Cathepsin H (EC 3.4.22.16); Cathepsin H heavy chain; Cathepsin H light chain]	CATH_MOUSE	SUBCELLULAR LOCATION: Lysosome.	Ctsh	P49935	2
0.658067	19.0742	6.29248	3.23993e-05	0.00338416	2.62294	Dystroglycan (Dystrophin-associated glycoprotein 1) [Cleaved into: Alpha-dystroglycan (Alpha-DG); Beta-dystroglycan (Beta-DG)]	DAG1_MOUSE	SUBCELLULAR LOCATION: Alpha-dystroglycan: Secreted, extracellular space {ECO:0000250}.; SUBCELLULAR LOCATION: Beta-dystroglycan: Cell membrane {ECO:0000250}; Single-pass type I membrane protein {ECO:0000250}. Cytoplasm, cytoskeleton. Nucleus, nucleoplasm. Cell membrane, sarcolemma. Cell junction, synapse, postsynaptic cell membrane. Note=The monomeric form translocates to the nucleus via the acti…	Dag1	Q62165	3
0.607309	17.6923	6.26265	3.39326e-05	0.00338416	2.57665	Synaptic vesicle membrane protein VAT-1 homolog (EC 1.-.-.-)	VAT1_MOUSE	SUBCELLULAR LOCATION: Cytoplasm. Mitochondrion outer membrane; Peripheral membrane protein. Note=The majority is localized in the cytoplasm a small amount is associated with mitochondria. {ECO:0000250}.	Vat1	Q62465	4
1.22736	16.341	6.26863	3.3619e-05	0.00338416	2.58595	Histidine-rich glycoprotein (Histidine-proline-rich glycoprotein) (HPRG)	HRG_MOUSE	SUBCELLULAR LOCATION: Secreted.	Hrg	Q9ESB3	7
-0.547142	16.734	-6.1764	3.88128e-05	0.0037787	2.4421	Actin filament-associated protein 1-like 1 (AFAP1-like protein 1)	AF1L1_MOUSE	SUBCELLULAR LOCATION: Cytoplasm {ECO:0000250}. Cell projection, podosome {ECO:0000250}. Cell projection, invadopodium {ECO:0000250}. Note=In the cytosol, associated with actin stress fibers. {ECO:0000250}.	Afap1l1	Q8BZI0	14
0.960987	17.3871	6.12447	4.2104e-05	0.0040038	2.36057	Complement C4-B [Cleaved into: Complement C4 beta chain; Complement C4 alpha chain; C4a anaphylatoxin; Complement C4 gamma chain]	CO4B_MOUSE	SUBCELLULAR LOCATION: Secreted {ECO:0000250|UniProtKB:P0C0L5}. Cell junction, synapse {ECO:0000250|UniProtKB:P0C0L5}. Cell projection, axon {ECO:0000250|UniProtKB:P0C0L5}. Cell projection, dendrite {ECO:0000250|UniProtKB:P0C0L5}.	C4b	P01029	9
-0.508904	17.6568	-5.99632	5.15539e-05	0.004791	2.15763	Lamin-B1	LMNB1_MOUSE	SUBCELLULAR LOCATION: Nucleus inner membrane; Lipid-anchor; Nucleoplasmic side.	Lmnb1	P14733	22
0.978857	17.015	5.96476	5.4208e-05	0.0049257	2.10729	Serine protease inhibitor A3N (Serpin A3N)	SPA3N_MOUSE	SUBCELLULAR LOCATION: Secreted {ECO:0000250}.	Serpina3n	Q91WP6	2
0.578145	16.4881	5.88266	6.18131e-05	0.00544779	1.97562	Glutathione S-transferase Mu 5 (EC 2.5.1.18) (Fibrous sheath component 2) (Fsc2) (GST class-mu 5)	GSTM5_MOUSE	SUBCELLULAR LOCATION: Cytoplasm.	Gstm5	P48774	8
0.994479	16.8861	5.86778	6.3308e-05	0.00544779	1.95165	4-aminobutyrate aminotransferase, mitochondrial (EC 2.6.1.19) ((S)-3-amino-2-methylpropionate transaminase) (EC 2.6.1.22) (GABA aminotransferase) (GABA-AT) (Gamma-amino-N-butyrate transaminase) (GABA transaminase) (GABA-T) (L-AIBAT)	GABT_MOUSE	SUBCELLULAR LOCATION: Mitochondrion matrix {ECO:0000250}.	Abat	P61922	2
0.954339	17.7426	5.82737	6.75627e-05	0.00544779	1.88639	High mobility group protein B1 (High mobility group protein 1) (HMG-1)	HMGB1_MOUSE	SUBCELLULAR LOCATION: Nucleus {ECO:0000269|PubMed:17114460, ECO:0000269|PubMed:20819940}. Cytoplasm {ECO:0000269|PubMed:17114460, ECO:0000269|PubMed:20819940}. Secreted {ECO:0000269|PubMed:22105604}. Chromosome {ECO:0000269|PubMed:12110890}. Cell membrane {ECO:0000269|PubMed:2461949}; Peripheral membrane protein {ECO:0000269|PubMed:2461949}; Extracellular side {ECO:0000269|PubMed:2461949}. Endoso…	Hmgb1	P63158	5
-0.621219	17.2336	-5.82385	6.79475e-05	0.00544779	1.88069	Echinoderm microtubule-associated protein-like 1 (EMAP-1)	EMAL1_MOUSE	SUBCELLULAR LOCATION: Cytoplasm {ECO:0000269|PubMed:24859200}. Cytoplasm, perinuclear region {ECO:0000269|PubMed:24859200}. Cytoplasm, cytoskeleton {ECO:0000269|PubMed:24859200}. Note=Detected in cytoplasmic punctae. Co-localizes with microtubules. Enriched in perinuclear regions during interphase and in the region of spindle microtubules during metaphase. Enriched at the midzone during telophase…	Eml1	Q05BC3	16
-0.550037	17.187	-5.85895	6.42124e-05	0.00544779	1.93742	Peroxidasin homolog (EC 1.11.1.7)	PXDN_MOUSE	SUBCELLULAR LOCATION: Secreted, extracellular space, extracellular matrix {ECO:0000269|PubMed:19590037}. Note=Enriched in the peritubular space of fibrotic kidneys.	Pxdn	Q3UQ28	26
-0.621784	15.0569	-5.84724	6.5434e-05	0.00544779	1.91851	Lysophospholipid acyltransferase 2 (LPLAT 2) (EC 2.3.1.-) (1-acylglycerophosphocholine O-acyltransferase) (EC 2.3.1.23) (1-acylglycerophosphoethanolamine O-acyltransferase) (EC 2.3.1.n7) (Lysophosphatidylcholine acyltransferase) (LPCAT) (Lyso-PC acyltransferase) (Lysophosphatidylcholine acyltransferase 4) (Lyso-PC acyltransferase 4) (mLPCAT4) (Lysophosphatidylethanolamine acyltransferase) (LPEAT)…	MBOA2_MOUSE	SUBCELLULAR LOCATION: Membrane {ECO:0000305}; Multi-pass membrane protein {ECO:0000305}. Endoplasmic reticulum {ECO:0000269|PubMed:18287005}.	Mboat2	Q8R3I2	2
-0.499115	17.5542	-5.75427	7.60436e-05	0.00597966	1.76772	Ribosome-binding protein 1 (Ribosome receptor protein) (RRp) (mRRp)	RRBP1_MOUSE	SUBCELLULAR LOCATION: Endoplasmic reticulum membrane {ECO:0000250}; Single-pass type III membrane protein {ECO:0000250}.	Rrbp1	Q99PL5	57
0.800484	16.7592	5.73002	7.90985e-05	0.00598952	1.72819	Collagen alpha-1(VI) chain	CO6A1_MOUSE	SUBCELLULAR LOCATION: Secreted, extracellular space, extracellular matrix {ECO:0000250}.	Col6a1	Q04857	39
0.971183	16.4049	5.73315	7.86972e-05	0.00598952	1.7333	Complement component C8 gamma chain	CO8G_MOUSE	SUBCELLULAR LOCATION: Secreted.	C8g	Q8VCG4	2
0.907625	19.0861	5.56559	0.000103541	0.00769778	1.45784	ATP synthase F(0) complex subunit C3, mitochondrial (ATP synthase lipid-binding protein) (ATP synthase membrane subunit c locus 3) (ATP synthase proteolipid P3) (ATPase protein 9) (ATPase subunit c)	AT5G3_MOUSE	SUBCELLULAR LOCATION: Mitochondrion membrane {ECO:0000250}; Multi-pass membrane protein {ECO:0000250}.	Atp5mc3	P56384	2
-0.478024	17.3303	-5.50855	0.00011378	0.00830799	1.36313	Serpin H1 (47 kDa heat shock protein) (Collagen-binding protein) (Colligin) (Serine protease inhibitor J6)	SERPH_MOUSE	SUBCELLULAR LOCATION: Endoplasmic reticulum lumen.	Serpinh1	P19324	15
0.6295	16.0467	5.49509	0.000116348	0.00834647	1.34071	Collagen alpha-1(IV) chain [Cleaved into: Arresten]	CO4A1_MOUSE	SUBCELLULAR LOCATION: Secreted, extracellular space, extracellular matrix, basement membrane {ECO:0000269|PubMed:24368846}.	Col4a1	P02463	14
0.537714	17.8388	5.45625	0.000124106	0.00855997	1.27588	Fructose-bisphosphate aldolase A (EC 4.1.2.13) (Aldolase 1) (Muscle-type aldolase)	ALDOA_MOUSE	SUBCELLULAR LOCATION: Cytoplasm, myofibril, sarcomere, I band. Cytoplasm, myofibril, sarcomere, M line. Note=In skeletal muscle, accumulates around the M line and within the I band, colocalizing with FBP2 on both sides of the Z line in the absence of Ca(2+). {ECO:0000250}.	Aldoa	P05064	19
1.62213	15.4813	5.44846	0.000125725	0.00855997	1.26286	Lactadherin (MFGM) (Milk fat globule-EGF factor 8) (MFG-E8) (SED1) (Sperm surface protein SP47) (MP47)	MFGM_MOUSE	SUBCELLULAR LOCATION: Membrane {ECO:0000269|PubMed:2122462}; Peripheral membrane protein {ECO:0000269|PubMed:2122462}. Secreted {ECO:0000269|PubMed:2122462}.	Mfge8	P21956	4
-1.1244	17.5047	-5.43718	0.000128111	0.00855997	1.24397	Elastin (Tropoelastin)	ELN_MOUSE	SUBCELLULAR LOCATION: Secreted, extracellular space, extracellular matrix {ECO:0000250|UniProtKB:P15502}. Note=Extracellular matrix of elastic fibers. {ECO:0000250|UniProtKB:P15502}.	Eln	P54320	6
-0.483428	17.588	-5.42762	0.00013017	0.00855997	1.22796	Dihydropyrimidinase-related protein 3 (DRP-3) (Unc-33-like phosphoprotein 1) (ULIP-1)	DPYL3_MOUSE	SUBCELLULAR LOCATION: Cytoplasm {ECO:0000250}. Cell projection, growth cone {ECO:0000250}. Note=Colocalizes with synaptic vesicle protein 2 in the central region of the growth cone. {ECO:0000250}.	Dpysl3	Q62188	8
-0.475592	17.7535	-5.45402	0.000124566	0.00855997	1.27216	Methionine--tRNA ligase, cytoplasmic (EC 6.1.1.10) (Methionyl-tRNA synthetase) (MetRS)	SYMC_MOUSE	SUBCELLULAR LOCATION: Cytoplasm, cytosol {ECO:0000250|UniProtKB:P56192}.	Mars	Q68FL6	21
-0.561663	16.6628	-5.41978	0.000131885	0.00855997	1.21481	Microtubule-associated protein 1S (MAP-1S) (BPY2-interacting protein 1) (Microtubule-associated protein 8) [Cleaved into: MAP1S heavy chain; MAP1S light chain]	MAP1S_MOUSE	SUBCELLULAR LOCATION: Nucleus {ECO:0000250}. Cytoplasm, cytosol {ECO:0000250}. Cytoplasm, cytoskeleton {ECO:0000269|PubMed:15528209}. Cytoplasm, cytoskeleton, spindle {ECO:0000269|PubMed:15528209}. Note=Detected in perinuclear punctate network corresponding to mitochondrial aggregates and in the nucleus in cells exhibiting apoptosis. Associated specifically with microtubules stabilized by paclita…	Map1s	Q8C052	9
0.651226	16.5749	5.39686	0.000137034	0.00875522	1.17634	Protoporphyrinogen oxidase (PPO) (EC 1.3.3.4)	PPOX_MOUSE	SUBCELLULAR LOCATION: Mitochondrion inner membrane {ECO:0000269|PubMed:3346226}; Peripheral membrane protein {ECO:0000269|PubMed:3346226}; Intermembrane side {ECO:0000269|PubMed:3346226}.	Ppox	P51175	9
0.564521	17.2505	5.3721	0.000142834	0.00878703	1.1347	Tropomyosin alpha-1 chain (Alpha-tropomyosin) (Tropomyosin-1)	TPM1_MOUSE	SUBCELLULAR LOCATION: Cytoplasm, cytoskeleton {ECO:0000250|UniProtKB:P04692}. Note=Associates with F-actin stress fibers. {ECO:0000250|UniProtKB:P04692}.	Tpm1	P58771	10
0.539471	17.5932	5.37225	0.000142799	0.00878703	1.13494	Glutamyl-tRNA(Gln) amidotransferase subunit B, mitochondrial (Glu-AdT subunit B) (EC 6.3.5.-) (Cytochrome c oxidase assembly factor PET112 homolog)	GATB_MOUSE	SUBCELLULAR LOCATION: Mitochondrion {ECO:0000255|HAMAP-Rule:MF_03147}.	Gatb	Q99JT1	14
-0.440354	16.6316	-5.36734	0.000143979	0.00878703	1.12667	Zinc finger protein-like 1	ZFPL1_MOUSE	SUBCELLULAR LOCATION: Golgi apparatus, cis-Golgi network membrane {ECO:0000250}; Single-pass membrane protein {ECO:0000250}.	Zfpl1	Q9DB43	2
-0.545584	16.8133	-5.32268	0.000155198	0.00933244	1.05129	Far upstream element-binding protein 2 (FUSE-binding protein 2) (KH type-splicing regulatory protein) (KSRP)	FUBP2_MOUSE	SUBCELLULAR LOCATION: Nucleus {ECO:0000250}. Cytoplasm {ECO:0000250}. Note=A small proportion is also found in the cytoplasm of neuronal cell bodies and dendrites. {ECO:0000250}.	Khsrp	Q3U0V1	9
0.49298	17.6407	5.30994	0.000158563	0.00939661	1.02974	Laminin subunit beta-2 (Laminin-11 subunit beta) (Laminin-14 subunit beta) (Laminin-15 subunit beta) (Laminin-3 subunit beta) (Laminin-4 subunit beta) (Laminin-7 subunit beta) (Laminin-9 subunit beta) (S-laminin subunit beta) (S-LAM beta)	LAMB2_MOUSE	SUBCELLULAR LOCATION: Secreted, extracellular space, extracellular matrix, basement membrane.	Lamb2	Q61292	70
-0.692587	14.6032	-5.25839	0.000172982	0.0101046	0.9423	THO complex subunit 7 homolog (Ngg1-interacting factor 3-like protein 1-binding protein 1)	THOC7_MOUSE	SUBCELLULAR LOCATION: Cytoplasm {ECO:0000250|UniProtKB:Q6I9Y2}. Nucleus {ECO:0000250|UniProtKB:Q6I9Y2}. Nucleus speckle {ECO:0000250|UniProtKB:Q6I9Y2}. Note=Interaction with THOC5 is required for nuclear localization. {ECO:0000250|UniProtKB:Q6I9Y2}.	Thoc7	Q7TMY4	2
-0.500559	17.715	-5.23498	0.000179978	0.0103652	0.902463	Ubiquitin carboxyl-terminal hydrolase 10 (EC 3.4.19.12) (Deubiquitinating enzyme 10) (Ubiquitin thioesterase 10) (Ubiquitin-specific-processing protease 10)	UBP10_MOUSE	SUBCELLULAR LOCATION: Cytoplasm {ECO:0000250|UniProtKB:Q14694}. Nucleus {ECO:0000250|UniProtKB:Q14694}. Early endosome {ECO:0000250|UniProtKB:Q14694}. Note=Cytoplasmic in normal conditions (By similarity). After DNA damage, translocates to the nucleus following phosphorylation by ATM (By similarity). {ECO:0000250|UniProtKB:Q14694}.	Usp10	P52479	11
0.678643	18.5819	5.21395	0.000186515	0.0104749	0.86662	Protein S100-A6 (5B10) (Calcyclin) (Prolactin receptor-associated protein) (S100 calcium-binding protein A6)	S10A6_MOUSE	SUBCELLULAR LOCATION: Nucleus envelope {ECO:0000250}. Cytoplasm {ECO:0000250}. Cell membrane {ECO:0000250}; Peripheral membrane protein {ECO:0000250}; Cytoplasmic side {ECO:0000250}.	S100a6	P14069	2
-0.446991	17.4354	-5.21241	0.000187006	0.0104749	0.863981	Threonine--tRNA ligase, cytoplasmic (EC 6.1.1.3) (Threonyl-tRNA synthetase) (ThrRS)	SYTC_MOUSE	SUBCELLULAR LOCATION: Cytoplasm.	Tars	Q9D0R2	13
-0.521448	17.3891	-5.16751	0.000201851	0.0111537	0.787228	Isoleucine--tRNA ligase, cytoplasmic (EC 6.1.1.5) (Isoleucyl-tRNA synthetase) (IRS) (IleRS)	SYIC_MOUSE	SUBCELLULAR LOCATION: Cytoplasm {ECO:0000250|UniProtKB:P41252}. Cytoplasm, cytosol {ECO:0000250|UniProtKB:P41252}.	Iars	Q8BU30	23
0.423892	18.2959	5.12635	0.000216546	0.0118061	0.716629	40S ribosomal protein S10	RS10_MOUSE	SUBCELLULAR LOCATION: Cytoplasm {ECO:0000250}. Nucleus, nucleolus {ECO:0000250}. Note=Localized in the granular component (GC) region of the nucleolus. Methylation is required for its localization in the GC region. Colocalizes with NPS1 in the GC region of the nucleolus (By similarity). {ECO:0000250}.	Rps10	P63325	6
-0.441542	17.7947	-5.10946	0.000222896	0.0119924	0.687589	Methyltransferase-like protein 17, mitochondrial (EC 2.1.1.-) (Methyltransferase 11 domain-containing protein 1) (Protein RSM22 homolog, mitochondrial)	MET17_MOUSE	SUBCELLULAR LOCATION: Mitochondrion {ECO:0000250}.	Mettl17	Q3U2U7	4
-0.481085	17.2282	-5.09902	0.000226919	0.0120503	0.669621	Eukaryotic translation initiation factor 5B (eIF-5B) (EC 3.6.5.3) (Translation initiation factor IF-2)	IF2P_MOUSE	SUBCELLULAR LOCATION: Cytoplasm {ECO:0000269|PubMed:12426392}.	Eif5b	Q05D44	27
-0.572082	15.5062	-5.07843	0.000235076	0.0123234	0.634139	Ras-responsive element-binding protein 1 (RREB-1) (RAS-responsive zinc finger transcription factor RREB)	RREB1_MOUSE	SUBCELLULAR LOCATION: Nucleus speckle {ECO:0000250}.	Rreb1	Q3UH06	4
-0.603327	15.6933	-5.06723	0.000239643	0.0124038	0.614809	Regulation of nuclear pre-mRNA domain-containing protein 2	RPRD2_MOUSE		Rprd2	Q6NXI6	8
0.807648	16.2902	5.03218	0.000254539	0.0125287	0.554228	Vitronectin (VN) (S-protein) (Serum-spreading factor)	VTNC_MOUSE	SUBCELLULAR LOCATION: Secreted, extracellular space.	Vtn	P29788	8
0.648509	16.4483	5.02699	0.000256826	0.0125287	0.545243	CMRF35-like molecule 9 (CLM-9) (CD300 antigen-like family member G) (Nepmucin) (CD antigen CD300g)	CLM9_MOUSE	SUBCELLULAR LOCATION: Apical cell membrane {ECO:0000269|PubMed:16754720, ECO:0000269|PubMed:16876123}; Single-pass type I membrane protein {ECO:0000305|PubMed:16754720}. Basolateral cell membrane {ECO:0000269|PubMed:16754720, ECO:0000269|PubMed:16876123}; Single-pass type I membrane protein {ECO:0000305|PubMed:16754720}. Endosome, multivesicular body membrane {ECO:0000269|PubMed:16876123}; Single…	Cd300lg	Q1ERP8	2
-0.599076	16.9198	-5.01211	0.000263505	0.0125287	0.519453	U1 small nuclear ribonucleoprotein 70 kDa (U1 snRNP 70 kDa) (U1-70K) (snRNP70)	RU17_MOUSE	SUBCELLULAR LOCATION: Nucleus speckle {ECO:0000269|PubMed:17656373}. Nucleus, nucleoplasm {ECO:0000269|PubMed:17656373}. Note=Colocalizes with SCNM1 and LUC7L2 in nuclear speckles.	Snrnp70	Q62376	4
0.591399	16.5729	5.04679	0.000248217	0.0125287	0.579494	Required for meiotic nuclear division protein 1 homolog	RMND1_MOUSE	SUBCELLULAR LOCATION: Mitochondrion {ECO:0000250|UniProtKB:Q9NWS8}. Note=May be localized in mitochondrial RNA granules. {ECO:0000250|UniProtKB:Q9NWS8}.	Rmnd1	Q8CI78	3
-0.58958	16.4747	-5.02319	0.000258516	0.0125287	0.538654	1-phosphatidylinositol 4,5-bisphosphate phosphodiesterase epsilon-1 (EC 3.1.4.11) (Phosphoinositide phospholipase C-epsilon-1) (Phospholipase C-epsilon-1) (PLC-epsilon-1)	PLCE1_MOUSE	SUBCELLULAR LOCATION: Cytoplasm, cytosol {ECO:0000250}. Cell membrane {ECO:0000250}. Golgi apparatus membrane {ECO:0000250}. Note=Recruited to plasma membrane by activated HRAS and RAP2. Recruited to perinuclear membrane by activated RAP1A. Associates with Golgi membranes (By similarity). {ECO:0000250}.	Plce1	Q8K4S1	10
0.524911	16.5401	5.01298	0.000263109	0.0125287	0.520961	Coiled-coil domain-containing protein 124	CC124_MOUSE	SUBCELLULAR LOCATION: Cytoplasm, cytoskeleton, microtubule organizing center, centrosome {ECO:0000250}. Midbody {ECO:0000250}. Note=Colocalizes with gamma-tubulin at interphase, prophase, metaphase, and anaphase. Relocates from centrosome to midbody at telophase (By similarity). {ECO:0000250}.	Ccdc124	Q9D8X2	2
0.549215	15.4156	5.01427	0.000262523	0.0125287	0.523202	RNA-binding motif protein, X chromosome (Heterogeneous nuclear ribonucleoprotein G) (hnRNP G) [Cleaved into: RNA-binding motif protein, X chromosome, N-terminally processed]	RBMX_MOUSE	SUBCELLULAR LOCATION: Nucleus. Note=Localizes in numerous small granules in the nucleus (By similarity). Component of ribonucleosomes. {ECO:0000250}.	Rbmx	Q9WV02	2
0.552808	17.3144	4.99426	0.000271754	0.0127724	0.488487	Lon protease homolog, mitochondrial (EC 3.4.21.53) (Lon protease-like protein) (LONP) (Mitochondrial ATP-dependent protease Lon) (Serine protease 15)	LONM_MOUSE	SUBCELLULAR LOCATION: Mitochondrion matrix {ECO:0000255|HAMAP-Rule:MF_03120, ECO:0000269|PubMed:12657466}.	Lonp1	Q8CGK3	38
-0.480022	16.1137	-4.96836	0.000284208	0.0129231	0.443475	E3 ubiquitin-protein ligase PDZRN3 (EC 2.3.2.27) (PDZ domain-containing RING finger protein 3) (RING-type E3 ubiquitin transferase PDZRN3) (Semaphorin cytoplasmic domain-associated protein 3) (Protein SEMACAP3)	PZRN3_MOUSE	SUBCELLULAR LOCATION: Cell junction, synapse {ECO:0000269|PubMed:17576800}. Cytoplasm {ECO:0000250|UniProtKB:E7FDW2}. Note=Localizes to the postsynaptic region of neuromuscular junctions. {ECO:0000269|PubMed:17576800}.	Pdzrn3	Q69ZS0	14
-0.434103	17.3264	-4.9662	0.000285271	0.0129231	0.439724	Protein argonaute-2 (Argonaute2) (mAgo2) (EC 3.1.26.n2) (Argonaute RISC catalytic component 2) (Eukaryotic translation initiation factor 2C 2) (eIF-2C 2) (eIF2C 2) (Piwi/argonaute family protein meIF2C2) (Protein slicer)	AGO2_MOUSE	SUBCELLULAR LOCATION: Cytoplasm, P-body {ECO:0000255|HAMAP-Rule:MF_03031}. Nucleus {ECO:0000255|HAMAP-Rule:MF_03031}. Note=Translational repression of mRNAs results in their recruitment to P-bodies. Translocation to the nucleus requires IMP8. {ECO:0000255|HAMAP-Rule:MF_03031}.	Ago2	Q8CJG0	22
-0.498838	17.9059	-4.96965	0.000283574	0.0129231	0.445719	Integrin-linked kinase-associated serine/threonine phosphatase 2C (ILKAP) (EC 3.1.3.16)	ILKAP_MOUSE	SUBCELLULAR LOCATION: Cytoplasm {ECO:0000250}.	Ilkap	Q8R0F6	5
-0.432494	16.3299	-4.9615	0.000287602	0.0129231	0.431552	Mitochondrial import receptor subunit TOM40B (Protein TOMM40-like)	TM40L_MOUSE	SUBCELLULAR LOCATION: Mitochondrion outer membrane {ECO:0000250}; Multi-pass membrane protein {ECO:0000250}.	Tomm40l	Q9CZR3	2
1.28358	17.8044	4.9381	0.000299514	0.0133121	0.390787	Annexin A5 (Anchorin CII) (Annexin V) (Annexin-5) (Calphobindin I) (CBP-I) (Endonexin II) (Lipocortin V) (Placental anticoagulant protein 4) (PP4) (Placental anticoagulant protein I) (PAP-I) (Thromboplastin inhibitor) (Vascular anticoagulant-alpha) (VAC-alpha)	ANXA5_MOUSE		Anxa5	P48036	7
0.924118	16.7958	4.91349	0.000312598	0.013598	0.347845	Serine protease inhibitor A3K (Serpin A3K) (Contrapsin) (SPI-2)	SPA3K_MOUSE	SUBCELLULAR LOCATION: Secreted.	Serpina3k	P07759	8
-0.506651	16.8943	-4.9157	0.000311398	0.013598	0.351706	Rho GTPase-activating protein 26 (Rho-type GTPase-activating protein 26)	RHG26_MOUSE	SUBCELLULAR LOCATION: Cell junction, focal adhesion {ECO:0000250}. Cytoplasm, cytoskeleton {ECO:0000250}. Note=Colocalizes with actin stress fibers and cortical actin structures. {ECO:0000250}.	Arhgap26	Q6ZQ82	11
-0.456964	16.0157	-4.89844	0.000320894	0.0138119	0.321539	Guanine nucleotide-binding protein-like 3-like protein	GNL3L_MOUSE	SUBCELLULAR LOCATION: Nucleus, nucleolus {ECO:0000269|PubMed:21132010}.	Gnl3l	Q6PGG6	7
-1.03567	16.6681	-4.88226	0.000330065	0.0139138	0.29324	Collagen alpha-1(XIV) chain	COEA1_MOUSE	SUBCELLULAR LOCATION: Secreted, extracellular space, extracellular matrix {ECO:0000250|UniProtKB:P32018}.	Col14a1	Q80X19	5
-0.430914	17.19	-4.88413	0.000328992	0.0139138	0.29651	Ankyrin repeat domain-containing protein 17 (Ankyrin repeat domain-containing protein FOE) (Gene trap ankyrin repeat protein)	ANR17_MOUSE	SUBCELLULAR LOCATION: Cytoplasm {ECO:0000250|UniProtKB:O75179}. Nucleus {ECO:0000250|UniProtKB:O75179}. Note=Detected around the nucleolus. {ECO:0000250|UniProtKB:O75179}.	Ankrd17	Q99NH0	22
1.34094	19.1498	4.87359	0.000335096	0.0139657	0.278048	Immunoglobulin kappa constant (Ig kappa chain C region MOPC 21)	IGKC_MOUSE		Igkc	P01837	3
-0.445413	16.7391	-4.86843	0.000338128	0.0139657	0.269002	Chromosome alignment-maintaining phosphoprotein 1 (Zinc finger protein 828)	CHAP1_MOUSE	SUBCELLULAR LOCATION: Nucleus {ECO:0000250}. Chromosome {ECO:0000250}. Chromosome, centromere, kinetochore {ECO:0000250}. Cytoplasm, cytoskeleton, spindle {ECO:0000250}.	Champ1	Q8K327	5
-0.458325	16.0901	-4.84877	0.000349933	0.0141671	0.234541	Serine/threonine-protein phosphatase 6 regulatory ankyrin repeat subunit A (PP6-ARS-A) (Serine/threonine-protein phosphatase 6 regulatory subunit ARS-A) (Ankyrin repeat domain-containing protein 28) (Phosphatase interactor targeting protein hnRNP K) (PITK)	ANR28_MOUSE	SUBCELLULAR LOCATION: Nucleus, nucleoplasm. Note=Seems to be excluded from nucleoli. {ECO:0000250}.	Ankrd28	Q505D1	5
-0.484285	15.8253	-4.85073	0.000348739	0.0141671	0.237972	F-box-like/WD repeat-containing protein TBL1XR1 (Nuclear receptor corepressor/HDAC3 complex subunit TBLR1) (TBL1-related protein 1) (Transducin beta-like 1X-related protein 1)	TBL1R_MOUSE	SUBCELLULAR LOCATION: Nucleus {ECO:0000250}.	Tbl1xr1	Q8BHJ5	2
0.48666	16.0456	4.83227	0.000360179	0.014439	0.20556	Ig kappa chain V-II region 26-10	KV2A7_MOUSE			P01631	2
-0.521547	15.2989	-4.82343	0.000365798	0.0144933	0.190018	Pro-interleukin-16 [Cleaved into: Interleukin-16 (IL-16) (Lymphocyte chemoattractant factor) (LCF)]	IL16_MOUSE	SUBCELLULAR LOCATION: Secreted {ECO:0000250}.; SUBCELLULAR LOCATION: Isoform 1: Cytoplasm {ECO:0000269|PubMed:10479680}. Note=Colocalizes with GRIN2C in neuronal cell bodies and neurites.; SUBCELLULAR LOCATION: Isoform 2: Cytoplasm. Nucleus {ECO:0000250}.	Il16	O54824	7
0.799223	16.3555	4.81903	0.000368624	0.0144933	0.18229	Epoxide hydrolase 1 (EC 3.3.2.9) (Epoxide hydratase) (Microsomal epoxide hydrolase) (mEH)	HYEP_MOUSE	SUBCELLULAR LOCATION: Microsome membrane {ECO:0000250|UniProtKB:P07687}; Single-pass type III membrane protein {ECO:0000250|UniProtKB:P07687}. Endoplasmic reticulum membrane {ECO:0000250|UniProtKB:P07687}; Single-pass type III membrane protein {ECO:0000250|UniProtKB:P07687}.	Ephx1	Q9D379	4
0.48145	18.0094	4.80089	0.000380535	0.0145512	0.15036	Laminin subunit beta-1 (Laminin B1 chain) (Laminin-1 subunit beta) (Laminin-10 subunit beta) (Laminin-12 subunit beta) (Laminin-2 subunit beta) (Laminin-6 subunit beta) (Laminin-8 subunit beta)	LAMB1_MOUSE	SUBCELLULAR LOCATION: Secreted, extracellular space, extracellular matrix, basement membrane. Note=Major component.	Lamb1	P02469	53
0.500884	16.6304	4.80053	0.000380773	0.0145512	0.149734	6-phosphofructo-2-kinase/fructose-2,6-bisphosphatase 1 (6PF-2-K/Fru-2,6-P2ase 1) (PFK/FBPase 1) (6PF-2-K/Fru-2,6-P2ase liver isozyme) [Includes: 6-phosphofructo-2-kinase (EC 2.7.1.105); Fructose-2,6-bisphosphatase (EC 3.1.3.46)]	F261_MOUSE		Pfkfb1	P70266	14
-0.670483	17.973	-4.80057	0.000380746	0.0145512	0.149805	CGG triplet repeat-binding protein 1 (CGG-binding protein 1) (20 kDa CGG-binding protein) (p20-CGGBP DNA-binding protein)	CGBP1_MOUSE	SUBCELLULAR LOCATION: Nucleus {ECO:0000250}.	Cggbp1	Q8BHG9	3
0.649173	15.7369	4.79193	0.000386564	0.0146357	0.134579	Glutathione S-transferase A1 (EC 2.5.1.18) (GST class-alpha member 1) (Glutathione S-transferase Ya) (Glutathione S-transferase Ya1) [Cleaved into: Glutathione S-transferase A1, N-terminally processed]	GSTA1_MOUSE		Gsta1	P13745	3
-0.45977	17.118	-4.77613	0.000397441	0.0147963	0.10672	Structural maintenance of chromosomes flexible hinge domain-containing protein 1	SMHD1_MOUSE	SUBCELLULAR LOCATION: Chromosome {ECO:0000269|PubMed:18425126}.	Smchd1	Q6P5D8	23
-0.550269	13.2493	-4.77527	0.000398042	0.0147963	0.105202	Interferon-activable protein 205-A (Ifi-205-A) (Interferon-inducible protein p205-A) (Protein D3')	IFI5A_MOUSE	SUBCELLULAR LOCATION: Nucleus {ECO:0000250}.	Ifi205a	Q8CGE8	3
0.536948	16.9591	4.76563	0.000404847	0.0149137	0.0881856	Complement factor H (Protein beta-1-H)	CFAH_MOUSE	SUBCELLULAR LOCATION: Secreted.	Cfh	P06909	20
0.627936	17.5515	4.72615	0.000433992	0.0155666	0.0184042	Ferritin heavy chain (Ferritin H subunit) (EC 1.16.3.1) [Cleaved into: Ferritin heavy chain, N-terminally processed]	FRIH_MOUSE		Fth1	P09528	4
-0.491709	15.6111	-4.7283	0.000432355	0.0155666	0.0221974	Mitogen-activated protein kinase kinase kinase kinase 4 (EC 2.7.11.1) (HPK/GCK-like kinase HGK) (MAPK/ERK kinase kinase kinase 4) (MEK kinase kinase 4) (MEKKK 4) (Nck-interacting kinase)	M4K4_MOUSE	SUBCELLULAR LOCATION: Cytoplasm {ECO:0000250}.	Map4k4	P97820	11
-0.552213	16.8765	-4.73027	0.000430855	0.0155666	0.025685	Interferon-stimulated 20 kDa exonuclease-like 2 (EC 3.1.-.-)	I20L2_MOUSE	SUBCELLULAR LOCATION: Nucleus, nucleolus {ECO:0000250}.	Isg20l2	Q3U1G5	2
-0.460115	16.9269	-4.70986	0.00044665	0.0158813	-0.0104506	DNA ligase 3 (EC 6.5.1.1) (DNA ligase III) (Polydeoxyribonucleotide synthase [ATP] 3)	DNLI3_MOUSE	SUBCELLULAR LOCATION: Nucleus.	Lig3	P97386	2
-0.567362	15.7744	-4.6751	0.000474966	0.0162807	-0.0721382	Myeloid cell nuclear differentiation antigen-like protein	MNDAL_MOUSE	SUBCELLULAR LOCATION: Nucleus {ECO:0000269|PubMed:19654412}.	Mndal	D0QMC3	10
0.881801	18.5347	4.67984	0.000470995	0.0162807	-0.0637119	Alpha-1-antitrypsin 1-1 (AAT) (Alpha-1 protease inhibitor 1) (Alpha-1-antiproteinase) (Serine protease inhibitor 1-1) (Serine protease inhibitor A1a) (Serpin A1a)	A1AT1_MOUSE	SUBCELLULAR LOCATION: Secreted {ECO:0000269|PubMed:11961105, ECO:0000269|PubMed:8619829}.	Serpina1a	P07758	4
-0.519656	15.6661	-4.68004	0.000470828	0.0162807	-0.0633563	DnaJ homolog subfamily C member 2 (Mouse Id associate 1) (MIDA1) (Zuotin-related factor 1)	DNJC2_MOUSE	SUBCELLULAR LOCATION: Nucleus {ECO:0000255|PROSITE-ProRule:PRU00624, ECO:0000269|PubMed:8666407}. Cytoplasm, cytosol {ECO:0000250|UniProtKB:Q99543}.	Dnajc2	P54103	5
0.646478	16.8081	4.67175	0.00047779	0.0162807	-0.0780869	Acyl-CoA dehydrogenase family member 10 (ACAD-10) (EC 1.3.99.-)	ACD10_MOUSE		Acad10	Q8K370	7
0.663893	16.8029	4.67686	0.000473488	0.0162807	-0.0690107	Long-chain-fatty-acid--CoA ligase 6 (EC 6.2.1.3) (Long-chain acyl-CoA synthetase 6) (LACS 6)	ACSL6_MOUSE	SUBCELLULAR LOCATION: Mitochondrion outer membrane {ECO:0000250}; Single-pass type III membrane protein {ECO:0000250}. Peroxisome membrane {ECO:0000250}; Single-pass type III membrane protein {ECO:0000250}. Microsome membrane {ECO:0000250}; Single-pass type III membrane protein {ECO:0000250}. Endoplasmic reticulum membrane {ECO:0000250}; Single-pass type III membrane protein {ECO:0000250}.	Acsl6	Q91WC3	19
-0.582285	16.3759	-4.65151	0.000495236	0.0167357	-0.114071	Zinc finger protein castor homolog 1 (Castor-related protein)	CASZ1_MOUSE	SUBCELLULAR LOCATION: Nucleus {ECO:0000305}.	Casz1	Q9CWL2	8
0.655323	15.8081	4.64423	0.000501671	0.0168142	-0.127025	Leukotriene A-4 hydrolase (LTA-4 hydrolase) (EC 3.3.2.6) (Leukotriene A(4) hydrolase)	LKHA4_MOUSE	SUBCELLULAR LOCATION: Cytoplasm.	Lta4h	P24527	2
-0.46574	17.4234	-4.63594	0.000509111	0.0169248	-0.141796	Very low-density lipoprotein receptor (VLDL receptor) (VLDL-R)	VLDLR_MOUSE	SUBCELLULAR LOCATION: Membrane; Single-pass type I membrane protein. Membrane, clathrin-coated pit; Single-pass type I membrane protein.	Vldlr	P98156	11
0.625735	17.0078	4.6192	0.000524469	0.0171564	-0.171613	Translationally-controlled tumor protein (TCTP) (21 kDa polypeptide) (p21) (p23)	TCTP_MOUSE	SUBCELLULAR LOCATION: Cytoplasm {ECO:0000250}.	Tpt1	P63028	3
-0.4669	17.2328	-4.61951	0.000524181	0.0171564	-0.171061	Probable threonine--tRNA ligase 2, cytoplasmic (EC 6.1.1.3) (Threonyl-tRNA synthetase) (ThrRS) (Threonyl-tRNA synthetase-like protein 2)	SYTC2_MOUSE	SUBCELLULAR LOCATION: Cytoplasm {ECO:0000250}.	Tarsl2	Q8BLY2	14
-0.476669	17.176	-4.61215	0.000531091	0.0172352	-0.184199	Glutathione peroxidase 7 (GPx-7) (GSHPx-7) (EC 1.11.1.9)	GPX7_MOUSE	SUBCELLULAR LOCATION: Secreted {ECO:0000305}.	Gpx7	Q99LJ6	2
0.661615	19.4622	4.58216	0.000560207	0.0177573	-0.237737	Transthyretin (Prealbumin)	TTHY_MOUSE	SUBCELLULAR LOCATION: Secreted.	Ttr	P07309	2
-0.58953	16.1738	-4.58776	0.000554646	0.0177573	-0.22773	Glutamine-rich protein 1	QRIC1_MOUSE		Qrich1	Q3UA37	2
0.887264	16.8781	4.58225	0.000560123	0.0177573	-0.237586	Angiopoietin-related protein 2 (Angiopoietin-like protein 2)	ANGL2_MOUSE	SUBCELLULAR LOCATION: Secreted {ECO:0000250}.	Angptl2	Q9R045	9
-0.394819	15.8878	-4.55768	0.000585215	0.0184073	-0.281538	Leucine zipper protein 1 (Leucine zipper motif-containing protein)	LUZP1_MOUSE	SUBCELLULAR LOCATION: Nucleus. Note=Also detected in soma and dendrites of neurons. {ECO:0000250}.	Luzp1	Q8R4U7	24
-0.530841	17.6581	-4.53727	0.000606948	0.0188944	-0.318103	Bcl-2 homologous antagonist/killer (Apoptosis regulator BAK)	BAK_MOUSE	SUBCELLULAR LOCATION: Mitochondrion membrane {ECO:0000305}; Single-pass membrane protein {ECO:0000305}.	Bak1	O08734	3
-0.384096	16.1579	-4.53446	0.000610003	0.0188944	-0.323137	Consortin	CNST_MOUSE	SUBCELLULAR LOCATION: Cell membrane {ECO:0000250}; Single-pass membrane protein {ECO:0000250}. Golgi apparatus, trans-Golgi network membrane {ECO:0000250}; Single-pass membrane protein {ECO:0000250}. Cytoplasmic vesicle, secretory vesicle {ECO:0000250}. Note=Located predominantly in the trans-Golgi network. Probably trafficks between the trans-Golgi network and the cell membrane via the secretory…	Cnst	Q8CBC4	13
0.699897	17.3316	4.53029	0.000614565	0.0188944	-0.330608	Mitochondrial 2-oxoglutarate/malate carrier protein (OGCP) (Solute carrier family 25 member 11)	M2OM_MOUSE	SUBCELLULAR LOCATION: Mitochondrion inner membrane {ECO:0000250|UniProtKB:P97700}; Multi-pass membrane protein {ECO:0000250|UniProtKB:P97700}.	Slc25a11	Q9CR62	13
-0.545674	14.9407	-4.51252	0.000634418	0.0192158	-0.362484	Protein Wiz (Widely-interspaced zinc finger-containing protein)	WIZ_MOUSE	SUBCELLULAR LOCATION: Nucleus {ECO:0000269|PubMed:16702210}.	Wiz	O88286	5
0.640388	18.4909	4.51572	0.000630795	0.0192158	-0.356743	Guanine nucleotide-binding protein G(I)/G(S)/G(O) subunit gamma-5	GBG5_MOUSE	SUBCELLULAR LOCATION: Cell membrane {ECO:0000305}; Lipid-anchor {ECO:0000305}; Cytoplasmic side {ECO:0000305}.	Gng5	Q80SZ7	3
-0.522596	16.2092	-4.5073	0.000640378	0.0192537	-0.371858	Splicing factor, arginine/serine-rich 19 (SR-related and CTD-associated factor 1)	SFR19_MOUSE	SUBCELLULAR LOCATION: Nucleus {ECO:0000250}.	Scaf1	Q5U4C3	4
-0.491477	14.4979	-4.49995	0.000648876	0.0193237	-0.385074	Histone acetyltransferase p300 (p300 HAT) (EC 2.3.1.48) (E1A-associated protein p300) (Histone butyryltransferase p300) (EC 2.3.1.-) (Histone crotonyltransferase p300) (EC 2.3.1.-) (Protein propionyltransferase p300) (EC 2.3.1.-)	EP300_MOUSE	SUBCELLULAR LOCATION: Cytoplasm {ECO:0000250|UniProtKB:Q09472}. Nucleus {ECO:0000255|PROSITE-ProRule:PRU00311, ECO:0000269|PubMed:19324970}. Note=In the presence of ALX1 relocalizes from the cytoplasm to the nucleus. Colocalizes with ROCK2 in the nucleus. {ECO:0000250|UniProtKB:Q09472}.	Ep300	B2RWS6	2
0.582717	15.918	4.49713	0.000652156	0.0193237	-0.390129	Syntaxin-12	STX12_MOUSE	SUBCELLULAR LOCATION: Endosome membrane; Single-pass type IV membrane protein {ECO:0000250|UniProtKB:G3V7P1}. Golgi apparatus membrane; Single-pass type IV membrane protein {ECO:0000250|UniProtKB:G3V7P1}. Endomembrane system {ECO:0000305}; Single-pass type IV membrane protein {ECO:0000305}; Cytoplasmic side {ECO:0000305}. Early endosome membrane {ECO:0000250|UniProtKB:G3V7P1}; Single-pass type IV…	Stx12	Q9ER00	5
1.10868	16.7174	4.48369	0.000668066	0.0196527	-0.41429	Complement component 1 Q subcomponent-binding protein, mitochondrial (GC1q-R protein) (Glycoprotein gC1qBP) (C1qBP)	C1QBP_MOUSE	SUBCELLULAR LOCATION: Mitochondrion matrix {ECO:0000269|PubMed:17486078, ECO:0000269|PubMed:18166172}. Nucleus {ECO:0000250|UniProtKB:Q07021}. Cell membrane {ECO:0000250|UniProtKB:Q07021}; Peripheral membrane protein {ECO:0000250|UniProtKB:Q07021}; Extracellular side {ECO:0000250|UniProtKB:Q07021}. Secreted {ECO:0000250|UniProtKB:Q07021}. Cytoplasm {ECO:0000250|UniProtKB:Q07021}. Nucleus, nucleol…	C1qbp	O35658	4
-0.387526	15.7402	-4.47844	0.000674393	0.0196971	-0.423738	Exocyst complex component 4 (Exocyst complex component Sec8)	EXOC4_MOUSE	SUBCELLULAR LOCATION: Midbody, Midbody ring {ECO:0000250|UniProtKB:Q96A65}. Cell projection {ECO:0000250|UniProtKB:Q62824}. Note=Colocalizes with CNTRL/centriolin at the midbody ring (By similarity). Localizes at the leading edge of migrating cells (By similarity). {ECO:0000250|UniProtKB:Q62824, ECO:0000250|UniProtKB:Q96A65}.	Exoc4	O35382	14
-0.475394	14.4782	-4.4721	0.000682119	0.0197814	-0.435155	RNA-binding protein 45 (Developmentally-regulated RNA-binding protein 1) (RB-1) (RNA-binding motif protein 45)	RBM45_MOUSE	SUBCELLULAR LOCATION: Cytoplasm {ECO:0000250}. Nucleus {ECO:0000250}. Note=Predominantly cytoplasmic. May shuttle between cytoplasm and nucleus. {ECO:0000250}.	Rbm45	Q8BHN5	4
-0.472398	15.8379	-4.46604	0.00068958	0.019857	-0.446059	Protein cordon-bleu	COBL_MOUSE	SUBCELLULAR LOCATION: Cell membrane {ECO:0000250}; Peripheral membrane protein {ECO:0000250}; Cytoplasmic side {ECO:0000250}. Cytoplasm, cytoskeleton. Cell projection, ruffle. Cytoplasm. Note=Recruited to the cell membrane via interaction with PACSIN1 (By similarity). Colocalizes with the actin cytoskeleton. Detected throughout the neuron cell body, as well as in axons and dendrites. {ECO:0000250…	Cobl	Q5NBX1	2
-0.42942	17.768	-4.44773	0.000712654	0.0203779	-0.479043	Deoxynucleoside triphosphate triphosphohydrolase SAMHD1 (dNTPase) (EC 3.1.5.-) (Interferon-gamma-inducible protein Mg11) (SAM domain and HD domain-containing protein 1)	SAMH1_MOUSE	SUBCELLULAR LOCATION: Nucleus {ECO:0000250|UniProtKB:Q9Y3Z3}.	Samhd1	Q60710	14
0.832435	17.8362	4.43662	0.000727032	0.0205023	-0.499059	Dipeptidase 1 (EC 3.4.13.19) (Membrane-bound dipeptidase 1) (MBD-1) (Microsomal dipeptidase) (Renal dipeptidase)	DPEP1_MOUSE	SUBCELLULAR LOCATION: Apical cell membrane; Lipid-anchor, GPI-anchor. Cell projection, microvillus membrane; Lipid-anchor, GPI-anchor. Note=Brush border membrane.	Dpep1	P31428	4
-0.54539	14.3749	-4.4372	0.00072628	0.0205023	-0.498023	Activating transcription factor 7-interacting protein 1 (ATFa-associated modulator) (mAM) (MBD1-containing chromatin-associated factor 1)	MCAF1_MOUSE	SUBCELLULAR LOCATION: Nucleus {ECO:0000269|PubMed:10777215}.	Atf7ip	Q7TT18	3
0.544589	17.7229	4.43192	0.000733219	0.0205352	-0.50755	NADH dehydrogenase [ubiquinone] iron-sulfur protein 7, mitochondrial (EC 1.6.5.3) (EC 1.6.99.3) (Complex I-20kD) (CI-20kD) (NADH-ubiquinone oxidoreductase 20 kDa subunit)	NDUS7_MOUSE	SUBCELLULAR LOCATION: Mitochondrion {ECO:0000250|UniProtKB:O75251}.	Ndufs7	Q9DC70	7
-0.432418	15.9412	-4.41554	0.000755172	0.0206427	-0.537108	Matrilin-2	MATN2_MOUSE	SUBCELLULAR LOCATION: Secreted.	Matn2	O08746	7
0.398375	18.0399	4.41401	0.000757254	0.0206427	-0.539866	Gap junction alpha-1 protein (Connexin-43) (Cx43) (Gap junction 43 kDa heart protein)	CXA1_MOUSE	SUBCELLULAR LOCATION: Cell membrane {ECO:0000269|PubMed:26403541}; Multi-pass membrane protein {ECO:0000255}. Cell junction, gap junction {ECO:0000250|UniProtKB:P17302}. Endoplasmic reticulum {ECO:0000269|PubMed:18079109, ECO:0000269|PubMed:20940304}. Note=Localizes at the intercalated disk (ICD) in cardiomyocytes and proper localization at ICD is dependent on TMEM65. {ECO:0000269|PubMed:26403541…	Gja1	P23242	10
-0.408951	15.3022	-4.42163	0.000746933	0.0206427	-0.526117	Guanine nucleotide exchange factor VAV2 (VAV-2)	VAV2_MOUSE		Vav2	Q60992	7
0.671632	16.8497	4.41759	0.000752386	0.0206427	-0.533405	Mitochondrial-processing peptidase subunit alpha (EC 3.4.24.64) (Alpha-MPP) (P-55)	MPPA_MOUSE	SUBCELLULAR LOCATION: Mitochondrion matrix {ECO:0000250|UniProtKB:P20069}. Mitochondrion inner membrane {ECO:0000250|UniProtKB:Q10713}.	Pmpca	Q9DC61	11
-0.3677	18.5048	-4.40429	0.00077064	0.0207589	-0.55742	Kinesin-like protein KIF2A (Kinesin-2)	KIF2A_MOUSE	SUBCELLULAR LOCATION: Cytoplasm {ECO:0000250}. Cytoplasm, cytoskeleton {ECO:0000269|PubMed:9774330}. Cytoplasm, cytoskeleton, microtubule organizing center, centrosome {ECO:0000269|PubMed:9774330}. Cytoplasm, cytoskeleton, spindle pole {ECO:0000269|PubMed:9774330}. Cytoplasm, cytoskeleton, spindle {ECO:0000250}. Lysosome {ECO:0000269|PubMed:9774330}. Note=Localized to the spindle microtubules and…	Kif2a	P28740	11
1.21247	14.5678	4.40356	0.000771667	0.0207589	-0.558755	Transgelin (Actin-associated protein p27) (Smooth muscle protein 22-alpha) (SM22-alpha)	TAGL_MOUSE	SUBCELLULAR LOCATION: Cytoplasm {ECO:0000305}.	Tagln	P37804	3
-0.412764	17.1135	-4.3833	0.000800408	0.0213913	-0.595385	Serine/threonine-protein kinase MRCK beta (EC 2.7.11.1) (CDC42-binding protein kinase beta) (DMPK-like beta) (Myotonic dystrophy kinase-related CDC42-binding kinase beta) (MRCK beta) (Myotonic dystrophy protein kinase-like beta)	MRCKB_MOUSE	SUBCELLULAR LOCATION: Cytoplasm {ECO:0000250}. Cell membrane {ECO:0000250}; Peripheral membrane protein {ECO:0000250}; Cytoplasmic side {ECO:0000250}. Cell junction {ECO:0000250}. Cell projection, lamellipodium {ECO:0000250|UniProtKB:Q3UU96}. Note=Displays a dispersed punctate distribution and concentrates along the cell periphery, especially at the leading edge and cell-cell junction. This conce…	Cdc42bpb	Q7TT50	34
0.491579	17.1734	4.37945	0.000805984	0.0214005	-0.602339	Cadherin-5 (Vascular endothelial cadherin) (VE-cadherin) (CD antigen CD144)	CADH5_MOUSE	SUBCELLULAR LOCATION: Cell junction {ECO:0000269|PubMed:19635461}. Cell membrane {ECO:0000269|PubMed:19635461}; Single-pass type I membrane protein {ECO:0000269|PubMed:19635461}. Note=Found at cell-cell boundaries and probably at cell-matrix boundaries. KRIT1 and CDH5 reciprocally regulate their localization to endothelial cell-cell junctions (By similarity). {ECO:0000250|UniProtKB:P33151}.	Cdh5	P55284	4
0.593201	17.0714	4.34097	0.000864091	0.0227953	-0.672051	Pyruvate carboxylase, mitochondrial (EC 6.4.1.1) (Pyruvic carboxylase) (PCB)	PYC_MOUSE	SUBCELLULAR LOCATION: Mitochondrion matrix.	Pc	Q05920	36
-0.764671	18.348	-4.33498	0.000873517	0.0228962	-0.682914	Fibulin-5 (FIBL-5) (Developmental arteries and neural crest EGF-like protein) (Dance)	FBLN5_MOUSE	SUBCELLULAR LOCATION: Secreted {ECO:0000250|UniProtKB:Q9UBX5}. Secreted, extracellular space, extracellular matrix {ECO:0000250|UniProtKB:Q9UBX5}. Note=co-localizes with ELN in elastic fibers. {ECO:0000250|UniProtKB:Q9UBX5}.	Fbln5	Q9WVH9	12
0.592036	18.3083	4.32734	0.000885688	0.0229541	-0.696766	Isochorismatase domain-containing protein 2A	ISC2A_MOUSE	SUBCELLULAR LOCATION: Cytoplasm {ECO:0000250}. Nucleus {ECO:0000250}. Note=Localizes to the nucleus in the presence of CDKN2A. {ECO:0000250}.	Isoc2a	P85094	6
-0.466122	15.6675	-4.32308	0.000892567	0.0229541	-0.704512	Eukaryotic translation initiation factor 4B (eIF-4B)	IF4B_MOUSE		Eif4b	Q8BGD9	10
0.616008	17.5007	4.32558	0.00088853	0.0229541	-0.699973	Enoyl-CoA hydratase domain-containing protein 3, mitochondrial	ECHD3_MOUSE	SUBCELLULAR LOCATION: Mitochondrion {ECO:0000305}.	Echdc3	Q9D7J9	5
-0.507629	17.3272	-4.3138	0.000907711	0.0231977	-0.721354	Microtubule-associated protein tau (Neurofibrillary tangle protein) (Paired helical filament-tau) (PHF-tau)	TAU_MOUSE	SUBCELLULAR LOCATION: Cytoplasm, cytosol. Cell membrane; Peripheral membrane protein; Cytoplasmic side. Cytoplasm, cytoskeleton. Cell projection, axon. Cytoplasm {ECO:0000250|UniProtKB:P10636}. Cell projection, dendrite {ECO:0000250|UniProtKB:P10636}. Note=Mostly found in the axons of neurons, in the cytosol and in association with plasma membrane components.	Mapt	P10637	26
0.829232	18.5066	4.29656	0.000936559	0.0237863	-0.752669	NADH dehydrogenase [ubiquinone] 1 alpha subcomplex subunit 13 (Cell death regulatory protein GRIM-19) (Complex I-B16.6) (CI-B16.6) (Gene associated with retinoic and interferon-induced mortality 19 protein) (GRIM-19) (Gene associated with retinoic and IFN-induced mortality 19 protein) (NADH-ubiquinone oxidoreductase B16.6 subunit)	NDUAD_MOUSE	SUBCELLULAR LOCATION: Mitochondrion inner membrane {ECO:0000305|PubMed:12628925}; Single-pass membrane protein {ECO:0000305|PubMed:12628925}; Matrix side {ECO:0000305|PubMed:12628925}. Nucleus {ECO:0000269|PubMed:12628925}. Note=Localizes mainly in the mitochondrion. May be translocated into the nucleus upon IFN/RA treatment. {ECO:0000250|UniProtKB:Q9P0J0}.	Ndufa13	Q9ERS2	7
0.628872	17.6294	4.2821	0.000961494	0.0242065	-0.778966	60S ribosomal protein L23a	RL23A_MOUSE		Rpl23a	P62751	7
-0.436079	14.9204	-4.28013	0.000964944	0.0242065	-0.78255	Inactive phospholipid phosphatase 7 (Nuclear envelope transmembrane protein 39) (Phosphatidic acid phosphatase type 2 domain-containing protein 3)	PLPP7_MOUSE	SUBCELLULAR LOCATION: Nucleus envelope. Endoplasmic reticulum membrane. Membrane; Multi-pass membrane protein. Note=Both the N- and C-terminal are exposed to the cytoplasm/nucleoplasm.	Plpp7	Q91WB2	4
-0.432718	15.6716	-4.26383	0.000993992	0.0247831	-0.812227	Mitotic checkpoint protein BUB3 (WD repeat type I transmembrane protein A72.5)	BUB3_MOUSE	SUBCELLULAR LOCATION: Nucleus {ECO:0000250}. Chromosome, centromere, kinetochore {ECO:0000269|PubMed:19888327}. Note=Starts to localize at kinetochores in prometaphase I (Pro-MI) stage and maintains the localization until the metaphase I-anaphase I (MI-AI) transition. {ECO:0000250}.	Bub3	Q9WVA3	4
0.797739	17.6985	4.24998	0.00101938	0.0249595	-0.837456	Cofilin-2 (Cofilin, muscle isoform)	COF2_MOUSE	SUBCELLULAR LOCATION: Nucleus matrix. Cytoplasm, cytoskeleton. Note=Colocalizes with CSPR3 in the Z line of sarcomeres. {ECO:0000250|UniProtKB:Q9Y281}.	Cfl2	P45591	6
-0.713072	16.2044	-4.25585	0.00100852	0.0249595	-0.826747	Ubiquitin-like protein ISG15 (Interferon-induced 15 kDa protein) (Interferon-induced 17 kDa protein) (IP17) (Ubiquitin cross-reactive protein)	ISG15_MOUSE	SUBCELLULAR LOCATION: Cytoplasm. Secreted {ECO:0000250}. Note=Exists in three distinct states: free within the cell, released into the extracellular space, or conjugated to target proteins. {ECO:0000250}.	Isg15	Q64339	3
0.366947	17.6364	4.25001	0.00101932	0.0249595	-0.837397	Trifunctional enzyme subunit beta, mitochondrial (TP-beta) [Includes: 3-ketoacyl-CoA thiolase (EC 2.3.1.16) (Acetyl-CoA acyltransferase) (Beta-ketothiolase)]	ECHB_MOUSE	SUBCELLULAR LOCATION: Mitochondrion {ECO:0000250}. Mitochondrion inner membrane {ECO:0000250}. Mitochondrion outer membrane {ECO:0000250}. Endoplasmic reticulum {ECO:0000250}.	Hadhb	Q99JY0	27
0.772613	15.7375	4.19892	0.00111889	0.0259002	-0.930611	Multimerin-1	MMRN1_MOUSE	SUBCELLULAR LOCATION: Secreted {ECO:0000305}.	Mmrn1	B2RPV6	6
-0.841956	16.2295	-4.21545	0.00108562	0.0259002	-0.90043	Collagen alpha-1(V) chain	CO5A1_MOUSE	SUBCELLULAR LOCATION: Secreted, extracellular space, extracellular matrix {ECO:0000255|PROSITE-ProRule:PRU00793}.	Col5a1	O88207	12
0.451902	17.468	4.21584	0.00108484	0.0259002	-0.899715	Ferrochelatase, mitochondrial (EC 4.99.1.1) (Heme synthase) (Protoheme ferro-lyase)	HEMH_MOUSE	SUBCELLULAR LOCATION: Mitochondrion inner membrane; Peripheral membrane protein; Matrix side.	Fech	P22315	15
0.829682	19.2063	4.20312	0.00111033	0.0259002	-0.922934	Alpha-1-antitrypsin 1-2 (AAT) (Alpha-1 protease inhibitor 2) (Alpha-1-antiproteinase) (Serine protease inhibitor 1-2) (Serine protease inhibitor A1b) (Serpin A1b)	A1AT2_MOUSE	SUBCELLULAR LOCATION: Secreted {ECO:0000269|PubMed:11961105, ECO:0000269|PubMed:8619829}.	Serpina1b	P22599	3
0.756975	18.3859	4.19782	0.00112114	0.0259002	-0.932623	Mannose-binding protein A (MBP-A) (Mannan-binding protein) (Ra-reactive factor polysaccharide-binding component p28B) (RaRF p28B)	MBL1_MOUSE	SUBCELLULAR LOCATION: Secreted {ECO:0000250}.	Mbl1	P39039	2
-0.402843	16.0519	-4.2198	0.00107702	0.0259002	-0.892479	Induced myeloid leukemia cell differentiation protein Mcl-1 homolog (Bcl-2-related protein EAT/mcl1)	MCL1_MOUSE	SUBCELLULAR LOCATION: Membrane {ECO:0000250}; Single-pass membrane protein {ECO:0000250}. Cytoplasm {ECO:0000250}. Mitochondrion. Nucleus, nucleoplasm {ECO:0000250}. Note=Cytoplasmic, associated with mitochondria.	Mcl1	P97287	3
0.756287	16.0921	4.20578	0.00110495	0.0259002	-0.918079	Erlin-2 (Endoplasmic reticulum lipid raft-associated protein 2) (Stomatin-prohibitin-flotillin-HflC/K domain-containing protein 2) (SPFH domain-containing protein 2)	ERLN2_MOUSE	SUBCELLULAR LOCATION: Endoplasmic reticulum membrane {ECO:0000250}; Single-pass type II membrane protein {ECO:0000250}. Note=Associated with lipid raft-like domains of the endoplasmic reticulum membrane. {ECO:0000250}.	Erlin2	Q8BFZ9	3
0.673607	15.2377	4.20125	0.00111413	0.0259002	-0.92635	TraB domain-containing protein	TRABD_MOUSE		Trabd	Q99JY4	6
-0.470484	16.4831	-4.21766	0.00108124	0.0259002	-0.896385	Cytohesin-1 (PH, SEC7 and coiled-coil domain-containing protein 1) (CLM1) (SEC7 homolog A) (mSec7-1)	CYH1_MOUSE	SUBCELLULAR LOCATION: Cell membrane {ECO:0000269|PubMed:18042453, ECO:0000269|PubMed:29420262}; Peripheral membrane protein {ECO:0000269|PubMed:18042453}. Cytoplasm, cytosol {ECO:0000269|PubMed:18042453, ECO:0000269|PubMed:29420262}. Cell junction, tight junction {ECO:0000269|PubMed:20080746}. Cell junction, adherens junction {ECO:0000269|PubMed:20080746}. Note=Colocalized with TJP1 during epithe…	Cyth1	Q9QX11	5
-0.484905	15.8151	-4.20755	0.00110138	0.0259002	-0.914843	Activity-dependent neuroprotector homeobox protein (Activity-dependent neuroprotective protein)	ADNP_MOUSE	SUBCELLULAR LOCATION: Nucleus {ECO:0000255|PROSITE-ProRule:PRU00108}.	Adnp	Q9Z103	12
-0.610379	15.7251	-4.19169	0.00113375	0.0260445	-0.94381	Apoptotic chromatin condensation inducer in the nucleus (Acinus)	ACINU_MOUSE	SUBCELLULAR LOCATION: Nucleus {ECO:0000250}. Nucleus speckle {ECO:0000250}. Nucleus, nucleoplasm {ECO:0000250}. Note=Phosphorylation on Ser-1179 by SRPK2 redistributes it from the nuclear speckles to the nucleoplasm. {ECO:0000250}.	Acin1	Q9JIX8	17
1.3871	17.6073	4.17952	0.00115927	0.0264779	-0.966056	Ig gamma-2A chain C region secreted form (B allele)	GCAB_MOUSE	SUBCELLULAR LOCATION: Isoform Secreted: Secreted {ECO:0000305}.		P01864	4
0.596426	17.789	4.17656	0.00116557	0.0264779	-0.971481	Fatty acid-binding protein, adipocyte (3T3-L1 lipid-binding protein) (Adipocyte lipid-binding protein) (ALBP) (Adipocyte-type fatty acid-binding protein) (A-FABP) (AFABP) (Fatty acid-binding protein 4) (Myelin P2 protein homolog) (P15) (P2 adipocyte protein) (Protein 422)	FABP4_MOUSE	SUBCELLULAR LOCATION: Cytoplasm {ECO:0000269|PubMed:17516629, ECO:0000269|PubMed:17761196}. Nucleus {ECO:0000269|PubMed:17516629, ECO:0000269|PubMed:17761196}. Note=Depending on the nature of the ligand, a conformation change exposes a nuclear localization motif and the protein is transported into the nucleus (PubMed:17516629). Subject to constitutive nuclear export (PubMed:17516629, PubMed:17761…	Fabp4	P04117	10
-0.681747	17.8367	-4.16983	0.00118001	0.0266117	-0.983786	Four and a half LIM domains protein 2 (FHL-2) (Skeletal muscle LIM-protein 3) (SLIM-3)	FHL2_MOUSE	SUBCELLULAR LOCATION: Cytoplasm {ECO:0000250}. Nucleus {ECO:0000250}. Cytoplasm, myofibril, sarcomere, Z line {ECO:0000269|PubMed:22851699}.	Fhl2	O70433	18
0.398276	18.0909	4.16232	0.00119636	0.0266117	-0.997536	Delta-sarcoglycan (Delta-SG) (35 kDa dystrophin-associated glycoprotein) (35DAG)	SGCD_MOUSE	SUBCELLULAR LOCATION: Cell membrane, sarcolemma {ECO:0000269|PubMed:9864373}; Single-pass type II membrane protein {ECO:0000269|PubMed:9864373}. Cytoplasm, cytoskeleton {ECO:0000269|PubMed:9864373}.	Sgcd	P82347	5
-0.521844	15.0503	-4.16723	0.00118564	0.0266117	-0.988541	Histone-lysine N-methyltransferase EHMT1 (EC 2.1.1.-) (EC 2.1.1.43) (Euchromatic histone-lysine N-methyltransferase 1) (Eu-HMTase1) (G9a-like protein 1) (GLP) (GLP1) (Lysine N-methyltransferase 1D)	EHMT1_MOUSE	SUBCELLULAR LOCATION: Nucleus {ECO:0000269|PubMed:15774718}. Chromosome {ECO:0000269|PubMed:15774718}. Note=Associates with euchromatic regions.	Ehmt1	Q5DW34	2
-0.405168	15.7043	-4.1618	0.00119749	0.0266117	-0.998485	A-kinase anchor protein 8-like (AKAP8-like protein) (Neighbor of A-kinase-anchoring protein 95) (Neighbor of AKAP95)	AKP8L_MOUSE	SUBCELLULAR LOCATION: Nucleus {ECO:0000250|UniProtKB:Q9ULX6}. Nucleus matrix {ECO:0000250|UniProtKB:Q9ULX6}. Nucleus speckle {ECO:0000250|UniProtKB:Q9ULX6}. Nucleus, PML body {ECO:0000250|UniProtKB:Q9ULX6}. Cytoplasm {ECO:0000250|UniProtKB:Q9ULX6}. Note=Colocalizes with PRPF40A in the nuclear matrix. Nuclear at steady state but shuttles between the nucleus and cytoplasm. The shuttling property ha…	Akap8l	Q9R0L7	10
0.480073	17.8062	4.15041	0.00122274	0.0270259	-1.01934	NADH dehydrogenase [ubiquinone] iron-sulfur protein 4, mitochondrial (Complex I-18 kDa) (CI-18 kDa) (Complex I-AQDQ) (CI-AQDQ) (NADH-ubiquinone oxidoreductase 18 kDa subunit)	NDUS4_MOUSE	SUBCELLULAR LOCATION: Mitochondrion inner membrane {ECO:0000250|UniProtKB:O43181}; Peripheral membrane protein {ECO:0000250|UniProtKB:O43181}; Matrix side {ECO:0000250|UniProtKB:O43181}.	Ndufs4	Q9CXZ1	5
-0.410596	15.3692	-4.14124	0.00124346	0.027336	-1.03613	Membrane-associated guanylate kinase, WW and PDZ domain-containing protein 1 (BAI1-associated protein 1) (BAP-1) (Membrane-associated guanylate kinase inverted 1) (MAGI-1)	MAGI1_MOUSE	SUBCELLULAR LOCATION: Isoform 2: Cytoplasm {ECO:0000305}. Cell membrane {ECO:0000305}; Peripheral membrane protein {ECO:0000305}. Cell junction, tight junction {ECO:0000250}. Note=Localizes to epithelial cells tight junctions. {ECO:0000250}.; SUBCELLULAR LOCATION: Isoform 3: Cytoplasm {ECO:0000305}. Cell membrane {ECO:0000305}; Peripheral membrane protein {ECO:0000305}.; SUBCELLULAR LOCATION: Iso…	Magi1	Q6RHR9	3
-0.421391	15.0125	-4.13129	0.00126636	0.0276906	-1.05436	Hepatoma-derived growth factor-related protein 2 (HRP-2)	HDGR2_MOUSE	SUBCELLULAR LOCATION: Nucleus {ECO:0000269|PubMed:22212508}. Note=Isoform 4 displays a punctate pattern and colocalizes with N-terminally processed HDFG.	Hdgfl2	Q3UMU9	2
-0.447221	16.8316	-4.11863	0.00129611	0.0280575	-1.07756	GRAM domain-containing protein 1B	GRM1B_MOUSE	SUBCELLULAR LOCATION: Membrane {ECO:0000305}; Single-pass membrane protein {ECO:0000305}.	Gramd1b	Q80TI0	6
-0.482406	17.7218	-4.11831	0.00129686	0.0280575	-1.07814	Transmembrane protein 214	TM214_MOUSE	SUBCELLULAR LOCATION: Endoplasmic reticulum membrane {ECO:0000250}; Multi-pass membrane protein {ECO:0000250}.	Tmem214	Q8BM55	6
-0.331568	16.9502	-4.10686	0.00132443	0.0280885	-1.09915	Calnexin	CALX_MOUSE	SUBCELLULAR LOCATION: Endoplasmic reticulum membrane {ECO:0000269|PubMed:7628443}; Single-pass type I membrane protein {ECO:0000255}. Endoplasmic reticulum {ECO:0000250|UniProtKB:P27824}. Melanosome {ECO:0000250|UniProtKB:P27824}. Note=The palmitoylated form preferentially localizes to the perinuclear rough ER (By similarity). When bound to CD3 epsilon chains, calnexin's ER retention signal can b…	Canx	P35564	14
2.04518	15.941	4.10918	0.00131879	0.0280885	-1.09489	Indolethylamine N-methyltransferase (Indolamine N-methyltransferase) (EC 2.1.1.49) (EC 2.1.1.96) (Aromatic alkylamine N-methyltransferase) (Amine N-methyltransferase) (Arylamine N-methyltransferase) (Thioether S-methyltransferase) (TEMT)	INMT_MOUSE	SUBCELLULAR LOCATION: Cytoplasm {ECO:0000269|PubMed:3350800}.	Inmt	P40936	2
-0.406816	16.1867	-4.10631	0.00132577	0.0280885	-1.10016	CREB-binding protein (EC 2.3.1.48)	CBP_MOUSE	SUBCELLULAR LOCATION: Cytoplasm {ECO:0000250|UniProtKB:Q92793}. Nucleus. Note=Recruited to nuclear bodies by SS18L1/CREST. In the presence of ALX1 relocalizes from the cytoplasm to the nucleus. {ECO:0000250|UniProtKB:Q92793}.	Crebbp	P45481	2
0.528671	16.3498	4.10671	0.00132478	0.0280885	-1.09942	Collagen alpha-4(IV) chain	CO4A4_MOUSE	SUBCELLULAR LOCATION: Secreted, extracellular space, extracellular matrix, basement membrane {ECO:0000255|PROSITE-ProRule:PRU00736, ECO:0000269|PubMed:7962065}. Note=Colocalizes with COL4A3 and COL4A5 in GBM, tubular basement membrane (TBM) and synaptic basal lamina (BL). {ECO:0000250|UniProtKB:P53420, ECO:0000269|PubMed:7962065}.	Col4a4	Q9QZR9	6
-0.361597	17.3619	-4.10217	0.00133589	0.028157	-1.10776	CCR4-NOT transcription complex subunit 11	CNO11_MOUSE	SUBCELLULAR LOCATION: Cytoplasm {ECO:0000250}. Nucleus {ECO:0000250}.	Cnot11	Q9CWN7	2
-0.373606	17.3304	-4.09667	0.00134945	0.0282969	-1.11784	Rho-associated protein kinase 1 (EC 2.7.11.1) (Rho-associated, coiled-coil-containing protein kinase 1) (Rho-associated, coiled-coil-containing protein kinase I) (ROCK-I) (p160 ROCK-1) (p160ROCK)	ROCK1_MOUSE	SUBCELLULAR LOCATION: Cytoplasm {ECO:0000269|PubMed:16741948}. Cytoplasm, cytoskeleton, microtubule organizing center, centrosome, centriole {ECO:0000269|PubMed:16741948}. Golgi apparatus membrane {ECO:0000250}; Peripheral membrane protein {ECO:0000250}. Cell projection, bleb {ECO:0000250}. Cytoplasm, cytoskeleton {ECO:0000269|PubMed:16741948}. Cell membrane {ECO:0000269|PubMed:16741948}. Cell pr…	Rock1	P70335	38
0.913669	16.6174	4.05522	0.00145641	0.0302287	-1.194	Peptidase M20 domain-containing protein 2 (Aminoacylase-1-like protein 2)	P20D2_MOUSE		Pm20d2	A3KG59	4
-0.403572	17.4821	-4.05755	0.00145016	0.0302287	-1.18971	Aminoacyl tRNA synthase complex-interacting multifunctional protein 1 (Multisynthase complex auxiliary component p43) [Cleaved into: Endothelial monocyte-activating polypeptide 2 (EMAP-2) (Endothelial monocyte-activating polypeptide II) (EMAP-II) (Small inducible cytokine subfamily E member 1)]	AIMP1_MOUSE	SUBCELLULAR LOCATION: Nucleus {ECO:0000250|UniProtKB:Q12904}. Cytoplasm, cytosol {ECO:0000250|UniProtKB:Q12904}. Secreted {ECO:0000269|PubMed:17001013, ECO:0000269|PubMed:9770485}. Endoplasmic reticulum {ECO:0000269|PubMed:17525271}. Golgi apparatus {ECO:0000269|PubMed:17525271}. Note=Enriched in secretory vesicles of pancreatic alpha cells and secreted from the pancreas in response to low glucos…	Aimp1	P31230	9
0.524588	18.2069	4.05069	0.00146861	0.0302287	-1.20233	NADH dehydrogenase [ubiquinone] 1 alpha subcomplex subunit 6 (Complex I-B14) (CI-B14) (NADH-ubiquinone oxidoreductase B14 subunit)	NDUA6_MOUSE	SUBCELLULAR LOCATION: Mitochondrion inner membrane {ECO:0000250|UniProtKB:P56556}; Peripheral membrane protein {ECO:0000250|UniProtKB:P56556}; Matrix side {ECO:0000250|UniProtKB:P56556}.	Ndufa6	Q9CQZ5	4
-0.412659	16.3711	-4.04975	0.00147115	0.0302287	-1.20405	Zinc finger MYM-type protein 2 (Zinc finger protein 198)	ZMYM2_MOUSE	SUBCELLULAR LOCATION: Nucleus {ECO:0000305}.	Zmym2	Q9CU65	6
0.655222	15.9004	4.03011	0.00152539	0.0306169	-1.24019	Syntaxin-binding protein 1 (Protein unc-18 homolog 1) (Unc18-1) (Protein unc-18 homolog A) (Unc-18A)	STXB1_MOUSE	SUBCELLULAR LOCATION: Cytoplasm, cytosol {ECO:0000250|UniProtKB:P61764}. Membrane; Peripheral membrane protein.	Stxbp1	O08599	3
-0.572549	15.9524	-4.02858	0.0015297	0.0306169	-1.243	Peptidyl-prolyl cis-trans isomerase FKBP4 (PPIase FKBP4) (EC 5.2.1.8) (52 kDa FK506-binding protein) (52 kDa FKBP) (FKBP-52) (59 kDa immunophilin) (p59) (FK506-binding protein 4) (FKBP-4) (FKBP59) (HSP-binding immunophilin) (HBI) (Immunophilin FKBP52) (Rotamase) [Cleaved into: Peptidyl-prolyl cis-trans isomerase FKBP4, N-terminally processed]	FKBP4_MOUSE	SUBCELLULAR LOCATION: Cytoplasm, cytosol {ECO:0000269|PubMed:11751894}. Mitochondrion {ECO:0000250|UniProtKB:Q02790}. Nucleus {ECO:0000269|PubMed:11751894, ECO:0000269|PubMed:8341706}. Cytoplasm, cytoskeleton {ECO:0000250}. Note=Shuttles from mitochondria to nucleus; co-localizes in mitochondria with the glucocorticoid receptor. Colocalized with MAPT/TAU in the distal part of the primary cortical…	Fkbp4	P30416	3
-0.450662	16.3339	-4.03648	0.00150759	0.0306169	-1.22848	Myosin-10 (Cellular myosin heavy chain, type B) (Myosin heavy chain 10) (Myosin heavy chain, non-muscle IIb) (Non-muscle myosin heavy chain B) (NMMHC-B) (Non-muscle myosin heavy chain IIb) (NMMHC II-b) (NMMHC-IIB)	MYH10_MOUSE	SUBCELLULAR LOCATION: Cell projection, lamellipodium {ECO:0000250}. Note=Colocalizes with MCC at the leading edge of migrating cells. {ECO:0000250}.	Myh10	Q61879	38
-0.533104	15.6935	-4.02923	0.00152786	0.0306169	-1.2418	General transcription factor 3C polypeptide 1 (TF3C-alpha) (TFIIIC box B-binding subunit) (Transcription factor IIIC 220 kDa subunit) (TFIIIC 220 kDa subunit) (TFIIIC220) (Transcription factor IIIC subunit alpha)	TF3C1_MOUSE	SUBCELLULAR LOCATION: Nucleus {ECO:0000250}.	Gtf3c1	Q8K284	12
-0.320122	17.4442	-4.03138	0.00152183	0.0306169	-1.23786	Zinc finger protein 318 (Testicular zinc finger protein)	ZN318_MOUSE	SUBCELLULAR LOCATION: Isoform 1: Nucleus {ECO:0000269|PubMed:12589823, ECO:0000269|PubMed:16446156}.; SUBCELLULAR LOCATION: Isoform 2: Nucleus {ECO:0000269|PubMed:12589823, ECO:0000269|PubMed:16446156}.	Znf318	Q99PP2	3
-0.513169	16.9098	-4.02408	0.00154245	0.0306169	-1.25128	Probable ATP-dependent RNA helicase DDX47 (EC 3.6.4.13) (DEAD box protein 47)	DDX47_MOUSE	SUBCELLULAR LOCATION: Nucleus, nucleolus {ECO:0000250}. Note=Localizes in the nucleolar-organizing region during ribosome biogenesis. {ECO:0000250}.	Ddx47	Q9CWX9	3
0.515887	18.0673	4.02626	0.00153626	0.0306169	-1.24727	NADH dehydrogenase [ubiquinone] 1 alpha subcomplex subunit 11 (Complex I-B14.7) (CI-B14.7) (NADH-ubiquinone oxidoreductase subunit B14.7)	NDUAB_MOUSE	SUBCELLULAR LOCATION: Mitochondrion inner membrane {ECO:0000250|UniProtKB:Q86Y39}; Multi-pass membrane protein {ECO:0000255}; Matrix side {ECO:0000250|UniProtKB:Q86Y39}.	Ndufa11	Q9D8B4	2
-0.436038	16.947	-4.01991	0.00155439	0.0306308	-1.25898	Rho-associated protein kinase 2 (EC 2.7.11.1) (Rho-associated, coiled-coil-containing protein kinase 2) (Rho-associated, coiled-coil-containing protein kinase II) (ROCK-II) (p164 ROCK-2)	ROCK2_MOUSE	SUBCELLULAR LOCATION: Isoform 1: Cytoplasm. Cell membrane; Peripheral membrane protein. Nucleus {ECO:0000250}. Cytoplasm, cytoskeleton, microtubule organizing center, centrosome {ECO:0000250}. Note=Cytoplasmic, and associated with actin microfilaments and the plasma membrane. {ECO:0000250}.; SUBCELLULAR LOCATION: Isoform 2: Cytoplasm. Cell membrane; Peripheral membrane protein.	Rock2	P70336	39
-0.457578	14.6783	-4.01775	0.00156059	0.0306308	-1.26295	Xaa-Pro dipeptidase (X-Pro dipeptidase) (EC 3.4.13.9) (Imidodipeptidase) (Peptidase 4) (Peptidase D) (Proline dipeptidase) (Prolidase)	PEPD_MOUSE		Pepd	Q11136	2
-0.42526	16.9343	-4.01342	0.00157312	0.0306308	-1.27093	Microtubule-associated serine/threonine-protein kinase 4 (EC 2.7.11.1)	MAST4_MOUSE	SUBCELLULAR LOCATION: Cytoplasm {ECO:0000250|UniProtKB:Q60592}.	Mast4	Q811L6	20
0.478567	18.138	4.01531	0.00156763	0.0306308	-1.26744	ATP synthase F(0) complex subunit B1, mitochondrial (ATP synthase subunit b) (ATPase subunit b)	AT5F1_MOUSE	SUBCELLULAR LOCATION: Mitochondrion. Mitochondrion inner membrane.	Atp5f1	Q9CQQ7	12
-0.392045	16.4336	-4.01057	0.0015814	0.0306462	-1.27616	PHD and RING finger domain-containing protein 1	PHRF1_MOUSE		Phrf1	A6H619	2
-0.341974	16.2136	-4.00204	0.00160651	0.0309859	-1.29188	Disabled homolog 2-interacting protein (DAB2-interacting protein) (ASK-interacting protein 1) (DOC-2/DAB-2 interactive protein)	DAB2P_MOUSE	SUBCELLULAR LOCATION: Cytoplasm. Cell membrane {ECO:0000305}; Peripheral membrane protein {ECO:0000305}. Cell projection, dendrite. Note=Colocalizes with TIRAP at the plasma membrane. Colocalizes with ARF6 at the plasma membrane and endocytic vesicles. Translocates from the plasma membrane to the cytoplasm in response to TNF-alpha. Phosphatidylinositol 4-phosphate (PtdIns4P) binding is essential …	Dab2ip	Q3UHC7	25
-0.402879	17.8523	-3.99812	0.0016182	0.0310649	-1.29911	Elongation factor 1-gamma (EF-1-gamma) (eEF-1B gamma)	EF1G_MOUSE		Eef1g	Q9D8N0	13
-0.451662	14.6039	-3.99428	0.00162971	0.0311396	-1.30618	Arginine/serine-rich coiled-coil protein 2	RSRC2_MOUSE		Rsrc2	A2RTL5	2
-0.408263	16.6765	-3.98278	0.00166474	0.031661	-1.32739	Lysyl oxidase homolog 2 (EC 1.4.3.13) (Lysyl oxidase-like protein 2)	LOXL2_MOUSE	SUBCELLULAR LOCATION: Secreted, extracellular space, extracellular matrix, basement membrane {ECO:0000250|UniProtKB:Q9Y4K0}. Nucleus {ECO:0000250|UniProtKB:Q9Y4K0}. Chromosome {ECO:0000250|UniProtKB:Q9Y4K0}. Endoplasmic reticulum {ECO:0000250|UniProtKB:Q9Y4K0}. Note=Associated with chromatin. It is unclear how LOXL2 is nuclear as it contains a signal sequence and has been shown to be secreted. Ho…	Loxl2	P58022	3
0.435021	17.0528	3.97573	0.00168658	0.0319278	-1.34039	Acyl-coenzyme A thioesterase 2, mitochondrial (Acyl-CoA thioesterase 2) (EC 3.1.2.2) (Acyl coenzyme A thioester hydrolase) (MTE-I) (Very-long-chain acyl-CoA thioesterase)	ACOT2_MOUSE	SUBCELLULAR LOCATION: Mitochondrion matrix {ECO:0000269|PubMed:25114170}.	Acot2	Q9QYR9	8
0.957383	16.0948	3.95615	0.00174881	0.032249	-1.37651	Collagen alpha-5(VI) chain (Collagen alpha-1(XXIX) chain)	CO6A5_MOUSE	SUBCELLULAR LOCATION: Secreted, extracellular space, extracellular matrix {ECO:0000269|PubMed:18276594}. Note=Deposed in the extracellular matrix of skeletal muscle.	Col6a5	A6H584	2
-0.337665	15.9496	-3.95786	0.0017433	0.032249	-1.37336	Histone-lysine N-methyltransferase SETDB1 (EC 2.1.1.43) (ERG-associated protein with SET domain) (ESET) (SET domain bifurcated 1)	SETB1_MOUSE	SUBCELLULAR LOCATION: Nucleus {ECO:0000250}. Chromosome {ECO:0000250}. Note=Associated with non-pericentromeric regions of chromatin. {ECO:0000250}.	Setdb1	O88974	2
0.420818	17.8208	3.95157	0.00176371	0.032249	-1.38497	Argininosuccinate synthase (EC 6.3.4.5) (Citrulline--aspartate ligase)	ASSY_MOUSE	SUBCELLULAR LOCATION: Cytoplasm, cytosol {ECO:0000250|UniProtKB:P00966}.	Ass1	P16460	7
0.767398	15.5933	3.94895	0.00177229	0.032249	-1.38981	Adenylyl cyclase-associated protein 1 (CAP 1)	CAP1_MOUSE	SUBCELLULAR LOCATION: Cell membrane {ECO:0000250}; Peripheral membrane protein {ECO:0000250}.	Cap1	P40124	5
0.641747	17.043	3.94911	0.00177178	0.032249	-1.38952	Profilin-1 (Profilin I)	PROF1_MOUSE	SUBCELLULAR LOCATION: Cytoplasm, cytoskeleton.	Pfn1	P62962	2
-0.416274	16.2227	-3.9647	0.00172136	0.032249	-1.36074	E3 ubiquitin-protein ligase BRE1B (BRE1-B) (EC 2.3.2.27) (RING finger protein 40) (RING-type E3 ubiquitin transferase BRE1B)	BRE1B_MOUSE	SUBCELLULAR LOCATION: Nucleus {ECO:0000250|UniProtKB:O75150}.	Rnf40	Q3U319	7
-0.512021	16.3806	-3.9639	0.00172391	0.032249	-1.36221	Eukaryotic translation initiation factor 4 gamma 3 (eIF-4-gamma 3) (eIF-4G 3) (eIF4G 3) (eIF-4-gamma II) (eIF4GII)	IF4G3_MOUSE		Eif4g3	Q80XI3	22
-0.320176	17.812	-3.94827	0.00177452	0.032249	-1.39106	Vigilin (High density lipoprotein-binding protein) (HDL-binding protein)	VIGLN_MOUSE	SUBCELLULAR LOCATION: Cytoplasm {ECO:0000250}. Nucleus {ECO:0000250}.	Hdlbp	Q8VDJ3	47
-0.493074	16.2774	-3.94919	0.00177151	0.032249	-1.38937	Epsin-3 (EPS-15-interacting protein 3)	EPN3_MOUSE	SUBCELLULAR LOCATION: Cytoplasm, cell cortex {ECO:0000250}. Cytoplasm, perinuclear region {ECO:0000250}. Cytoplasmic vesicle, clathrin-coated vesicle {ECO:0000250}. Note=Concentrated in the perinuclear region and associated with clathrin-coated vesicles close to the cell periphery. May shuttle to the nucleus (By similarity). {ECO:0000250}.	Epn3	Q91W69	4
-0.412805	15.7174	-3.93633	0.00181424	0.0327546	-1.41312	Transmembrane protein 131 (Protein RW1)	TM131_MOUSE	SUBCELLULAR LOCATION: Membrane {ECO:0000305}; Multi-pass membrane protein {ECO:0000305}.	Tmem131	O70472	4
0.480296	17.8834	3.9351	0.00181837	0.0327546	-1.41538	Cytochrome P450 4B1 (EC 1.14.14.1) (CYPIVB1)	CP4B1_MOUSE	SUBCELLULAR LOCATION: Endoplasmic reticulum membrane; Peripheral membrane protein. Microsome membrane; Peripheral membrane protein.	Cyp4b1	Q64462	2
0.436572	17.3594	3.91231	0.00189687	0.0340188	-1.4575	3-hydroxyisobutyryl-CoA hydrolase, mitochondrial (EC 3.1.2.4) (3-hydroxyisobutyryl-coenzyme A hydrolase) (HIB-CoA hydrolase) (HIBYL-CoA-H)	HIBCH_MOUSE	SUBCELLULAR LOCATION: Mitochondrion {ECO:0000250}.	Hibch	Q8QZS1	18
-0.489219	16.6458	-3.9055	0.00192099	0.0343009	-1.47008	RNA-binding protein with multiple splicing 2	RBPS2_MOUSE	SUBCELLULAR LOCATION: Cytoplasm {ECO:0000250|UniProtKB:Q6ZRY4}.	Rbpms2	Q8VC52	3
-0.395759	16.9421	-3.89427	0.00196147	0.0348716	-1.49086	Calcyclin-binding protein (CacyBP) (Siah-interacting protein)	CYBP_MOUSE	SUBCELLULAR LOCATION: Nucleus {ECO:0000269|PubMed:11927578}. Cytoplasm {ECO:0000269|PubMed:11927578}. Note=Cytoplasmic in unstimulated cultured neurons. Upon increase of calcium, it localizes to a ring around the nucleus. In neuroblastoma cells, after a Retinoic acid (RA) induction and calcium increase, it localizes in both the nucleus and cytoplasm. The nuclear and perinuclear fractions may be p…	Cacybp	Q9CXW3	5
-0.564277	14.4463	-3.89102	0.00197335	0.0349309	-1.49687	Ankyrin repeat and SAM domain-containing protein 3	ANKS3_MOUSE		Anks3	Q9CZK6	2
0.715191	17.4428	3.88535	0.00199424	0.0351485	-1.50735	Histone H1.2 (H1 VAR.1) (H1c)	H12_MOUSE	SUBCELLULAR LOCATION: Nucleus. Chromosome. Note=Mainly localizes in euchromatin. {ECO:0000250}.	Hist1h1c	P15864	3
0.532372	14.2848	3.87927	0.00201689	0.0351625	-1.5186	High affinity cAMP-specific and IBMX-insensitive 3',5'-cyclic phosphodiesterase 8A (MmPDE8) (EC 3.1.4.53)	PDE8A_MOUSE		Pde8a	O88502	2
-0.314104	16.5755	-3.87822	0.00202083	0.0351625	-1.52054	C-terminal-binding protein 2 (CtBP2)	CTBP2_MOUSE	SUBCELLULAR LOCATION: Nucleus {ECO:0000305}. Cell junction, synapse {ECO:0000250}.	Ctbp2	P56546	2
-0.316093	16.6623	-3.88253	0.00200473	0.0351625	-1.51258	BRCA2-interacting transcriptional repressor EMSY	EMSY_MOUSE	SUBCELLULAR LOCATION: Nucleus {ECO:0000269|PubMed:14651845}. Note=Localizes to DNA damage markers in irradiated cells, suggesting that it participates in DNA repair process.	Emsy	Q8BMB0	2
0.854941	16.8318	3.87015	0.00205138	0.0355032	-1.53548	Glutathione S-transferase Mu 1 (EC 2.5.1.18) (GST 1-1) (GST class-mu 1) (Glutathione S-transferase GT8.7) (pmGT10)	GSTM1_MOUSE	SUBCELLULAR LOCATION: Cytoplasm.	Gstm1	P10649	6
-0.364222	15.5937	-3.86848	0.00205778	0.0355032	-1.53858	La-related protein 4 (La ribonucleoprotein domain family member 4)	LARP4_MOUSE	SUBCELLULAR LOCATION: Cytoplasm, Stress granule {ECO:0000250|UniProtKB:Q71RC2}. Cytoplasm, cytosol {ECO:0000250|UniProtKB:Q71RC2}. Note=Localized throughout the cytosol. Partially localized in stress granules in response to arsenite treatment. {ECO:0000250|UniProtKB:Q71RC2}.	Larp4	Q8BWW4	8
-0.519039	15.0838	-3.85081	0.00212655	0.0362311	-1.5713	KAT8 regulatory NSL complex subunit 1 (NSL complex protein NSL1) (Non-specific lethal 1 homolog)	KANL1_MOUSE	SUBCELLULAR LOCATION: Nucleus {ECO:0000250|UniProtKB:Q7Z3B3}. Chromosome, centromere, kinetochore {ECO:0000250|UniProtKB:Q7Z3B3}.	Kansl1	Q80TG1	2
0.437633	16.8309	3.85123	0.00212488	0.0362311	-1.57052	Heat shock protein 75 kDa, mitochondrial (HSP 75) (TNFR-associated protein 1) (Tumor necrosis factor type 1 receptor-associated protein) (TRAP-1)	TRAP1_MOUSE	SUBCELLULAR LOCATION: Mitochondrion {ECO:0000250}. Mitochondrion inner membrane {ECO:0000250}. Mitochondrion matrix {ECO:0000250}.	Trap1	Q9CQN1	21
0.773082	18.7423	3.85157	0.00212354	0.0362311	-1.56989	Cytochrome b-c1 complex subunit 7 (Complex III subunit 7) (Complex III subunit VII) (Ubiquinol-cytochrome c reductase complex 14 kDa protein)	QCR7_MOUSE	SUBCELLULAR LOCATION: Mitochondrion inner membrane.	Uqcrb	Q9D855	5
0.456042	16.9097	3.84843	0.00213596	0.0362404	-1.5757	RNA 3'-terminal phosphate cyclase (RNA cyclase) (RNA-3'-phosphate cyclase) (EC 6.5.1.4) (RNA terminal phosphate cyclase domain-containing protein 1)	RTCA_MOUSE	SUBCELLULAR LOCATION: Nucleus, nucleoplasm {ECO:0000250}.	RtcA	Q9D7H3	11
0.710383	16.752	3.83944	0.00217203	0.0367001	-1.59236	Murinoglobulin-1 (MuG1)	MUG1_MOUSE	SUBCELLULAR LOCATION: Secreted.	Mug1	P28665	17
0.722973	18.3482	3.83493	0.00219034	0.0368571	-1.60071	Cytochrome c oxidase subunit 6C (Cytochrome c oxidase polypeptide VIc)	COX6C_MOUSE	SUBCELLULAR LOCATION: Mitochondrion inner membrane.	Cox6c	Q9CPQ1	5
-0.40902	15.9867	-3.83057	0.00220821	0.0370057	-1.6088	WD repeat-containing protein 18	WDR18_MOUSE	SUBCELLULAR LOCATION: Nucleus, nucleolus {ECO:0000250|UniProtKB:Q9BV38}. Nucleus, nucleoplasm {ECO:0000269|PubMed:22872859}. Cytoplasm {ECO:0000269|PubMed:22872859}. Note=Mainly found in the nucleoplasm, with low levels detected in the cytoplasmic and chromatin fractions. {ECO:0000269|PubMed:22872859}.	Wdr18	Q4VBE8	3
0.571238	17.5812	3.82224	0.00224274	0.0374308	-1.62423	NADH dehydrogenase [ubiquinone] 1 alpha subcomplex subunit 8 (Complex I-19kD) (CI-19kD) (Complex I-PGIV) (CI-PGIV) (NADH-ubiquinone oxidoreductase 19 kDa subunit)	NDUA8_MOUSE	SUBCELLULAR LOCATION: Mitochondrion inner membrane {ECO:0000250|UniProtKB:P51970}; Peripheral membrane protein {ECO:0000250|UniProtKB:P51970}. Mitochondrion intermembrane space {ECO:0000250|UniProtKB:P51970}. Mitochondrion {ECO:0000250|UniProtKB:P51970}.	Ndufa8	Q9DCJ5	8
-0.54376	17.6638	-3.81028	0.00229329	0.0378465	-1.6464	Protein ELYS (Embryonic large molecule derived from yolk sac) (Protein MEL-28) (Putative AT-hook-containing transcription factor 1)	ELYS_MOUSE	SUBCELLULAR LOCATION: Chromosome, centromere, kinetochore {ECO:0000250}. Nucleus, nucleoplasm {ECO:0000269|PubMed:11952839}. Nucleus, nuclear pore complex {ECO:0000269|PubMed:23499022}. Nucleus matrix {ECO:0000269|PubMed:23499022}. Cytoplasm {ECO:0000269|PubMed:11952839}. Note=Localizes to the nuclear pore complex (NPC) throughout interphase. Localizes to the kinetochore from prophase, and this a…	Ahctf1	Q8CJF7	13
-0.503439	14.5305	-3.81181	0.00228676	0.0378465	-1.64357	Rho guanine nucleotide exchange factor 7 (Beta-Pix) (PAK-interacting exchange factor beta) (p85SPR)	ARHG7_MOUSE	SUBCELLULAR LOCATION: Cell junction, focal adhesion. Cell projection, ruffle. Cytoplasm, cell cortex. Cell projection, lamellipodium. Note=Detected at cell adhesions. A small proportion is detected at focal adhesions.	Arhgef7	Q9ES28	13
0.410533	15.3656	3.80979	0.00229541	0.0378465	-1.64732	Mitogen-activated protein kinase kinase kinase 6 (EC 2.7.11.25) (Apoptosis signal-regulating kinase 2)	M3K6_MOUSE		Map3k6	Q9WTR2	2
0.357587	17.2132	3.80749	0.00230524	0.037856	-1.65157	Propionyl-CoA carboxylase alpha chain, mitochondrial (PCCase subunit alpha) (EC 6.4.1.3) (Propanoyl-CoA:carbon dioxide ligase subunit alpha)	PCCA_MOUSE	SUBCELLULAR LOCATION: Mitochondrion matrix {ECO:0000250}.	Pcca	Q91ZA3	20
0.396264	17.9867	3.80217	0.00232826	0.038081	-1.66145	Gamma-sarcoglycan (Gamma-SG) (35 kDa dystrophin-associated glycoprotein) (35DAG)	SGCG_MOUSE	SUBCELLULAR LOCATION: Cell membrane, sarcolemma {ECO:0000269|PubMed:9864373}; Single-pass type II membrane protein {ECO:0000269|PubMed:9864373}. Cytoplasm, cytoskeleton {ECO:0000269|PubMed:9864373}.	Sgcg	P82348	4
0.566999	16.7619	3.79136	0.00237566	0.0380944	-1.68149	Delta(3,5)-Delta(2,4)-dienoyl-CoA isomerase, mitochondrial (EC 5.3.3.-)	ECH1_MOUSE	SUBCELLULAR LOCATION: Mitochondrion {ECO:0000250}. Peroxisome {ECO:0000250}.	Ech1	O35459	15
-0.524978	15.4909	-3.79441	0.00236218	0.0380944	-1.67583	Serine/threonine-protein kinase tousled-like 2 (EC 2.7.11.1) (PKU-alpha) (Tousled-like kinase 2)	TLK2_MOUSE	SUBCELLULAR LOCATION: Nucleus {ECO:0000269|PubMed:10455159}. Cytoplasm, perinuclear region {ECO:0000269|PubMed:10455159}. Cytoplasm, cytoskeleton {ECO:0000269|PubMed:10455159}. Note=Colocalizes with the cytoplasmic intermediate filament system during the G1 phase of the cell cycle. Present in the perinuclear region at S phase and in the nucleus at late G2.	Tlk2	O55047	2
-0.382922	15.6648	-3.7928	0.00236929	0.0380944	-1.67882	Baculoviral IAP repeat-containing protein 6 (EC 2.3.2.27) (BIR repeat-containing ubiquitin-conjugating enzyme) (BRUCE) (RING-type E3 ubiquitin transferase BIRC6) (Ubiquitin-conjugating BIR domain enzyme apollon) (APOLLON)	BIRC6_MOUSE	SUBCELLULAR LOCATION: Golgi apparatus, trans-Golgi network membrane {ECO:0000250|UniProtKB:Q9NR09}. Endosome {ECO:0000250|UniProtKB:Q9NR09}. Cytoplasm, cytoskeleton, spindle pole {ECO:0000250|UniProtKB:Q9NR09}. Cytoplasm, cytoskeleton, microtubule organizing center, centrosome {ECO:0000250|UniProtKB:Q9NR09}. Midbody, Midbody ring {ECO:0000250|UniProtKB:Q9NR09}. Note=Exhibits cell cycle-dependent …	Birc6	O88738	19
-0.334536	15.6308	-3.79437	0.00236236	0.0380944	-1.67591	tRNA wybutosine-synthesizing protein 3 homolog (tRNA-yW-synthesizing protein 3) (EC 2.1.1.282) (tRNA(Phe) 7-((3-amino-3-carboxypropyl)-4-demethylwyosine(37)-N(4))-methyltransferase)	TYW3_MOUSE		Tyw3	Q8BSA9	2
-0.631608	15.3716	-3.79867	0.00234348	0.0380944	-1.66793	Death-inducer obliterator 1 (DIO-1) (Death-associated transcription factor 1) (DATF-1)	DIDO1_MOUSE	SUBCELLULAR LOCATION: Cytoplasm. Nucleus. Cytoplasm, cytoskeleton, spindle {ECO:0000250}. Note=Translocates to the mitotic spindle upon loss of interaction with H3K4me3 during early mitosis (By similarity). Translocates to the nucleus after pro-apoptotic stimuli. {ECO:0000250}.	Dido1	Q8C9B9	6
-0.37228	14.7037	-3.7867	0.00239644	0.0382467	-1.69015	Terminal uridylyltransferase 4 (TUTase 4) (EC 2.7.7.52) (Zinc finger CCHC domain-containing protein 11)	TUT4_MOUSE	SUBCELLULAR LOCATION: Nucleus {ECO:0000250|UniProtKB:Q5TAX3}. Cytoplasm {ECO:0000269|PubMed:19703396}. Note=Mainly cytoplasmic (PubMed:19703396). Translocates into the cytoplasm following treatment of the cell with LPS (By similarity). {ECO:0000250|UniProtKB:Q5TAX3, ECO:0000269|PubMed:19703396}.	Zcchc11	B2RX14	9
-0.321223	17.8943	-3.77268	0.00245998	0.0382467	-1.71616	Interferon regulatory factor 2-binding protein 2 (IRF-2-binding protein 2) (IRF-2BP2)	I2BP2_MOUSE	SUBCELLULAR LOCATION: Cytoplasm {ECO:0000250}. Nucleus {ECO:0000250}.	Irf2bp2	E9Q1P8	3
0.488361	18.0506	3.77471	0.00245067	0.0382467	-1.71239	Complement factor B (EC 3.4.21.47) (C3/C5 convertase) [Cleaved into: Complement factor B Ba fragment; Complement factor B Bb fragment]	CFAB_MOUSE	SUBCELLULAR LOCATION: Secreted.	Cfb	P04186	2
-0.486211	15.3057	-3.776	0.00244478	0.0382467	-1.71	Zinc finger CCCH domain-containing protein 4	ZC3H4_MOUSE		Zc3h4	Q6ZPZ3	7
-0.349333	16.3795	-3.77547	0.00244719	0.0382467	-1.71098	Unconventional myosin-IXa (Unconventional myosin-9a)	MYO9A_MOUSE	SUBCELLULAR LOCATION: Membrane {ECO:0000305}; Single-pass membrane protein {ECO:0000305}.	Myo9a	Q8C170	3
0.611711	16.5996	3.7841	0.0024081	0.0382467	-1.69497	Estradiol 17-beta-dehydrogenase 11 (EC 1.1.1.62) (17-beta-hydroxysteroid dehydrogenase 11) (17-beta-HSD 11) (17bHSD11) (17betaHSD11) (17-beta-hydroxysteroid dehydrogenase XI) (17-beta-HSD XI) (17betaHSDXI) (Dehydrogenase/reductase SDR family member 8)	DHB11_MOUSE	SUBCELLULAR LOCATION: Secreted {ECO:0000305}. Cytoplasm. Note=According to PubMed:12697717 it is cytoplasmic. However, the relevance of such result remains unclear.	Hsd17b11	Q9EQ06	5
-0.3169	15.8438	-3.78049	0.00242438	0.0382467	-1.70167	Nuclear receptor corepressor 2 (N-CoR2) (Silencing mediator of retinoic acid and thyroid hormone receptor) (SMRT) (SMRTe) (T3 receptor-associating factor) (TRAC) (Thyroid-, retinoic-acid-receptor-associated corepressor)	NCOR2_MOUSE	SUBCELLULAR LOCATION: Nucleus.	Ncor2	Q9WU42	20
-0.438232	16.7108	-3.77555	0.00244684	0.0382467	-1.71084	Histone deacetylase 6 (HD6) (EC 3.5.1.98) (Histone deacetylase mHDA2)	HDAC6_MOUSE	SUBCELLULAR LOCATION: Nucleus. Cytoplasm. Perikaryon. Cell projection, dendrite. Cell projection, axon. Note=It is mainly cytoplasmic, where it is associated with microtubules.	Hdac6	Q9Z2V5	8
-0.322125	16.9061	-3.76451	0.00249782	0.0386878	-1.73133	Dysferlin (Dystrophy-associated fer-1-like protein) (Fer-1-like protein 1)	DYSF_MOUSE	SUBCELLULAR LOCATION: Cell membrane, sarcolemma; Single-pass type II membrane protein. Cytoplasmic vesicle membrane; Single-pass type II membrane protein. Cell membrane {ECO:0000250}. Note=Colocalizes, during muscle differentiation, with BIN1 in the T-tubule system of myotubules and at the site of contact between two myotubes or a myoblast and a myotube (By similarity). Accumulates and colocalize…	Dysf	Q9ESD7	31
-0.490833	16.9803	-3.74793	0.0025764	0.0397544	-1.76211	PHD finger protein 20-like protein 1	P20L1_MOUSE		Phf20l1	Q8CCJ9	3
-0.59119	15.3865	-3.74575	0.00258692	0.0397667	-1.76616	Nuclear valosin-containing protein-like (NVLp) (Nuclear VCP-like protein)	NVL_MOUSE	SUBCELLULAR LOCATION: Nucleus, nucleolus {ECO:0000269|PubMed:21474449}. Nucleus, nucleoplasm {ECO:0000250|UniProtKB:O15381}. Note=Associates with pre-ribosomal particles in the nucleus. {ECO:0000250|UniProtKB:O15381}.	Nvl	Q9DBY8	6
0.309502	17.0338	3.74231	0.00260364	0.0398737	-1.77256	Basal cell adhesion molecule (B-CAM cell surface glycoprotein) (Lutheran antigen) (CD antigen CD239)	BCAM_MOUSE	SUBCELLULAR LOCATION: Membrane {ECO:0000250}; Single-pass type I membrane protein {ECO:0000250}.	Bcam	Q9R069	13
-0.431308	16.7125	-3.73922	0.00261874	0.0399553	-1.7783	Ribosomal biogenesis protein LAS1L (Protein LAS1 homolog)	LAS1L_MOUSE	SUBCELLULAR LOCATION: Nucleus, nucleolus {ECO:0000250}. Nucleus, nucleoplasm {ECO:0000269|PubMed:22872859}. Cytoplasm {ECO:0000269|PubMed:22872859}. Note=Localizes mainly to the granular component, the region implicated in the later steps of rRNA processing and subunit assembly and export (By similarity). Mainly found in the nucleoplasm, with low levels detected in the cytoplasmic and chromatin f…	Las1l	A2BE28	8
-0.441507	15.4312	-3.73023	0.0026631	0.0400297	-1.79498	Cyclic AMP-responsive element-binding protein 1 (CREB-1) (cAMP-responsive element-binding protein 1)	CREB1_MOUSE	SUBCELLULAR LOCATION: Nucleus {ECO:0000255|PROSITE-ProRule:PRU00312, ECO:0000255|PROSITE-ProRule:PRU00978, ECO:0000269|PubMed:21728997}.	Creb1	Q01147	3
-0.297428	16.533	-3.72451	0.0026918	0.0400297	-1.80563	Zinc phosphodiesterase ELAC protein 2 (EC 3.1.26.11) (ElaC homolog protein 2) (Ribonuclease Z 2) (RNase Z 2) (tRNA 3 endonuclease 2) (tRNase Z 2)	RNZ2_MOUSE	SUBCELLULAR LOCATION: Mitochondrion {ECO:0000250}. Nucleus {ECO:0000250}. Note=Mainly mitochondrial. {ECO:0000250}.	Elac2	Q80Y81	7
-0.543419	16.6995	-3.73334	0.00264767	0.0400297	-1.78921	Alanine aminotransferase 2 (ALT2) (EC 2.6.1.2) (Glutamate pyruvate transaminase 2) (GPT 2) (Glutamic--alanine transaminase 2) (Glutamic--pyruvic transaminase 2)	ALAT2_MOUSE		Gpt2	Q8BGT5	3
-0.325183	16.2719	-3.7289	0.00266973	0.0400297	-1.79745	Rho guanine nucleotide exchange factor 19 (Ephexin-2) (Weakly similar to Rho GEF 5)	ARHGJ_MOUSE		Arhgef19	Q8BWA8	6
0.299614	17.9584	3.7345	0.00264196	0.0400297	-1.78707	von Willebrand factor A domain-containing protein 8	VWA8_MOUSE	SUBCELLULAR LOCATION: Mitochondrion {ECO:0000269|PubMed:28414126}.	Vwa8	Q8CC88	133
0.320213	18.0246	3.72519	0.00268833	0.0400297	-1.80435	Sodium/potassium-transporting ATPase subunit alpha-1 (Na(+)/K(+) ATPase alpha-1 subunit) (EC 3.6.3.9) (Sodium pump subunit alpha-1)	AT1A1_MOUSE	SUBCELLULAR LOCATION: Cell membrane, sarcolemma {ECO:0000250|UniProtKB:P05023}; Multi-pass membrane protein {ECO:0000255}.	Atp1a1	Q8VDN2	27
1.01137	17.7344	3.72256	0.00270164	0.0400297	-1.80925	Sushi-repeat-containing protein SRPX (DRS protein)	SRPX_MOUSE		Srpx	Q9R0M3	2
-0.328065	17.5836	-3.7225	0.00270193	0.0400297	-1.80936	3'(2'),5'-bisphosphate nucleotidase 1 (EC 3.1.3.7) (Bisphosphate 3'-nucleotidase 1) (PAP-inositol 1,4-phosphatase) (PIP)	BPNT1_MOUSE		Bpnt1	Q9Z0S1	3
-0.390651	18.2361	-3.71596	0.00273519	0.0402309	-1.8215	C-terminal-binding protein 1 (CtBP1) (EC 1.1.1.-)	CTBP1_MOUSE	SUBCELLULAR LOCATION: Cytoplasm {ECO:0000250|UniProtKB:Q13363}. Nucleus {ECO:0000250|UniProtKB:Q13363}.	Ctbp1	O88712	4
0.791958	17.8301	3.71647	0.00273256	0.0402309	-1.82055	ES1 protein homolog, mitochondrial	ES1_MOUSE	SUBCELLULAR LOCATION: Mitochondrion {ECO:0000305}.	D10Jhu81e	Q9D172	14
-0.484775	17.1877	-3.7075	0.00277885	0.0407265	-1.83723	Lamina-associated polypeptide 2, isoforms beta/delta/epsilon/gamma (Thymopoietin isoforms beta/delta/epsilon/gamma) (TP beta/delta/epsilon/gamma)	LAP2B_MOUSE	SUBCELLULAR LOCATION: Nucleus inner membrane {ECO:0000250}; Single-pass type II membrane protein {ECO:0000250}. Chromosome {ECO:0000250}. Note=Tightly associated with the nuclear lamina. {ECO:0000250}.	Tmpo	Q61029	5
-0.324932	15.4147	-3.67494	0.00295365	0.0408113	-1.89777	TATA element modulatory factor (TMF) (Androgen receptor coactivator 160 kDa protein) (Androgen receptor-associated protein of 160 kDa)	TMF1_MOUSE	SUBCELLULAR LOCATION: Cytoplasm {ECO:0000250}. Nucleus {ECO:0000250}. Golgi apparatus membrane {ECO:0000250}. Note=Concentrated at the budding structures localized at the tips of cisternae. {ECO:0000250}.	Tmf1	B9EKI3	4
-0.93707	15.8766	-3.68244	0.00291244	0.0408113	-1.88383	Collagen alpha-1(III) chain	CO3A1_MOUSE	SUBCELLULAR LOCATION: Secreted, extracellular space, extracellular matrix {ECO:0000255|PROSITE-ProRule:PRU00793}.	Col3a1	P08121	12
0.557997	17.5447	3.67273	0.00296593	0.0408113	-1.90188	Ferritin light chain 1 (Ferritin L subunit 1)	FRIL1_MOUSE		Ftl1	P29391	5
0.689375	17.5328	3.68842	0.00287996	0.0408113	-1.8727	14-3-3 protein zeta/delta (Protein kinase C inhibitor protein 1) (KCIP-1) (SEZ-2)	1433Z_MOUSE	SUBCELLULAR LOCATION: Cytoplasm. Melanosome. Note=Located to stage I to stage IV melanosomes. {ECO:0000250}.	Ywhaz	P63101	6
-0.628552	16.2211	-3.68404	0.0029037	0.0408113	-1.88084	Nuclear factor 1 A-type (NF1-A) (Nuclear factor 1/A) (CCAAT-box-binding transcription factor) (CTF) (Nuclear factor I/A) (NF-I/A) (NFI-A) (TGGCA-binding protein)	NFIA_MOUSE	SUBCELLULAR LOCATION: Nucleus.	Nfia	Q02780	2
-0.349595	16.9908	-3.69284	0.0028562	0.0408113	-1.86448	Thrombospondin-3	TSP3_MOUSE		Thbs3	Q05895	5
-0.41254	17.947	-3.67259	0.00296668	0.0408113	-1.90213	F-BAR domain only protein 2	FCHO2_MOUSE	SUBCELLULAR LOCATION: Membrane, clathrin-coated pit {ECO:0000305|PubMed:20448150, ECO:0000305|PubMed:21762413}; Peripheral membrane protein {ECO:0000305|PubMed:20448150, ECO:0000305|PubMed:21762413}; Cytoplasmic side {ECO:0000305|PubMed:20448150, ECO:0000305|PubMed:21762413}. Note=Associated with forming but not mature clathrin-coated vesicles. The recruitment to coated-pits precede the one of cl…	Fcho2	Q3UQN2	4
-0.52104	16.5674	-3.68715	0.00288684	0.0408113	-1.87506	Nestin	NEST_MOUSE		Nes	Q6P5H2	35
-0.38705	15.6703	-3.68237	0.00291279	0.0408113	-1.88394	WD repeat-containing protein 92 (WD repeat-containing protein Monad)	WDR92_MOUSE		Wdr92	Q8BGF3	2
-0.280694	17.5809	-3.67397	0.00295904	0.0408113	-1.89957	Survival of motor neuron-related-splicing factor 30 (30 kDa splicing factor SMNrp) (SMN-related protein) (Survival motor neuron domain-containing protein 1)	SPF30_MOUSE	SUBCELLULAR LOCATION: Nucleus speckle {ECO:0000250}. Nucleus, Cajal body {ECO:0000250}. Note=Detected in nuclear speckles containing snRNP and in Cajal (coiled) bodies. {ECO:0000250}.	Smndc1	Q8BGT7	2
-0.363472	17.0475	-3.68579	0.00289419	0.0408113	-1.87759	Transport and Golgi organization protein 1 homolog (TANGO1) (Melanoma inhibitory activity protein 3)	TGO1_MOUSE	SUBCELLULAR LOCATION: Endoplasmic reticulum membrane {ECO:0000250|UniProtKB:Q5JRA6}; Single-pass membrane protein {ECO:0000250|UniProtKB:Q5JRA6}. Note=Localizes at endoplasmic reticulum exit sites. After loading of COL7A1 into transport carriers, it is not incorporated into COPII carriers and remains in the endoplasmic reticulum membrane. {ECO:0000250|UniProtKB:Q5JRA6}.	Mia3	Q8BI84	41
-0.333337	16.7236	-3.67123	0.00297426	0.0408113	-1.90466	Kelch-like protein 31 (Kelch repeat and BTB domain-containing protein 1) (Kelch-like protein KLHL)	KLH31_MOUSE		Klhl31	Q8BWA5	8
-0.344917	17.4047	-3.68866	0.0028787	0.0408113	-1.87226	Methylmalonic aciduria type A homolog, mitochondrial (EC 3.6.-.-)	MMAA_MOUSE	SUBCELLULAR LOCATION: Mitochondrion {ECO:0000250}.	Mmaa	Q8C7H1	16
-0.484712	17.7515	-3.69563	0.00284135	0.0408113	-1.8593	UTP--glucose-1-phosphate uridylyltransferase (EC 2.7.7.9) (UDP-glucose pyrophosphorylase) (UDPGP) (UGPase)	UGPA_MOUSE	SUBCELLULAR LOCATION: Cytoplasm {ECO:0000250}.	Ugp2	Q91ZJ5	12
-0.443717	14.4027	-3.68319	0.00290835	0.0408113	-1.88243	Telomerase RNA component interacting RNase (EC 3.1.13.-) (Exoribonuclease Trir)	TRIR_MOUSE		Trir	Q9D735	2
-0.390361	15.8942	-3.67393	0.00295927	0.0408113	-1.89965	Membrane-associated guanylate kinase, WW and PDZ domain-containing protein 3 (Membrane-associated guanylate kinase inverted 3) (MAGI-3)	MAGI3_MOUSE	SUBCELLULAR LOCATION: Cell membrane {ECO:0000269|PubMed:15195140}; Peripheral membrane protein {ECO:0000269|PubMed:15195140}. Cell junction, tight junction {ECO:0000269|PubMed:15195140}. Nucleus {ECO:0000250}. Note=Concentrates in specific sites at the plasma membrane and in the nucleus. In epithelial cells, it localizes at tight junctions (By similarity). {ECO:0000250}.	Magi3	Q9EQJ9	19
-0.421397	17.3053	-3.67979	0.00292695	0.0408113	-1.88876	LIM domain and actin-binding protein 1 (Epithelial protein lost in neoplasm) (mEPLIN)	LIMA1_MOUSE	SUBCELLULAR LOCATION: Cytoplasm. Cytoplasm, cytoskeleton. Note=This cytoskeletal protein colocalizes with actin stress fibers.	Lima1	Q9ERG0	8
-0.287657	16.7777	-3.67491	0.00295381	0.0408113	-1.89782	MAGUK p55 subfamily member 6 (Dlgh4 protein) (P55T protein) (Protein associated with Lin-7 2)	MPP6_MOUSE	SUBCELLULAR LOCATION: Membrane; Peripheral membrane protein.	Mpp6	Q9JLB0	16
-0.467716	17.574	-3.6826	0.00291158	0.0408113	-1.88353	Cadherin-13 (Heart cadherin) (H-cadherin) (Truncated cadherin) (T-cad) (T-cadherin)	CAD13_MOUSE	SUBCELLULAR LOCATION: Cell membrane {ECO:0000250}; Lipid-anchor, GPI-anchor {ECO:0000250}.	Cdh13	Q9WTR5	8
-0.357855	15.8335	-3.66326	0.00301904	0.0412872	-1.91949	WW domain-containing transcription regulator protein 1 (Transcriptional coactivator with PDZ-binding motif)	WWTR1_MOUSE	SUBCELLULAR LOCATION: Nucleus {ECO:0000269|PubMed:11118213}. Cytoplasm {ECO:0000269|PubMed:11118213}. Note=Concentrates along specific portions of the plasma membrane, and accumulates in punctate nuclear bodies. When phosphorylated is retained in cytoplasm by YWHAZ. Can be retained in the nucleus by MED15 (By similarity). {ECO:0000250}.	Wwtr1	Q9EPK5	2
0.410442	17.4346	3.65563	0.00306256	0.0414663	-1.93368	Annexin A1 (Annexin I) (Annexin-1) (Calpactin II) (Calpactin-2) (Chromobindin-9) (Lipocortin I) (Phospholipase A2 inhibitory protein) (p35)	ANXA1_MOUSE	SUBCELLULAR LOCATION: Nucleus {ECO:0000250|UniProtKB:P07150}. Cytoplasm {ECO:0000269|PubMed:18802107, ECO:0000269|PubMed:21245195}. Cell projection, cilium {ECO:0000269|PubMed:17384087}. Basolateral cell membrane {ECO:0000250|UniProtKB:P51662}. Lateral cell membrane {ECO:0000269|PubMed:18802107}. Cell membrane {ECO:0000269|PubMed:14506282, ECO:0000269|PubMed:21245195}; Peripheral membrane protein…	Anxa1	P10107	8
0.557675	18.7228	3.65676	0.00305612	0.0414663	-1.93159	Histone H1.0 (Histone H1') (Histone H1(0)) (MyD196) [Cleaved into: Histone H1.0, N-terminally processed]	H10_MOUSE	SUBCELLULAR LOCATION: Nucleus. Chromosome.	H1f0	P10922	5
-0.409992	16.2276	-3.65628	0.00305886	0.0414663	-1.93248	Zinc finger protein 638 (Nuclear protein 220) (Zinc finger matrin-like protein)	ZN638_MOUSE	SUBCELLULAR LOCATION: Nucleus speckle {ECO:0000255|PROSITE-ProRule:PRU00130, ECO:0000269|PubMed:21602272, ECO:0000269|PubMed:25024404}.	Znf638	Q61464	18
0.290137	17.0298	3.64859	0.00310329	0.041879	-1.94678	Cytosolic Fe-S cluster assembly factor NUBP2 (Nucleotide-binding protein 2) (NBP 2)	NUBP2_MOUSE	SUBCELLULAR LOCATION: Nucleus {ECO:0000255|HAMAP-Rule:MF_03039, ECO:0000269|PubMed:16638812}. Cytoplasm, cytoskeleton, microtubule organizing center, centrosome {ECO:0000255|HAMAP-Rule:MF_03039, ECO:0000269|PubMed:16638812}. Cytoplasm {ECO:0000269|PubMed:23807208}. Cytoplasm, cytoskeleton, cilium axoneme {ECO:0000269|PubMed:23807208}. Cytoplasm, cytoskeleton, microtubule organizing center, centro…	Nubp2	Q9R061	3
0.321423	16.6046	3.64307	0.00313565	0.0420383	-1.95707	Islet cell autoantigen 1 (69 kDa islet cell autoantigen) (ICA69) (Islet cell autoantigen p69) (ICAp69) (p69)	ICA69_MOUSE	SUBCELLULAR LOCATION: Cytoplasm, cytosol {ECO:0000269|PubMed:11029035}. Golgi apparatus membrane {ECO:0000250}; Peripheral membrane protein {ECO:0000250}. Cytoplasmic vesicle, secretory vesicle membrane {ECO:0000250}; Peripheral membrane protein {ECO:0000250}. Cytoplasmic vesicle, secretory vesicle, synaptic vesicle membrane {ECO:0000250}; Peripheral membrane protein {ECO:0000250}. Note=Predomina…	Ica1	P97411	2
0.293298	18.1984	3.64397	0.00313032	0.0420383	-1.95538	ATP synthase subunit gamma, mitochondrial (ATP synthase F1 subunit gamma) (F-ATPase gamma subunit)	ATPG_MOUSE	SUBCELLULAR LOCATION: Mitochondrion inner membrane {ECO:0000250|UniProtKB:P05631}; Peripheral membrane protein {ECO:0000250|UniProtKB:P05631}; Matrix side {ECO:0000250|UniProtKB:P05631}.	Atp5f1c	Q91VR2	11
-0.442359	17.0562	-3.64068	0.00314973	0.0420891	-1.96151	Four and a half LIM domains protein 3 (FHL-3) (Skeletal muscle LIM-protein 2) (SLIM-2)	FHL3_MOUSE		Fhl3	Q9R059	5
0.506723	17.3424	3.63785	0.00316652	0.0421755	-1.96678	MICOS complex subunit Mic10 (Mitochondrial inner membrane organizing system protein 1)	MIC10_MOUSE	SUBCELLULAR LOCATION: Mitochondrion inner membrane {ECO:0000250|UniProtKB:Q5TGZ0}; Single-pass membrane protein {ECO:0000250|UniProtKB:Q5TGZ0}. Note=The C-terminus is located in the intermembrane space, while the location of the N-terminus has not been determined yet. As some programs predict the presence of 2 closely apposed membrane domains, it has been proposed that the protein may cross the m…	Minos1	Q7TNS2	2
-0.347872	16.825	-3.63269	0.00319731	0.0424475	-1.97637	Phosphorylated CTD-interacting factor 1	PCIF1_MOUSE	SUBCELLULAR LOCATION: Nucleus {ECO:0000250}.	Pcif1	P59114	2
-0.319895	14.9112	-3.6259	0.00323836	0.0428533	-1.98901	Ran-binding protein 3 (RanBP3)	RANB3_MOUSE	SUBCELLULAR LOCATION: Cytoplasm {ECO:0000250}. Nucleus {ECO:0000250}.	Ranbp3	Q9CT10	3
-0.377619	14.4214	-3.62124	0.00326682	0.0429518	-1.99768	Lysine-specific demethylase 2A (EC 1.14.11.27) (F-box and leucine-rich repeat protein 11) (F-box/LRR-repeat protein 11) (JmjC domain-containing histone demethylation protein 1A) ([Histone-H3]-lysine-36 demethylase 1A)	KDM2A_MOUSE	SUBCELLULAR LOCATION: Nucleus, nucleoplasm {ECO:0000250}. Note=Punctate expression throughout the nucleoplasm and enriched in the perinucleolar region. Specifically nucleates at CpG islands where it's presence results in chromatin depleted in H3K36me2 (By similarity). {ECO:0000250}.	Kdm2a	P59997	2
-0.464989	17.9841	-3.62147	0.00326543	0.0429518	-1.99726	Uncharacterized protein FLJ45252 homolog	YJ005_MOUSE			Q6PIU9	6
0.513781	18.1202	3.61947	0.00327769	0.0429566	-2.00097	ATP synthase subunit d, mitochondrial (ATPase subunit d)	ATP5H_MOUSE	SUBCELLULAR LOCATION: Mitochondrion. Mitochondrion inner membrane.	Atp5h	Q9DCX2	9
-0.370316	17.6243	-3.61765	0.00328895	0.0429665	-2.00437	Manganese-transporting ATPase 13A1 (CATP) (EC 3.6.3.-)	AT131_MOUSE	SUBCELLULAR LOCATION: Endoplasmic reticulum membrane {ECO:0000250}; Multi-pass membrane protein {ECO:0000250}.	Atp13a1	Q9EPE9	26
-0.371927	15.7504	-3.61426	0.00330994	0.043103	-2.01068	Zinc finger MYM-type protein 4 (Zinc finger protein 262)	ZMYM4_MOUSE		Zmym4	A2A791	11
-1.06526	16.349	-3.61088	0.00333107	0.0432405	-2.01698	F-box only protein 32 (Atrogin-1) (Muscle atrophy F-box protein) (MAFbx)	FBX32_MOUSE	SUBCELLULAR LOCATION: Cytoplasm {ECO:0000250|UniProtKB:Q969P5}. Nucleus {ECO:0000250|UniProtKB:Q969P5}. Note=Shuttles between cytoplasm and the nucleus. {ECO:0000250|UniProtKB:Q969P5}.	Fbxo32	Q9CPU7	3
-0.349247	15.3468	-3.60363	0.00337675	0.0435608	-2.03048	Zinc finger E-box-binding homeobox 1 (Delta EF1) (Transcription factor 8) (TCF-8) (Zinc finger homeobox protein 1a) (MEB1)	ZEB1_MOUSE	SUBCELLULAR LOCATION: Nucleus {ECO:0000269|PubMed:20346398}.	Zeb1	Q64318	2
-0.422598	15.5237	-3.60358	0.00337706	0.0435608	-2.03056	Aryl hydrocarbon receptor nuclear translocator-like protein 1 (Arnt3) (Brain and muscle ARNT-like 1)	BMAL1_MOUSE	SUBCELLULAR LOCATION: Nucleus {ECO:0000269|PubMed:16980631, ECO:0000269|PubMed:22208286}. Cytoplasm {ECO:0000269|PubMed:16980631}. Nucleus, PML body {ECO:0000269|PubMed:18644859}. Note=Shuttles between the nucleus and the cytoplasm and this nucleocytoplasmic shuttling is essential for the nuclear accumulation of CLOCK, target gene transcription and the degradation of the CLOCK-ARNTL/BMAL1 heterod…	Arntl	Q9WTL8	2
-0.673247	16.6959	-3.59061	0.00346044	0.0444711	-2.05472	Inositol monophosphatase 1 (IMP 1) (IMPase 1) (EC 3.1.3.25) (D-galactose 1-phosphate phosphatase) (EC 3.1.3.94) (Inositol-1(or 4)-monophosphatase 1) (Lithium-sensitive myo-inositol monophosphatase A1)	IMPA1_MOUSE	SUBCELLULAR LOCATION: Cytoplasm {ECO:0000250|UniProtKB:P29218}.	Impa1	O55023	2
0.576472	16.6269	3.58923	0.00346938	0.0444711	-2.05728	Serotransferrin (Transferrin) (Beta-1 metal-binding globulin) (Siderophilin)	TRFE_MOUSE	SUBCELLULAR LOCATION: Secreted.	Tf	Q921I1	11
-0.352558	15.3551	-3.58686	0.00348488	0.0445302	-2.06169	Angiomotin-like protein 2	AMOL2_MOUSE	SUBCELLULAR LOCATION: Recycling endosome {ECO:0000250}.	Amotl2	Q8K371	7
-0.442427	14.5925	-3.5826	0.00351291	0.0446096	-2.06962	Oxysterol-binding protein-related protein 2 (ORP-2) (OSBP-related protein 2)	OSBL2_MOUSE		Osbpl2	Q8BX94	2
-0.446649	16.0703	-3.58292	0.0035108	0.0446096	-2.06903	Guanylate-binding protein 2 (EC 3.6.5.-) (GTP-binding protein 2) (GBP-2) (mGBP-2) (mGBP2) (Guanine nucleotide-binding protein 2) (Interferon-induced guanylate-binding protein 2)	GBP2_MOUSE	SUBCELLULAR LOCATION: Cytoplasm {ECO:0000250|UniProtKB:P32456}. Cytoplasm, perinuclear region {ECO:0000250|UniProtKB:P32456}. Golgi apparatus membrane {ECO:0000250|UniProtKB:P32456}. Membrane {ECO:0000250|UniProtKB:P32456}; Lipid-anchor {ECO:0000250|UniProtKB:P32456}. Note=GBP2-GBP5 dimers localize to the Golgi apparatus. {ECO:0000250|UniProtKB:P32456}.	Gbp2	Q9Z0E6	5
-0.422389	14.5286	-3.5788	0.00353815	0.0446528	-2.07671	Nipped-B-like protein (Delangin homolog) (SCC2 homolog)	NIPBL_MOUSE	SUBCELLULAR LOCATION: Nucleus {ECO:0000269|PubMed:23967866, ECO:0000269|PubMed:24287868, ECO:0000269|PubMed:28041881, ECO:0000269|PubMed:28914604}. Chromosome {ECO:0000269|PubMed:23967866, ECO:0000269|PubMed:24287868}.	Nipbl	Q6KCD5	9
-0.360463	16.0079	-3.58029	0.00352825	0.0446528	-2.07394	Formin-binding protein 1-like (Transducer of Cdc42-dependent actin assembly protein 1) (Toca-1)	FBP1L_MOUSE	SUBCELLULAR LOCATION: Cytoplasm {ECO:0000250}. Cytoplasm, cytoskeleton {ECO:0000250}. Cytoplasm, cell cortex {ECO:0000250}. Cytoplasmic vesicle {ECO:0000250}. Cell membrane {ECO:0000250}; Peripheral membrane protein {ECO:0000250}; Cytoplasmic side {ECO:0000250}.	Fnbp1l	Q8K012	2
0.480283	16.5255	3.57421	0.0035688	0.0447632	-2.08525	Integral membrane protein 2B (Immature BRI2) (imBRI2) (Protein E25B) (Transmembrane protein BRI) (Bri) [Cleaved into: BRI2, membrane form (Mature BRI2) (mBRI2); BRI2 intracellular domain (BRI2 ICD); BRI2C, soluble form; Bri23 peptide (Bri2-23) (ABri23) (C-terminal peptide) (P23 peptide)]	ITM2B_MOUSE	SUBCELLULAR LOCATION: Integral membrane protein 2B: Golgi apparatus membrane {ECO:0000250|UniProtKB:Q9Y287}; Single-pass type II membrane protein {ECO:0000250|UniProtKB:Q9Y287}. Note=Immature BRI2 (imBRI2) is cleaved by furin in the Golgi into mBRI2 and a Bri23 peptide. mBRI2 is transported to the plasma membrane and Bri23 peptide is secreted. {ECO:0000250|UniProtKB:Q9Y287}.; SUBCELLULAR LOCATION…	Itm2b	O89051	6
-0.586865	17.4667	-3.57453	0.00356664	0.0447632	-2.08465	Septin-8	SEPT8_MOUSE	SUBCELLULAR LOCATION: Cytoplasm {ECO:0000250}. Cytoplasm, cytoskeleton {ECO:0000250}.	Sept8	Q8CHH9	5
-0.386795	17.1799	-3.56143	0.00365567	0.0456212	-2.10905	Pre-mRNA-splicing factor ATP-dependent RNA helicase DHX15 (EC 3.6.4.13) (DEAH box protein 15)	DHX15_MOUSE	SUBCELLULAR LOCATION: Nucleus {ECO:0000269|PubMed:9342318}. Nucleus, nucleolus {ECO:0000269|PubMed:9342318}.	Dhx15	O35286	17
-0.320104	18.3312	-3.55614	0.00369228	0.0456212	-2.11892	Glycylpeptide N-tetradecanoyltransferase 1 (EC 2.3.1.97) (Myristoyl-CoA:protein N-myristoyltransferase 1) (NMT 1) (Type I N-myristoyltransferase) (Peptide N-myristoyltransferase 1)	NMT1_MOUSE	SUBCELLULAR LOCATION: Cytoplasm {ECO:0000250|UniProtKB:P30419}. Cytoplasm, cytosol {ECO:0000250|UniProtKB:P30419}. Membrane {ECO:0000250|UniProtKB:P30419}; Peripheral membrane protein {ECO:0000250|UniProtKB:P30419}. Note=Copurifies with ribosomes. {ECO:0000250|UniProtKB:P30419}.	Nmt1	O70310	3
-0.40813	17.4688	-3.56064	0.00366114	0.0456212	-2.11054	Zinc finger RNA-binding protein	ZFR_MOUSE	SUBCELLULAR LOCATION: Nucleus. Cytoplasm. Cytoplasmic granule {ECO:0000250}. Chromosome {ECO:0000250}. Note=Associated with chromosome foci in meiotic cells. Localizes in somatodendritic compartment of primary hippocampal neurons (By similarity). Colocalizes with STAU2 in several cytosolic RNA granules (By similarity). Associated with chromosomes. {ECO:0000250}.	Zfr	O88532	8
0.482629	16.7385	3.55614	0.00369226	0.0456212	-2.11891	Ankyrin-1 (ANK-1) (Erythrocyte ankyrin)	ANK1_MOUSE	SUBCELLULAR LOCATION: Isoform Er1: Cytoplasm, cytoskeleton {ECO:0000250}. Note=Probably the other erythrocyte (Er) isoforms, are located near the surface of erythrocytic plasma membrane. {ECO:0000250}.; SUBCELLULAR LOCATION: Isoform Mu7: Membrane {ECO:0000250}.; SUBCELLULAR LOCATION: Isoform Mu8: Sarcoplasmic reticulum {ECO:0000250}.	Ank1	Q02357	11
-0.328177	17.4045	-3.55604	0.00369299	0.0456212	-2.11911	Deubiquitinase OTUD6B (OTU domain-containing protein 6B) (EC 3.4.19.12)	OTU6B_MOUSE		Otud6b	Q8K2H2	4
-0.291179	16.1344	-3.55073	0.00373006	0.0459404	-2.12899	Protein PAT1 homolog 1 (PAT1-like protein 1) (Protein PAT1 homolog b) (Pat1b)	PATL1_MOUSE	SUBCELLULAR LOCATION: Cytoplasm, P-body {ECO:0000250}. Nucleus {ECO:0000250}. Nucleus, PML body {ECO:0000250}. Nucleus speckle {ECO:0000250}. Note=Predominantly cytoplasmic. Shuttles between the nucleus and the cytoplasm in a CRM1-dependent manner. Enriched in splicing specklesLocalization to nuclear foci and speckles requires active transcription. Excluded from the nucleolus (By similarity). {EC…	Patl1	Q3TC46	7
-0.308634	16.774	-3.54623	0.00376177	0.0460535	-2.13737	Inhibitor of Bruton tyrosine kinase (IBtk)	IBTK_MOUSE	SUBCELLULAR LOCATION: Cytoplasm {ECO:0000250}. Membrane {ECO:0000250}; Peripheral membrane protein {ECO:0000250}. Note=Translocates to the plasma membrane upon IgM stimulation. {ECO:0000250}.	Ibtk	Q6ZPR6	4
0.595053	16.269	3.54683	0.00375753	0.0460535	-2.13625	1,4-alpha-glucan-branching enzyme (EC 2.4.1.18) (Brancher enzyme) (Glycogen-branching enzyme)	GLGB_MOUSE		Gbe1	Q9D6Y9	2
-0.363179	15.4491	-3.54043	0.00380312	0.0464057	-2.14818	Trinucleotide repeat-containing gene 6C protein	TNR6C_MOUSE		Tnrc6c	Q3UHC0	8
-0.471425	17.2868	-3.53902	0.00381323	0.0464057	-2.15081	CST complex subunit CTC1 (Alpha-accessory factor of 132 kDa) (AAF-132) (AAF132) (Conserved telomere maintenance component 1)	CTC1_MOUSE	SUBCELLULAR LOCATION: Nucleus {ECO:0000269|PubMed:19119139, ECO:0000269|PubMed:19854130}. Chromosome, telomere {ECO:0000269|PubMed:19854130}. Note=A transmembrane region is predicted by sequence analysis tools (ESKW, MEMSAT and Phobius); however, given the telomeric localization of the protein, the relevance of the transmembrane region is unsure in vivo. {ECO:0000305}.	Ctc1	Q5SUQ9	2
-0.396845	15.6455	-3.53458	0.00384522	0.0466561	-2.15907	Thioredoxin domain-containing protein 15	TXD15_MOUSE	SUBCELLULAR LOCATION: Membrane {ECO:0000305}; Single-pass type I membrane protein {ECO:0000305}.	Txndc15	Q6P6J9	2
0.374338	16.9688	3.52787	0.00389417	0.0471102	-2.17158	Laminin subunit alpha-5 (Laminin-10 subunit alpha) (Laminin-11 subunit alpha) (Laminin-15 subunit alpha)	LAMA5_MOUSE	SUBCELLULAR LOCATION: Secreted, extracellular space, extracellular matrix, basement membrane. Note=Major component.	Lama5	Q61001	76
0.706264	15.9966	3.52573	0.00390992	0.0471613	-2.17557	Alkaline phosphatase, tissue-nonspecific isozyme (AP-TNAP) (TNSALP) (EC 3.1.3.1) (Alkaline phosphatase 2) (Alkaline phosphatase liver/bone/kidney isozyme)	PPBT_MOUSE	SUBCELLULAR LOCATION: Cell membrane {ECO:0000250|UniProtKB:P05186}; Lipid-anchor, GPI-anchor {ECO:0000250|UniProtKB:P05186}.	Alpl	P09242	5
-0.354357	16.0753	-3.51466	0.00399233	0.0477643	-2.19619	Sterile alpha motif domain-containing protein 9-like (SAM domain-containing protein 9-like)	SAM9L_MOUSE	SUBCELLULAR LOCATION: Early endosome {ECO:0000269|PubMed:24029230}.	Samd9l	Q69Z37	4
-0.381688	16.0618	-3.51708	0.00397417	0.0477643	-2.19169	Zinc fingers and homeoboxes protein 2 (Alpha-fetoprotein regulator 1) (AFP regulator 1) (Regulator of AFP) (Zinc finger and homeodomain protein 2)	ZHX2_MOUSE	SUBCELLULAR LOCATION: Nucleus {ECO:0000255|PROSITE-ProRule:PRU00108, ECO:0000269|PubMed:17056598}.	Zhx2	Q8C0C0	15
-0.381378	16.2001	-3.51431	0.00399496	0.0477643	-2.19685	Conserved oligomeric Golgi complex subunit 4 (COG complex subunit 4) (Component of oligomeric Golgi complex 4)	COG4_MOUSE	SUBCELLULAR LOCATION: Golgi apparatus membrane {ECO:0000250}; Peripheral membrane protein {ECO:0000250}; Cytoplasmic side {ECO:0000250}.	Cog4	Q8R1U1	4
-0.350501	18.7947	-3.51174	0.00401439	0.0478567	-2.20164	Nuclear factor 1 X-type (NF1-X) (Nuclear factor 1/X) (CCAAT-box-binding transcription factor) (CTF) (Nuclear factor I/X) (NF-I/X) (NFI-X) (TGGCA-binding protein)	NFIX_MOUSE	SUBCELLULAR LOCATION: Nucleus.	Nfix	P70257	2
-0.374904	17.9234	-3.50876	0.00403699	0.0479861	-2.20719	cAMP-dependent protein kinase type II-alpha regulatory subunit	KAP2_MOUSE	SUBCELLULAR LOCATION: Cytoplasm {ECO:0000250}. Cell membrane {ECO:0000250}. Note=Colocalizes with PJA2 in the cytoplasm and the cell membrane. {ECO:0000250}.	Prkar2a	P12367	11
0.661234	17.6176	3.49492	0.00414373	0.0491122	-2.23298	Cytochrome c oxidase subunit 7A2, mitochondrial (Cytochrome c oxidase subunit VIIa-liver/heart) (Cytochrome c oxidase subunit VIIa-L)	CX7A2_MOUSE	SUBCELLULAR LOCATION: Mitochondrion inner membrane.	Cox7a2	P48771	3
-0.431457	17.4517	-3.49075	0.00417643	0.0493568	-2.24075	60S ribosomal protein L36a (60S ribosomal protein L44)	RL36A_MOUSE	SUBCELLULAR LOCATION: Cytoplasm.	Rpl36a	P83882	3
0.288878	18.4666	3.48082	0.0042554	0.0494458	-2.25925	Four and a half LIM domains protein 1 (FHL-1) (KyoT) (RBP-associated molecule 14-1) (RAM14-1) (Skeletal muscle LIM-protein 1) (SLIM) (SLIM-1)	FHL1_MOUSE	SUBCELLULAR LOCATION: Isoform 1: Cytoplasm.; SUBCELLULAR LOCATION: Isoform 2: Nucleus.	Fhl1	P97447	9
-0.465896	15.7096	-3.48068	0.00425653	0.0494458	-2.25951	Protein Shroom4	SHRM4_MOUSE	SUBCELLULAR LOCATION: Cytoplasm, cytoskeleton {ECO:0000269|PubMed:17009331}. Note=Shows partial colocalization with the cytoplasmic pool of F-actin.	Shroom4	Q1W617	9
0.486691	17.9304	3.48258	0.00424131	0.0494458	-2.25598	[Pyruvate dehydrogenase (acetyl-transferring)] kinase isozyme 1, mitochondrial (EC 2.7.11.2) (Pyruvate dehydrogenase kinase isoform 1) (PDH kinase 1)	PDK1_MOUSE	SUBCELLULAR LOCATION: Mitochondrion matrix {ECO:0000250}.	Pdk1	Q8BFP9	13
-0.306928	16.8669	-3.48603	0.00421375	0.0494458	-2.24954	Disco-interacting protein 2 homolog A (DIP2 homolog A)	DIP2A_MOUSE	SUBCELLULAR LOCATION: Nucleus {ECO:0000305}.	Dip2a	Q8BWT5	6
0.459594	16.5176	3.48199	0.00424602	0.0494458	-2.25707	COX assembly mitochondrial protein 2 homolog	COXM2_MOUSE	SUBCELLULAR LOCATION: Mitochondrion {ECO:0000250}.	Cmc2	Q8K199	2
-0.322896	17.0017	-3.4865	0.00421002	0.0494458	-2.24866	Valine--tRNA ligase (EC 6.1.1.9) (Protein G7a) (Valyl-tRNA synthetase) (ValRS)	SYVC_MOUSE		Vars	Q9Z1Q9	16
-0.403343	15.9909	-3.47524	0.00430042	0.0495301	-2.26965	Ataxin-1 (Spinocerebellar ataxia type 1 protein homolog)	ATX1_MOUSE	SUBCELLULAR LOCATION: Cytoplasm {ECO:0000250|UniProtKB:P54253}. Nucleus {ECO:0000269|PubMed:9778246}. Note=Colocalizes with USP7 in the nucleus. {ECO:0000250|UniProtKB:P54253}.	Atxn1	P54254	2
-0.396185	15.014	-3.47635	0.0042914	0.0495301	-2.26757	MKL/myocardin-like protein 2 (Myocardin-related transcription factor B) (MRTF-B)	MKL2_MOUSE	SUBCELLULAR LOCATION: Nucleus {ECO:0000250}.	Mkl2	P59759	4
0.523595	17.4443	3.47373	0.00431267	0.0495301	-2.27246	40S ribosomal protein S7	RS7_MOUSE	SUBCELLULAR LOCATION: Cytoplasm, cytoskeleton, microtubule organizing center, centrosome {ECO:0000250|UniProtKB:P62081}. Note=Colocalizes with NEK6 in the centrosome. {ECO:0000250|UniProtKB:P62081}.	Rps7	P62082	7
-0.377605	16.1985	-3.4723	0.00432434	0.0495301	-2.27513	Serine/threonine-protein kinase LMTK2 (EC 2.7.11.1) (Brain-enriched kinase) (Lemur tyrosine kinase 2)	LMTK2_MOUSE	SUBCELLULAR LOCATION: Membrane {ECO:0000250}; Multi-pass membrane protein.	Lmtk2	Q3TYD6	11
-0.322461	17.1387	-3.47659	0.00428949	0.0495301	-2.26714	Nuclear pore complex protein Nup160 (160 kDa nucleoporin) (Gene trap locus 1-13 protein) (GTL-13) (Nucleoporin Nup160)	NU160_MOUSE	SUBCELLULAR LOCATION: Nucleus, nuclear pore complex {ECO:0000269|PubMed:11564755, ECO:0000269|PubMed:11684705}.	Nup160	Q9Z0W3	12
-0.450667	14.943	-3.45998	0.00442607	0.0502727	-2.29808	Zinc finger protein 532	ZN532_MOUSE	SUBCELLULAR LOCATION: Nucleus {ECO:0000305}.	Znf532	Q6NXK2	2
-0.435601	16.2308	-3.46159	0.00441265	0.0502727	-2.29509	MAD2L1-binding protein	MD2BP_MOUSE	SUBCELLULAR LOCATION: Nucleus, nucleoplasm {ECO:0000250}. Cytoplasm, cytoskeleton, spindle {ECO:0000250}. Note=During early mitosis, unevenly distributed throughout the nucleoplasm. From metaphase to anaphase, concentrated on the spindle (By similarity). {ECO:0000250}.	Mad2l1bp	Q9DCX1	2
0.321063	17.7908	3.46133	0.00441482	0.0502727	-2.29557	Serine hydrolase-like protein (SHL) (EC 3.1.-.-)	SERHL_MOUSE	SUBCELLULAR LOCATION: Cytoplasm, perinuclear region. Peroxisome. Note=Concentrated in perinuclear vesicles. May be located in peroxisomes.	Serhl	Q9EPB5	5
-0.373345	16.23	-3.45539	0.00446458	0.0505698	-2.30664	182 kDa tankyrase-1-binding protein	TB182_MOUSE	SUBCELLULAR LOCATION: Nucleus {ECO:0000250}. Cytoplasm, cytoskeleton {ECO:0000250}. Chromosome {ECO:0000250}. Note=Colocalizes with chromosomes during mitosis, and in the cytoplasm with cortical actin. {ECO:0000250}.	Tnks1bp1	P58871	33
0.794253	15.0975	3.44474	0.00455523	0.0511434	-2.32648	E3 ubiquitin-protein ligase SMURF2 (EC 2.3.2.26) (HECT-type E3 ubiquitin transferase SMURF2) (SMAD ubiquitination regulatory factor 2) (SMAD-specific E3 ubiquitin-protein ligase 2)	SMUF2_MOUSE	SUBCELLULAR LOCATION: Nucleus {ECO:0000250|UniProtKB:Q9HAU4}. Cytoplasm {ECO:0000250|UniProtKB:Q9HAU4}. Cell membrane {ECO:0000250|UniProtKB:Q9HAU4}. Membrane raft {ECO:0000250|UniProtKB:Q9HAU4}. Note=Cytoplasmic in the presence of SMAD7. Colocalizes with CAV1, SMAD7 and TGF-beta receptor in membrane rafts. Interacts with STAMBP and RNF11. {ECO:0000250}.	Smurf2	A2A5Z6	2
-0.574072	14.6512	-3.44477	0.00455505	0.0511434	-2.32644	Roquin-1 (Roquin) (EC 2.3.2.27) (Protein Sanroque) (RING finger and C3H zinc finger protein 1) (RING finger and CCCH-type zinc finger domain-containing protein 1)	RC3H1_MOUSE	SUBCELLULAR LOCATION: Cytoplasm, P-body {ECO:0000269|PubMed:15917799, ECO:0000269|PubMed:20412057, ECO:0000269|PubMed:20639877, ECO:0000269|PubMed:23583642, ECO:0000269|PubMed:26000482}. Cytoplasmic granule {ECO:0000269|PubMed:26000482}. Note=During stress, such as that induced by arsenite treatment, localizes to cytosolic stress granules (PubMed:26000482). Localization to stress granules, but no…	Rc3h1	Q4VGL6	2
-0.409287	15.9982	-3.44771	0.0045298	0.0511434	-2.32095	Zinc finger protein 148 (Beta enolase repressor factor 1) (G-rich box-binding protein) (Transcription factor BFCOL1) (Transcription factor ZBP-89) (Zinc finger DNA-binding protein 89)	ZN148_MOUSE	SUBCELLULAR LOCATION: Nucleus.	Znf148	Q61624	4
0.369098	18.3648	3.44234	0.00457597	0.0511434	-2.33096	Phosphatidylglycerophosphatase and protein-tyrosine phosphatase 1 (EC 3.1.3.27) (PTEN-like phosphatase) (Phosphoinositide lipid phosphatase) (Protein-tyrosine phosphatase mitochondrial 1) (EC 3.1.3.16) (EC 3.1.3.48)	PTPM1_MOUSE	SUBCELLULAR LOCATION: Mitochondrion inner membrane {ECO:0000269|PubMed:16039589}; Peripheral membrane protein {ECO:0000250|UniProtKB:P0C089}; Matrix side {ECO:0000250|UniProtKB:P0C089}.	Ptpmt1	Q66GT5	2
0.497331	16.5999	3.44213	0.00457777	0.0511434	-2.33135	Procollagen C-endopeptidase enhancer 2 (Procollagen COOH-terminal proteinase enhancer 2) (PCPE-2) (Procollagen C-proteinase enhancer 2)	PCOC2_MOUSE	SUBCELLULAR LOCATION: Secreted {ECO:0000305}.	Pcolce2	Q8R4W6	2
0.411226	16.3607	3.43644	0.00462727	0.0514155	-2.34196	Collagen alpha-2(IV) chain [Cleaved into: Canstatin]	CO4A2_MOUSE	SUBCELLULAR LOCATION: Secreted, extracellular space, extracellular matrix, basement membrane {ECO:0000255|PROSITE-ProRule:PRU00736}.	Col4a2	P08122	23
-0.432973	17.4539	-3.43717	0.00462085	0.0514155	-2.34059	40S ribosomal protein S9	RS9_MOUSE	SUBCELLULAR LOCATION: Cytoplasm {ECO:0000250}. Note=Localized in cytoplasmic mRNP granules containing untranslated mRNAs. {ECO:0000250}.	Rps9	Q6ZWN5	11
-0.416976	16.0413	-3.43028	0.00468138	0.0515961	-2.35343	Protein PRRC2B (HLA-B-associated transcript 2-like 1) (Proline-rich coiled-coil protein 2B)	PRC2B_MOUSE		Prrc2b	Q7TPM1	12
-0.329163	17.4734	-3.43138	0.0046717	0.0515961	-2.35139	Mitogen-activated protein kinase kinase kinase kinase 5 (EC 2.7.11.1) (MAPK/ERK kinase kinase kinase 5) (MEK kinase kinase 5) (MEKKK 5)	M4K5_MOUSE	SUBCELLULAR LOCATION: Cytoplasm {ECO:0000250}.	Map4k5	Q8BPM2	7
0.599321	15.593	3.43284	0.00465883	0.0515961	-2.34867	Neurolysin, mitochondrial (EC 3.4.24.16) (Microsomal endopeptidase) (MEP) (Mitochondrial oligopeptidase M) (Neurotensin endopeptidase)	NEUL_MOUSE	SUBCELLULAR LOCATION: Mitochondrion intermembrane space {ECO:0000250}. Cytoplasm {ECO:0000250}.	Nln	Q91YP2	2
-0.434606	17.4431	-3.42817	0.00470011	0.0516633	-2.35737	Set1/Ash2 histone methyltransferase complex subunit ASH2 (ASH2-like protein)	ASH2L_MOUSE	SUBCELLULAR LOCATION: Nucleus {ECO:0000305}.	Ash2l	Q91X20	2
-0.403972	14.9208	-3.41982	0.00477485	0.052065	-2.37293	Transcriptional regulator ERG	ERG_MOUSE	SUBCELLULAR LOCATION: Nucleus. Cytoplasm {ECO:0000250}. Note=Localized in cytoplasmic mRNP granules containing untranslated mRNAs. {ECO:0000250}.	Erg	P81270	2
-0.421662	16.6724	-3.42014	0.00477195	0.052065	-2.37233	Zinc finger protein 512	ZN512_MOUSE	SUBCELLULAR LOCATION: Nucleus {ECO:0000305}.	Znf512	Q69Z99	11
-0.395651	16.8132	-3.42	0.00477315	0.052065	-2.37258	DnaJ homolog subfamily B member 12 (mDj10)	DJB12_MOUSE	SUBCELLULAR LOCATION: Endoplasmic reticulum membrane {ECO:0000250|UniProtKB:Q9NXW2}; Single-pass membrane protein {ECO:0000255}. Nucleus membrane {ECO:0000250|UniProtKB:Q9NXW2}; Single-pass membrane protein {ECO:0000250|UniProtKB:Q9NXW2}. Note=Localizes to the endoplasmic reticulum membrane. When overexpressed, forms membranous structures in the nucleus. {ECO:0000250|UniProtKB:Q9NXW2}.	Dnajb12	Q9QYI4	7
-0.327148	16.0903	-3.41593	0.00481003	0.0522181	-2.38017	Lipopolysaccharide-responsive and beige-like anchor protein (Beige-like protein)	LRBA_MOUSE	SUBCELLULAR LOCATION: Cell membrane {ECO:0000305}; Single-pass membrane protein {ECO:0000305}. Endoplasmic reticulum {ECO:0000269|PubMed:11254716}. Golgi apparatus, trans-Golgi network {ECO:0000269|PubMed:11254716}. Lysosome {ECO:0000269|PubMed:11254716}.	Lrba	Q9ESE1	22
-0.424998	16.9272	-3.41545	0.00481444	0.0522181	-2.38107	Transcription factor EB	TFEB_MOUSE	SUBCELLULAR LOCATION: Cytoplasm {ECO:0000250|UniProtKB:P19484}. Nucleus {ECO:0000255|PROSITE-ProRule:PRU00981}. Note=Mainly present in the cytoplasm. Under aberrant lysosomal storage conditions, it translocates from the cytoplasm to the nucleus. In macrophages, translocates into the nucleus upon live S.enterica infection. {ECO:0000250|UniProtKB:P19484}.	Tfeb	Q9R210	5
-0.288268	16.8124	-3.41403	0.00482731	0.0522192	-2.38371	Pogo transposable element with ZNF domain	POGZ_MOUSE	SUBCELLULAR LOCATION: Nucleus {ECO:0000255|PROSITE-ProRule:PRU00583}. Chromosome {ECO:0000250}. Cytoplasm {ECO:0000250}. Note=Recruited to trimethylated 'Lys-9' of histone H3 (H3K9me3). {ECO:0000250}.	Pogz	Q8BZH4	8
-0.282891	16.5362	-3.41074	0.00485746	0.0524068	-2.38985	SH2 domain-containing protein 4A	SH24A_MOUSE	SUBCELLULAR LOCATION: Cytoplasm {ECO:0000269|PubMed:17251388}. Note=Located at podocyte foot processes.	Sh2d4a	Q9D7V1	7
0.492515	15.6584	3.40759	0.00488647	0.0525025	-2.39572	RAC-alpha serine/threonine-protein kinase (EC 2.7.11.1) (AKT1 kinase) (Protein kinase B) (PKB) (Protein kinase B alpha) (PKB alpha) (Proto-oncogene c-Akt) (RAC-PK-alpha) (Thymoma viral proto-oncogene)	AKT1_MOUSE	SUBCELLULAR LOCATION: Cytoplasm {ECO:0000269|PubMed:18388859, ECO:0000269|PubMed:20189988}. Nucleus {ECO:0000269|PubMed:18388859, ECO:0000269|PubMed:20189988}. Cell membrane {ECO:0000250}. Note=Nucleus after activation by integrin-linked protein kinase 1 (ILK1) (By similarity). Nuclear translocation is enhanced by interaction with TCL1A. Phosphorylation on Tyr-176 by TNK2 results in its localizat…	Akt1	P31750	4
-0.29502	16.3437	-3.4056	0.00490485	0.0525025	-2.39942	Cleavage and polyadenylation specificity factor subunit 7	CPSF7_MOUSE	SUBCELLULAR LOCATION: Nucleus {ECO:0000250|UniProtKB:Q8N684}. Cytoplasm {ECO:0000250|UniProtKB:Q8N684}. Note=Shuttles between the nucleus and the cytoplasm in a transcription- and XPO1/CRM1-independent manner, most probably in complex with the cleavage factor Im complex (CFIm). {ECO:0000250|UniProtKB:Q8N684}.	Cpsf7	Q8BTV2	3
-0.455486	15.4195	-3.40614	0.00489983	0.0525025	-2.39841	Intracellular hyaluronan-binding protein 4 (IHABP-4) (IHABP4) (Hyaluronic acid-binding protein 4)	HABP4_MOUSE	SUBCELLULAR LOCATION: Nucleus {ECO:0000250|UniProtKB:Q5JVS0}. Cytoplasm {ECO:0000250|UniProtKB:Q5JVS0}. Cytoplasm, Stress granule {ECO:0000250|UniProtKB:Q5JVS0}. Cytoplasm, sarcoplasm {ECO:0000250|UniProtKB:A1L1K8}. Nucleus, Nuclear body {ECO:0000250|UniProtKB:Q5JVS0}. Nucleus, nucleolus {ECO:0000250|UniProtKB:Q5JVS0}. Nucleus speckle {ECO:0000250|UniProtKB:Q5JVS0}. Nucleus, Cajal body {ECO:00002…	Habp4	Q9JKS5	5
0.356715	17.5616	3.39859	0.00497028	0.0527936	-2.41248	Protein disulfide-isomerase A3 (EC 5.3.4.1) (58 kDa glucose-regulated protein) (58 kDa microsomal protein) (p58) (Disulfide isomerase ER-60) (Endoplasmic reticulum resident protein 57) (ER protein 57) (ERp57) (Endoplasmic reticulum resident protein 60) (ER protein 60) (ERp60)	PDIA3_MOUSE	SUBCELLULAR LOCATION: Endoplasmic reticulum {ECO:0000250|UniProtKB:P30101}. Endoplasmic reticulum lumen {ECO:0000250}. Melanosome {ECO:0000250|UniProtKB:P30101}.	Pdia3	P27773	8
-0.345352	15.8488	-3.39752	0.00498035	0.0527936	-2.41448	Son of sevenless homolog 1 (SOS-1) (mSOS-1)	SOS1_MOUSE		Sos1	Q62245	2
0.345509	17.097	3.3958	0.0049966	0.0527936	-2.41769	ATP synthase mitochondrial F1 complex assembly factor 1	ATPF1_MOUSE	SUBCELLULAR LOCATION: Mitochondrion {ECO:0000250}.	Atpaf1	Q811I0	9
-0.359256	15.8336	-3.40017	0.00495549	0.0527936	-2.40954	Probable ATP-dependent RNA helicase DDX41 (EC 3.6.4.13) (DEAD box protein 41)	DDX41_MOUSE	SUBCELLULAR LOCATION: Nucleus {ECO:0000250|UniProtKB:Q9UJV9}.	Ddx41	Q91VN6	2
0.70289	18.5212	3.39713	0.00498405	0.0527936	-2.41521	Peptidyl-prolyl cis-trans isomerase NIMA-interacting 1 (EC 5.2.1.8) (Peptidyl-prolyl cis-trans isomerase Pin1) (PPIase Pin1)	PIN1_MOUSE	SUBCELLULAR LOCATION: Nucleus {ECO:0000250|UniProtKB:Q13526}. Nucleus speckle {ECO:0000250|UniProtKB:Q13526}. Cytoplasm {ECO:0000250|UniProtKB:Q13526}. Note=Colocalizes with NEK6 in the nucleus. Mainly localized in the nucleus but phosphorylation at Ser-73 by DAPK1 results in inhibition of its nuclear localization. {ECO:0000250|UniProtKB:Q13526}.	Pin1	Q9QUR7	3
0.347746	17.3026	3.38656	0.00508463	0.0532265	-2.4349	Serine/arginine-rich splicing factor 2 (Protein PR264) (Putative myelin regulatory factor 1) (MRF-1) (Splicing component, 35 kDa) (Splicing factor SC35) (SC-35) (Splicing factor, arginine/serine-rich 2)	SRSF2_MOUSE	SUBCELLULAR LOCATION: Nucleus {ECO:0000250}. Nucleus, nucleoplasm {ECO:0000250}. Nucleus speckle {ECO:0000250}. Note=Phosphorylation by SRPK2 provokes its redistribution from the nuclear specke to nucleoplasm. {ECO:0000250}.	Srsf2	Q62093	2
-0.397035	15.984	-3.38604	0.00508965	0.0532265	-2.43587	Cytoskeleton-associated protein 4 (63-kDa cytoskeleton-linking membrane protein) (Climp-63) (p63)	CKAP4_MOUSE	SUBCELLULAR LOCATION: Endoplasmic reticulum membrane; Single-pass type II membrane protein. Cell membrane; Single-pass type II membrane protein. Cytoplasm, cytoskeleton. Cytoplasm, perinuclear region. Note=Translocates to the perinuclear region upon APF-stimulation. {ECO:0000250}.	Ckap4	Q8BMK4	11
-0.403391	16.5135	-3.38768	0.0050739	0.0532265	-2.43282	Zinc fingers and homeoboxes protein 3 (Triple homeobox protein 1) (Zinc finger and homeodomain protein 3)	ZHX3_MOUSE	SUBCELLULAR LOCATION: Nucleus {ECO:0000250|UniProtKB:Q9H4I2, ECO:0000255|PROSITE-ProRule:PRU00108}.	Zhx3	Q8C0Q2	2
-0.351469	16.7965	-3.38874	0.00506371	0.0532265	-2.43084	FGFR1 oncogene partner 2 homolog	FGOP2_MOUSE	SUBCELLULAR LOCATION: Cytoplasm {ECO:0000250}.	Fgfr1op2	Q9CRA9	2
-0.357348	16.0775	-3.38379	0.00511128	0.0533164	-2.44005	Transcriptional regulator ATRX (EC 3.6.4.12) (ATP-dependent helicase ATRX) (HP1 alpha-interacting protein) (HP1-BP38 protein) (Heterochromatin protein 2) (X-linked nuclear protein)	ATRX_MOUSE	SUBCELLULAR LOCATION: Nucleus. Chromosome, telomere. Nucleus, PML body {ECO:0000250}. Note=Associated with pericentromeric heterochromatin during interphase and mitosis, probably by interacting with CBX5/HP1 alpha. Colocalizes with histone H3.3, DAXX, HIRA and ASF1A at PML-nuclear bodies (By similarity). In embryonic stem cells localized to telomeres; localization is reduced after 12 d of inducti…	Atrx	Q61687	14
0.406772	17.4617	3.38103	0.00513805	0.0534593	-2.4452	Exportin-2 (Exp2) (Chromosome segregation 1-like protein) (Importin-alpha re-exporter)	XPO2_MOUSE	SUBCELLULAR LOCATION: Cytoplasm {ECO:0000250|UniProtKB:P55060}. Nucleus {ECO:0000250|UniProtKB:P55060}. Note=Shuttles between the nucleus and the cytoplasm. {ECO:0000250|UniProtKB:P55060}.	Cse1l	Q9ERK4	4
0.5033	19.9541	3.37756	0.00517188	0.0536747	-2.45166	Histone H2AX (H2a/x) (Histone H2A.X)	H2AX_MOUSE	SUBCELLULAR LOCATION: Nucleus {ECO:0000269|PubMed:11242108, ECO:0000269|PubMed:11571274, ECO:0000269|PubMed:11740565, ECO:0000269|PubMed:12034884, ECO:0000269|PubMed:12447390, ECO:0000269|PubMed:15589157}. Chromosome {ECO:0000269|PubMed:11242108, ECO:0000269|PubMed:11571274, ECO:0000269|PubMed:12034884, ECO:0000269|PubMed:15059890, ECO:0000269|PubMed:15589157, ECO:0000269|PubMed:23039116}.	H2afx	P27661	2
-0.377464	17.3453	-3.36804	0.00526583	0.0545114	-2.4694	Rho GTPase-activating protein 12 (Rho-type GTPase-activating protein 12)	RHG12_MOUSE		Arhgap12	Q8C0D4	9
-0.395532	14.8754	-3.36647	0.00528151	0.0545356	-2.47232	BTB/POZ domain-containing protein KCTD9	KCTD9_MOUSE		Kctd9	Q80UN1	2
-0.285314	17.9093	-3.36378	0.00530841	0.0546753	-2.47733	Mitogen-activated protein kinase 8 (MAP kinase 8) (MAPK 8) (EC 2.7.11.24) (Stress-activated protein kinase JNK1) (c-Jun N-terminal kinase 1)	MK08_MOUSE	SUBCELLULAR LOCATION: Cytoplasm {ECO:0000269|PubMed:16618812}. Nucleus {ECO:0000269|PubMed:29153991}. Note=Colocalizes with POU5F1 in the nucleus. {ECO:0000269|PubMed:29153991}.	Mapk8	Q91Y86	3
1.23252	16.1582	3.36082	0.00533828	0.0548448	-2.48285	Ig gamma-2B chain C region	IGG2B_MOUSE	SUBCELLULAR LOCATION: Isoform 1: Cell membrane {ECO:0000305}; Single-pass membrane protein {ECO:0000305}.; SUBCELLULAR LOCATION: Isoform 2: Secreted.	Igh-3	P01867	5
-0.368249	16.0191	-3.3557	0.00539018	0.0552392	-2.49238	Zinc finger MYND domain-containing protein 11	ZMY11_MOUSE	SUBCELLULAR LOCATION: Nucleus {ECO:0000250|UniProtKB:Q15326}. Chromosome {ECO:0000250|UniProtKB:Q15326}. Note=Associates with chromatin and mitotic chromosomes. {ECO:0000250|UniProtKB:Q15326}.	Zmynd11	Q8R5C8	3
-0.303424	17.2329	-3.35236	0.00542435	0.0554505	-2.4986	Transferrin receptor protein 1 (TR) (TfR) (TfR1) (Trfr) (CD antigen CD71)	TFR1_MOUSE	SUBCELLULAR LOCATION: Cell membrane {ECO:0000250|UniProtKB:P02786}; Single-pass type II membrane protein {ECO:0000250|UniProtKB:P02786}. Melanosome {ECO:0000250|UniProtKB:P02786}.	Tfrc	Q62351	6
-0.440744	16.0235	-3.34716	0.00547799	0.0557755	-2.50829	AP2-associated protein kinase 1 (EC 2.7.11.1) (Adaptor-associated kinase 1)	AAK1_MOUSE	SUBCELLULAR LOCATION: Cell membrane {ECO:0000250}; Peripheral membrane protein {ECO:0000250}. Membrane, clathrin-coated pit {ECO:0000250}. Note=Active when found in clathrin-coated pits at the plasma membrane. In neuronal cells, enriched at presynaptic terminals. In non-neuronal cells, enriched at leading edge of migrating cells (By similarity). {ECO:0000250}.	Aak1	Q3UHJ0	18
0.748288	18.0165	3.34664	0.00548343	0.0557755	-2.50926	Mitochondrial carnitine/acylcarnitine carrier protein (Carnitine/acylcarnitine translocase) (CAC) (mCAC) (Solute carrier family 25 member 20)	MCAT_MOUSE	SUBCELLULAR LOCATION: Mitochondrion inner membrane {ECO:0000250}; Multi-pass membrane protein {ECO:0000250}.	Slc25a20	Q9Z2Z6	19
0.339988	18.4202	3.34231	0.00552859	0.0559857	-2.51734	Origin recognition complex subunit 4	ORC4_MOUSE	SUBCELLULAR LOCATION: Nucleus.	Orc4	O88708	3
-0.385923	16.5501	-3.34203	0.00553148	0.0559857	-2.51785	Histone-lysine N-methyltransferase 2D (Lysine N-methyltransferase 2D) (EC 2.1.1.43) (ALL1-related protein) (Myeloid/lymphoid or mixed-lineage leukemia protein 2)	KMT2D_MOUSE	SUBCELLULAR LOCATION: Nucleus {ECO:0000250}.	Kmt2d	Q6PDK2	5
-0.261789	17.6571	-3.33352	0.00562123	0.0566688	-2.53369	Macoilin (Brain-specific adapter protein C61) (Macoilin-1) (Transmembrane protein 57)	MACOI_MOUSE	SUBCELLULAR LOCATION: Rough endoplasmic reticulum membrane {ECO:0000250|UniProtKB:P91193}; Multi-pass membrane protein {ECO:0000255}. Nucleus membrane {ECO:0000250|UniProtKB:P91193}; Multi-pass membrane protein {ECO:0000255}. Note=Detected in the nucleus membrane of non-neuronal cells and in axonal outgrowths of neuronal cells (PubMed:15255972). {ECO:0000269|PubMed:15255972}.	Maco1	Q7TQE6	8
-0.297981	18.056	-3.33301	0.00562669	0.0566688	-2.53464	ATP-dependent RNA helicase DDX1 (EC 3.6.4.13) (DEAD box protein 1)	DDX1_MOUSE	SUBCELLULAR LOCATION: Nucleus {ECO:0000250|UniProtKB:Q92499}. Cytoplasm {ECO:0000250|UniProtKB:Q92499}. Cytoplasmic granule {ECO:0000250|UniProtKB:Q92499}. Note=Localized with MBNL1, TIAL1 and YBX1 in stress granules upon stress. Localized with CSTF2 in cleavage bodies. Forms large aggregates called DDX1 bodies. Relocalized into multiple foci (IR-induced foci or IRIF) after IR treatment, a proces…	Ddx1	Q91VR5	28
-0.500176	15.8067	-3.32924	0.00566697	0.056674	-2.54166	Protein phosphatase 1G (EC 3.1.3.16) (Fibroblast growth factor-inducible protein 13) (FIN13) (Protein phosphatase 1C) (Protein phosphatase 2C isoform gamma) (PP2C-gamma) (Protein phosphatase magnesium-dependent 1 gamma)	PPM1G_MOUSE	SUBCELLULAR LOCATION: Nucleus {ECO:0000269|PubMed:9271424}. Membrane {ECO:0000250|UniProtKB:O15355}; Lipid-anchor {ECO:0000250|UniProtKB:O15355}.	Ppm1g	Q61074	9
0.599967	17.0694	3.32907	0.00566879	0.056674	-2.54198	Rab GDP dissociation inhibitor beta (Rab GDI beta) (GDI-3) (Guanosine diphosphate dissociation inhibitor 2) (GDI-2)	GDIB_MOUSE	SUBCELLULAR LOCATION: Cytoplasm {ECO:0000250}. Membrane {ECO:0000250}; Peripheral membrane protein {ECO:0000250}.	Gdi2	Q61598	7
-0.282765	17.5644	-3.32946	0.00566463	0.056674	-2.54126	Pre-mRNA-processing factor 40 homolog A (Formin-binding protein 11) (FBP-11) (Formin-binding protein 3)	PR40A_MOUSE	SUBCELLULAR LOCATION: Nucleus speckle. Nucleus matrix. Note=Colocalizes with AKAP8L in the nuclear matrix.	Prpf40a	Q9R1C7	20
-0.262171	18.6132	-3.32503	0.00571235	0.0569703	-2.54951	40S ribosomal protein S15a	RS15A_MOUSE		Rps15a	P62245	10
-0.35946	17.3381	-3.32005	0.00576648	0.0573701	-2.55878	Dihydropyrimidinase-related protein 2 (DRP-2) (Unc-33-like phosphoprotein 2) (ULIP-2)	DPYL2_MOUSE	SUBCELLULAR LOCATION: Cytoplasm, cytosol {ECO:0000250}. Cytoplasm, cytoskeleton {ECO:0000250}. Membrane {ECO:0000250}. Note=Tightly but non-covalently associated with membranes. {ECO:0000250}.	Dpysl2	O08553	16
-0.419311	16.3859	-3.31663	0.00580391	0.0576024	-2.56515	1-phosphatidylinositol 4,5-bisphosphate phosphodiesterase beta-3 (EC 3.1.4.11) (Phosphoinositide phospholipase C-beta-3) (Phospholipase C-beta-3) (PLC-beta-3)	PLCB3_MOUSE	SUBCELLULAR LOCATION: Nucleus {ECO:0000269|PubMed:9714794}.	Plcb3	P51432	5
0.482943	15.6392	3.30579	0.00592423	0.0585125	-2.58532	Erythrocyte band 7 integral membrane protein (Protein 7.2b) (Stomatin)	STOM_MOUSE	SUBCELLULAR LOCATION: Cell membrane {ECO:0000250|UniProtKB:P27105}; Peripheral membrane protein {ECO:0000250|UniProtKB:P27105}; Cytoplasmic side {ECO:0000250|UniProtKB:P27105}. Cytoplasm, cytoskeleton {ECO:0000250|UniProtKB:P27105}. Cell membrane {ECO:0000250|UniProtKB:P27105}; Lipid-anchor {ECO:0000250|UniProtKB:P27105}; Cytoplasmic side {ECO:0000250|UniProtKB:P27105}. Membrane raft {ECO:0000250…	Stom	P54116	9
-0.262239	15.8634	-3.30682	0.00591273	0.0585125	-2.58341	Integrator complex subunit 10 (Int10)	INT10_MOUSE	SUBCELLULAR LOCATION: Nucleus {ECO:0000250|UniProtKB:Q9NVR2}.	Ints10	Q8K2A7	2
-0.324314	16.7139	-3.29681	0.00602582	0.0586657	-2.60204	Transcription elongation factor A protein 1 (Transcription elongation factor S-II protein 1) (Transcription elongation factor TFIIS.o)	TCEA1_MOUSE	SUBCELLULAR LOCATION: Nucleus.	Tcea1	P10711	5
-0.393107	20.2409	-3.29801	0.00601221	0.0586657	-2.59981	60S ribosomal protein L28	RL28_MOUSE		Rpl28	P41105	5
-0.289704	16.5714	-3.29906	0.00600022	0.0586657	-2.59785	C2 domain-containing protein 5 (138 kDa C2 domain-containing phosphoprotein)	C2CD5_MOUSE	SUBCELLULAR LOCATION: Cytoplasmic vesicle membrane {ECO:0000250}. Cytoplasm, cell cortex {ECO:0000250}. Cell membrane {ECO:0000250}. Cell projection, ruffle {ECO:0000250}. Note=Dynamically associated with GLUT4-containing glucose storage vesicles (GSV) and plasma membrane in response to insulin stimulation. {ECO:0000250}.	C2cd5	Q7TPS5	6
-0.365618	16.9931	-3.2971	0.00602251	0.0586657	-2.6015	Protein FAM98B	FA98B_MOUSE	SUBCELLULAR LOCATION: Nucleus {ECO:0000250}. Cytoplasm {ECO:0000250}.	Fam98b	Q80VD1	5
-0.586899	17.2991	-3.29869	0.00600443	0.0586657	-2.59854	MAGUK p55 subfamily member 7	MPP7_MOUSE	SUBCELLULAR LOCATION: Membrane {ECO:0000250}; Peripheral membrane protein {ECO:0000250}. Cell junction, tight junction {ECO:0000250}. Cell junction, adherens junction {ECO:0000250}.	Mpp7	Q8BVD5	7
-0.313229	17.4994	-3.29697	0.00602407	0.0586657	-2.60175	Methylmalonate-semialdehyde dehydrogenase [acylating], mitochondrial (MMSDH) (Malonate-semialdehyde dehydrogenase [acylating]) (EC 1.2.1.18) (EC 1.2.1.27) (Aldehyde dehydrogenase family 6 member A1)	MMSA_MOUSE	SUBCELLULAR LOCATION: Mitochondrion {ECO:0000250}.	Aldh6a1	Q9EQ20	31
-0.330516	16.0655	-3.28707	0.006138	0.0596158	-2.62016	WD repeat-containing protein 26	WDR26_MOUSE	SUBCELLULAR LOCATION: Cytoplasm {ECO:0000250|UniProtKB:Q9H7D7}. Mitochondrion {ECO:0000250|UniProtKB:F1LTR1}.	Wdr26	Q8C6G8	5
0.709929	17.6311	3.28518	0.00616009	0.0596887	-2.62369	Cytochrome c oxidase subunit 7C, mitochondrial (Cytochrome c oxidase polypeptide VIIc)	COX7C_MOUSE	SUBCELLULAR LOCATION: Mitochondrion inner membrane {ECO:0000250}.	Cox7c	P17665	2
-0.340695	17.947	-3.2813	0.00620555	0.059987	-2.63092	Nascent polypeptide-associated complex subunit alpha, muscle-specific form (Alpha-NAC, muscle-specific form) (skNAC)	NACAM_MOUSE	SUBCELLULAR LOCATION: Cytoplasm {ECO:0000269|PubMed:12011100}. Nucleus {ECO:0000269|PubMed:12011100}.	Naca	P70670	112
-0.34143	16.2249	-3.27622	0.00626546	0.0602811	-2.64035	Thyroid hormone receptor alpha (Nuclear receptor subfamily 1 group A member 1) (c-erbA-1) (c-erbA-alpha)	THA_MOUSE	SUBCELLULAR LOCATION: Nucleus.; SUBCELLULAR LOCATION: Isoform Alpha-deltaE6: Cytoplasm. Note=Sequesters isoform Alpha-1 into this compartment.	Thra	P63058	2
-0.29581	16.669	-3.27727	0.00625304	0.0602811	-2.63841	E3 ubiquitin-protein ligase HUWE1 (EC 2.3.2.26) (E3Histone) (HECT, UBA and WWE domain-containing protein 1) (HECT-type E3 ubiquitin transferase HUWE1) (Upstream regulatory element-binding protein 1) (URE-B1) (URE-binding protein 1)	HUWE1_MOUSE	SUBCELLULAR LOCATION: Cytoplasm {ECO:0000269|PubMed:17823942}. Nucleus {ECO:0000269|PubMed:17823942}. Note=Mainly expressed in the cytoplasm of most tissues, except in the nucleus of spermatogonia, primary spermatocytes and neuronal cells.	Huwe1	Q7TMY8	30
-0.303992	16.4964	-3.27144	0.00632251	0.0606872	-2.64926	Mitogen-activated protein kinase 9 (MAP kinase 9) (MAPK 9) (EC 2.7.11.24) (Stress-activated protein kinase JNK2) (c-Jun N-terminal kinase 2)	MK09_MOUSE	SUBCELLULAR LOCATION: Cytoplasm {ECO:0000250|UniProtKB:P45984}. Nucleus {ECO:0000269|PubMed:29153991}. Note=Colocalizes with POU5F1 in the nucleus. {ECO:0000269|PubMed:29153991}.	Mapk9	Q9WTU6	6
-0.434617	14.6707	-3.26656	0.00638124	0.0608226	-2.65834	Protein HIRA (TUP1-like enhancer of split protein 1)	HIRA_MOUSE	SUBCELLULAR LOCATION: Nucleus {ECO:0000250}. Nucleus, PML body {ECO:0000250}. Note=Primarily, though not exclusively, localized to the nucleus (By similarity). Localizes to PML bodies immediately prior to onset of senescence (By similarity). Localizes specifically to the male nucleus in fertilized eggs. This localization persists from the initiation of sperm nucleus decondensation to pronucleus f…	Hira	Q61666	2
-0.320078	17.2793	-3.26896	0.00635225	0.0608226	-2.65387	Apoptosis-stimulating of p53 protein 1 (Protein phosphatase 1 regulatory subunit 13B)	ASPP1_MOUSE	SUBCELLULAR LOCATION: Cytoplasm {ECO:0000250}. Nucleus {ECO:0000250}. Note=Predominantly cytoplasmic (By similarity). Some fraction is nuclear. {ECO:0000250}.	Ppp1r13b	Q62415	5
-0.311079	16.1303	-3.2672	0.00637348	0.0608226	-2.65714	Pre-mRNA-processing factor 40 homolog B (Huntingtin yeast partner C) (Huntingtin-interacting protein C)	PR40B_MOUSE	SUBCELLULAR LOCATION: Nucleus speckle {ECO:0000250}.	Prpf40b	Q80W14	5
0.27955	16.8588	3.26353	0.006418	0.0608891	-2.66398	Catenin beta-1 (Beta-catenin)	CTNB1_MOUSE	SUBCELLULAR LOCATION: Cytoplasm. Nucleus. Cytoplasm, cytoskeleton. Cell junction, adherens junction {ECO:0000269|PubMed:20705246}. Cell junction {ECO:0000250|UniProtKB:B6V8E6}. Cell membrane {ECO:0000250|UniProtKB:P35222}. Cytoplasm, cytoskeleton, microtubule organizing center, centrosome {ECO:0000250|UniProtKB:P35222}. Cytoplasm, cytoskeleton, spindle pole {ECO:0000250|UniProtKB:P35222}. Cell ju…	Ctnnb1	Q02248	26
0.719039	16.013	3.26439	0.00640754	0.0608891	-2.66238	Tubulointerstitial nephritis antigen-like (Adrenocortical zonation factor 1) (AZ-1) (Androgen-regulated gene 1 protein) (Tubulointerstitial nephritis antigen-related protein) (TARP)	TINAL_MOUSE	SUBCELLULAR LOCATION: Secreted.	Tinagl1	Q99JR5	13
0.655595	17.5041	3.25636	0.00650579	0.0615791	-2.67732	Amine oxidase [flavin-containing] B (EC 1.4.3.4) (Monoamine oxidase type B) (MAO-B)	AOFB_MOUSE	SUBCELLULAR LOCATION: Mitochondrion outer membrane {ECO:0000250}; Single-pass type IV membrane protein {ECO:0000250}; Cytoplasmic side {ECO:0000250}.	Maob	Q8BW75	10
-0.275773	15.7391	-3.2457	0.00663848	0.0618331	-2.69713	Centlein (Centrosomal protein)	CNTLN_MOUSE	SUBCELLULAR LOCATION: Cytoplasm, cytoskeleton, microtubule organizing center, centrosome, centriole {ECO:0000250|UniProtKB:A9ZSY0}. Note=Colocalizes with gamma-tubulin during interphase and mitosis. Appears to associate with the mother centriole during G1 phase and with daughter centrioles towards G1/S phase. Localizes to the proximal ends of the centrioles. Levels are high at interphase centroso…	Cntln	A2AM05	2
-0.373535	16.692	-3.25093	0.00657298	0.0618331	-2.6874	E3 ubiquitin-protein ligase RNF213 (EC 2.3.2.27) (EC 3.6.4.-) (Mysterin) (RING finger protein 213) (RING-type E3 ubiquitin transferase RNF213)	RN213_MOUSE	SUBCELLULAR LOCATION: Cytoplasm, cytosol {ECO:0000250|UniProtKB:Q63HN8}.	Rnf213	E9Q555	23
-0.306868	15.7758	-3.246	0.00663468	0.0618331	-2.69657	Nuclear receptor coactivator 3 (NCoA-3) (EC 2.3.1.48) (Amplified in breast cancer-1 protein homolog) (AIB-1) (CBP-interacting protein) (p/CIP) (pCIP) (Receptor-associated coactivator 3) (RAC-3) (Steroid receptor coactivator protein 3) (SRC-3) (Thyroid hormone receptor activator molecule 1) (ACTR) (TRAM-1)	NCOA3_MOUSE	SUBCELLULAR LOCATION: Cytoplasm {ECO:0000250}. Nucleus {ECO:0000255|PROSITE-ProRule:PRU00981}. Note=Mainly cytoplasmic and weakly nuclear. Upon TNF activation and subsequent phosphorylation, it translocates from the cytoplasm to the nucleus (By similarity). {ECO:0000250}.	Ncoa3	O09000	2
-0.425701	15.5845	-3.24655	0.00662778	0.0618331	-2.69555	Phosphatidylinositol 4,5-bisphosphate 5-phosphatase A (EC 3.1.3.56) (Inositol polyphosphate 5-phosphatase J)	PI5PA_MOUSE	SUBCELLULAR LOCATION: Cytoplasm {ECO:0000269|PubMed:12536145}. Note=Predominantly localized to membrane ruffles.	Inpp5j	P59644	8
-0.364188	17.0638	-3.24825	0.00660649	0.0618331	-2.69239	Probable phospholipid-transporting ATPase IH (EC 3.6.3.1) (ATPase IS) (ATPase class VI type 11A) (P4-ATPase flippase complex alpha subunit ATP11A)	AT11A_MOUSE	SUBCELLULAR LOCATION: Cell membrane {ECO:0000250}; Multi-pass membrane protein {ECO:0000250}. Early endosome {ECO:0000250}. Recycling endosome {ECO:0000250}. Endoplasmic reticulum {ECO:0000250}. Note=Exit from the endoplasmic reticulum requires the presence of TMEM30A, but not TMEM30B. In the presence of TMEM30A, predominantly located in the plasma membrane (By similarity). {ECO:0000250}.	Atp11a	P98197	5
-0.291683	16.8541	-3.24722	0.00661938	0.0618331	-2.69431	Protein SON (Negative regulatory element-binding protein) (NRE-binding protein)	SON_MOUSE	SUBCELLULAR LOCATION: Nucleus speckle {ECO:0000250|UniProtKB:P18583}. Note=Colocalizes with the pre-mRNA splicing factor SRSF2. {ECO:0000250|UniProtKB:P18583}.	Son	Q9QX47	43
-0.467549	19.9288	-3.24802	0.00660935	0.0618331	-2.69282	Very-long-chain (3R)-3-hydroxyacyl-CoA dehydratase 1 (EC 4.2.1.134) (3-hydroxyacyl-CoA dehydratase 1) (HACD1) (Protein-tyrosine phosphatase-like member A)	HACD1_MOUSE	SUBCELLULAR LOCATION: Endoplasmic reticulum membrane {ECO:0000250|UniProtKB:B0YJ81}; Multi-pass membrane protein {ECO:0000250|UniProtKB:B0YJ81}.	Hacd1	Q9QY80	2
-0.353483	16.8963	-3.24424	0.0066569	0.0618638	-2.69985	Nuclear factor of activated T-cells, cytoplasmic 2 (NF-ATc2) (NFATc2) (NFAT pre-existing subunit) (NF-ATp) (T-cell transcription factor NFAT1)	NFAC2_MOUSE	SUBCELLULAR LOCATION: Cytoplasm {ECO:0000269|PubMed:11030334}. Nucleus {ECO:0000269|PubMed:11030334}. Note=Cytoplasmic for the phosphorylated form and nuclear after activation that is controlled by calcineurin-mediated dephosphorylation. Rapid nuclear exit of NFATC is thought to be one mechanism by which cells distinguish between sustained and transient calcium signals. The subcellular localizati…	Nfatc2	Q60591	4
-0.302308	17.2494	-3.23889	0.00672478	0.0620714	-2.70981	Ubiquitin carboxyl-terminal hydrolase 24 (EC 3.4.19.12) (Deubiquitinating enzyme 24) (Ubiquitin thioesterase 24) (Ubiquitin-specific-processing protease 24)	UBP24_MOUSE		Usp24	B1AY13	29
-0.337754	16.3498	-3.24011	0.00670918	0.0620714	-2.70753	FERM domain-containing protein 4A	FRM4A_MOUSE	SUBCELLULAR LOCATION: Cytoplasm, cytoskeleton {ECO:0000250}. Cell junction, adherens junction {ECO:0000269|PubMed:20080746}. Cell junction, tight junction {ECO:0000269|PubMed:20080746}. Note=Colocalized with CYTH1 at adherens junction and tight junction (PubMed:20080746). Colocalized with PARD3 during the process of epithelial polarization (PubMed:20080746). {ECO:0000269|PubMed:20080746}.	Frmd4a	Q8BIE6	12
-0.395295	16.3632	-3.23966	0.0067149	0.0620714	-2.70837	Bromodomain-containing protein 4 (Mitotic chromosome-associated protein) (MCAP)	BRD4_MOUSE	SUBCELLULAR LOCATION: Nucleus. Chromosome. Note=Associates with acetylated chromatin. Released from chromatin upon deacetylation of histones that can be triggered by different signals such as activation of the JNK pathway or nocodazole treatment. Preferentially localizes to mitotic chromosomes, while it does not localizes to meiotic chromosomes.	Brd4	Q9ESU6	2
-0.37761	17.1382	-3.22901	0.00685189	0.0624884	-2.72818	Microtubule-associated protein 4 (MAP-4)	MAP4_MOUSE	SUBCELLULAR LOCATION: Cytoplasm, cytoskeleton.	Map4	P27546	55
-0.310797	17.3101	-3.23015	0.00683708	0.0624884	-2.72605	T-complex protein 1 subunit beta (TCP-1-beta) (CCT-beta)	TCPB_MOUSE	SUBCELLULAR LOCATION: Cytoplasm {ECO:0000250|UniProtKB:P78371}.	Cct2	P80314	18
-0.327181	16.8644	-3.23168	0.00681728	0.0624884	-2.72321	Caseinolytic peptidase B protein homolog (EC 3.6.1.3) (Suppressor of potassium transport defect 3)	CLPB_MOUSE	SUBCELLULAR LOCATION: Mitochondrion {ECO:0000250|UniProtKB:Q9H078}.	Clpb	Q60649	6
-0.379976	17.9162	-3.23396	0.00678786	0.0624884	-2.71897	FSD1-like protein (Coiled-coil domain-containing protein 10) (FSD1 N-terminal-like protein)	FSD1L_MOUSE		Fsd1l	Q8BYN5	4
-0.536787	13.1228	-3.22958	0.0068444	0.0624884	-2.7271	Thymocyte nuclear protein 1 (Thymocyte protein Thy28) (mThy28)	THYN1_MOUSE	SUBCELLULAR LOCATION: Nucleus {ECO:0000269|PubMed:14580360, ECO:0000269|PubMed:14601557}.	Thyn1	Q91YJ3	2
-0.480187	15.9688	-3.22825	0.00686165	0.0624884	-2.72957	Intersectin-2 (EH domain and SH3 domain regulator of endocytosis 2) (EH and SH3 domains protein 2) (SH3 domain-containing protein 1B)	ITSN2_MOUSE	SUBCELLULAR LOCATION: Cytoplasm {ECO:0000250}.	Itsn2	Q9Z0R6	7
-0.342329	17.5297	-3.21672	0.00701337	0.0637282	-2.75102	Zinc finger CCCH domain-containing protein 15 (DRG family-regulatory protein 1) (Epo-immediate response gene protein FM22)	ZC3HF_MOUSE	SUBCELLULAR LOCATION: Cytoplasm. Nucleus {ECO:0000250}. Note=The DRG1-DFRP2/ZC3H15 complex associates with polysomes. {ECO:0000250}.	Zc3h15	Q3TIV5	11
0.351259	16.9118	3.21337	0.00705803	0.0639917	-2.75724	Tyrosine-protein phosphatase non-receptor type 3 (EC 3.1.3.48)	PTN3_MOUSE	SUBCELLULAR LOCATION: Cell membrane {ECO:0000250}; Peripheral membrane protein {ECO:0000250}; Cytoplasmic side {ECO:0000250}. Cytoplasm, cytoskeleton {ECO:0000250}.	Ptpn3	A2ALK8	7
-0.436182	17.245	-3.21189	0.00707778	0.0640288	-2.75998	Alcohol dehydrogenase class-3 (EC 1.1.1.1) (Alcohol dehydrogenase 2) (Alcohol dehydrogenase 5) (Alcohol dehydrogenase B2) (ADH-B2) (Alcohol dehydrogenase class-III) (Glutathione-dependent formaldehyde dehydrogenase) (FALDH) (FDH) (GSH-FDH) (EC 1.1.1.-) (S-(hydroxymethyl)glutathione dehydrogenase) (EC 1.1.1.284)	ADHX_MOUSE	SUBCELLULAR LOCATION: Cytoplasm.	Adh5	P28474	5
0.261792	16.5362	3.20477	0.00717397	0.0643297	-2.77321	Beta-hexosaminidase subunit alpha (EC 3.2.1.52) (Beta-N-acetylhexosaminidase subunit alpha) (Hexosaminidase subunit A) (N-acetyl-beta-glucosaminidase subunit alpha)	HEXA_MOUSE	SUBCELLULAR LOCATION: Lysosome.	Hexa	P29416	2
-0.328977	15.1207	-3.20759	0.00713582	0.0643297	-2.76799	Mapk-regulated corepressor-interacting protein 1 (Protein FAM195B)	MCRI1_MOUSE	SUBCELLULAR LOCATION: Nucleus {ECO:0000250|UniProtKB:C9JLW8}. Cytoplasm, Stress granule {ECO:0000250|UniProtKB:C9JLW8}.	Mcrip1	Q3UGS4	2
-0.371555	16.0812	-3.20565	0.00716212	0.0643297	-2.77159	Zinc finger CCCH domain-containing protein 11A	ZC11A_MOUSE		Zc3h11a	Q6NZF1	6
0.344536	16.3567	3.20509	0.00716973	0.0643297	-2.77263	Serine/threonine-protein kinase RIO3 (EC 2.7.11.1) (RIO kinase 3)	RIOK3_MOUSE	SUBCELLULAR LOCATION: Cytoplasm {ECO:0000250|UniProtKB:O14730}.	Riok3	Q9DBU3	5
-0.361301	16.5713	-3.19456	0.00731418	0.0648476	-2.79218	Vacuolar protein sorting-associated protein 51 homolog (Protein fat-free homolog)	VPS51_MOUSE	SUBCELLULAR LOCATION: Golgi apparatus, trans-Golgi network {ECO:0000250|UniProtKB:Q9UID3}. Recycling endosome {ECO:0000250|UniProtKB:Q9UID3}. Note=Localizes to the trans-Golgi network as part of the GARP complex, while it localizes to recycling endosomes as part of the EARP complex. {ECO:0000250|UniProtKB:Q9UID3}.	Vps51	Q3UVL4	7
-0.257958	17.608	-3.19889	0.00725441	0.0648476	-2.78414	Kinectin	KTN1_MOUSE	SUBCELLULAR LOCATION: Endoplasmic reticulum membrane {ECO:0000269|PubMed:15316074}; Single-pass type II membrane protein {ECO:0000269|PubMed:15316074}. Note=Vesicle membrane protein anchored to the endoplasmic reticulum (By similarity). Some isoforms containing the inserts at residues 1007-1035 and 1154-1177 are detected in neurite processes. {ECO:0000250}.	Ktn1	Q61595	75
0.24137	17.8642	3.19371	0.00732605	0.0648476	-2.79377	Catenin alpha-3 (Alpha T-catenin) (Cadherin-associated protein)	CTNA3_MOUSE	SUBCELLULAR LOCATION: Cytoplasm, cytoskeleton {ECO:0000250}. Note=Localizes to intercalated disks of cardiomyocytes and in peritubular myoid cells of testis, and colocalizes with CTNNA1 and CTNNA2. {ECO:0000250}.	Ctnna3	Q65CL1	50
0.248732	17.687	3.193	0.00733592	0.0648476	-2.79509	tRNA (uracil(54)-C(5))-methyltransferase homolog (EC 2.1.1.35) (TRM2 homolog)	TRM2_MOUSE		Trmt2b	Q8BQJ6	2
-0.306155	17.7879	-3.19474	0.00731173	0.0648476	-2.79185	Ribosomal protein S6 kinase alpha-5 (S6K-alpha-5) (EC 2.7.11.1) (90 kDa ribosomal protein S6 kinase 5) (Nuclear mitogen- and stress-activated protein kinase 1) (RSK-like protein kinase) (RLSK)	KS6A5_MOUSE	SUBCELLULAR LOCATION: Nucleus {ECO:0000250}.	Rps6ka5	Q8C050	4
-0.357708	14.4847	-3.19251	0.00734274	0.0648476	-2.796	AN1-type zinc finger protein 2B (Arsenite-inducible RNA-associated protein-like protein) (AIRAP-like protein)	ZFN2B_MOUSE	SUBCELLULAR LOCATION: Endoplasmic reticulum membrane {ECO:0000269|PubMed:18467495}; Lipid-anchor {ECO:0000305|PubMed:18467495}.	Zfand2b	Q91X58	3
-0.398664	17.6177	-3.19556	0.00730039	0.0648476	-2.79033	Arginine--tRNA ligase, cytoplasmic (EC 6.1.1.19) (Arginyl-tRNA synthetase) (ArgRS)	SYRC_MOUSE	SUBCELLULAR LOCATION: Cytoplasm {ECO:0000250|UniProtKB:P54136}. Cytoplasm, cytosol {ECO:0000250|UniProtKB:P54136}.	Rars	Q9D0I9	20
-0.366034	15.1671	-3.18991	0.00737907	0.065028	-2.80083	Non-canonical poly(A) RNA polymerase PAPD5 (EC 2.7.7.19) (PAP-associated domain-containing protein 5) (Terminal uridylyltransferase 3) (TUTase 3) (Topoisomerase-related function protein 4-2) (TRF4-2)	PAPD5_MOUSE	SUBCELLULAR LOCATION: Nucleus {ECO:0000250|UniProtKB:Q8NDF8}. Nucleus, nucleolus {ECO:0000250|UniProtKB:Q8NDF8}. Cytoplasm {ECO:0000250|UniProtKB:Q8NDF8}. Note=Predominantly expressed in the cytoplasm. {ECO:0000250|UniProtKB:Q8NDF8}.	Papd5	Q68ED3	3
-0.37307	17.6214	-3.18714	0.00741783	0.0652291	-2.80596	Protein quaking (MqkI) (qkI)	QKI_MOUSE	SUBCELLULAR LOCATION: Cytoplasm. Nucleus.; SUBCELLULAR LOCATION: Isoform 1: Cytoplasm. Nucleus. Note=Isoform 1 localizes predominantly in the nucleus and at lower levels in cytoplasm. It shuttles between the cytoplasm and the nucleus.; SUBCELLULAR LOCATION: Isoform 3: Cytoplasm. Nucleus. Note=Isoform 3 localizes predominantly in the cytoplasm and at much lower levels in nucleus.; SUBCELLULAR LOCA…	Qki	Q9QYS9	3
-0.422684	18.2116	-3.18065	0.00750965	0.0657594	-2.81801	rRNA 2'-O-methyltransferase fibrillarin (EC 2.1.1.-) (Histone-glutamine methyltransferase) (Nucleolar protein 1)	FBRL_MOUSE	SUBCELLULAR LOCATION: Nucleus, nucleolus. Note=Fibrillar region of the nucleolus.	Fbl	P35550	8
-0.309224	17.119	-3.18061	0.0075103	0.0657594	-2.8181	Myomegalin (Phosphodiesterase 4D-interacting protein)	MYOME_MOUSE	SUBCELLULAR LOCATION: Isoform 2: Cytoplasm, cytoskeleton, microtubule organizing center, centrosome {ECO:0000250|UniProtKB:Q5VU43}. Cytoplasm, cytoskeleton {ECO:0000250|UniProtKB:Q5VU43}. Golgi apparatus {ECO:0000250|UniProtKB:Q5VU43}. Note=Associated with the microtubule network at the growing distal tip of microtubules. Targeting to the Golgi apparatus requires AKAP9. {ECO:0000250|UniProtKB:Q5V…	Pde4dip	Q80YT7	53
-0.258119	17.8184	-3.17884	0.00753559	0.0658398	-2.82139	Coiled-coil domain-containing protein 85C	CC85C_MOUSE	SUBCELLULAR LOCATION: Cell junction, tight junction {ECO:0000269|PubMed:22056358}. Note=Localizes to the apical junction of radial glia in the wall of lateral ventricles of the developing brain. Colocalizes with TJP1 on the meshwork-like structure of adherens junctions on the lateral ventricles wall.	Ccdc85c	E9Q6B2	3
0.334246	17.3609	3.17167	0.00763862	0.0665977	-2.83468	Ribose-phosphate pyrophosphokinase 2 (EC 2.7.6.1) (Phosphoribosyl pyrophosphate synthase II) (PRS-II)	PRPS2_MOUSE		Prps2	Q9CS42	2
-0.287587	17.4952	-3.17006	0.00766199	0.0666593	-2.83768	LIM and calponin homology domains-containing protein 1	LIMC1_MOUSE		Limch1	Q3UH68	56
0.451034	17.36	3.16756	0.0076985	0.0667322	-2.84233	Annexin A6 (67 kDa calelectrin) (Annexin VI) (Annexin-6) (Calphobindin-II) (CPB-II) (Chromobindin-20) (Lipocortin VI) (Protein III) (p68) (p70)	ANXA6_MOUSE	SUBCELLULAR LOCATION: Cytoplasm {ECO:0000250}. Melanosome {ECO:0000250}.	Anxa6	P14824	17
-0.291814	15.6202	-3.16725	0.00770301	0.0667322	-2.8429	Spastin (EC 3.6.4.3)	SPAST_MOUSE	SUBCELLULAR LOCATION: Membrane {ECO:0000255|HAMAP-Rule:MF_03021}; Peripheral membrane protein {ECO:0000255|HAMAP-Rule:MF_03021}. Endoplasmic reticulum {ECO:0000255|HAMAP-Rule:MF_03021}. Midbody {ECO:0000255|HAMAP-Rule:MF_03021}. Cytoplasm, cytoskeleton, microtubule organizing center, centrosome {ECO:0000255|HAMAP-Rule:MF_03021}. Cytoplasm, cytoskeleton {ECO:0000255|HAMAP-Rule:MF_03021}. Cytoplasm…	Spast	Q9QYY8	6
-0.286663	16.4158	-3.16556	0.00772774	0.0668049	-2.84604	Transmembrane and coiled-coil domains protein 1	TMCC1_MOUSE	SUBCELLULAR LOCATION: Endoplasmic reticulum membrane {ECO:0000250}; Multi-pass membrane protein {ECO:0000250}.	Tmcc1	Q69ZZ6	7
-0.278872	16.746	-3.16237	0.00777455	0.0669266	-2.85195	Serine/threonine-protein kinase TAO1 (EC 2.7.11.1) (Thousand and one amino acid protein 1)	TAOK1_MOUSE	SUBCELLULAR LOCATION: Cytoplasm {ECO:0000250}.	Taok1	Q5F2E8	14
-0.379934	18.5089	-3.16288	0.00776703	0.0669266	-2.851	RNA transcription, translation and transport factor protein	RTRAF_MOUSE	SUBCELLULAR LOCATION: Nucleus {ECO:0000250|UniProtKB:Q9Y224}. Cytoplasm, cytosol {ECO:0000250|UniProtKB:Q9Y224}. Cytoplasm, perinuclear region {ECO:0000250|UniProtKB:Q9Y224}. Cytoplasm, cytoskeleton, microtubule organizing center, centrosome {ECO:0000250|UniProtKB:Q9Y224}. Note=May localize at the centrosome during mitosis. Shuttles between the cytosol and the nucleus: enters into the nucleus in …	RTRAF	Q9CQE8	10
0.37818	17.4057	3.1605	0.00780223	0.0670238	-2.85543	Tubulin beta-5 chain	TBB5_MOUSE	SUBCELLULAR LOCATION: Cytoplasm, cytoskeleton {ECO:0000269|PubMed:26637975}.	Tubb5	P99024	3
1.00953	15.3524	3.15819	0.00783646	0.0670362	-2.85971	CD81 antigen (26 kDa cell surface protein TAPA-1) (Target of the antiproliferative antibody 1) (CD antigen CD81)	CD81_MOUSE	SUBCELLULAR LOCATION: Basolateral cell membrane {ECO:0000250|UniProtKB:P60033}; Multi-pass membrane protein {ECO:0000255}. Note=Associates with CLDN1 and the CLDN1-CD81 complex localizes to the basolateral cell membrane. {ECO:0000250|UniProtKB:P60033}.	Cd81	P35762	2
-0.30018	17.6292	-3.15925	0.00782078	0.0670362	-2.85775	Zinc finger protein 740	ZN740_MOUSE	SUBCELLULAR LOCATION: Nucleus {ECO:0000305}.	Znf740	Q6NZQ6	2
-0.346935	17.5548	-3.15356	0.00790559	0.0674863	-2.8683	TAR DNA-binding protein 43 (TDP-43)	TADBP_MOUSE	SUBCELLULAR LOCATION: Nucleus {ECO:0000250|UniProtKB:Q13148}.	Tardbp	Q921F2	10
-0.325309	14.5553	-3.15137	0.00793842	0.0676254	-2.87236	FERM domain-containing protein 5	FRMD5_MOUSE	SUBCELLULAR LOCATION: Cell junction, adherens junction {ECO:0000250|UniProtKB:Q7Z6J6}.	Frmd5	Q6P5H6	2
-0.49498	16.4927	-3.14932	0.00796936	0.0677478	-2.87616	Protein LSM12 homolog	LSM12_MOUSE		Lsm12	Q9D0R8	3
-0.252137	17.4767	-3.14461	0.00804095	0.0682146	-2.88491	Dystonin (Bullous pemphigoid antigen 1) (BPA) (Dystonia musculorum protein) (Hemidesmosomal plaque protein) (Microtubule actin cross-linking factor 2)	DYST_MOUSE	SUBCELLULAR LOCATION: Cytoplasm, cytoskeleton. Cell projection, axon {ECO:0000269|PubMed:17287360}. Note=Associates with axonal microtubules at the growing distal tip and intermediate filaments, but not with actin cytoskeleton, in sensory neurons (By similarity). Associates with intermediate filaments, actin and microtubule cytoskeletons. Localizes to actin stress fibers and to actin-rich rufflin…	Dst	Q91ZU6	307
0.587625	17.7175	3.14259	0.00807172	0.0683339	-2.88865	Dihydrolipoyl dehydrogenase, mitochondrial (EC 1.8.1.4) (Dihydrolipoamide dehydrogenase)	DLDH_MOUSE	SUBCELLULAR LOCATION: Mitochondrion matrix {ECO:0000305|PubMed:9169128}. Nucleus {ECO:0000250|UniProtKB:P09622}. Cell projection, cilium, flagellum {ECO:0000250|UniProtKB:Q811C4}. Cytoplasmic vesicle, secretory vesicle, acrosome {ECO:0000269|PubMed:15888450}. Note=Mainly localizes in the mitochondrion. A small fraction localizes to the nucleus, where the 2-oxoglutarate dehydrogenase complex is re…	Dld	O08749	16
-0.433713	17.1885	-3.13509	0.00818738	0.0691419	-2.90256	Nucleolar transcription factor 1 (Upstream-binding factor 1) (UBF-1)	UBF1_MOUSE	SUBCELLULAR LOCATION: Nucleus, nucleolus {ECO:0000269|PubMed:20168301}.	Ubtf	P25976	6
-0.397086	17.1579	-3.13421	0.00820098	0.0691419	-2.90418	BRCA1-associated protein (EC 2.3.2.27) (BRAP2) (Impedes mitogenic signal propagation) (IMP) (RING-type E3 ubiquitin transferase BRAP2)	BRAP_MOUSE	SUBCELLULAR LOCATION: Cytoplasm {ECO:0000250|UniProtKB:Q7Z569}.	Brap	Q99MP8	4
-0.506666	17.2644	-3.12916	0.00827992	0.0692364	-2.91355	Pinin	PININ_MOUSE	SUBCELLULAR LOCATION: Nucleus speckle {ECO:0000250}. Cell junction, desmosome {ECO:0000250}. Note=Cell-cell contact area, predominantly desmosome of intercellular adherens junction. Not a nucleocytoplasmic shuttling protein (By similarity). {ECO:0000250}.	Pnn	O35691	18
0.291744	18.0569	3.1292	0.00827936	0.0692364	-2.91348	DnaJ homolog subfamily C member 5 (Cysteine string protein) (CSP)	DNJC5_MOUSE	SUBCELLULAR LOCATION: Membrane {ECO:0000269|PubMed:17034881}; Lipid-anchor {ECO:0000269|PubMed:17034881}. Melanosome {ECO:0000250|UniProtKB:Q9H3Z4}. Cell membrane {ECO:0000250|UniProtKB:Q9H3Z4}. Note=Colocalizes with insulin granules, when overexpressed in a islet cell line. {ECO:0000269|PubMed:17034881}.	Dnajc5	P60904	3
-0.324511	16.2953	-3.12962	0.00827277	0.0692364	-2.9127	Density-regulated protein (DRP)	DENR_MOUSE		Denr	Q9CQJ6	5
-0.366197	16.572	-3.12961	0.00827295	0.0692364	-2.91273	Protein numb homolog (m-Nb) (m-Numb)	NUMB_MOUSE	SUBCELLULAR LOCATION: Membrane; Peripheral membrane protein.	Numb	Q9QZS3	5
0.632976	16.9293	3.11806	0.00845609	0.070528	-2.93412	von Willebrand factor (vWF) [Cleaved into: von Willebrand antigen 2 (von Willebrand antigen II)]	VWF_MOUSE	SUBCELLULAR LOCATION: Secreted {ECO:0000250}. Secreted, extracellular space, extracellular matrix {ECO:0000250}. Note=Localized to storage granules. {ECO:0000250}.	Vwf	Q8CIZ8	29
-0.259451	18.6915	-3.11727	0.00846888	0.070528	-2.9356	Citramalyl-CoA lyase, mitochondrial (EC 4.1.3.25) (Beta-methylmalate synthase) (EC 2.3.3.-) (Citrate lyase subunit beta-like protein, mitochondrial) (Citrate lyase beta-like) (Malate synthase) (EC 2.3.3.9)	CLYBL_MOUSE	SUBCELLULAR LOCATION: Mitochondrion {ECO:0000269|PubMed:18614015}.	Clybl	Q8R4N0	20
-0.286267	17.4552	-3.11307	0.00853656	0.0709472	-2.94338	Ras-related protein Rab-24 (Rab-16)	RAB24_MOUSE	SUBCELLULAR LOCATION: Cytoplasm, cytosol {ECO:0000269|PubMed:10660536, ECO:0000269|PubMed:12323076}. Membrane {ECO:0000269|PubMed:10660536, ECO:0000269|PubMed:12323076}; Lipid-anchor {ECO:0000305}. Note=Only about 20% is recovered in the particulate fraction. {ECO:0000269|PubMed:10660536}.	Rab24	P35290	3
-0.363087	16.4872	-3.1019	0.00871936	0.0721666	-2.96407	DNA-binding protein SMUBP-2 (EC 3.6.4.12) (EC 3.6.4.13) (ATP-dependent helicase IGHMBP2) (Cardiac transcription factor 1) (CATF1) (Immunoglobulin mu-binding protein 2)	SMBP2_MOUSE	SUBCELLULAR LOCATION: Nucleus. Cytoplasm. Cell projection, axon. Note=Colocalizes with the translation initiation factor EIF4G2.	Ighmbp2	P40694	2
-0.367321	16.1425	-3.09981	0.00875388	0.0721666	-2.96793	Glucose-fructose oxidoreductase domain-containing protein 1 (EC 1.-.-.-)	GFOD1_MOUSE	SUBCELLULAR LOCATION: Secreted {ECO:0000305}.	Gfod1	Q3UHD2	5
-0.319253	16.6055	-3.10201	0.00871757	0.0721666	-2.96387	Symplekin	SYMPK_MOUSE	SUBCELLULAR LOCATION: Cytoplasm, cytoskeleton {ECO:0000250}. Cell junction, tight junction {ECO:0000250}. Cell membrane {ECO:0000250}; Peripheral membrane protein {ECO:0000250}; Cytoplasmic side {ECO:0000250}. Cell junction {ECO:0000250|UniProtKB:Q92797}. Nucleus, nucleoplasm {ECO:0000250}. Note=Cytoplasmic face of adhesion plaques (major) and nucleoplasm (minor) (in cells with TJ). Nucleoplasm (…	Sympk	Q80X82	10
-0.283383	16.8861	-3.1	0.00875081	0.0721666	-2.96759	Methionine adenosyltransferase 2 subunit beta (Methionine adenosyltransferase II beta) (MAT II beta)	MAT2B_MOUSE		Mat2b	Q99LB6	5
0.408191	17.8668	3.09526	0.00882973	0.0723158	-2.97636	3-keto-steroid reductase (EC 1.1.1.270) (17-beta-hydroxysteroid dehydrogenase 7) (17-beta-HSD 7) (Estradiol 17-beta-dehydrogenase 7) (EC 1.1.1.62)	DHB7_MOUSE	SUBCELLULAR LOCATION: Cell membrane; Single-pass membrane protein.	Hsd17b7	O88736	3
-0.304693	17.3564	-3.09529	0.00882925	0.0723158	-2.9763	Phosphatidylinositol 3,4,5-trisphosphate 5-phosphatase 2 (EC 3.1.3.86) (AblSH3-binding protein) (Inositol polyphosphate phosphatase-like protein 1) (INPPL-1) (SH2 domain-containing inositol 5'-phosphatase 2) (SH2 domain-containing inositol phosphatase 2) (SHIP-2)	SHIP2_MOUSE	SUBCELLULAR LOCATION: Cytoplasm, cytosol. Cytoplasm, cytoskeleton {ECO:0000250}. Membrane; Peripheral membrane protein. Cell projection, filopodium {ECO:0000250}. Cell projection, lamellipodium {ECO:0000250}. Note=Translocates to membrane ruffles when activated, translocation is probably due to different mechanisms depending on the stimulus and cell type. Partly translocated via its SH2 domain wh…	Inppl1	Q6P549	31
-0.470215	16.6161	-3.09449	0.00884272	0.0723158	-2.97779	Bromodomain adjacent to zinc finger domain protein 2A (Transcription termination factor I-interacting protein 5) (TTF-I-interacting protein 5) (Tip5)	BAZ2A_MOUSE	SUBCELLULAR LOCATION: Nucleus, nucleolus {ECO:0000269|PubMed:11532953, ECO:0000269|PubMed:12198165, ECO:0000269|PubMed:16085498, ECO:0000269|PubMed:18600236, ECO:0000269|PubMed:19578370}. Note=Colocalizes with the basal RNA polymerase I transcription factor UBF in the nucleolus.	Baz2a	Q91YE5	3
0.374097	16.7296	3.09628	0.00881282	0.0723158	-2.97449	NADH dehydrogenase [ubiquinone] 1 beta subcomplex subunit 7 (Complex I-B18) (CI-B18) (NADH-ubiquinone oxidoreductase B18 subunit)	NDUB7_MOUSE	SUBCELLULAR LOCATION: Mitochondrion inner membrane {ECO:0000250|UniProtKB:P17568}; Peripheral membrane protein {ECO:0000250|UniProtKB:P17568}. Mitochondrion intermembrane space {ECO:0000250|UniProtKB:P17568}.	Ndufb7	Q9CR61	6
0.292291	16.2767	3.08841	0.00894525	0.0728039	-2.98905	Protein enabled homolog (NPC-derived proline-rich protein 1) (NDPP-1)	ENAH_MOUSE	SUBCELLULAR LOCATION: Cytoplasm {ECO:0000269|PubMed:10069337, ECO:0000269|PubMed:12134088, ECO:0000269|PubMed:8861907}. Cytoplasm, cytoskeleton {ECO:0000250}. Cell projection, lamellipodium {ECO:0000250}. Cell projection, filopodium {ECO:0000250}. Cell junction, synapse {ECO:0000250}. Cell junction, focal adhesion {ECO:0000250}. Note=Targeted to the leading edge of lamellipodia and filopodia by M…	Enah	Q03173	17
-0.338582	17.4576	-3.08722	0.0089654	0.0728039	-2.99124	Sarcalumenin	SRCA_MOUSE	SUBCELLULAR LOCATION: Sarcoplasmic reticulum lumen {ECO:0000250}. Note=Associated through calcium with the membrane. {ECO:0000250}.	Srl	Q7TQ48	39
-0.299544	15.4264	-3.08674	0.00897363	0.0728039	-2.99214	Ubiquitin carboxyl-terminal hydrolase 16 (EC 3.4.19.12) (Deubiquitinating enzyme 16) (Ubiquitin thioesterase 16) (Ubiquitin-specific-processing protease 16)	UBP16_MOUSE	SUBCELLULAR LOCATION: Nucleus {ECO:0000255|HAMAP-Rule:MF_03062}.	Usp16	Q99LG0	3
-0.405127	16.1669	-3.08744	0.00896181	0.0728039	-2.99085	Structural maintenance of chromosomes protein 3 (SMC protein 3) (SMC-3) (Basement membrane-associated chondroitin proteoglycan) (Bamacan) (Chondroitin sulfate proteoglycan 6) (Chromosome segregation protein SmcD) (Mad member-interacting protein 1)	SMC3_MOUSE	SUBCELLULAR LOCATION: Nucleus {ECO:0000269|PubMed:22346761}. Chromosome {ECO:0000269|PubMed:22346761, ECO:0000269|PubMed:24287868}. Chromosome, centromere {ECO:0000269|PubMed:22346761}. Note=Associates with chromatin. Before prophase it is scattered along chromosome arms. During prophase, most of cohesin complexes dissociate from chromatin probably because of phosphorylation by PLK, except at cen…	Smc3	Q9CW03	12
-0.365229	16.734	-3.08142	0.00906463	0.0733966	-3.00199	DNA topoisomerase 3-beta-1 (EC 5.99.1.2) (DNA topoisomerase III beta-1)	TOP3B_MOUSE		Top3b	Q9Z321	9
0.391918	16.436	3.07876	0.00911049	0.0736221	-3.00691	2-amino-3-ketobutyrate coenzyme A ligase, mitochondrial (AKB ligase) (EC 2.3.1.29) (Aminoacetone synthase) (Glycine acetyltransferase)	KBL_MOUSE	SUBCELLULAR LOCATION: Mitochondrion {ECO:0000250}. Nucleus {ECO:0000250}. Note=Translocates to the nucleus upon cold and osmotic stress. {ECO:0000250}.	Gcat	O88986	12
-0.355738	16.7788	-3.07244	0.0092203	0.0739192	-3.0186	Dihydropyrimidinase-related protein 4 (DRP-4) (Collapsin response mediator protein 3) (CRMP-3) (UNC33-like phosphoprotein 4) (ULIP-4)	DPYL4_MOUSE	SUBCELLULAR LOCATION: Cytoplasm {ECO:0000250}.	Dpysl4	O35098	5
-0.537878	16.6334	-3.07553	0.00916644	0.0739192	-3.01288	PAX3- and PAX7-binding protein 1 (PAX3/7BP) (GC-rich sequence DNA-binding factor 1)	PAXB1_MOUSE	SUBCELLULAR LOCATION: Nucleus {ECO:0000269|PubMed:22862948}.	Paxbp1	P58501	2
0.470623	16.8776	3.06861	0.00928758	0.0739192	-3.02569	Transmembrane protein 109 (Mitsugumin-23) (Mg23)	TM109_MOUSE	SUBCELLULAR LOCATION: Nucleus outer membrane {ECO:0000250|UniProtKB:O77751}; Multi-pass membrane protein {ECO:0000250|UniProtKB:O77751}. Endoplasmic reticulum membrane {ECO:0000250|UniProtKB:O77751}; Multi-pass membrane protein {ECO:0000250|UniProtKB:O77751}. Sarcoplasmic reticulum membrane {ECO:0000250|UniProtKB:O77751}; Multi-pass membrane protein {ECO:0000250|UniProtKB:O77751}.	Tmem109	Q3UBX0	2
-0.264789	17.1529	-3.07126	0.00924106	0.0739192	-3.02079	E1A-binding protein p400 (EC 3.6.4.-) (Domino homolog) (mDomino) (p400 kDa SWI2/SNF2-related protein)	EP400_MOUSE	SUBCELLULAR LOCATION: Nucleus {ECO:0000255|PROSITE-ProRule:PRU00549}.	Ep400	Q8CHI8	4
0.454275	17.933	3.06898	0.00928098	0.0739192	-3.025	Ubiquinone biosynthesis protein COQ9, mitochondrial	COQ9_MOUSE	SUBCELLULAR LOCATION: Mitochondrion {ECO:0000269|PubMed:18614015}.	Coq9	Q8K1Z0	3
-0.306129	16.6752	-3.06489	0.00935332	0.0739192	-3.03257	Uridine-cytidine kinase-like 1 (EC 2.7.1.-)	UCKL1_MOUSE	SUBCELLULAR LOCATION: Cytoplasm {ECO:0000250}. Nucleus {ECO:0000250}.	Uckl1	Q91YL3	7
-0.325389	18.0462	-3.06428	0.00936419	0.0739192	-3.0337	Leucine-rich repeat-containing protein 59 [Cleaved into: Leucine-rich repeat-containing protein 59, N-terminally processed]	LRC59_MOUSE	SUBCELLULAR LOCATION: Microsome membrane {ECO:0000250}; Single-pass type II membrane protein {ECO:0000250}. Endoplasmic reticulum membrane {ECO:0000250}; Single-pass type II membrane protein {ECO:0000250}. Nucleus envelope {ECO:0000250}. Note=Localization in the nuclear envelope depends upon the nuclear import machinery, including KPNB1. {ECO:0000250}.	Lrrc59	Q922Q8	5
0.338411	16.7095	3.0644	0.00936199	0.0739192	-3.03347	6-phosphogluconolactonase (6PGL) (EC 3.1.1.31)	6PGL_MOUSE	SUBCELLULAR LOCATION: Cytoplasm {ECO:0000250}.	Pgls	Q9CQ60	5
-0.281464	16.0505	-3.0663	0.00932829	0.0739192	-3.02996	BLOC-1-related complex subunit 5	BORC5_MOUSE	SUBCELLULAR LOCATION: Lysosome membrane {ECO:0000250|UniProtKB:Q969J3}; Lipid-anchor {ECO:0000250|UniProtKB:Q969J3}; Cytoplasmic side {ECO:0000250|UniProtKB:Q969J3}.	Borcs5	Q9D920	3
0.488292	17.8132	3.07357	0.00920055	0.0739192	-3.01651	NADH dehydrogenase [ubiquinone] 1 alpha subcomplex subunit 9, mitochondrial (Complex I-39kD) (CI-39kD) (NADH-ubiquinone oxidoreductase 39 kDa subunit)	NDUA9_MOUSE	SUBCELLULAR LOCATION: Mitochondrion matrix {ECO:0000250|UniProtKB:Q16795}.	Ndufa9	Q9DC69	15
-0.359394	17.3186	-3.06698	0.00931627	0.0739192	-3.0287	Gamma-adducin (Adducin-like protein 70)	ADDG_MOUSE	SUBCELLULAR LOCATION: Cytoplasm, cytoskeleton. Cell membrane; Peripheral membrane protein; Cytoplasmic side.	Add3	Q9QYB5	10
0.6052	16.4494	3.07285	0.00921322	0.0739192	-3.01785	C->U-editing enzyme APOBEC-2 (EC 3.5.4.36) (mRNA(cytosine(6666)) deaminase 2)	ABEC2_MOUSE		Apobec2	Q9WV35	3
0.396734	17.3053	3.05888	0.00946057	0.0743211	-3.04369	Mitochondrial import inner membrane translocase subunit TIM44	TIM44_MOUSE	SUBCELLULAR LOCATION: Mitochondrion inner membrane {ECO:0000269|PubMed:9419343}; Peripheral membrane protein {ECO:0000269|PubMed:9419343}; Matrix side {ECO:0000269|PubMed:9419343}.	Timm44	O35857	16
-0.314515	17.4333	-3.05953	0.00944888	0.0743211	-3.04248	Inhibitor of nuclear factor kappa-B kinase subunit alpha (I-kappa-B kinase alpha) (IKK-A) (IKK-alpha) (IkBKA) (IkappaB kinase) (EC 2.7.11.10) (Conserved helix-loop-helix ubiquitous kinase) (I-kappa-B kinase 1) (IKK1) (Nuclear factor NF-kappa-B inhibitor kinase alpha) (NFKBIKA)	IKKA_MOUSE	SUBCELLULAR LOCATION: Cytoplasm {ECO:0000269|PubMed:12789342}. Nucleus {ECO:0000269|PubMed:12789342}. Note=Shuttles between the cytoplasm and the nucleus.	Chuk	Q60680	7
-0.343857	15.6172	-3.05736	0.0094878	0.0743211	-3.04649	RNA cytidine acetyltransferase (EC 2.3.1.-) (18S rRNA cytosine acetyltransferase) (N-acetyltransferase 10)	NAT10_MOUSE	SUBCELLULAR LOCATION: Nucleus, nucleolus {ECO:0000255|HAMAP-Rule:MF_03211}.	Nat10	Q8K224	8
-0.313683	17.0435	-3.0575	0.00948535	0.0743211	-3.04624	Brain-specific angiogenesis inhibitor 1-associated protein 2-like protein 1 (BAI1-associated protein 2-like protein 1) (Insulin receptor tyrosine kinase substrate)	BI2L1_MOUSE	SUBCELLULAR LOCATION: Cytoplasm, cytoskeleton {ECO:0000250}. Note=Recruited to actin pedestals that are formed upon infection by bacteria at bacterial attachment sites. {ECO:0000250}.	Baiap2l1	Q9DBJ3	5
-0.305679	15.6856	-3.04886	0.00964195	0.0753842	-3.0622	RNA-binding protein 39 (Coactivator of activating protein 1 and estrogen receptors) (Coactivator of AP-1 and ERs) (RNA-binding motif protein 39) (RNA-binding region-containing protein 2) (Transcription coactivator CAPER)	RBM39_MOUSE	SUBCELLULAR LOCATION: Nucleus {ECO:0000305}.	Rbm39	Q8VH51	8
0.660242	15.3023	3.04589	0.00969643	0.0754528	-3.06769	Rab GDP dissociation inhibitor alpha (Rab GDI alpha) (Guanosine diphosphate dissociation inhibitor 1) (GDI-1)	GDIA_MOUSE	SUBCELLULAR LOCATION: Cytoplasm {ECO:0000250}. Golgi apparatus, trans-Golgi network {ECO:0000250}.	Gdi1	P50396	3
-0.374534	15.634	-3.04337	0.00974299	0.0754528	-3.07236	CapZ-interacting protein (Protein kinase substrate CapZIP)	CPZIP_MOUSE		Rcsd1	Q3UZA1	5
-0.302515	16.1232	-3.04421	0.00972736	0.0754528	-3.0708	Rho guanine nucleotide exchange factor 17	ARHGH_MOUSE		Arhgef17	Q80U35	31
-0.33	17.7111	-3.04631	0.0096888	0.0754528	-3.06693	Bifunctional glutamate/proline--tRNA ligase (Bifunctional aminoacyl-tRNA synthetase) [Includes: Glutamate--tRNA ligase (EC 6.1.1.17) (Glutamyl-tRNA synthetase) (GluRS); Proline--tRNA ligase (EC 6.1.1.15) (Prolyl-tRNA synthetase) (ProRS)]	SYEP_MOUSE	SUBCELLULAR LOCATION: Cytoplasm, cytosol {ECO:0000250|UniProtKB:P07814}. Membrane {ECO:0000269|PubMed:28178239}; Peripheral membrane protein {ECO:0000305|PubMed:28178239}. Note=Translocates from cytosol to membranes upon phosphorylation at Ser-999. {ECO:0000305|PubMed:28178239}.	Eprs	Q8CGC7	54
-0.244836	16.1114	-3.04403	0.0097307	0.0754528	-3.07113	GATOR complex protein MIOS	MIO_MOUSE	SUBCELLULAR LOCATION: Lysosome membrane {ECO:0000250|UniProtKB:Q9NXC5}.	Mios	Q8VE19	6
-0.332925	15.33	-3.04218	0.00976498	0.0754801	-3.07456	Protein strawberry notch homolog 1 (mSno1)	SBNO1_MOUSE		Sbno1	Q689Z5	2
-0.289271	16.6257	-3.0384	0.00983516	0.0758609	-3.08154	Nuclear export mediator factor Nemf (Serologically defined colon cancer antigen 1 homolog)	NEMF_MOUSE	SUBCELLULAR LOCATION: Nucleus {ECO:0000305}.	Nemf	Q8CCP0	5
0.308169	15.9686	3.03753	0.00985134	0.0758609	-3.08314	MICOS complex subunit Mic19 (Coiled-coil-helix-coiled-coil-helix domain-containing protein 3)	MIC19_MOUSE	SUBCELLULAR LOCATION: Mitochondrion inner membrane {ECO:0000269|PubMed:21081504}; Lipid-anchor {ECO:0000269|PubMed:21081504}; Intermembrane side {ECO:0000269|PubMed:21081504}. Cytoplasm {ECO:0000250|UniProtKB:Q9NX63}. Nucleus {ECO:0000250|UniProtKB:Q9NX63}. Mitochondrion {ECO:0000250|UniProtKB:Q9NX63}.	Chchd3	Q9CRB9	6
-0.403315	17.846	-3.03576	0.00988462	0.075974	-3.08642	Filamin-B (FLN-B) (ABP-280-like protein) (Actin-binding-like protein) (Beta-filamin)	FLNB_MOUSE	SUBCELLULAR LOCATION: Cytoplasm, cell cortex. Cytoplasm, myofibril, sarcomere, Z line {ECO:0000250}. Cytoplasm, cytoskeleton. Note=May localize also at actin stress fibers and within the Z-lines. {ECO:0000250}.	Flnb	Q80X90	73
-0.402122	16.1242	-3.03278	0.00994064	0.0761891	-3.09193	Nuclear autoantigen Sp-100 (Nuclear dot-associated Sp100 protein) (Speckled 100 kDa)	SP100_MOUSE	SUBCELLULAR LOCATION: Nucleus {ECO:0000255|PROSITE-ProRule:PRU00185, ECO:0000255|PROSITE-ProRule:PRU00747}. Nucleus, PML body {ECO:0000250}. Cytoplasm {ECO:0000250}. Note=Accumulates in the cytoplasm upon FAS activation. {ECO:0000250}.	Sp100	O35892	5
-0.355047	16.2689	-3.03229	0.00994986	0.0761891	-3.09283	Chromodomain-helicase-DNA-binding protein 4 (CHD-4) (EC 3.6.4.12)	CHD4_MOUSE	SUBCELLULAR LOCATION: Nucleus {ECO:0000250}. Cytoplasm, cytoskeleton, microtubule organizing center, centrosome {ECO:0000250}. Note=Associates with centrosomes in interphase. {ECO:0000250}.	Chd4	Q6PDQ2	31
-0.411521	18.1225	-3.02878	0.0100163	0.0765548	-3.09932	BUB3-interacting and GLEBS motif-containing protein ZNF207 (BuGZ) (49 kDa zinc finger protein) (Zinc finger protein 207)	ZN207_MOUSE	SUBCELLULAR LOCATION: Nucleus {ECO:0000269|PubMed:9832628}. Chromosome, centromere, kinetochore {ECO:0000250|UniProtKB:O43670}. Cytoplasm, cytoskeleton, spindle {ECO:0000250|UniProtKB:O43670}. Note=Localizes primarily to the nucleus in interphase, concentrates at kinetochores prior to nuclear envelope breakdown and during early prometaphase, and disappears from kinetochores upon microtubule-bindi…	Znf207	Q9JMD0	2
-0.398655	18.1018	-3.02678	0.0100543	0.0767016	-3.103	Thioredoxin-interacting protein (Vitamin D3 up-regulated protein 1)	TXNIP_MOUSE	SUBCELLULAR LOCATION: Cytoplasm {ECO:0000269|PubMed:10843682}.	Txnip	Q8BG60	7
0.622199	18.0118	3.02418	0.010104	0.0769374	-3.10781	Phosphoglycerate kinase 1 (EC 2.7.2.3)	PGK1_MOUSE	SUBCELLULAR LOCATION: Cytoplasm {ECO:0000250}.	Pgk1	P09411	16
0.529651	17.689	3.02244	0.0101374	0.0770478	-3.11101	ATP synthase subunit beta, mitochondrial (EC 3.6.3.14) (ATP synthase F1 subunit beta)	ATPB_MOUSE	SUBCELLULAR LOCATION: Mitochondrion inner membrane {ECO:0000250|UniProtKB:P00829}; Peripheral membrane protein {ECO:0000250|UniProtKB:P00829}; Matrix side {ECO:0000250|UniProtKB:P00829}.	Atp5f1b	P56480	29
-0.342927	17.7392	-3.02042	0.0101764	0.0772007	-3.11475	DnaJ homolog subfamily C member 9	DNJC9_MOUSE	SUBCELLULAR LOCATION: Nucleus {ECO:0000250|UniProtKB:Q8WXX5}. Cytoplasm {ECO:0000250|UniProtKB:Q8WXX5}. Cell membrane {ECO:0000250|UniProtKB:Q8WXX5}. Note=Predominantly nuclear. Translocates to the cytoplasm and membrane after heat shock. {ECO:0000250|UniProtKB:Q8WXX5}.	Dnajc9	Q91WN1	2
0.282172	17.8103	3.01925	0.0101988	0.0772278	-3.1169	Protein ABHD18 (Alpha/beta hydrolase domain-containing protein 18) (Abhydrolase domain-containing protein 18)	ABD18_MOUSE	SUBCELLULAR LOCATION: Secreted {ECO:0000305}.	Abhd18	Q8C1A9	8
-0.294492	17.0804	-3.01105	0.0103586	0.0782926	-3.13203	Exocyst complex component 2 (Exocyst complex component Sec5)	EXOC2_MOUSE	SUBCELLULAR LOCATION: Midbody, Midbody ring {ECO:0000250|UniProtKB:Q96KP1}. Note=Recruitment to the midbody does not require RALA, nor RALB. Colocalizes with CNTRL/centriolin at the midbody ring. {ECO:0000250|UniProtKB:Q96KP1}.	Exoc2	Q9D4H1	16
-0.315988	17.1379	-3.00838	0.0104112	0.0785449	-3.13695	Golgin subfamily A member 3 (Golgin-160) (Male-enhanced antigen 2) (MEA-2)	GOGA3_MOUSE	SUBCELLULAR LOCATION: Cytoplasm {ECO:0000250}. Golgi apparatus, Golgi stack membrane {ECO:0000250}; Peripheral membrane protein {ECO:0000250}.	Golga3	P55937	48
-0.3707	16.0676	-3.00719	0.0104349	0.0785786	-3.13917	Transcriptional repressor CTCF (11-zinc finger protein) (CCCTC-binding factor) (CTCFL paralog)	CTCF_MOUSE	SUBCELLULAR LOCATION: Nucleus, nucleoplasm {ECO:0000305|PubMed:8649389}. Chromosome {ECO:0000250|UniProtKB:P49711}. Chromosome, centromere {ECO:0000250|UniProtKB:P49711}. Note=May translocate to the nucleolus upon cell differentiation. Associates with both centromeres and chromosomal arms during metaphase. Associates with the H19 ICR in mitotic chromosomes. May be preferentially excluded from het…	Ctcf	Q61164	5
-0.285712	17.6656	-2.99342	0.0107108	0.0788254	-3.16455	Cytoskeleton-associated protein 5	CKAP5_MOUSE	SUBCELLULAR LOCATION: Cytoplasm, cytoskeleton, microtubule organizing center, centrosome {ECO:0000250|UniProtKB:Q14008}. Cytoplasm, cytoskeleton, spindle pole {ECO:0000250|UniProtKB:Q14008}. Cytoplasm, cytoskeleton, spindle {ECO:0000250|UniProtKB:Q14008}. Chromosome, centromere, kinetochore {ECO:0000250|UniProtKB:Q14008}. Note=Detected on centrosomes and kinetochores during interphase and mitosis…	Ckap5	A2AGT5	72
0.356027	17.4243	3.00193	0.0105394	0.0788254	-3.14886	Bis(5'-nucleosyl)-tetraphosphatase [asymmetrical] (EC 3.6.1.17) (Diadenosine 5',5'''-P1,P4-tetraphosphate asymmetrical hydrolase) (Ap4A hydrolase) (Ap4Aase) (Diadenosine tetraphosphatase) (Nucleoside diphosphate-linked moiety X motif 2) (Nudix motif 2)	AP4A_MOUSE		Nudt2	P56380	4
0.273937	16.8209	2.99941	0.0105897	0.0788254	-3.1535	ATP synthase subunit alpha, mitochondrial (ATP synthase F1 subunit alpha)	ATPA_MOUSE	SUBCELLULAR LOCATION: Mitochondrion inner membrane {ECO:0000250|UniProtKB:P19483}; Peripheral membrane protein {ECO:0000250|UniProtKB:P19483}; Matrix side {ECO:0000250|UniProtKB:P19483}. Cell membrane {ECO:0000250|UniProtKB:P25705}; Peripheral membrane protein {ECO:0000250|UniProtKB:P25705}; Extracellular side {ECO:0000250|UniProtKB:P25705}. Note=Colocalizes with HRG on the cell surface of T-cell…	Atp5f1a	Q03265	38
0.356299	16.1027	2.99663	0.0106458	0.0788254	-3.15863	Adapter molecule crk (Proto-oncogene c-Crk) (p38)	CRK_MOUSE	SUBCELLULAR LOCATION: Cytoplasm {ECO:0000250}. Cell membrane {ECO:0000250}. Note=Translocated to the plasma membrane upon cell adhesion. {ECO:0000250}.	Crk	Q64010	2
0.27127	18.0531	3.00411	0.0104959	0.0788254	-3.14484	NADH dehydrogenase [ubiquinone] 1 alpha subcomplex subunit 12 (Complex I-B17.2) (CI-B17.2) (CIB17.2) (NADH-ubiquinone oxidoreductase subunit B17.2)	NDUAC_MOUSE	SUBCELLULAR LOCATION: Mitochondrion inner membrane {ECO:0000250|UniProtKB:Q9UI09}; Peripheral membrane protein {ECO:0000255}; Matrix side {ECO:0000250|UniProtKB:Q9UI09}.	Ndufa12	Q7TMF3	12
-0.467361	16.0465	-3.00298	0.0105184	0.0788254	-3.14693	Rabenosyn-5 (FYVE finger-containing Rab5 effector protein rabenosyn-5) (RAB effector RBSN) (Zinc finger FYVE domain-containing protein 20)	RBNS5_MOUSE	SUBCELLULAR LOCATION: Cell membrane {ECO:0000250}; Lipid-anchor {ECO:0000250}; Cytoplasmic side {ECO:0000250}. Early endosome membrane {ECO:0000250|UniProtKB:Q9H1K0}; Lipid-anchor {ECO:0000250}. Note=Enriched in endosomes that are in close proximity to clathrin-enriched regions at the cell surface (By similarity). {ECO:0000250|UniProtKB:Q9H1K0}.	Rbsn	Q80Y56	3
-0.596723	15.0183	-2.99379	0.0107032	0.0788254	-3.16387	Polymerase delta-interacting protein 3 (S6K1 Aly/REF-like target) (SKAR)	PDIP3_MOUSE	SUBCELLULAR LOCATION: Nucleus {ECO:0000250}. Nucleus speckle {ECO:0000250}. Cytoplasm {ECO:0000250}. Note=Nucleocytoplasmic shuttling protein. {ECO:0000250}.	Poldip3	Q8BG81	3
-0.32982	14.8594	-2.99988	0.0105804	0.0788254	-3.15264	Trinucleotide repeat-containing gene 6B protein	TNR6B_MOUSE	SUBCELLULAR LOCATION: Cytoplasm, P-body {ECO:0000250}. Note=Mammalian P-bodies are also known as GW bodies (GWBs). {ECO:0000250}.	Tnrc6b	Q8BKI2	13
-0.488314	15.5762	-2.99502	0.0106782	0.0788254	-3.1616	Nuclear envelope pore membrane protein POM 121 (Nucleoporin Nup121) (Pore membrane protein of 121 kDa)	PO121_MOUSE	SUBCELLULAR LOCATION: Nucleus, nuclear pore complex {ECO:0000250}. Nucleus membrane {ECO:0000250}; Single-pass membrane protein {ECO:0000250}. Endoplasmic reticulum membrane {ECO:0000250}; Single-pass membrane protein {ECO:0000250}. Note=Stably associated with the NPC throughout interphase and the endoplasmic reticulum during metaphase. {ECO:0000250}.	Pom121	Q8K3Z9	6
-0.333114	15.3006	-2.99365	0.0107061	0.0788254	-3.16413	Zinc finger protein with KRAB and SCAN domains 3 (SCAN-KRAB-zinc finger protein) (Zinc finger protein 306) (Zinc finger protein 307) (Zinc finger protein 47 homolog) (Zf47) (Zfp-47)	ZKSC3_MOUSE	SUBCELLULAR LOCATION: Nucleus {ECO:0000255|PROSITE-ProRule:PRU00187}. Cytoplasm {ECO:0000250}. Note=Mainly localizes in the nucleus. Under starvation conditions translocates to the cytoplasm, allowing expression of target genes involved in autophagy and lysosome biogenesis/function (By similarity). {ECO:0000250}.	Zkscan3	Q91VW9	2
0.34423	15.6713	2.99537	0.0106713	0.0788254	-3.16097	Alpha-soluble NSF attachment protein (SNAP-alpha) (N-ethylmaleimide-sensitive factor attachment protein alpha)	SNAA_MOUSE	SUBCELLULAR LOCATION: Cell membrane {ECO:0000250|UniProtKB:P54920}; Peripheral membrane protein {ECO:0000250|UniProtKB:P54920}.	Napa	Q9DB05	4
-0.498421	17.2471	-2.99305	0.0107182	0.0788254	-3.16523	WD repeat-containing protein 61 (Meiotic recombination REC14 protein homolog) [Cleaved into: WD repeat-containing protein 61, N-terminally processed]	WDR61_MOUSE	SUBCELLULAR LOCATION: Cytoplasm {ECO:0000250}. Nucleus {ECO:0000250}.	Wdr61	Q9ERF3	2
-0.349001	17.3562	-2.99544	0.0106698	0.0788254	-3.16082	Nuclear pore complex protein Nup50 (50 kDa nucleoporin) (Nuclear pore-associated protein 60 kDa-like) (Nucleoporin Nup50)	NUP50_MOUSE	SUBCELLULAR LOCATION: Nucleus, nuclear pore complex. Nucleus membrane {ECO:0000250|UniProtKB:O08587}; Peripheral membrane protein {ECO:0000250|UniProtKB:O08587}; Nucleoplasmic side {ECO:0000250|UniProtKB:O08587}. Note=Localizes to the nucleoplasmic fibrils of the nuclear pore complex. Dissociates from the NPC structure early during prophase of mitosis. Associates with the newly formed nuclear mem…	Nup50	Q9JIH2	3
0.444861	16.6701	2.99154	0.0107489	0.0789089	-3.16801	Protein/nucleic acid deglycase DJ-1 (EC 3.1.2.-) (EC 3.5.1.-) (EC 3.5.1.124) (Maillard deglycase) (Parkinson disease protein 7 homolog) (Parkinsonism-associated deglycase) (Protein DJ-1) (DJ-1)	PARK7_MOUSE	SUBCELLULAR LOCATION: Cell membrane {ECO:0000269|PubMed:23847046}; Lipid-anchor {ECO:0000269|PubMed:23847046}. Cytoplasm {ECO:0000250|UniProtKB:Q99497}. Membrane raft {ECO:0000269|PubMed:23847046}. Nucleus {ECO:0000250|UniProtKB:Q99497}. Mitochondrion {ECO:0000250|UniProtKB:Q99497}. Note=Under normal conditions, located predominantly in the cytoplasm and, to a lesser extent, in the nucleus and mi…	Park7	Q99LX0	11
-0.480732	16.9114	-2.98895	0.0108019	0.0790141	-3.17279	Protein LTV1 homolog	LTV1_MOUSE		Ltv1	Q6NSQ7	3
0.32078	17.5035	2.98899	0.010801	0.0790141	-3.17272	von Willebrand factor A domain-containing protein 1 (von Willebrand factor A domain-related protein)	VWA1_MOUSE	SUBCELLULAR LOCATION: Secreted, extracellular space, extracellular matrix, basement membrane {ECO:0000269|PubMed:12062410, ECO:0000269|PubMed:16407285, ECO:0000269|PubMed:18757743}.	Vwa1	Q8R2Z5	9
-0.337051	16.8025	-2.9862	0.0108584	0.0792858	-3.17786	SWI/SNF-related matrix-associated actin-dependent regulator of chromatin subfamily A member 5 (EC 3.6.4.-) (Sucrose nonfermenting protein 2 homolog) (mSnf2h)	SMCA5_MOUSE	SUBCELLULAR LOCATION: Nucleus {ECO:0000255|PROSITE-ProRule:PRU00624, ECO:0000269|PubMed:11532953}.	Smarca5	Q91ZW3	10
0.526001	18.8504	2.98154	0.0109546	0.0797239	-3.18644	Superoxide dismutase [Mn], mitochondrial (EC 1.15.1.1)	SODM_MOUSE	SUBCELLULAR LOCATION: Mitochondrion matrix.	Sod2	P09671	8
-0.299923	16.3715	-2.9811	0.0109639	0.0797239	-3.18726	TNF receptor-associated factor 3 (EC 2.3.2.27) (CD40 receptor-associated factor 1) (CRAF1) (RING-type E3 ubiquitin transferase TRAF3) (TRAFAMN)	TRAF3_MOUSE	SUBCELLULAR LOCATION: Cytoplasm {ECO:0000269|PubMed:19898473}. Endosome {ECO:0000269|PubMed:19898473}. Note=Undergoes endocytosis together with TLR4 upon LPS signaling. {ECO:0000269|PubMed:19898473}.	Traf3	Q60803	4
-0.271528	14.8158	-2.97674	0.0110549	0.0797239	-3.1953	Ubiquitin carboxyl-terminal hydrolase 45 (EC 3.4.19.12) (Deubiquitinating enzyme 45) (Ubiquitin thioesterase 45) (Ubiquitin-specific-processing protease 45)	UBP45_MOUSE		Usp45	Q8K387	2
-0.320882	15.3448	-2.97717	0.0110459	0.0797239	-3.19451	SLIT-ROBO Rho GTPase-activating protein 2 (srGAP2) (Formin-binding protein 2) (Formin-binding protein 27) (FBP-27)	SRGP2_MOUSE	SUBCELLULAR LOCATION: Cell membrane {ECO:0000250}. Cell projection, dendritic spine {ECO:0000250}. Cell junction, synapse, postsynaptic cell membrane, postsynaptic density. Cell junction, synapse, postsynaptic cell membrane. Cell projection, lamellipodium {ECO:0000250}. Cytoplasmic vesicle, phagosome. Nucleus {ECO:0000250}. Cytoplasm {ECO:0000250}. Note=Recruited to actin-rich phagosomes during p…	Srgap2	Q91Z67	8
-0.2587	17.476	-2.97702	0.0110488	0.0797239	-3.19477	Trimethyllysine dioxygenase, mitochondrial (EC 1.14.11.8) (Epsilon-trimethyllysine 2-oxoglutarate dioxygenase) (TML hydroxylase) (TML-alpha-ketoglutarate dioxygenase) (TML dioxygenase) (TMLD)	TMLH_MOUSE	SUBCELLULAR LOCATION: Mitochondrion matrix {ECO:0000250|UniProtKB:Q9NVH6}.	Tmlhe	Q91ZE0	8
-0.436104	15.9047	-2.97788	0.011031	0.0797239	-3.19319	RNA-binding protein 10 (RNA-binding motif protein 10)	RBM10_MOUSE	SUBCELLULAR LOCATION: Nucleus {ECO:0000250}.	Rbm10	Q99KG3	4
-0.368324	16.983	-2.97851	0.0110177	0.0797239	-3.19202	Band 4.1-like protein 3 (4.1B) (Differentially expressed in adenocarcinoma of the lung protein 1) (DAL-1) (DAL1P) (mDAL-1) [Cleaved into: Band 4.1-like protein 3, N-terminally processed]	E41L3_MOUSE	SUBCELLULAR LOCATION: Cytoplasm, cytoskeleton {ECO:0000250}. Cell membrane {ECO:0000269|PubMed:10652311}; Peripheral membrane protein {ECO:0000269|PubMed:10652311}; Cytoplasmic side {ECO:0000269|PubMed:10652311}. Cytoplasm {ECO:0000250}. Cell junction {ECO:0000269|PubMed:10652311}. Note=Detected in the cytoplasm of actively dividing cells.	Epb41l3	Q9WV92	12
1.1407	17.0049	2.97567	0.0110772	0.0797443	-3.19726	Mitochondrial import receptor subunit TOM7 homolog (Translocase of outer membrane 7 kDa subunit homolog)	TOM7_MOUSE	SUBCELLULAR LOCATION: Mitochondrion outer membrane {ECO:0000250}; Single-pass membrane protein {ECO:0000250}.	Tomm7	Q9D173	2
0.481378	17.5419	2.97404	0.0111115	0.0797758	-3.20026	Alpha-crystallin B chain (Alpha(B)-crystallin) (P23)	CRYAB_MOUSE	SUBCELLULAR LOCATION: Cytoplasm {ECO:0000250|UniProtKB:P02511}. Nucleus {ECO:0000250|UniProtKB:P02511}. Note=Translocates to the nucleus during heat shock and resides in sub-nuclear structures known as SC35 speckles or nuclear splicing speckles. Localizes at the Z-bands and the intercalated disk in cardiomyocytes. {ECO:0000250|UniProtKB:P02511}.	Cryab	P23927	11
0.424166	16.4512	2.97361	0.0111206	0.0797758	-3.20106	Serine dehydratase-like (EC 4.3.1.17) (L-serine deaminase) (L-serine dehydratase/L-threonine deaminase) (L-threonine dehydratase) (TDH) (EC 4.3.1.19) (SDH)	SDSL_MOUSE		Sdsl	Q8R238	5
0.650052	16.0568	2.97161	0.0111629	0.0799386	-3.20474	Rho GDP-dissociation inhibitor 1 (Rho GDI 1) (GDI-1) (Rho-GDI alpha)	GDIR1_MOUSE	SUBCELLULAR LOCATION: Cytoplasm {ECO:0000269|PubMed:23434736}.	Arhgdia	Q99PT1	2
-0.290828	17.0063	-2.97033	0.0111899	0.079992	-3.20709	Uridine-cytidine kinase 1 (UCK 1) (EC 2.7.1.48) (Cytidine monophosphokinase 1) (Uridine monophosphokinase 1)	UCK1_MOUSE		Uck1	P52623	2
0.342086	18.0894	2.96741	0.0112521	0.0801433	-3.21248	Telethonin (Titin cap protein)	TELT_MOUSE	SUBCELLULAR LOCATION: Cytoplasm, myofibril, sarcomere.	Tcap	O70548	10
0.428816	17.2874	2.96838	0.0112313	0.0801433	-3.21068	Serpin B6 (Placental thrombin inhibitor) (Proteinase inhibitor 6) (PI-6)	SPB6_MOUSE	SUBCELLULAR LOCATION: Cytoplasm {ECO:0000269|PubMed:17761692, ECO:0000269|PubMed:20451170}.	Serpinb6	Q60854	14
0.4026	18.5867	2.96658	0.0112698	0.0801433	-3.21401	NADH dehydrogenase [ubiquinone] 1 alpha subcomplex subunit 2 (Complex I-B8) (CI-B8) (NADH-ubiquinone oxidoreductase B8 subunit)	NDUA2_MOUSE	SUBCELLULAR LOCATION: Mitochondrion inner membrane {ECO:0000250|UniProtKB:O43678}; Peripheral membrane protein {ECO:0000250|UniProtKB:O43678}; Matrix side {ECO:0000250|UniProtKB:O43678}.	Ndufa2	Q9CQ75	7
-0.356531	17.174	-2.96333	0.0113393	0.0804874	-3.21998	DNA topoisomerase 1 (EC 5.99.1.2) (DNA topoisomerase I)	TOP1_MOUSE	SUBCELLULAR LOCATION: Nucleus, nucleolus {ECO:0000250|UniProtKB:P11387}. Nucleus, nucleoplasm {ECO:0000250|UniProtKB:P11387}. Note=Diffuse nuclear localization with some enrichment in nucleoli. On CPT treatment, cleared from nucleoli into nucleoplasm. Sumoylated forms found in both nucleoplasm and nucleoli. {ECO:0000250|UniProtKB:P11387}.	Top1	Q04750	10
-0.244481	15.3833	-2.95986	0.0114141	0.0804874	-3.22636	Serine-protein kinase ATM (EC 2.7.11.1) (Ataxia telangiectasia mutated homolog) (A-T mutated homolog)	ATM_MOUSE	SUBCELLULAR LOCATION: Nucleus {ECO:0000250|UniProtKB:Q13315}. Cytoplasmic vesicle {ECO:0000250|UniProtKB:Q13315}. Note=Primarily nuclear. Found also in endocytic vesicles in association with beta-adaptin. {ECO:0000250|UniProtKB:Q13315}.	Atm	Q62388	3
-0.29388	17.1431	-2.95884	0.0114363	0.0804874	-3.22825	ATP-dependent RNA helicase DHX29 (EC 3.6.4.13) (DEAH box protein 29)	DHX29_MOUSE	SUBCELLULAR LOCATION: Cytoplasm {ECO:0000255|HAMAP-Rule:MF_03068}.	Dhx29	Q6PGC1	9
-0.328227	14.2409	-2.96131	0.0113828	0.0804874	-3.2237	Sperm-associated antigen 7	SPAG7_MOUSE	SUBCELLULAR LOCATION: Nucleus {ECO:0000305}.	Spag7	Q7TNE3	5
0.370185	16.2921	2.95938	0.0114246	0.0804874	-3.22726	Growth hormone-inducible transmembrane protein (Mitochondrial morphology and cristae structure 1) (MICS1)	GHITM_MOUSE	SUBCELLULAR LOCATION: Mitochondrion inner membrane {ECO:0000250}; Multi-pass membrane protein {ECO:0000250}.	Ghitm	Q91VC9	6
0.31005	18.0277	2.96076	0.0113948	0.0804874	-3.22472	Citrate synthase, mitochondrial (EC 2.3.3.1) (Citrate (Si)-synthase)	CISY_MOUSE	SUBCELLULAR LOCATION: Mitochondrion matrix {ECO:0000250}.	Cs	Q9CZU6	21
-0.327378	16.4498	-2.95709	0.0114742	0.0806151	-3.23146	Enhancer of mRNA-decapping protein 3 (YjeF domain-containing protein 1)	EDC3_MOUSE	SUBCELLULAR LOCATION: Cytoplasm, P-body {ECO:0000250}. Note=Processing bodies (PB). {ECO:0000250}.	Edc3	Q8K2D3	7
-0.45374	16.4135	-2.95481	0.0115239	0.0808257	-3.23566	Cytospin-A (SPECC1-like protein) (Sperm antigen with calponin homology and coiled-coil domains 1-like)	CYTSA_MOUSE	SUBCELLULAR LOCATION: Cytoplasm, cytoskeleton {ECO:0000269|PubMed:21703590}. Cytoplasm, cytoskeleton, spindle {ECO:0000250}. Cell junction, gap junction {ECO:0000250}. Note=Colocalizes with beta-tubulin, acetylated alpha-tubulin and F-actin. Also observed in a ring around gamma-tubulin containing centrioles possibly in the microtubule organizing center (By similarity). {ECO:0000250}.	Specc1l	Q2KN98	7
-0.393849	13.5999	-2.95043	0.0116199	0.081359	-3.24371	Methylosome protein 50 (MEP-50) (WD repeat-containing protein 77)	MEP50_MOUSE	SUBCELLULAR LOCATION: Nucleus {ECO:0000250|UniProtKB:Q9BQA1}. Cytoplasm {ECO:0000250|UniProtKB:Q9BQA1}.	Wdr77	Q99J09	2
-0.404483	15.4812	-2.94918	0.0116474	0.0814127	-3.24601	Protein PRRC2A (HLA-B-associated transcript 2) (Proline-rich and coiled-coil-containing protein 2A)	PRC2A_MOUSE	SUBCELLULAR LOCATION: Cytoplasm {ECO:0000250}. Nucleus {ECO:0000250}.	Prrc2a	Q7TSC1	22
0.494233	17.976	2.94817	0.0116698	0.08143	-3.24788	ATP synthase subunit f, mitochondrial	ATPK_MOUSE	SUBCELLULAR LOCATION: Mitochondrion. Mitochondrion inner membrane {ECO:0000305}; Single-pass membrane protein {ECO:0000305}.	Atp5j2	P56135	6
-0.231646	18.2091	-2.94693	0.0116974	0.0814831	-3.25017	FYVE, RhoGEF and PH domain-containing protein 4 (Actin filament-binding protein frabin) (FGD1-related F-actin-binding protein)	FGD4_MOUSE	SUBCELLULAR LOCATION: Cytoplasm, cytoskeleton {ECO:0000250}. Cell projection, filopodium {ECO:0000250}. Note=Concentrated in filopodia and poorly detected at lamellipodia. Binds along the sides of actin fibers (By similarity). {ECO:0000250}.	Fgd4	Q91ZT5	2
0.481095	15.9197	2.94548	0.0117295	0.081568	-3.25283	Inter-alpha-trypsin inhibitor heavy chain H3 (ITI heavy chain H3) (ITI-HC3) (Inter-alpha-inhibitor heavy chain 3)	ITIH3_MOUSE	SUBCELLULAR LOCATION: Secreted.	Itih3	Q61704	8
0.427739	15.6561	2.94171	0.0118135	0.0820128	-3.25976	DNA-directed RNA polymerase I subunit RPA1 (RNA polymerase I subunit A1) (EC 2.7.7.6) (DNA-directed RNA polymerase I largest subunit) (DNA-directed RNA polymerase I subunit A) (RNA polymerase I 194 kDa subunit) (RPA194)	RPA1_MOUSE	SUBCELLULAR LOCATION: Nucleus, nucleolus {ECO:0000250}.	Polr1a	O35134	5
-0.316731	17.2372	-2.93926	0.0118686	0.0822554	-3.26427	Focal adhesion kinase 1 (FADK 1) (EC 2.7.10.2) (Focal adhesion kinase-related nonkinase) (FRNK) (Protein-tyrosine kinase 2) (p125FAK) (pp125FAK)	FAK1_MOUSE	SUBCELLULAR LOCATION: Cell junction, focal adhesion. Cell membrane; Peripheral membrane protein; Cytoplasmic side. Cytoplasm, perinuclear region. Cytoplasm, cytoskeleton. Cytoplasm, cytoskeleton, microtubule organizing center, centrosome. Nucleus {ECO:0000250}. Note=Constituent of focal adhesions. Detected at microtubules.	Ptk2	P34152	5
-0.303861	16.3384	-2.93395	0.0119885	0.0826758	-3.27402	Focadhesin	FOCAD_MOUSE	SUBCELLULAR LOCATION: Membrane {ECO:0000305}; Multi-pass membrane protein {ECO:0000305}. Cell junction, focal adhesion. Note=Colocalizes with VCL in astrocytes. {ECO:0000250}.	Focad	A2AKG8	16
-0.510935	15.9739	-2.93375	0.0119931	0.0826758	-3.27439	RNA-binding protein 5 (Putative tumor suppressor LUCA15) (RNA-binding motif protein 5)	RBM5_MOUSE	SUBCELLULAR LOCATION: Nucleus {ECO:0000250}.	Rbm5	Q91YE7	2
0.393865	19.6087	2.933	0.0120101	0.0826758	-3.27577	Succinate dehydrogenase cytochrome b560 subunit, mitochondrial (Integral membrane protein CII-3) (QPs-1) (QPs1)	C560_MOUSE	SUBCELLULAR LOCATION: Mitochondrion inner membrane {ECO:0000250}; Multi-pass membrane protein {ECO:0000250}.	Sdhc	Q9CZB0	3
0.357683	16.6969	2.93488	0.0119673	0.0826758	-3.2723	Phosphoglucomutase-1 (PGM 1) (EC 5.4.2.2) (Glucose phosphomutase 1) (Phosphoglucomutase-2)	PGM1_MOUSE	SUBCELLULAR LOCATION: Cytoplasm {ECO:0000250}.	Pgm1	Q9D0F9	3
0.422343	17.1132	2.93145	0.0120454	0.082779	-3.27861	NADH dehydrogenase [ubiquinone] 1 alpha subcomplex subunit 5 (Complex I subunit B13) (Complex I-13kD-B) (CI-13kD-B) (NADH-ubiquinone oxidoreductase 13 kDa-B subunit)	NDUA5_MOUSE	SUBCELLULAR LOCATION: Mitochondrion inner membrane {ECO:0000250|UniProtKB:Q16718}; Peripheral membrane protein {ECO:0000250|UniProtKB:Q16718}; Matrix side {ECO:0000250|UniProtKB:Q16718}.	Ndufa5	Q9CPP6	6
-0.388696	14.531	-2.9249	0.0121957	0.0833723	-3.29064	Carbonic anhydrase 2 (EC 4.2.1.1) (Carbonate dehydratase II) (Carbonic anhydrase II) (CA-II)	CAH2_MOUSE	SUBCELLULAR LOCATION: Cytoplasm. Cell membrane {ECO:0000250}. Note=Colocalized with SLC26A6 at the surface of the cell membrane in order to form a bicarbonate transport metabolon. Displaced from the cytosolic surface of the cell membrane by PKC in phorbol myristate acetate (PMA)-induced cells (By similarity). {ECO:0000250}.	Ca2	P00920	2
-0.307463	16.145	-2.92414	0.0122133	0.0833723	-3.29204	Tudor domain-containing protein 3	TDRD3_MOUSE	SUBCELLULAR LOCATION: Cytoplasm {ECO:0000250}. Nucleus {ECO:0000250}. Note=Predominantly cytoplasmic. Associated with actively translating polyribosomes and with mRNA stress granules (By similarity). {ECO:0000250}.	Tdrd3	Q91W18	10
-0.462893	18.3881	-2.92482	0.0121977	0.0833723	-3.2908	Coronin-1C (Coronin-3)	COR1C_MOUSE	SUBCELLULAR LOCATION: Cell membrane {ECO:0000250}. Cell projection, lamellipodium. Cytoplasm, cytoskeleton {ECO:0000250}. Note=Localize in a diffuse and punctate pattern in the cytosol and are highly enriched in F-actin-rich areas. {ECO:0000250}.	Coro1c	Q9WUM4	6
-0.277971	15.6407	-2.92449	0.0122052	0.0833723	-3.2914	GRB2-associated-binding protein 2 (GRB2-associated binder 2) (Growth factor receptor bound protein 2-associated protein 2) (PH domain-containing adaptor molecule p97)	GAB2_MOUSE	SUBCELLULAR LOCATION: Cytoplasm {ECO:0000250}. Cell membrane {ECO:0000250}.	Gab2	Q9Z1S8	3
0.560376	17.1489	2.92197	0.0122636	0.0835767	-3.29603	Single-stranded DNA-binding protein, mitochondrial (Mt-SSB) (MtSSB)	SSBP_MOUSE	SUBCELLULAR LOCATION: Mitochondrion {ECO:0000250}. Mitochondrion matrix, mitochondrion nucleoid {ECO:0000250}.	Ssbp1	Q9CYR0	5
-0.531344	16.0558	-2.92041	0.0122999	0.0836842	-3.29889	SAP domain-containing ribonucleoprotein (Nuclear protein Hcc-1)	SARNP_MOUSE	SUBCELLULAR LOCATION: Nucleus {ECO:0000250}. Nucleus speckle {ECO:0000250}.	Sarnp	Q9D1J3	4
-0.328327	15.7938	-2.91733	0.0123719	0.0840345	-3.30455	Mitochondrial Rho GTPase 1 (MIRO-1) (EC 3.6.5.-) (Ras homolog gene family member T1)	MIRO1_MOUSE	SUBCELLULAR LOCATION: Mitochondrion outer membrane {ECO:0000250}; Single-pass type IV membrane protein {ECO:0000250}. Note=Colocalizes with MGARP and RHOT2 at the mitochondria. {ECO:0000250}.	Rhot1	Q8BG51	13
-0.557648	16.8313	-2.91622	0.012398	0.0840717	-3.30659	Zinc finger C2HC domain-containing protein 1A	ZC21A_MOUSE		Zc2hc1a	Q8BJH1	4
-0.352757	17.072	-2.91184	0.0125012	0.0843521	-3.31463	AT-rich interactive domain-containing protein 1A (ARID domain-containing protein 1A) (BRG1-associated factor 250) (BAF250) (BRG1-associated factor 250a) (BAF250A) (Osa homolog 1) (SWI-like protein) (SWI/SNF complex protein p270) (SWI/SNF-related, matrix-associated, actin-dependent regulator of chromatin subfamily F member 1)	ARI1A_MOUSE	SUBCELLULAR LOCATION: Nucleus {ECO:0000255|PROSITE-ProRule:PRU00355}.	Arid1a	A2BH40	5
-0.294008	17.2687	-2.91267	0.0124815	0.0843521	-3.3131	Integrin alpha-7 [Cleaved into: Integrin alpha-7 heavy chain; Integrin alpha-7 light chain]	ITA7_MOUSE	SUBCELLULAR LOCATION: Membrane; Single-pass type I membrane protein.	Itga7	Q61738	15
-0.369027	14.916	-2.91315	0.0124702	0.0843521	-3.31222	Interferon regulatory factor 2-binding protein-like (Enhanced at puberty protein 1)	I2BPL_MOUSE	SUBCELLULAR LOCATION: Nucleus {ECO:0000250}.	Irf2bpl	Q8K3X4	3
-0.252354	16.9504	-2.9101	0.0125425	0.0844917	-3.31783	Nucleolar protein 58 (MSSP) (Nucleolar protein 5) (SIK-similar protein)	NOP58_MOUSE	SUBCELLULAR LOCATION: Nucleus, nucleolus {ECO:0000250}. Nucleus, nucleoplasm {ECO:0000250}.	Nop58	Q6DFW4	7
0.347741	16.7636	2.90858	0.0125786	0.084595	-3.32061	NADH dehydrogenase [ubiquinone] iron-sulfur protein 8, mitochondrial (EC 1.6.5.3) (EC 1.6.99.3) (Complex I-23kD) (CI-23kD) (NADH-ubiquinone oxidoreductase 23 kDa subunit)	NDUS8_MOUSE	SUBCELLULAR LOCATION: Mitochondrion {ECO:0000250}.	Ndufs8	Q8K3J1	10
-0.282025	16.7654	-2.90649	0.0126284	0.0847909	-3.32444	Ubiquitin carboxyl-terminal hydrolase CYLD (EC 3.4.19.12) (Deubiquitinating enzyme CYLD) (Ubiquitin thioesterase CYLD) (Ubiquitin-specific-processing protease CYLD)	CYLD_MOUSE	SUBCELLULAR LOCATION: Cytoplasm. Cytoplasm, perinuclear region. Cytoplasm, cytoskeleton. Cell membrane {ECO:0000250|UniProtKB:Q9NQC7}; Peripheral membrane protein {ECO:0000250|UniProtKB:Q9NQC7}; Cytoplasmic side {ECO:0000250|UniProtKB:Q9NQC7}. Cytoplasm, cytoskeleton, microtubule organizing center, centrosome {ECO:0000250|UniProtKB:Q9NQC7}. Cytoplasm, cytoskeleton, spindle {ECO:0000250|UniProtKB:…	Cyld	Q80TQ2	3
-0.278151	17.01	-2.90289	0.0127148	0.0849525	-3.33105	Leucine-rich repeat and calponin homology domain-containing protein 1 (Calponin homology domain-containing protein 1)	LRCH1_MOUSE	SUBCELLULAR LOCATION: Cytoplasm {ECO:0000250|UniProtKB:Q9Y2L9}.	Lrch1	P62046	4
0.228539	16.2408	2.90292	0.012714	0.0849525	-3.33098	3-ketoacyl-CoA thiolase, mitochondrial (EC 2.3.1.16) (Acetyl-CoA acyltransferase) (Beta-ketothiolase) (Mitochondrial 3-oxoacyl-CoA thiolase)	THIM_MOUSE	SUBCELLULAR LOCATION: Mitochondrion {ECO:0000250}. Note=Colocalizes with BNIP3 in the mitochondria. {ECO:0000250}.	Acaa2	Q8BWT1	34
-0.237042	17.6247	-2.90452	0.0126756	0.0849525	-3.32805	Microtubule-actin cross-linking factor 1 (Actin cross-linking family 7)	MACF1_MOUSE	SUBCELLULAR LOCATION: Isoform 2: Cytoplasm {ECO:0000269|PubMed:18854161, ECO:0000269|PubMed:21295697}. Cytoplasm, cytoskeleton {ECO:0000269|PubMed:18854161, ECO:0000269|PubMed:21295697}. Golgi apparatus {ECO:0000250|UniProtKB:Q9UPN3}. Cell membrane {ECO:0000250|UniProtKB:Q9UPN3}. Cell projection, ruffle membrane {ECO:0000250|UniProtKB:Q9UPN3}. Note=APC controls its localization to the cell membra…	Macf1	Q9QXZ0	277
-0.4044	17.7579	-2.89897	0.0128095	0.0854452	-3.33823	Proline-, glutamic acid- and leucine-rich protein 1 (Modulator of non-genomic activity of estrogen receptor)	PELP1_MOUSE	SUBCELLULAR LOCATION: Nucleus, nucleolus {ECO:0000250|UniProtKB:Q8IZL8}. Nucleus, nucleoplasm {ECO:0000269|PubMed:22872859}. Nucleus {ECO:0000269|PubMed:22872859}. Cytoplasm {ECO:0000269|PubMed:22872859}. Note=Mainly found in the nucleoplasm, with low levels detected in the cytoplasm. Also found associated with the plasma membrane. {ECO:0000269|PubMed:22872859}.	Pelp1	Q9DBD5	3
-0.368684	16.8981	-2.89425	0.0129244	0.0857048	-3.34688	NF-kappa-B essential modulator (NEMO) (IkB kinase-associated protein 1) (IKKAP1) (mFIP-3) (Inhibitor of nuclear factor kappa-B kinase subunit gamma) (I-kappa-B kinase subunit gamma) (IKK-gamma) (IKKG) (IkB kinase subunit gamma) (NF-kappa-B essential modifier)	NEMO_MOUSE	SUBCELLULAR LOCATION: Cytoplasm {ECO:0000250}. Nucleus {ECO:0000250}.	Ikbkg	O88522	10
-0.292795	17.7842	-2.89394	0.0129322	0.0857048	-3.34747	Mitogen-activated protein kinase kinase kinase 7 (EC 2.7.11.25) (Transforming growth factor-beta-activated kinase 1) (TGF-beta-activated kinase 1)	M3K7_MOUSE	SUBCELLULAR LOCATION: Cytoplasm {ECO:0000250}. Cell membrane {ECO:0000250}; Peripheral membrane protein {ECO:0000250}; Cytoplasmic side {ECO:0000250}. Note=Although the majority of MAP3K7/TAK1 is found in the cytosol, when complexed with TAB1/MAP3K7IP1 and TAB2/MAP3K7IP2, it is also localized at the cell membrane. {ECO:0000250}.	Map3k7	Q62073	4
-0.219426	17.3378	-2.89455	0.0129172	0.0857048	-3.34634	BAG family molecular chaperone regulator 2 (BAG-2) (Bcl-2-associated athanogene 2)	BAG2_MOUSE		Bag2	Q91YN9	8
-0.255942	17.8509	-2.89503	0.0129054	0.0857048	-3.34546	tRNA-splicing ligase RtcB homolog (EC 6.5.1.3) (Focal adhesion-associated protein) (FAAP)	RTCB_MOUSE	SUBCELLULAR LOCATION: Nucleus {ECO:0000250}. Cytoplasm {ECO:0000255|HAMAP-Rule:MF_03144, ECO:0000269|PubMed:18508721}. Note=Enters into the nucleus in case of active transcription while it accumulates in cytosol when transcription level is low. {ECO:0000250}.	Rtcb	Q99LF4	26
0.246314	18.0109	2.89123	0.0129987	0.0860063	-3.35244	Very long-chain specific acyl-CoA dehydrogenase, mitochondrial (EC 1.3.8.9) (MVLCAD) (VLCAD)	ACADV_MOUSE	SUBCELLULAR LOCATION: Mitochondrion inner membrane.	Acadvl	P50544	34
0.291497	17.5105	2.88984	0.0130329	0.0860181	-3.35497	Patatin-like phospholipase domain-containing protein 2 (EC 3.1.1.3) (Adipose triglyceride lipase) (Desnutrin)	PLPL2_MOUSE	SUBCELLULAR LOCATION: Lipid droplet. Cell membrane; Single-pass type II membrane protein.	Pnpla2	Q8BJ56	9
-0.373962	16.077	-2.88859	0.0130636	0.0860181	-3.35726	Trimethylguanosine synthase (EC 2.1.1.-) (Nuclear receptor coactivator 6-interacting protein) (PRIP-interacting protein with methyltransferase motif) (PIMT) (PIPMT)	TGS1_MOUSE	SUBCELLULAR LOCATION: Cytoplasm {ECO:0000250|UniProtKB:Q96RS0}. Nucleus, Cajal body {ECO:0000269|PubMed:11517327}. Nucleus, nucleolus {ECO:0000250|UniProtKB:Q96RS0}.	Tgs1	Q923W1	2
-0.29448	17.2386	-2.88892	0.0130556	0.0860181	-3.35667	RILP-like protein 1 (Rab-interacting lysosomal-like protein 1)	RIPL1_MOUSE	SUBCELLULAR LOCATION: Cytoplasm, cytosol {ECO:0000250}. Cell projection, cilium {ECO:0000269|PubMed:23264467}. Cytoplasm, cytoskeleton, microtubule organizing center, centrosome, centriole {ECO:0000269|PubMed:23264467}.	Rilpl1	Q9JJC6	7
-0.389076	16.4163	-2.88333	0.0131944	0.0867391	-3.3669	Enoyl-[acyl-carrier-protein] reductase, mitochondrial (EC 1.3.1.104) (2-enoyl thioester reductase) (Nuclear receptor-binding factor 1) (NRBF-1)	MECR_MOUSE	SUBCELLULAR LOCATION: Mitochondrion {ECO:0000250|UniProtKB:Q9BV79}.	Mecr	Q9DCS3	4
0.441649	14.6296	2.87951	0.0132903	0.0872295	-3.37391	Mitochondrial import receptor subunit TOM22 homolog (Translocase of outer membrane 22 kDa subunit homolog)	TOM22_MOUSE	SUBCELLULAR LOCATION: Mitochondrion outer membrane {ECO:0000250}; Single-pass membrane protein {ECO:0000250}.	Tomm22	Q9CPQ3	4
-0.241131	14.8615	-2.87827	0.0133215	0.0872945	-3.37618	Adenomatous polyposis coli protein (Protein APC) (mAPC)	APC_MOUSE	SUBCELLULAR LOCATION: Cell junction, adherens junction {ECO:0000250|UniProtKB:P25054}. Cytoplasm, cytoskeleton {ECO:0000250|UniProtKB:P25054}. Cell projection, lamellipodium {ECO:0000250|UniProtKB:P25054}. Cell projection, ruffle membrane {ECO:0000250|UniProtKB:P25054}. Cytoplasm {ECO:0000250|UniProtKB:P25054}. Cell membrane {ECO:0000250|UniProtKB:P25054}. Note=Associated with the microtubule net…	Apc	Q61315	13
-0.295808	15.866	-2.87706	0.013352	0.0873538	-3.37839	Endonuclease/exonuclease/phosphatase family domain-containing protein 1	EEPD1_MOUSE		Eepd1	Q3TGW2	3
-0.397748	16.8885	-2.87563	0.0133883	0.0874514	-3.38102	AMP deaminase 3 (EC 3.5.4.6) (AMP deaminase H-type) (AMP deaminase isoform E) (Heart-type AMPD)	AMPD3_MOUSE		Ampd3	O08739	20
-0.495917	16.2117	-2.87468	0.0134122	0.0874679	-3.38274	Cell division cycle 5-like protein (Cdc5-like protein)	CDC5L_MOUSE	SUBCELLULAR LOCATION: Nucleus {ECO:0000255|PROSITE-ProRule:PRU00625, ECO:0000269|PubMed:10570151}. Nucleus speckle {ECO:0000255|PROSITE-ProRule:PRU00625, ECO:0000269|PubMed:10570151}. Cytoplasm {ECO:0000269|PubMed:10570151}. Note=May shuttle between cytoplasm and nucleus. {ECO:0000269|PubMed:10570151}.	Cdc5l	Q6A068	4
0.310225	18.0432	2.87056	0.0135172	0.0880124	-3.39029	Serine protease HTRA1 (EC 3.4.21.-) (High-temperature requirement A serine peptidase 1) (Serine protease 11)	HTRA1_MOUSE	SUBCELLULAR LOCATION: Cell membrane {ECO:0000250|UniProtKB:Q92743}. Secreted {ECO:0000250|UniProtKB:Q92743}. Cytoplasm, cytosol {ECO:0000250|UniProtKB:Q92743}. Note=Predominantly secreted. Also found associated with the plasma membrane. {ECO:0000250|UniProtKB:Q92743}.	Htra1	Q9R118	2
-0.251795	16.7789	-2.86746	0.0135968	0.0881095	-3.39597	Protein phosphatase 1 regulatory subunit 12A (Myosin phosphatase-targeting subunit 1) (Myosin phosphatase target subunit 1)	MYPT1_MOUSE	SUBCELLULAR LOCATION: Cytoplasm {ECO:0000250|UniProtKB:O14974}. Note=Along actomyosin filaments and stress fibers. {ECO:0000250|UniProtKB:O14974}.	Ppp1r12a	Q9DBR7	24
0.314331	18.0002	2.86793	0.0135847	0.0881095	-3.39511	[Pyruvate dehydrogenase (acetyl-transferring)] kinase isozyme 2, mitochondrial (EC 2.7.11.2) (Pyruvate dehydrogenase kinase isoform 2) (PDH kinase 2)	PDK2_MOUSE	SUBCELLULAR LOCATION: Mitochondrion matrix {ECO:0000269|PubMed:21190881}.	Pdk2	Q9JK42	13
-0.308262	17.4721	-2.86815	0.013579	0.0881095	-3.3947	RNA-binding protein with multiple splicing (RBP-MS) (Heart and RRM expressed sequence) (Hermes)	RBPMS_MOUSE	SUBCELLULAR LOCATION: Nucleus {ECO:0000250|UniProtKB:Q93062}. Cytoplasm {ECO:0000250|UniProtKB:Q93062}. Cytoplasm, P-body {ECO:0000250|UniProtKB:Q93062}. Note=Translocates into cytoplasmic stress granules that probably correspond to P-bodies in response to oxidative stress. {ECO:0000250|UniProtKB:Q93062}.	Rbpms	Q9WVB0	3
0.503603	17.7168	2.86527	0.0136531	0.0883347	-3.39996	Acyl-coenzyme A thioesterase THEM4 (Acyl-CoA thioesterase THEM4) (EC 3.1.2.2) (Carboxyl-terminal modulator protein) (Thioesterase superfamily member 4)	THEM4_MOUSE	SUBCELLULAR LOCATION: Cell membrane {ECO:0000250|UniProtKB:Q5T1C6}. Cell projection, ruffle membrane {ECO:0000250|UniProtKB:Q5T1C6}. Cytoplasm {ECO:0000250|UniProtKB:Q5T1C6}. Mitochondrion {ECO:0000269|PubMed:19421406}. Mitochondrion inner membrane {ECO:0000250|UniProtKB:Q5T1C6}; Peripheral membrane protein {ECO:0000250|UniProtKB:Q5T1C6}. Mitochondrion intermembrane space {ECO:0000250|UniProtKB:Q…	Them4	Q3UUI3	3
-0.25594	16.3139	-2.86286	0.0137156	0.0883849	-3.40438	Protein TANC1 (Tetratricopeptide repeat, ankyrin repeat and coiled-coil domain-containing protein 1)	TANC1_MOUSE	SUBCELLULAR LOCATION: Cell junction, synapse, postsynaptic cell membrane, postsynaptic density {ECO:0000250}.	Tanc1	Q0VGY8	19
-0.308154	16.099	-2.86247	0.0137257	0.0883849	-3.40509	Formin-like protein 3	FMNL3_MOUSE	SUBCELLULAR LOCATION: Cytoplasm {ECO:0000250|UniProtKB:Q8IVF7}. Cell membrane {ECO:0000250|UniProtKB:Q8IVF7}; Lipid-anchor {ECO:0000255}. Note=Enriched in lamellipodia. {ECO:0000250|UniProtKB:Q8IVF7}.	Fmnl3	Q6ZPF4	12
0.396892	15.1171	2.86405	0.0136848	0.0883849	-3.4022	Coronin-7 (Crn7) (70 kDa WD repeat tumor rejection antigen homolog)	CORO7_MOUSE	SUBCELLULAR LOCATION: Golgi apparatus membrane {ECO:0000269|PubMed:15327992}. Golgi apparatus, trans-Golgi network {ECO:0000250}. Cytoplasmic vesicle {ECO:0000269|PubMed:15327992}. Cytoplasm, cytosol {ECO:0000269|PubMed:15327992}. Note=Predominantly cytosolic. Detected on vesicle-like cytoplasmic structures and on the cis-Golgi. Not associated with actin filaments.	Coro7	Q9D2V7	2
0.486997	17.0455	2.86142	0.013753	0.0884217	-3.40702	Mitochondrial fission process protein 1 (Mitochondrial 18 kDa protein) (MTP18)	MTFP1_MOUSE	SUBCELLULAR LOCATION: Mitochondrion inner membrane {ECO:0000305}; Multi-pass membrane protein {ECO:0000305}.	Mtfp1	Q9CRB8	5
-0.273953	17.4344	-2.85977	0.0137959	0.0885581	-3.41003	Ubiquitin recognition factor in ER-associated degradation protein 1 (Ubiquitin fusion degradation protein 1 homolog) (UB fusion protein 1)	UFD1_MOUSE	SUBCELLULAR LOCATION: Nucleus {ECO:0000250|UniProtKB:Q9ES53}. Cytoplasm, cytosol {ECO:0000250|UniProtKB:Q9ES53}.	Ufd1	P70362	2
-0.261152	17.2805	-2.8558	0.0138999	0.0888223	-3.41729	Sorting nexin-14	SNX14_MOUSE	SUBCELLULAR LOCATION: Lysosome membrane {ECO:0000250|UniProtKB:Q9Y5W7}; Multi-pass membrane protein {ECO:0000305}. Late endosome membrane {ECO:0000250|UniProtKB:Q9Y5W7}; Multi-pass membrane protein {ECO:0000305}. Cell projection, dendrite {ECO:0000269|PubMed:24859318}.	Snx14	Q8BHY8	12
0.313567	17.8179	2.85572	0.0139022	0.0888223	-3.41745	Dual specificity protein phosphatase 3 (EC 3.1.3.16) (EC 3.1.3.48) (T-DSP11) (Vaccinia H1-related phosphatase) (VHR)	DUS3_MOUSE	SUBCELLULAR LOCATION: Nucleus {ECO:0000269|PubMed:16845380}.	Dusp3	Q9D7X3	6
-0.275852	15.6599	-2.85733	0.0138598	0.0888223	-3.4145	Male-specific lethal 3 homolog (Male-specific lethal-3 homolog 1) (Male-specific lethal-3 protein-like 1) (MSL3-like 1)	MS3L1_MOUSE	SUBCELLULAR LOCATION: Nucleus {ECO:0000255|PROSITE-ProRule:PRU00972}.	Msl3	Q9WVG9	2
-0.910273	14.152	-2.85208	0.0139981	0.0889577	-3.42409	Fatty acid-binding protein, liver (14 kDa selenium-binding protein) (Fatty acid-binding protein 1) (Liver-type fatty acid-binding protein) (L-FABP)	FABPL_MOUSE	SUBCELLULAR LOCATION: Cytoplasm.	Fabp1	P12710	2
0.563704	16.4735	2.8508	0.0140322	0.0889577	-3.42645	Reactive oxygen species modulator 1 (ROS modulator 1) (Protein MGR2 homolog)	ROMO1_MOUSE	SUBCELLULAR LOCATION: Mitochondrion inner membrane {ECO:0000250}; Single-pass membrane protein {ECO:0000250}.	Romo1	P60603	2
-0.376087	15.7118	-2.85253	0.0139861	0.0889577	-3.42327	Cytosolic endo-beta-N-acetylglucosaminidase (ENGase) (EC 3.2.1.96)	ENASE_MOUSE	SUBCELLULAR LOCATION: Cytoplasm, cytosol {ECO:0000250}.	Engase	Q8BX80	8
-0.301524	16.2589	-2.85149	0.0140137	0.0889577	-3.42517	UV radiation resistance associated protein	UVRAG_MOUSE	SUBCELLULAR LOCATION: Late endosome {ECO:0000250|UniProtKB:Q9P2Y5}. Lysosome {ECO:0000250|UniProtKB:Q9P2Y5}. Early endosome {ECO:0000250|UniProtKB:Q9P2Y5}. Endoplasmic reticulum {ECO:0000250|UniProtKB:Q9P2Y5}. Midbody {ECO:0000250|UniProtKB:Q9P2Y5}. Chromosome, centromere {ECO:0000250|UniProtKB:Q9P2Y5}. Note=Colocalizes with RAB9-positive compartments involved in retrograde transport from late en…	Uvrag	Q8K245	2
-0.302648	16.5756	-2.85286	0.0139775	0.0889577	-3.42267	TGF-beta-activated kinase 1 and MAP3K7-binding protein 2 (Mitogen-activated protein kinase kinase kinase 7-interacting protein 2) (TAK1-binding protein 2) (TAB-2) (TGF-beta-activated kinase 1-binding protein 2)	TAB2_MOUSE	SUBCELLULAR LOCATION: Nucleus {ECO:0000269|PubMed:12150997}. Cytoplasm, cytosol {ECO:0000269|PubMed:12150997}. Note=Cytoplasmic when activated. Following IL1 stimulation, localized in the to cytosol.	Tab2	Q99K90	3
-0.27043	17.4045	-2.84808	0.0141044	0.0892768	-3.4314	Hexokinase-2 (EC 2.7.1.1) (Hexokinase type II) (HK II)	HXK2_MOUSE		Hk2	O08528	47
0.385274	16.7264	2.84597	0.0141609	0.0894958	-3.43527	Actin-related protein 2/3 complex subunit 2 (Arp2/3 complex 34 kDa subunit) (p34-ARC)	ARPC2_MOUSE	SUBCELLULAR LOCATION: Cytoplasm, cytoskeleton {ECO:0000250}. Cell projection {ECO:0000250}. Cell junction, synapse, synaptosome {ECO:0000269|PubMed:24153177}.	Arpc2	Q9CVB6	3
0.275555	16.0788	2.84299	0.014241	0.0897247	-3.44072	KICSTOR complex protein SZT2 (Seizure threshold 2 protein) (Transcript increased in glutamate resistance) (TIGR)	SZT2_MOUSE	SUBCELLULAR LOCATION: Lysosome membrane {ECO:0000250|UniProtKB:Q5T011}. Peroxisome {ECO:0000269|PubMed:20045724}. Note=Localization to lysosomes is amino acid-independent. {ECO:0000250|UniProtKB:Q5T011}.	Szt2	A2A9C3	16
-0.296512	17.9059	-2.84359	0.0142247	0.0897247	-3.43961	Long-chain-fatty-acid--CoA ligase 1 (EC 6.2.1.3) (Long-chain acyl-CoA synthetase 1) (LACS 1)	ACSL1_MOUSE	SUBCELLULAR LOCATION: Mitochondrion outer membrane {ECO:0000250}; Single-pass type III membrane protein {ECO:0000250}. Peroxisome membrane {ECO:0000250}; Single-pass type III membrane protein {ECO:0000250}. Microsome membrane {ECO:0000250}; Single-pass type III membrane protein {ECO:0000250}. Endoplasmic reticulum membrane {ECO:0000250}; Single-pass type III membrane protein {ECO:0000250}.	Acsl1	P41216	40
-0.415267	16.934	-2.83802	0.0143755	0.0900962	-3.4498	OTU domain-containing protein 4 (EC 3.4.19.12)	OTUD4_MOUSE	SUBCELLULAR LOCATION: Cytoplasm {ECO:0000250|UniProtKB:Q01804}. Nucleus {ECO:0000250|UniProtKB:Q01804}. Note=Primarily cytoplasmic. {ECO:0000250|UniProtKB:Q01804}.	Otud4	B2RRE7	13
0.250002	15.7889	2.83513	0.0144542	0.0900962	-3.45507	Caspase-12 (CASP-12) (EC 3.4.22.-)	CASPC_MOUSE		Casp12	O08736	3
-0.294574	17.9903	-2.83535	0.014448	0.0900962	-3.45466	T-complex protein 1 subunit eta (TCP-1-eta) (CCT-eta)	TCPH_MOUSE	SUBCELLULAR LOCATION: Cytoplasm.	Cct7	P80313	17
-0.270929	16.7646	-2.83631	0.0144219	0.0900962	-3.45291	Nuclear receptor corepressor 1 (N-CoR) (N-CoR1) (Retinoid X receptor-interacting protein 13) (RIP13)	NCOR1_MOUSE	SUBCELLULAR LOCATION: Nucleus.	Ncor1	Q60974	17
-0.229006	14.8869	-2.83602	0.0144297	0.0900962	-3.45344	Protein SMG8 (Protein smg-8 homolog)	SMG8_MOUSE		Smg8	Q8VE18	2
0.465422	18.5476	2.83627	0.0144229	0.0900962	-3.45298	Redox-regulatory protein FAM213A (Peroxiredoxin-like 2 activated in M-CSF stimulated monocytes) (Protein PAMM)	F213A_MOUSE	SUBCELLULAR LOCATION: Cytoplasm {ECO:0000250|UniProtKB:Q9BRX8}. Secreted {ECO:0000269|PubMed:26438880}. Note=Secreted from mature adipocytes but not from preadipocytes. {ECO:0000250|UniProtKB:Q9BRX8}.	Fam213a	Q9CYH2	5
0.511935	18.543	2.83972	0.0143291	0.0900962	-3.44668	Calcium-binding mitochondrial carrier protein Aralar2 (Citrin) (Mitochondrial aspartate glutamate carrier 2) (Solute carrier family 25 member 13)	CMC2_MOUSE	SUBCELLULAR LOCATION: Mitochondrion inner membrane {ECO:0000250|UniProtKB:Q9UJS0}; Multi-pass membrane protein {ECO:0000250|UniProtKB:Q9UJS0}.	Slc25a13	Q9QXX4	17
-0.311051	15.5948	-2.83197	0.0145407	0.0904977	-3.46084	Serine/threonine-protein phosphatase 2A 56 kDa regulatory subunit epsilon isoform (PP2A B subunit isoform B'-epsilon) (PP2A B subunit isoform B56-epsilon) (PP2A B subunit isoform PR61-epsilon) (PP2A B subunit isoform R5-epsilon)	2A5E_MOUSE	SUBCELLULAR LOCATION: Cytoplasm {ECO:0000250}.	Ppp2r5e	Q61151	4
0.241918	15.6842	2.83044	0.014583	0.0906227	-3.46364	Heterogeneous nuclear ribonucleoproteins A2/B1 (hnRNP A2/B1)	ROA2_MOUSE	SUBCELLULAR LOCATION: Nucleus, nucleoplasm {ECO:0000250|UniProtKB:P22626}. Cytoplasmic granule {ECO:0000250|UniProtKB:P22626}. Secreted, exosome {ECO:0000250|UniProtKB:P22626}. Note=Localized in cytoplasmic mRNP granules containing untranslated mRNAs. Component of ribonucleosomes. Not found in the nucleolus. Found in exosomes follwong sumoylation. {ECO:0000250|UniProtKB:P22626}.	Hnrnpa2b1	O88569	11
-0.441068	17.6587	-2.82555	0.0147184	0.091161	-3.47256	60S ribosomal protein L8	RL8_MOUSE	SUBCELLULAR LOCATION: Cytoplasm {ECO:0000250|UniProtKB:P62917}.	Rpl8	P62918	7
-0.263809	18.345	-2.8249	0.0147365	0.091161	-3.47375	40S ribosomal protein S12	RS12_MOUSE	SUBCELLULAR LOCATION: Cytoplasm.	Rps12	P63323	7
-0.289919	16.1188	-2.82562	0.0147163	0.091161	-3.47242	AP-4 complex subunit epsilon-1 (AP-4 adaptor complex subunit epsilon) (Adaptor-related protein complex 4 subunit epsilon-1) (Epsilon subunit of AP-4) (Epsilon-adaptin)	AP4E1_MOUSE	SUBCELLULAR LOCATION: Golgi apparatus, trans-Golgi network membrane {ECO:0000250|UniProtKB:Q9UPM8}; Peripheral membrane protein {ECO:0000250|UniProtKB:Q9UPM8}.	Ap4e1	Q80V94	6
-0.230045	16.5217	-2.82055	0.0148582	0.0915318	-3.48169	Myeloid differentiation primary response protein MyD88	MYD88_MOUSE	SUBCELLULAR LOCATION: Cytoplasm {ECO:0000269|PubMed:17018642}. Nucleus {ECO:0000250|UniProtKB:Q99836}.	Myd88	P22366	2
-0.396128	16.4591	-2.82035	0.0148636	0.0915318	-3.48204	Thioredoxin reductase 3 (EC 1.8.1.9) (Thioredoxin and glutathione reductase) (Thioredoxin reductase TR2)	TRXR3_MOUSE	SUBCELLULAR LOCATION: Cytoplasm {ECO:0000269|PubMed:11259642, ECO:0000269|PubMed:15901730}. Nucleus {ECO:0000269|PubMed:11259642, ECO:0000269|PubMed:15901730}. Microsome {ECO:0000269|PubMed:11259642, ECO:0000269|PubMed:15901730}. Endoplasmic reticulum. Note=Detected in cytoplasm and nucleus in late spermatids. {ECO:0000269|PubMed:11259642, ECO:0000269|PubMed:15901730}.	Txnrd3	Q99MD6	9
-0.32062	15.9991	-2.82119	0.0148402	0.0915318	-3.48051	Proteasome subunit alpha type-1 (EC 3.4.25.1) (Macropain subunit C2) (Multicatalytic endopeptidase complex subunit C2) (Proteasome component C2) (Proteasome nu chain)	PSA1_MOUSE	SUBCELLULAR LOCATION: Cytoplasm {ECO:0000250|UniProtKB:P25786}. Nucleus {ECO:0000250|UniProtKB:P25786}.	Psma1	Q9R1P4	6
0.440737	16.0472	2.81355	0.0150558	0.0917485	-3.49444	Sulfotransferase 1A1 (ST1A1) (EC 2.8.2.1) (Aryl sulfotransferase) (Phenol sulfotransferase) (Phenol/aryl sulfotransferase) (mSTp1) (ST1A4) (Sulfokinase)	ST1A1_MOUSE	SUBCELLULAR LOCATION: Cytoplasm {ECO:0000250}.	Sult1a1	P52840	4
-0.271793	17.093	-2.81393	0.0150451	0.0917485	-3.49375	Dihydroxyacetone phosphate acyltransferase (DAP-AT) (DHAP-AT) (EC 2.3.1.42) (Acyl-CoA:dihydroxyacetonephosphateacyltransferase) (Glycerone-phosphate O-acyltransferase)	GNPAT_MOUSE	SUBCELLULAR LOCATION: Peroxisome membrane {ECO:0000250}; Peripheral membrane protein {ECO:0000250}; Matrix side {ECO:0000250}. Note=Exclusively localized to the lumenal side of the peroxisomal membrane. {ECO:0000250}.	Gnpat	P98192	26
0.492415	18.0867	2.81541	0.0150032	0.0917485	-3.49106	ATP synthase subunit e, mitochondrial (ATPase subunit e)	ATP5I_MOUSE	SUBCELLULAR LOCATION: Mitochondrion. Mitochondrion inner membrane.	Atp5i	Q06185	4
-0.302164	17.1007	-2.81744	0.0149457	0.0917485	-3.48735	Scaffold attachment factor B2 (SAF-B2)	SAFB2_MOUSE	SUBCELLULAR LOCATION: Cytoplasm {ECO:0000250}. Nucleus {ECO:0000250}.	Safb2	Q80YR5	8
-0.463815	15.8174	-2.81456	0.0150271	0.0917485	-3.4926	Zinc finger protein 592 (Zfp-592)	ZN592_MOUSE	SUBCELLULAR LOCATION: Nucleus {ECO:0000305}.	Znf592	Q8BHZ4	4
-0.348578	16.5775	-2.81622	0.0149801	0.0917485	-3.48957	MAPK regulated corepressor interacting protein 2 (Protein FAM195A)	MCRI2_MOUSE	SUBCELLULAR LOCATION: Cytoplasm, Stress granule {ECO:0000250|UniProtKB:Q9BUT9}. Nucleus {ECO:0000250|UniProtKB:Q9BUT9}. Note=Upon cellular stress, relocalizes to stress granules. {ECO:0000250|UniProtKB:Q9BUT9}.	Mcrip2	Q9CQB2	2
-0.272859	17.0731	-2.81371	0.0150515	0.0917485	-3.49416	Glycogen [starch] synthase, muscle (EC 2.4.1.11)	GYS1_MOUSE		Gys1	Q9Z1E4	11
-0.287298	16.6283	-2.811	0.0151286	0.0920547	-3.49909	Serine/threonine-protein phosphatase PP1-beta catalytic subunit (PP-1B) (EC 3.1.3.16) (EC 3.1.3.53)	PP1B_MOUSE	SUBCELLULAR LOCATION: Cytoplasm {ECO:0000250|UniProtKB:P62140}. Nucleus {ECO:0000250|UniProtKB:P62140}. Nucleus, nucleoplasm {ECO:0000250|UniProtKB:P62140}. Nucleus, nucleolus {ECO:0000250|UniProtKB:P62140}. Note=Highly mobile in cells and can be relocalized through interaction with targeting subunits. In the presence of PPP1R8 relocalizes from the nucleus to nuclear speckles. {ECO:0000250|UniPro…	Ppp1cb	P62141	5
-0.347137	15.839	-2.80854	0.015199	0.0923458	-3.50357	Procollagen galactosyltransferase 1 (EC 2.4.1.50) (Collagen beta(1-O)galactosyltransferase 1) (Glycosyltransferase 25 family member 1) (Hydroxylysine galactosyltransferase 1)	GT251_MOUSE	SUBCELLULAR LOCATION: Endoplasmic reticulum lumen {ECO:0000255|PROSITE-ProRule:PRU10138}. Note=Colocalized with PLOD3 and mannose binding lectin. {ECO:0000250|UniProtKB:Q8NBJ5}.	Colgalt1	Q8K297	2
0.300169	17.9048	2.8024	0.0153765	0.0931603	-3.51477	Solute carrier family 2, facilitated glucose transporter member 4 (GT2) (Glucose transporter type 4, insulin-responsive) (GLUT-4)	GTR4_MOUSE	SUBCELLULAR LOCATION: Cell membrane {ECO:0000269|PubMed:21907143}; Multi-pass membrane protein {ECO:0000269|PubMed:21907143}. Endomembrane system {ECO:0000250}; Multi-pass membrane protein {ECO:0000250}. Cytoplasm, perinuclear region {ECO:0000250}. Note=Localizes primarily to the perinuclear region, undergoing continued recycling to the plasma membrane where it is rapidly reinternalized. The dile…	Slc2a4	P14142	8
-0.317262	17.7144	-2.80078	0.0154237	0.0931603	-3.51772	Tripartite motif-containing protein 72 (Mitsugumin-53) (Mg53)	TRI72_MOUSE	SUBCELLULAR LOCATION: Cell membrane, sarcolemma. Cytoplasmic vesicle membrane. Note=Tethered to plasma membrane and cytoplasmic vesicles via its interaction with phosphatidylserine.	Trim72	Q1XH17	26
-0.284016	15.7521	-2.80055	0.0154302	0.0931603	-3.51813	2-aminoethanethiol dioxygenase (EC 1.13.11.19) (Cysteamine dioxygenase)	AEDO_MOUSE		Ado	Q6PDY2	3
-0.426701	15.8571	-2.79967	0.0154559	0.0931603	-3.51973	Myelin expression factor 2 (MEF-2) (MyEF-2)	MYEF2_MOUSE	SUBCELLULAR LOCATION: Nucleus.	Myef2	Q8C854	3
-0.290501	16.1245	-2.8019	0.0153911	0.0931603	-3.51568	Nucleoporin SEH1 (GATOR complex protein SEH1) (Nup107-160 subcomplex subunit SEH1)	SEH1_MOUSE	SUBCELLULAR LOCATION: Chromosome, centromere, kinetochore {ECO:0000250|UniProtKB:Q96EE3}. Nucleus, nuclear pore complex {ECO:0000250|UniProtKB:Q96EE3}. Lysosome membrane {ECO:0000250|UniProtKB:Q96EE3}.	Seh1l	Q8R2U0	9
-0.289631	17.8361	-2.7992	0.0154698	0.0931603	-3.5206	Fructosamine-3-kinase (EC 2.7.1.-)	FN3K_MOUSE		Fn3k	Q9ER35	13
-0.345089	16.6652	-2.79817	0.0154999	0.0932045	-3.52247	Ubiquitin carboxyl-terminal hydrolase 28 (EC 3.4.19.12) (Deubiquitinating enzyme 28) (Ubiquitin thioesterase 28) (Ubiquitin-specific-processing protease 28)	UBP28_MOUSE	SUBCELLULAR LOCATION: Nucleus, nucleoplasm {ECO:0000250}.	Usp28	Q5I043	11
0.846474	16.7235	2.7971	0.0155311	0.0932549	-3.52441	Collagen alpha-3(IV) chain [Cleaved into: Tumstatin]	CO4A3_MOUSE	SUBCELLULAR LOCATION: Secreted, extracellular space, extracellular matrix, basement membrane {ECO:0000255|PROSITE-ProRule:PRU00736, ECO:0000269|PubMed:7962065}. Note=Colocalizes with COL4A4 and COL4A5 in GBM, tubular basement membrane (TBM) and synaptic basal lamina (BL). {ECO:0000250|UniProtKB:Q01955, ECO:0000269|PubMed:7962065}.	Col4a3	Q9QZS0	5
0.434357	17.9738	2.79491	0.0155956	0.093505	-3.52841	Phospholipase B-like 1 (EC 3.1.1.-) (LAMA-like protein 1) (Lamina ancestor homolog 1) (Phospholipase B domain-containing protein 1) [Cleaved into: Phospholipase B-like 1 chain A; Phospholipase B-like 1 chain B; Phospholipase B-like 1 chain C]	PLBL1_MOUSE	SUBCELLULAR LOCATION: Lysosome {ECO:0000250}.	Plbd1	Q8VCI0	2
0.311197	17.282	2.79393	0.0156244	0.0935406	-3.53019	Inter-alpha-trypsin inhibitor heavy chain H1 (ITI heavy chain H1) (ITI-HC1) (Inter-alpha-inhibitor heavy chain 1)	ITIH1_MOUSE	SUBCELLULAR LOCATION: Secreted.	Itih1	Q61702	18
-0.271583	17.403	-2.79021	0.0157347	0.0940632	-3.53696	Vacuolar protein sorting-associated protein 13C	VP13C_MOUSE	SUBCELLULAR LOCATION: Mitochondrion outer membrane {ECO:0000250|UniProtKB:Q709C8}.	Vps13c	Q8BX70	78
0.245301	16.3166	2.7881	0.0157975	0.0943009	-3.5408	WD repeat-containing protein 1 (Actin-interacting protein 1) (AIP1)	WDR1_MOUSE	SUBCELLULAR LOCATION: Cytoplasm, cytoskeleton {ECO:0000250|UniProtKB:Q5RKI0}. Cell projection, podosome {ECO:0000250|UniProtKB:O75083}.	Wdr1	O88342	5
-0.376558	18.2747	-2.78273	0.0159585	0.0950411	-3.55057	RNA-binding protein 25 (RNA-binding motif protein 25)	RBM25_MOUSE	SUBCELLULAR LOCATION: Nucleus speckle {ECO:0000255|PROSITE-ProRule:PRU00627}. Cytoplasm {ECO:0000250}. Note=Colocalizes predominantly, with SFRS2 and LUC7L3 splicing factors, in nuclear speckles. Cytoplasmic localization is faint (By similarity). {ECO:0000250}.	Rbm25	B2RY56	8
-0.257312	16.1095	-2.77857	0.0160842	0.0950411	-3.55813	Complement component C1q receptor (C1q/MBL/SPA receptor) (C1qR(p)) (C1qRp) (Cell surface antigen AA4) (Complement component 1 q subcomponent receptor 1) (Lymphocyte antigen 68) (Ly-68) (CD antigen CD93)	C1QR1_MOUSE	SUBCELLULAR LOCATION: Membrane; Single-pass type I membrane protein.	Cd93	O89103	2
0.35726	17.8744	2.77899	0.0160715	0.0950411	-3.55737	Cytochrome c oxidase subunit 6B1 (Cytochrome c oxidase subunit VIb isoform 1) (COX VIb-1)	CX6B1_MOUSE	SUBCELLULAR LOCATION: Mitochondrion intermembrane space {ECO:0000250}.	Cox6b1	P56391	6
-0.268972	16.7516	-2.77858	0.0160839	0.0950411	-3.55811	Striatin-4 (Zinedin)	STRN4_MOUSE	SUBCELLULAR LOCATION: Cytoplasm. Membrane; Peripheral membrane protein. Cell projection, dendritic spine {ECO:0000250}. Note=CTTNBP2-binding may regulate dendritic spine distribution. {ECO:0000250}.	Strn4	P58404	11
-0.359627	16.7213	-2.78136	0.0159998	0.0950411	-3.55306	Protein SCAF8 (RNA-binding motif protein 16) (SR-related and CTD-associated factor 8)	SCAF8_MOUSE	SUBCELLULAR LOCATION: Nucleus {ECO:0000269|PubMed:9528809}. Nucleus matrix {ECO:0000269|PubMed:9528809}. Note=Detected in granular nuclear foci which correspond to sites of active transcription.	Scaf8	Q6DID3	3
-0.349414	15.2251	-2.78219	0.0159747	0.0950411	-3.55155	TBC1 domain family member 10B (Protein wz3-85)	TB10B_MOUSE	SUBCELLULAR LOCATION: Cytoplasm {ECO:0000250}.	Tbc1d10b	Q8BHL3	3
0.295972	16.834	2.78058	0.0160234	0.0950411	-3.55448	Stomatin-like protein 2, mitochondrial (SLP-2) (mslp2)	STML2_MOUSE	SUBCELLULAR LOCATION: Cell membrane {ECO:0000269|PubMed:22623988}; Peripheral membrane protein {ECO:0000250|UniProtKB:Q9UJZ1}. Mitochondrion {ECO:0000269|PubMed:22623988}. Mitochondrion inner membrane {ECO:0000250|UniProtKB:Q9UJZ1}; Lipid-anchor {ECO:0000250|UniProtKB:Q9UJZ1}. Mitochondrion intermembrane space {ECO:0000250|UniProtKB:Q9UJZ1}. Membrane raft {ECO:0000250|UniProtKB:Q9UJZ1}. Cytoplasm…	Stoml2	Q99JB2	5
0.394441	16.8372	2.77693	0.016134	0.0951978	-3.56111	Ras-related protein Rab-11B	RB11B_MOUSE	SUBCELLULAR LOCATION: Recycling endosome membrane {ECO:0000305|PubMed:10942597}; Lipid-anchor {ECO:0000305|PubMed:10942597}; Cytoplasmic side {ECO:0000305|PubMed:10942597}. Cytoplasmic vesicle, secretory vesicle, synaptic vesicle membrane {ECO:0000250}; Lipid-anchor {ECO:0000250}; Cytoplasmic side {ECO:0000250}. Cytoplasmic vesicle, phagosome membrane {ECO:0000250}; Lipid-anchor {ECO:0000250}; Cy…	Rab11b	P46638	5
-0.443779	16.4343	-2.77528	0.0161844	0.0953574	-3.56411	Protein IMPACT (Imprinted and ancient gene protein)	IMPCT_MOUSE	SUBCELLULAR LOCATION: Cytoplasm {ECO:0000305|PubMed:23447528}.	Impact	O55091	2
-0.302391	17.7116	-2.77171	0.0162938	0.0957261	-3.5706	Uveal autoantigen with coiled-coil domains and ankyrin repeats (Nuclear membrane-binding protein) (Nucling)	UACA_MOUSE	SUBCELLULAR LOCATION: Nucleus {ECO:0000269|PubMed:12761289}. Cytoplasm {ECO:0000269|PubMed:12761289}. Cytoplasm, cytoskeleton {ECO:0000269|PubMed:12761289}. Note=Expressed diffusely in cytoplasm.	Uaca	Q8CGB3	38
-0.293132	17.3103	-2.77192	0.0162875	0.0957261	-3.57023	Proline-rich AKT1 substrate 1 (Proline-rich AKT substrate)	AKTS1_MOUSE	SUBCELLULAR LOCATION: Cytoplasm, cytosol {ECO:0000269|PubMed:14973226}. Note=Found in the cytosolic fraction of the brain. Colocalizes with cortical neurons following ischemic/reperfusion injury.	Akt1s1	Q9D1F4	2
-0.332101	16.6256	-2.77057	0.0163291	0.095796	-3.57268	Putative transferase CAF17 homolog, mitochondrial (EC 2.1.-.-) (Iron-sulfur cluster assembly factor homolog)	CAF17_MOUSE	SUBCELLULAR LOCATION: Mitochondrion {ECO:0000250}.	Iba57	Q8CAK1	6
0.281015	17.8063	2.76972	0.0163554	0.0958124	-3.57423	Iron-sulfur protein NUBPL (Nucleotide-binding protein-like)	NUBPL_MOUSE	SUBCELLULAR LOCATION: Mitochondrion {ECO:0000250}.	Nubpl	Q9CWD8	11
-0.264755	15.6898	-2.76768	0.0164183	0.0960114	-3.57792	Protein SOGA1 (SOGA family member 1) (Suppressor of glucose by autophagy) (Suppressor of glucose, autophagy-associated protein 1) [Cleaved into: N-terminal form; C-terminal 80 kDa form (80-kDa SOGA fragment)]	SOGA1_MOUSE	SUBCELLULAR LOCATION: C-terminal 80 kDa form: Secreted. Note=Secreted in primary hepatocyte-conditioned media.	Soga1	E1U8D0	4
-0.323903	17.5288	-2.7671	0.0164363	0.0960114	-3.57898	Isobutyryl-CoA dehydrogenase, mitochondrial (EC 1.3.99.-) (Acyl-CoA dehydrogenase family member 8) (ACAD-8)	ACAD8_MOUSE	SUBCELLULAR LOCATION: Mitochondrion {ECO:0000250}.	Acad8	Q9D7B6	23
-0.318461	17.4937	-2.76457	0.0165149	0.0961453	-3.58357	Constitutive coactivator of PPAR-gamma-like protein 1 (Oxidative stress-associated Src activator) (Protein FAM120A)	F120A_MOUSE	SUBCELLULAR LOCATION: Cytoplasm {ECO:0000250}. Cell membrane {ECO:0000250}; Peripheral membrane protein {ECO:0000250}; Cytoplasmic side {ECO:0000250}. Note=Translocates to plasma membrane upon ultraviolet exposure. {ECO:0000250}.	FAM120A	Q6A0A9	15
-0.266678	17.4121	-2.7641	0.0165298	0.0961453	-3.58444	Protein RCC2	RCC2_MOUSE	SUBCELLULAR LOCATION: Nucleus, nucleolus {ECO:0000250}. Chromosome, centromere {ECO:0000250}. Cytoplasm, cytoskeleton, spindle {ECO:0000250}. Note=Appears in the nucleus at G2, then concentrates at the inner centromere region of chromosomes during prophase. Redistributes to the midzone of the mitotic spindle during anaphase. Here, the protein covers the entire equatorial diameter from cortex to c…	Rcc2	Q8BK67	3
-0.221225	17.7611	-2.76482	0.0165071	0.0961453	-3.58312	Succinate--CoA ligase [ADP-forming] subunit beta, mitochondrial (EC 6.2.1.5) (ATP-specific succinyl-CoA synthetase subunit beta) (A-SCS) (Succinyl-CoA synthetase beta-A chain) (SCS-betaA)	SUCB1_MOUSE	SUBCELLULAR LOCATION: Mitochondrion {ECO:0000255|HAMAP-Rule:MF_03220}.	Sucla2	Q9Z2I9	33
-0.255052	16.0132	-2.76279	0.0165705	0.0962457	-3.58681	Tether containing UBX domain for GLUT4 (Alveolar soft part sarcoma chromosomal region candidate gene 1 protein homolog)	ASPC1_MOUSE	SUBCELLULAR LOCATION: Endomembrane system {ECO:0000269|PubMed:14562105}; Peripheral membrane protein {ECO:0000269|PubMed:14562105}. Endoplasmic reticulum-Golgi intermediate compartment membrane {ECO:0000250|UniProtKB:Q9BZE9}; Peripheral membrane protein. Cytoplasm {ECO:0000250}. Nucleus {ECO:0000250}.	Aspscr1	Q8VBT9	4
-0.365776	16.2695	-2.76026	0.0166497	0.0965684	-3.5914	Transformation/transcription domain-associated protein (Tra1 homolog)	TRRAP_MOUSE	SUBCELLULAR LOCATION: Nucleus {ECO:0000250}.	Trrap	Q80YV3	8
-0.274283	15.845	-2.75772	0.0167297	0.096895	-3.59601	E3 ubiquitin-protein ligase TRIM41 (EC 2.3.2.27) (RING-type E3 ubiquitin transferase TRIM41) (Tripartite motif-containing protein 41)	TRI41_MOUSE	SUBCELLULAR LOCATION: Cytoplasm {ECO:0000250|UniProtKB:Q8WV44}. Nucleus {ECO:0000250|UniProtKB:Q8WV44}.	Trim41	Q5NCC3	3
-0.298739	16.331	-2.75401	0.0168473	0.097438	-3.60275	Translation initiation factor IF-3, mitochondrial (IF-3(Mt)) (IF-3Mt) (IF3(mt)) (IF3mt)	IF3M_MOUSE	SUBCELLULAR LOCATION: Mitochondrion {ECO:0000305}.	Mtif3	Q9CZD5	2
0.414873	18.0109	2.75035	0.0169639	0.0979737	-3.60938	Versican core protein (Chondroitin sulfate proteoglycan core protein 2) (Chondroitin sulfate proteoglycan 2) (Large fibroblast proteoglycan) (PG-M)	CSPG2_MOUSE	SUBCELLULAR LOCATION: Secreted, extracellular space, extracellular matrix.	Vcan	Q62059	8
0.450999	14.861	2.74721	0.0170648	0.0984174	-3.61508	Arginine and glutamate-rich protein 1	ARGL1_MOUSE		Arglu1	Q3UL36	2
-0.532223	17.6736	-2.74607	0.0171015	0.0984904	-3.61715	Poly [ADP-ribose] polymerase 1 (PARP-1) (EC 2.4.2.30) (ADP-ribosyltransferase diphtheria toxin-like 1) (ARTD1) (NAD(+) ADP-ribosyltransferase 1) (ADPRT 1) (Poly[ADP-ribose] synthase 1) (msPARP)	PARP1_MOUSE	SUBCELLULAR LOCATION: Nucleus {ECO:0000250|UniProtKB:P09874}. Nucleus, nucleolus {ECO:0000250|UniProtKB:P09874}. Note=Localizes at sites of DNA damage. {ECO:0000250|UniProtKB:P09874}.	Parp1	P11103	15
0.689468	14.7325	2.74515	0.0171311	0.0985219	-3.61881	Vitamin D-binding protein (DBP) (VDB) (Gc-globulin) (Group-specific component)	VTDB_MOUSE	SUBCELLULAR LOCATION: Secreted {ECO:0000269|PubMed:10052453}.	Gc	P21614	2
-0.399457	15.8957	-2.74171	0.0172428	0.0988878	-3.62506	Alpha-catulin (Alpha-catenin-related protein) (ACRP) (Catenin alpha-like protein 1)	CTNL1_MOUSE	SUBCELLULAR LOCATION: Cytoplasm, cytoskeleton {ECO:0000250}. Cell membrane {ECO:0000250}; Peripheral membrane protein {ECO:0000250}.	Ctnnal1	O88327	6
0.58027	18.0882	2.7417	0.0172431	0.0988878	-3.62508	Nucleoside diphosphate kinase B (NDK B) (NDP kinase B) (EC 2.7.4.6) (Histidine protein kinase NDKB) (EC 2.7.13.3) (P18) (nm23-M2)	NDKB_MOUSE	SUBCELLULAR LOCATION: Cytoplasm {ECO:0000250|UniProtKB:P22392}. Nucleus {ECO:0000250|UniProtKB:P22392}. Cell projection, lamellipodium {ECO:0000250|UniProtKB:P22392}. Cell projection, ruffle {ECO:0000250|UniProtKB:P22392}. Note=Colocalizes with ITGB1 and ITGB1BP1 at the edge or peripheral ruffles and lamellipodia during the early stages of cell spreading on fibronectin or collagen but not on vitr…	Nme2	Q01768	6
0.378447	16.0169	2.74087	0.0172699	0.0989029	-3.62657	Angiopoietin-1 (ANG-1)	ANGP1_MOUSE	SUBCELLULAR LOCATION: Secreted.	Angpt1	O08538	3
0.387306	17.7113	2.73941	0.0173177	0.0990377	-3.62922	NADH-ubiquinone oxidoreductase 75 kDa subunit, mitochondrial (EC 1.6.5.3) (EC 1.6.99.3) (Complex I-75kD) (CI-75kD)	NDUS1_MOUSE	SUBCELLULAR LOCATION: Mitochondrion inner membrane {ECO:0000250}. Note=Matrix and cytoplasmic side of the mitochondrial inner membrane. {ECO:0000250}.	Ndufs1	Q91VD9	32
-0.26192	17.7323	-2.73796	0.017365	0.0991698	-3.63185	Dynamin-1-like protein (EC 3.6.5.5) (Dynamin family member proline-rich carboxyl-terminal domain less) (Dymple) (Dynamin-related protein 1)	DNM1L_MOUSE	SUBCELLULAR LOCATION: Cytoplasm, cytosol. Golgi apparatus {ECO:0000250}. Endomembrane system; Peripheral membrane protein. Mitochondrion outer membrane; Peripheral membrane protein. Peroxisome {ECO:0000250}. Membrane, clathrin-coated pit {ECO:0000250}. Cytoplasmic vesicle, secretory vesicle, synaptic vesicle membrane {ECO:0000250}. Note=Mainly cytosolic. Translocated to the mitochondrial membrane…	Dnm1l	Q8K1M6	40
1.66662	17.2075	2.73433	0.0174843	0.0997116	-3.63843	NAD(P) transhydrogenase, mitochondrial (EC 1.6.1.2) (Nicotinamide nucleotide transhydrogenase) (Pyridine nucleotide transhydrogenase)	NNTM_MOUSE	SUBCELLULAR LOCATION: Mitochondrion inner membrane {ECO:0000305}; Multi-pass membrane protein {ECO:0000305}; Matrix side {ECO:0000305}.	Nnt	Q61941	30
-0.266174	18.1769	-2.73286	0.0175329	0.0997887	-3.64109	Homeobox protein Nkx-2.5 (Cardiac-specific homeobox) (Homeobox protein CSX) (Homeobox protein NK-2 homolog E)	NKX25_MOUSE	SUBCELLULAR LOCATION: Nucleus {ECO:0000305}.	Nkx2-5	P42582	3
-0.312378	16.1259	-2.73244	0.0175466	0.0997887	-3.64184	Alpha-taxilin	TXLNA_MOUSE		Txlna	Q6PAM1	9
-0.247622	16.6209	-2.72984	0.0176329	0.0999003	-3.64656	CXXC-type zinc finger protein 1 (CpG-binding protein) (PHD finger and CXXC domain-containing protein 1)	CXXC1_MOUSE	SUBCELLULAR LOCATION: Nucleus {ECO:0000250}.	Cxxc1	Q9CWW7	3
-0.257613	15.5985	-2.73006	0.0176257	0.0999003	-3.64617	E3 ubiquitin-protein ligase RNF25 (EC 2.3.2.27) (RING finger protein 25) (RING finger protein AO7) (RING-type E3 ubiquitin transferase RNF25)	RNF25_MOUSE		Rnf25	Q9QZR0	2
-0.354932	15.9203	-2.72964	0.0176395	0.0999003	-3.64692	CAP-Gly domain-containing linker protein 2 (Cytoplasmic linker protein 115) (CLIP-115) (Cytoplasmic linker protein 2)	CLIP2_MOUSE	SUBCELLULAR LOCATION: Cytoplasm {ECO:0000250|UniProtKB:O55156}. Cytoplasm, cytoskeleton {ECO:0000269|PubMed:16954346}. Note=Localizes preferentially to the ends of tyrosinated microtubules. {ECO:0000269|PubMed:16954346}.	Clip2	Q9Z0H8	2
-0.368473	17.1392	-2.72708	0.0177249	0.0999682	-3.65156	Nuclear factor 1 B-type (NF1-B) (Nuclear factor 1/B) (CCAAT-box-binding transcription factor) (CTF) (Nuclear factor I/B) (NF-I/B) (NFI-B) (TGGCA-binding protein)	NFIB_MOUSE	SUBCELLULAR LOCATION: Nucleus.	Nfib	P97863	4
-0.307428	16.4478	-2.72728	0.0177181	0.0999682	-3.65119	Disks large homolog 1 (Embryo-dlg/synapse-associated protein 97) (E-dlg/SAP97) (Synapse-associated protein 97) (SAP-97) (SAP97)	DLG1_MOUSE	SUBCELLULAR LOCATION: Membrane {ECO:0000250|UniProtKB:Q62696}; Peripheral membrane protein {ECO:0000250|UniProtKB:Q12959}. Basolateral cell membrane {ECO:0000250|UniProtKB:Q62696}. Endoplasmic reticulum membrane {ECO:0000250|UniProtKB:Q62696}. Cell junction, synapse, postsynaptic cell membrane, postsynaptic density {ECO:0000250|UniProtKB:Q62696}. Cell junction, synapse {ECO:0000250|UniProtKB:Q626…	Dlg1	Q811D0	14
0.415413	17.4597	2.72735	0.017716	0.0999682	-3.65108	NADH dehydrogenase [ubiquinone] iron-sulfur protein 2, mitochondrial (EC 1.6.5.3) (EC 1.6.99.3) (Complex I-49kD) (CI-49kD) (NADH-ubiquinone oxidoreductase 49 kDa subunit)	NDUS2_MOUSE	SUBCELLULAR LOCATION: Mitochondrion inner membrane {ECO:0000250|UniProtKB:O75306}; Peripheral membrane protein {ECO:0000250|UniProtKB:O75306}; Matrix side {ECO:0000250|UniProtKB:O75306}.	Ndufs2	Q91WD5	13
-0.328896	16.0296	-2.72385	0.0178332	0.100303	-3.65741	E3 ubiquitin-protein ligase CBL (EC 2.3.2.27) (Casitas B-lineage lymphoma proto-oncogene) (Proto-oncogene c-Cbl) (RING-type E3 ubiquitin transferase CBL) (Signal transduction protein CBL)	CBL_MOUSE	SUBCELLULAR LOCATION: Cytoplasm. Cell membrane {ECO:0000250}. Note=Colocalizes with FGFR2 in lipid rafts at the cell membrane. {ECO:0000250}.	Cbl	P22682	3
-0.233895	17.7217	-2.72405	0.0178264	0.100303	-3.65704	Dual specificity mitogen-activated protein kinase kinase 6 (MAP kinase kinase 6) (MAPKK 6) (EC 2.7.12.2) (MAPK/ERK kinase 6) (MEK 6) (SAPKK3)	MP2K6_MOUSE	SUBCELLULAR LOCATION: Nucleus {ECO:0000250}. Cytoplasm {ECO:0000250}. Cytoplasm, cytoskeleton {ECO:0000250}. Note=Binds to microtubules. {ECO:0000250}.	Map2k6	P70236	2
-0.510039	16.7623	-2.72037	0.0179504	0.100823	-3.6637	cGMP-dependent 3',5'-cyclic phosphodiesterase (EC 3.1.4.17) (Cyclic GMP-stimulated phosphodiesterase) (CGS-PDE) (cGSPDE)	PDE2A_MOUSE	SUBCELLULAR LOCATION: Isoform PDE2A1: Cytoplasm {ECO:0000250|UniProtKB:O00408}.; SUBCELLULAR LOCATION: Isoform PDE2A2: Mitochondrion matrix {ECO:0000269|PubMed:21724846}. Mitochondrion inner membrane {ECO:0000250|UniProtKB:O00408}. Mitochondrion outer membrane {ECO:0000250|UniProtKB:O00408}.; SUBCELLULAR LOCATION: Isoform PDE2A3: Cell membrane {ECO:0000250|UniProtKB:O00408}; Lipid-anchor {ECO:000…	Pde2a	Q922S4	3
-0.369852	16.8652	-2.71633	0.0180876	0.101454	-3.67101	SWI/SNF-related matrix-associated actin-dependent regulator of chromatin subfamily D member 3 (60 kDa BRG-1/Brm-associated factor subunit C) (BRG1-associated factor 60C) (BAF60C) (mBAF60c)	SMRD3_MOUSE	SUBCELLULAR LOCATION: Nucleus {ECO:0000250|UniProtKB:Q6STE5}.	Smarcd3	Q6P9Z1	5
0.448765	15.658	2.71543	0.0181183	0.101487	-3.67264	Guanine nucleotide-binding protein G(I)/G(S)/G(T) subunit beta-1 (Transducin beta chain 1)	GBB1_MOUSE		Gnb1	P62874	3
-0.44015	16.3172	-2.71382	0.0181733	0.101533	-3.67555	Hemicentin-2	HMCN2_MOUSE	SUBCELLULAR LOCATION: Secreted, extracellular space, extracellular matrix {ECO:0000269|PubMed:17015624}. Cleavage furrow {ECO:0000269|PubMed:21215633}. Note=The antibody used in PubMed:17015624 and PubMed:21215633 to determine subcellular location does not distinguish between HMCN1 and HMCN2. {ECO:0000269|PubMed:17015624, ECO:0000269|PubMed:21215633}.	Hmcn2	A2AJ76	16
-0.220444	16.5933	-2.71374	0.0181761	0.101533	-3.6757	Armadillo repeat protein deleted in velo-cardio-facial syndrome homolog	ARVC_MOUSE		Arvcf	P98203	30
0.423054	17.1945	2.71287	0.018206	0.101561	-3.67727	Lipoamide acyltransferase component of branched-chain alpha-keto acid dehydrogenase complex, mitochondrial (EC 2.3.1.168) (Branched-chain alpha-keto acid dehydrogenase complex component E2) (BCKAD-E2) (BCKADE2) (Dihydrolipoamide acetyltransferase component of branched-chain alpha-keto acid dehydrogenase complex) (Dihydrolipoamide branched chain transacylase) (Dihydrolipoyllysine-residue (2-methyl…	ODB2_MOUSE	SUBCELLULAR LOCATION: Mitochondrion matrix.	Dbt	P53395	11
-0.330546	16.5377	-2.71077	0.0182781	0.101752	-3.68107	Centrosomal protein of 112 kDa (Cep112) (Coiled-coil domain-containing protein 46)	CE112_MOUSE	SUBCELLULAR LOCATION: Cytoplasm, cytoskeleton, microtubule organizing center, centrosome {ECO:0000250}. Note=Localizes around spindle poles in some cells. {ECO:0000250}.	Cep112	Q5PR68	5
-0.255691	16.3654	-2.71042	0.01829	0.101752	-3.68169	Oral-facial-digital syndrome 1 protein homolog	OFD1_MOUSE	SUBCELLULAR LOCATION: Cytoplasm, cytoskeleton, microtubule organizing center, centrosome, centriole {ECO:0000269|PubMed:20230748}. Cytoplasm, cytoskeleton, microtubule organizing center, centrosome, centriolar satellite {ECO:0000269|PubMed:24089205}. Cytoplasm, cytoskeleton, cilium basal body {ECO:0000250|UniProtKB:O75665}. Nucleus {ECO:0000250|UniProtKB:O75665}. Note=Localizes to centriole dista…	Ofd1	Q80Z25	8
0.252606	16.3931	2.70402	0.0185119	0.102847	-3.69326	Rhophilin-2 (GTP-Rho-binding protein 2)	RHPN2_MOUSE	SUBCELLULAR LOCATION: Cytoplasm, perinuclear region {ECO:0000250}.	Rhpn2	Q8BWR8	2
-0.359364	16.727	-2.69978	0.0186602	0.10353	-3.70092	Heat shock protein 105 kDa (42 degrees C-HSP) (Heat shock 110 kDa protein) (Heat shock-related 100 kDa protein E7I) (HSP-E7I)	HS105_MOUSE	SUBCELLULAR LOCATION: Cytoplasm {ECO:0000269|PubMed:10865058}. Nucleus {ECO:0000269|PubMed:10865058}. Note=Strictly cytoplasmic in neurons.	Hsph1	Q61699	7
0.440688	18.539	2.69805	0.0187211	0.103599	-3.70404	60S ribosomal protein L10a (CSA-19) (Neural precursor cell expressed developmentally down-regulated protein 6) (NEDD-6)	RL10A_MOUSE		Rpl10a	P53026	7
-0.271408	16.7918	-2.69799	0.0187234	0.103599	-3.70416	Glycerol-3-phosphate acyltransferase 1, mitochondrial (GPAT-1) (EC 2.3.1.15) (P90)	GPAT1_MOUSE	SUBCELLULAR LOCATION: Mitochondrion outer membrane {ECO:0000250|UniProtKB:P97564}; Multi-pass membrane protein {ECO:0000250|UniProtKB:P97564}.	Gpam	Q61586	14
0.3535	17.6988	2.69717	0.0187523	0.103619	-3.70564	Leucine-rich PPR motif-containing protein, mitochondrial (130 kDa leucine-rich protein) (LRP 130) (mLRP130)	LPPRC_MOUSE	SUBCELLULAR LOCATION: Mitochondrion {ECO:0000250}. Nucleus {ECO:0000269|PubMed:12071956}. Nucleus, nucleoplasm {ECO:0000250}. Nucleus inner membrane {ECO:0000250}. Nucleus outer membrane {ECO:0000250}.	Lrpprc	Q6PB66	49
-0.238774	17.1628	-2.69557	0.0188086	0.10379	-3.70851	Heat shock protein beta-1 (HspB1) (Growth-related 25 kDa protein) (Heat shock 25 kDa protein) (HSP 25) (Heat shock 27 kDa protein) (HSP 27) (p25)	HSPB1_MOUSE	SUBCELLULAR LOCATION: Cytoplasm {ECO:0000250|UniProtKB:P04792}. Nucleus {ECO:0000250|UniProtKB:P04792}. Cytoplasm, cytoskeleton, spindle {ECO:0000250|UniProtKB:P04792}. Note=Cytoplasmic in interphase cells. Colocalizes with mitotic spindles in mitotic cells. Translocates to the nucleus during heat shock and resides in sub-nuclear structures known as SC35 speckles or nuclear splicing speckles. {EC…	Hspb1	P14602	13
-0.294504	16.7808	-2.69428	0.0188546	0.103904	-3.71086	Ubiquitin carboxyl-terminal hydrolase 7 (EC 3.4.19.12) (Deubiquitinating enzyme 7) (Herpesvirus-associated ubiquitin-specific protease) (mHAUSP) (Ubiquitin thioesterase 7) (Ubiquitin-specific-processing protease 7)	UBP7_MOUSE	SUBCELLULAR LOCATION: Nucleus {ECO:0000250|UniProtKB:Q93009}. Cytoplasm {ECO:0000250|UniProtKB:Q93009}. Nucleus, PML body {ECO:0000250|UniProtKB:Q93009}. Chromosome {ECO:0000250|UniProtKB:Q93009}. Note=Present in a minority of ND10 nuclear bodies. Association with ICP0/VMW110 at early times of infection leads to an increased proportion of USP7-containing ND10. Colocalizes with ATXN1 in the nucleu…	Usp7	Q6A4J8	16
-0.241643	15.6844	-2.69064	0.0189842	0.104073	-3.71742	Insulin receptor substrate 2 (IRS-2) (4PS)	IRS2_MOUSE	SUBCELLULAR LOCATION: Cytoplasm, cytosol {ECO:0000269|PubMed:17636024}.	Irs2	P81122	3
-0.403846	16.2768	-2.69056	0.0189871	0.104073	-3.71757	Wilms tumor protein 1-interacting protein (WT1-interacting protein)	WTIP_MOUSE	SUBCELLULAR LOCATION: Cell junction, focal adhesion. Cell junction, adherens junction. Nucleus. Cytoplasm, cytosol. Cell membrane. Note=In adherent but isolated podocytes, targets to focal adhesions and then shifts to adherens junctions after cells make homotypic contacts. Following podocyte injury, caused by treatment with LPS, puromycin aminonucleoside, ultraviolet or hydrogen peroxide, translo…	Wtip	Q7TQJ8	3
0.305483	17.2467	2.69208	0.0189327	0.104073	-3.71482	NADP-dependent malic enzyme, mitochondrial (NADP-ME) (EC 1.1.1.40) (Malic enzyme 3)	MAON_MOUSE	SUBCELLULAR LOCATION: Mitochondrion matrix {ECO:0000250}.	Me3	Q8BMF3	3
0.551149	16.3833	2.69078	0.0189793	0.104073	-3.71717	Very-long-chain (3R)-3-hydroxyacyl-CoA dehydratase 2 (EC 4.2.1.134) (3-hydroxyacyl-CoA dehydratase 2) (HACD2) (Protein-tyrosine phosphatase-like member B)	HACD2_MOUSE	SUBCELLULAR LOCATION: Endoplasmic reticulum membrane {ECO:0000250|UniProtKB:Q6Y1H2}; Multi-pass membrane protein {ECO:0000250|UniProtKB:Q6Y1H2}.	Hacd2	Q9D3B1	4
0.316992	18.3184	2.68786	0.0190838	0.104109	-3.72244	3-hydroxyacyl-CoA dehydrogenase type-2 (EC 1.1.1.35) (17-beta-hydroxysteroid dehydrogenase 10) (17-beta-HSD 10) (EC 1.1.1.51) (3-hydroxy-2-methylbutyryl-CoA dehydrogenase) (EC 1.1.1.178) (3-hydroxyacyl-CoA dehydrogenase type II) (Endoplasmic reticulum-associated amyloid beta-peptide-binding protein) (Mitochondrial ribonuclease P protein 2) (Mitochondrial RNase P protein 2) (Type II HADH)	HCD2_MOUSE	SUBCELLULAR LOCATION: Mitochondrion {ECO:0000250|UniProtKB:Q99714}.	Hsd17b10	O08756	9
-0.466677	15.183	-2.68886	0.0190479	0.104109	-3.72064	Treacle protein (Treacher Collins syndrome protein homolog)	TCOF_MOUSE	SUBCELLULAR LOCATION: Nucleus, nucleolus {ECO:0000250|UniProtKB:Q13428}.	Tcof1	O08784	2
-0.294112	16.2193	-2.68773	0.0190882	0.104109	-3.72266	GATOR complex protein WDR59 (CUL4- and DDB1-associated WDR protein 12) (WD repeat-containing protein 59)	WDR59_MOUSE	SUBCELLULAR LOCATION: Lysosome membrane {ECO:0000250|UniProtKB:Q6PJI9}.	Wdr59	Q8C0M0	4
-0.286064	18.0219	-2.68753	0.0190955	0.104109	-3.72303	26S proteasome non-ATPase regulatory subunit 13 (26S proteasome regulatory subunit RPN9) (26S proteasome regulatory subunit S11) (26S proteasome regulatory subunit p40.5)	PSD13_MOUSE		Psmd13	Q9WVJ2	13
-0.304014	14.6614	-2.6857	0.0191613	0.104189	-3.72632	E3 ubiquitin-protein ligase RBBP6 (EC 2.3.2.27) (Proliferation potential-related protein) (Protein P2P-R) (RING-type E3 ubiquitin transferase RBBP6) (Retinoblastoma-binding protein 6) (p53-associated cellular protein of testis)	RBBP6_MOUSE	SUBCELLULAR LOCATION: Nucleus, nucleolus. Chromosome. Cytoplasm, cytoskeleton, microtubule organizing center, centrosome {ECO:0000250}. Note=Colocalizes with mitotic chromosomes. Co-localizes with NEK6 in the centrosome (By similarity). {ECO:0000250}.	Rbbp6	P97868	6
-0.272619	16.7886	-2.68589	0.0191545	0.104189	-3.72598	Centrosomal protein of 170 kDa (Cep170)	CE170_MOUSE	SUBCELLULAR LOCATION: Cytoplasm, cytoskeleton, microtubule organizing center, centrosome, centriole {ECO:0000269|PubMed:23386061}. Cytoplasm, cytoskeleton, spindle {ECO:0000250|UniProtKB:Q5SW79}. Note=Associated with the mature mother centriole. Associated with spindle microtubules during mitosis (By similarity). Localizes to the distal appendage region of the centriole. {ECO:0000250|UniProtKB:Q5…	Cep170	Q6A065	23
-0.379578	16.5494	-2.67841	0.0194261	0.105414	-3.73948	Myosin light chain kinase, smooth muscle (MLCK) (smMLCK) (EC 2.7.11.18) (Kinase-related protein) (KRP) (Telokin) [Cleaved into: Myosin light chain kinase, smooth muscle, deglutamylated form]	MYLK_MOUSE	SUBCELLULAR LOCATION: Cytoplasm {ECO:0000269|PubMed:11832329}. Cell projection, lamellipodium {ECO:0000250}. Cleavage furrow {ECO:0000250}. Cytoplasm, cytoskeleton {ECO:0000250}. Note=Localized to stress fibers during interphase and to the cleavage furrow during mitosis (By similarity). Tagged isoform 1 colocalizes with stress fibers. Tagged Smooth muscle isoform is found throughout the cytoplasm…	Mylk	Q6PDN3	11
-0.280106	17.7371	-2.67808	0.019438	0.105414	-3.74006	Cytosolic acyl coenzyme A thioester hydrolase (EC 3.1.2.2) (Acyl-CoA thioesterase 7) (Brain acyl-CoA hydrolase) (BACH) (CTE-IIa) (CTE-II) (Long chain acyl-CoA thioester hydrolase)	BACH_MOUSE	SUBCELLULAR LOCATION: Isoform A: Cytoplasm.; SUBCELLULAR LOCATION: Isoform D: Cytoplasm.	Acot7	Q91V12	7
-0.226582	17.2683	-2.6772	0.0194703	0.105449	-3.74165	E3 ubiquitin-protein ligase MYCBP2 (EC 2.3.2.-) (Myc-binding protein 2) (Pam/highwire/rpm-1 protein) (Protein Magellan) (Protein associated with Myc)	MYCB2_MOUSE	SUBCELLULAR LOCATION: Nucleus {ECO:0000269|PubMed:26304119}. Cell projection, axon {ECO:0000269|PubMed:18031680}. Cytoplasm, cytoskeleton {ECO:0000269|PubMed:18031680}. Note=Localizes to axon shafts and associates with microtubule cytoskeleton (PubMed:18031680). Translocates to the nucleus following interaction with sumoylated RANGAP1 (PubMed:26304119). {ECO:0000269|PubMed:18031680, ECO:0000269|P…	Mycbp2	Q7TPH6	25
-0.417409	15.6876	-2.6743	0.0195767	0.105576	-3.74687	Refilin-B (Regulator of filamin protein B) (RefilinB)	RFLB_MOUSE	SUBCELLULAR LOCATION: Cytoplasm, cytoskeleton {ECO:0000269|PubMed:21709252, ECO:0000269|PubMed:24436304}. Note=Colocalizes with FLNA along actin bundle-like structures. {ECO:0000269|PubMed:24436304}.	Rflnb	Q5SVD0	3
-0.232734	17.0142	-2.67096	0.0197002	0.105576	-3.7529	Membrane-associated phosphatidylinositol transfer protein 2 (Drosophila retinal degeneration B homolog 2) (RdgB2) (Phosphatidylinositol transfer protein, membrane-associated 2) (PITPnm 2) (Pyk2 N-terminal domain-interacting receptor 3) (NIR-3)	PITM2_MOUSE	SUBCELLULAR LOCATION: Endomembrane system {ECO:0000250}; Peripheral membrane protein {ECO:0000250}. Cytoplasm, cytoskeleton {ECO:0000305|PubMed:10460238}. Note=May associate with the cytoskeleton.	Pitpnm2	Q6ZPQ6	7
-0.275156	17.1911	-2.67317	0.0196184	0.105576	-3.74891	Nesprin-2 (KASH domain-containing protein 2) (KASH2) (Nuclear envelope spectrin repeat protein 2) (Nucleus and actin connecting element protein) (Protein NUANCE) (Synaptic nuclear envelope protein 2) (Syne-2)	SYNE2_MOUSE	SUBCELLULAR LOCATION: Nucleus outer membrane; Single-pass type IV membrane protein; Cytoplasmic side. Sarcoplasmic reticulum membrane {ECO:0000250}; Single-pass type IV membrane protein {ECO:0000250}. Cell membrane; Single-pass membrane protein. Cytoplasm, cytoskeleton. Mitochondrion {ECO:0000250}. Nucleus, nucleoplasm {ECO:0000250}. Note=Different isoform patterns are found in the different comp…	Syne2	Q6ZWQ0	132
-0.279264	16.4399	-2.67215	0.0196561	0.105576	-3.75075	CWF19-like protein 2	C19L2_MOUSE		Cwf19l2	Q8BG79	2
-0.360433	17.0044	-2.67574	0.0195241	0.105576	-3.74429	Elongin-A (EloA) (Elongin 110 kDa subunit) (RNA polymerase II transcription factor SIII subunit A1) (SIII p110) (Transcription elongation factor B polypeptide 3)	ELOA1_MOUSE	SUBCELLULAR LOCATION: Nucleus {ECO:0000255|PROSITE-ProRule:PRU00649}.	Eloa	Q8CB77	7
-0.252082	17.3761	-2.67257	0.0196408	0.105576	-3.75	ATPase family AAA domain-containing protein 3 (AAA-ATPase TOB3)	ATAD3_MOUSE	SUBCELLULAR LOCATION: Mitochondrion inner membrane {ECO:0000250}; Single-pass membrane protein {ECO:0000250}. Mitochondrion matrix, mitochondrion nucleoid {ECO:0000250}. Note=In the mitochondrial inner membrane, enriched in sites with the potential to form contacts with the outer membrane. The N-terminal domain interacts with the inner surface of the mitochondrial outer membrane and the C-termina…	Atad3	Q925I1	18
-0.206588	18.6739	-2.67141	0.0196837	0.105576	-3.75209	Acylglycerol kinase, mitochondrial (EC 2.7.1.107) (EC 2.7.1.94) (Multiple substrate lipid kinase) (MuLK) (Multi-substrate lipid kinase)	AGK_MOUSE	SUBCELLULAR LOCATION: Mitochondrion inner membrane {ECO:0000250|UniProtKB:Q53H12}; Peripheral membrane protein {ECO:0000250|UniProtKB:Q53H12}. Mitochondrion intermembrane space {ECO:0000250|UniProtKB:Q53H12}. Note=Localizes in the mitochondrion intermembrane space, where it associates with the inner membrane. It is unclear whether the N-terminal hydrophobic region forms a transmembrane region or …	Agk	Q9ESW4	3
-0.322901	16.2683	-2.67281	0.0196318	0.105576	-3.74957	2-hydroxyacyl-CoA lyase 1 (EC 4.1.-.-) (2-hydroxyphytanoyl-CoA lyase) (2-HPCL) (Phytanoyl-CoA 2-hydroxylase 2)	HACL1_MOUSE	SUBCELLULAR LOCATION: Peroxisome {ECO:0000250}.	Hacl1	Q9QXE0	4
-0.39993	15.6667	-2.66833	0.0197978	0.105615	-3.75763	G patch domain-containing protein 8	GPTC8_MOUSE		Gpatch8	A2A6A1	6
-0.216874	16.6245	-2.66798	0.0198109	0.105615	-3.75826	GTPase KRas (K-Ras 2) (Ki-Ras) (c-K-ras) (c-Ki-ras) [Cleaved into: GTPase KRas, N-terminally processed]	RASK_MOUSE	SUBCELLULAR LOCATION: Cell membrane {ECO:0000250|UniProtKB:P01116}; Lipid-anchor {ECO:0000250|UniProtKB:P01116}; Cytoplasmic side {ECO:0000250|UniProtKB:P01116}. Cytoplasm {ECO:0000250|UniProtKB:P01116}.	Kras	P32883	3
-0.289641	15.5521	-2.66814	0.0198049	0.105615	-3.75797	BAG family molecular chaperone regulator 5 (BAG-5) (Bcl-2-associated athanogene 5)	BAG5_MOUSE		Bag5	Q8CI32	11
-0.279374	16.7233	-2.66991	0.0197392	0.105615	-3.75479	UBX domain-containing protein 4 (Erasin) (UBX domain-containing protein 2)	UBXN4_MOUSE	SUBCELLULAR LOCATION: Endoplasmic reticulum membrane {ECO:0000250|UniProtKB:Q92575}; Peripheral membrane protein {ECO:0000250|UniProtKB:Q92575}. Nucleus envelope {ECO:0000250|UniProtKB:Q92575}. Note=Both the N- and the C-terminus face the cytosol. Also found in the nucleus envelope contiguous to the ER. {ECO:0000250|UniProtKB:Q92575}.	Ubxn4	Q8VCH8	4
-0.299713	16.1912	-2.66655	0.0198643	0.105762	-3.76084	Nucleolar GTP-binding protein 2	NOG2_MOUSE	SUBCELLULAR LOCATION: Nucleus, nucleolus {ECO:0000250|UniProtKB:Q13823}.	Gnl2	Q99LH1	5
-0.345092	17.2305	-2.66421	0.019952	0.105815	-3.76505	N-myc-interactor (Nmi) (N-myc and STAT interactor)	NMI_MOUSE	SUBCELLULAR LOCATION: Cytoplasm.	Nmi	O35309	2
-0.236872	18.8229	-2.66559	0.0199002	0.105815	-3.76257	ADP-ribosylation factor 4	ARF4_MOUSE	SUBCELLULAR LOCATION: Golgi apparatus. Membrane {ECO:0000250|UniProtKB:P18085}; Lipid-anchor {ECO:0000250|UniProtKB:P18085}.	Arf4	P61750	5
0.430901	16.7331	2.66433	0.0199474	0.105815	-3.76484	Dynactin subunit 4 (Dynactin subunit p62)	DCTN4_MOUSE	SUBCELLULAR LOCATION: Cytoplasm, cytoskeleton {ECO:0000250}. Cytoplasm, cytoskeleton, microtubule organizing center, centrosome {ECO:0000250}. Cytoplasm, myofibril, sarcomere {ECO:0000269|PubMed:19109891}. Note=Has a punctate cytoplasmic distribution as well as centrosomal distribution typical of dynactin (By similarity). In skeletal muscles, costamere localization requires the presence of ANK2. …	Dctn4	Q8CBY8	3
-0.429481	15.8054	-2.66279	0.020005	0.105948	-3.7676	UMP-CMP kinase 2, mitochondrial (EC 2.7.4.14) (Nucleoside-diphosphate kinase) (EC 2.7.4.6) (Thymidylate kinase LPS-inducible member) (TYKi)	CMPK2_MOUSE	SUBCELLULAR LOCATION: Mitochondrion {ECO:0000250}.	Cmpk2	Q3U5Q7	2
-0.272175	15.6304	-2.66147	0.0200548	0.105948	-3.76997	GRAM domain-containing protein 2B (GRAM domain-containing protein 3)	GRM2B_MOUSE		Gramd2b	Q6PEM6	2
-0.366291	16.2751	-2.66182	0.0200418	0.105948	-3.76936	Smoothelin-like protein 2	SMTL2_MOUSE		Smtnl2	Q8CI12	4
0.324673	19.3774	2.65785	0.0201919	0.105988	-3.77649	Cytochrome c oxidase subunit 7B, mitochondrial (Cytochrome c oxidase polypeptide VIIb)	COX7B_MOUSE	SUBCELLULAR LOCATION: Mitochondrion inner membrane {ECO:0000250}.	Cox7b	P56393	2
-0.309563	16.823	-2.65836	0.0201724	0.105988	-3.77557	Polynucleotide 5'-hydroxyl-kinase NOL9 (EC 2.7.1.-) (Nucleolar protein 9)	NOL9_MOUSE	SUBCELLULAR LOCATION: Nucleus, nucleolus {ECO:0000250|UniProtKB:Q5SY16}. Nucleus {ECO:0000269|PubMed:22872859}. Note=Colocalizes with pre-60S rRNP particles. {ECO:0000250}.	Nol9	Q3TZX8	2
-0.333648	16.8233	-2.65796	0.0201877	0.105988	-3.77629	Probable global transcription activator SNF2L2 (EC 3.6.4.-) (ATP-dependent helicase SMARCA2) (BRG1-associated factor 190B) (BAF190B) (Protein brahma homolog) (SNF2-alpha) (SWI/SNF-related matrix-associated actin-dependent regulator of chromatin subfamily A member 2)	SMCA2_MOUSE	SUBCELLULAR LOCATION: Nucleus {ECO:0000255|PROSITE-ProRule:PRU00549}.	Smarca2	Q6DIC0	2
-0.322327	16.9177	-2.65905	0.0201464	0.105988	-3.77434	Eukaryotic translation initiation factor 3 subunit B (eIF3b) (Eukaryotic translation initiation factor 3 subunit 9) (eIF-3-eta) (eIF3 p116)	EIF3B_MOUSE	SUBCELLULAR LOCATION: Cytoplasm {ECO:0000255|HAMAP-Rule:MF_03001}.	Eif3b	Q8JZQ9	4
-0.224539	17.7786	-2.65984	0.0201165	0.105988	-3.77291	Prolactin regulatory element-binding protein (Mammalian guanine nucleotide exchange factor mSec12)	PREB_MOUSE	SUBCELLULAR LOCATION: Endoplasmic reticulum membrane {ECO:0000250|UniProtKB:Q9WTV0}; Single-pass membrane protein {ECO:0000250|UniProtKB:Q9WTV0}. Nucleus {ECO:0000250|UniProtKB:Q9WTV0}. Note=Concentrates at endoplasmic reticulum exit sites. {ECO:0000250|UniProtKB:Q9HCU5}.	Preb	Q9WUQ2	5
0.211315	16.9649	2.65652	0.0202423	0.106116	-3.77888	Decaprenyl-diphosphate synthase subunit 2 (EC 2.5.1.91) (All-trans-decaprenyl-diphosphate synthase subunit 2) (Decaprenyl pyrophosphate synthase subunit 2) (Solanesyl-diphosphate synthase subunit 2)	DLP1_MOUSE	SUBCELLULAR LOCATION: Mitochondrion {ECO:0000305}.	Pdss2	Q33DR3	3
-0.272499	16.273	-2.65443	0.0203222	0.106263	-3.78265	Cap-specific mRNA (nucleoside-2'-O-)-methyltransferase 1 (EC 2.1.1.57) (Cap methyltransferase 1) (Cap1 2'O-ribose methyltransferase 1) (MTr1) (FtsJ methyltransferase domain-containing protein 2)	CMTR1_MOUSE	SUBCELLULAR LOCATION: Nucleus {ECO:0000250|UniProtKB:Q8N1G2}.	Cmtr1	Q9DBC3	9
0.380147	18.0692	2.65447	0.0203205	0.106263	-3.78257	NADH dehydrogenase [ubiquinone] iron-sulfur protein 3, mitochondrial (EC 1.6.5.3) (EC 1.6.99.3) (Complex I-30kD) (CI-30kD) (NADH-ubiquinone oxidoreductase 30 kDa subunit)	NDUS3_MOUSE	SUBCELLULAR LOCATION: Mitochondrion inner membrane {ECO:0000250}. Note=Matrix and cytoplasmic side of the mitochondrial inner membrane. {ECO:0000250}.	Ndufs3	Q9DCT2	8
-0.280439	16.9213	-2.64979	0.0205001	0.107036	-3.79099	Histone lysine demethylase PHF8 (EC 1.14.11.27) (PHD finger protein 8)	PHF8_MOUSE	SUBCELLULAR LOCATION: Nucleus {ECO:0000250}. Nucleus, nucleolus {ECO:0000250}. Note=Recruited to H3K4me3 sites on chromatin during interphase. Dissociates from chromatin when cells enter mitosis (By similarity). {ECO:0000250}.	Phf8	Q80TJ7	2
-0.275375	17.6071	-2.64921	0.0205224	0.107036	-3.79203	E3 ubiquitin-protein ligase TRIM7 (EC 2.3.2.27) (Glycogenin-interacting protein) (Tripartite motif-containing protein 7)	TRIM7_MOUSE		Trim7	Q923T7	13
0.52212	19.3018	2.64588	0.0206513	0.107161	-3.79802	ADP/ATP translocase 2 (ADP,ATP carrier protein 2) (Adenine nucleotide translocator 2) (ANT 2) (Solute carrier family 25 member 5) [Cleaved into: ADP/ATP translocase 2, N-terminally processed]	ADT2_MOUSE	SUBCELLULAR LOCATION: Mitochondrion inner membrane; Multi-pass membrane protein.	Slc25a5	P51881	7
0.300922	15.6443	2.64682	0.0206148	0.107161	-3.79632	Leucine-rich repeat serine/threonine-protein kinase 2 (EC 2.7.11.1)	LRRK2_MOUSE	SUBCELLULAR LOCATION: Membrane {ECO:0000250}; Peripheral membrane protein {ECO:0000250}. Cytoplasm {ECO:0000250}. Perikaryon {ECO:0000250}. Cell projection, axon {ECO:0000250}. Cell projection, dendrite {ECO:0000250}. Golgi apparatus {ECO:0000269|PubMed:17120249}. Endoplasmic reticulum {ECO:0000269|PubMed:17120249}. Cytoplasmic vesicle, secretory vesicle, synaptic vesicle membrane {ECO:0000250|Un…	Lrrk2	Q5S006	10
-0.313179	17.3493	-2.64616	0.0206403	0.107161	-3.79751	UAP56-interacting factor (Forty-two-three domain-containing protein 1) (Protein 40-2-3)	UIF_MOUSE	SUBCELLULAR LOCATION: Nucleus, nucleoplasm {ECO:0000250}. Nucleus speckle {ECO:0000250}.	Fyttd1	Q91Z49	2
0.271805	17.8332	2.64784	0.0205751	0.107161	-3.79448	Cancer-related nucleoside-triphosphatase homolog (NTPase) (EC 3.6.1.15) (Nucleoside triphosphate phosphohydrolase)	NTPCR_MOUSE		Ntpcr	Q9CQA9	7
-0.35323	17.0794	-2.64045	0.0208628	0.107373	-3.80776	Nucleoprotein TPR (NPC-associated intranuclear protein) (Translocated promoter region and nuclear basket protein)	TPR_MOUSE	SUBCELLULAR LOCATION: Nucleus {ECO:0000250|UniProtKB:P12270}. Nucleus membrane {ECO:0000250|UniProtKB:P12270}; Peripheral membrane protein {ECO:0000250|UniProtKB:P12270}; Nucleoplasmic side {ECO:0000250|UniProtKB:P12270}. Nucleus envelope {ECO:0000269|PubMed:12424524, ECO:0000269|PubMed:12513910}. Nucleus, nuclear pore complex {ECO:0000250|UniProtKB:P12270, ECO:0000269|PubMed:12513910}. Cytoplasm…	Tpr	F6ZDS4	56
-0.298321	16.8444	-2.64185	0.0208079	0.107373	-3.80524	Glucocorticoid receptor (GR) (Nuclear receptor subfamily 3 group C member 1)	GCR_MOUSE	SUBCELLULAR LOCATION: Cytoplasm {ECO:0000269|PubMed:11278753, ECO:0000269|PubMed:25676786}. Nucleus {ECO:0000269|PubMed:10678832, ECO:0000269|PubMed:11278753, ECO:0000269|PubMed:25676786}. Note=Cytoplasmic in the absence of ligand, nuclear after ligand-binding (PubMed:11278753). The hormone-occupied receptor undergoes rapid exchange between chromatin and the nucleoplasmic compartment (PubMed:1067…	Nr3c1	P06537	15
-0.265393	18.5524	-2.6395	0.0209003	0.107373	-3.80947	40S ribosomal protein S23	RS23_MOUSE	SUBCELLULAR LOCATION: Cytoplasm, cytosol {ECO:0000250|UniProtKB:P62266}. Cytoplasm {ECO:0000250|UniProtKB:P62266}. Rough endoplasmic reticulum {ECO:0000250|UniProtKB:Q6SA96}. Note=Detected on cytosolic polysomes (By similarity). Detected in ribosomes that are associated with the rough endoplasmic reticulum (By similarity). {ECO:0000250|UniProtKB:P62266, ECO:0000250|UniProtKB:Q6SA96}.	Rps23	P62267	4
-0.230271	18.5801	-2.64149	0.0208221	0.107373	-3.80589	ERI1 exoribonuclease 3 (EC 3.1.-.-) (Prion interactor 1) (Prion protein-interacting protein)	ERI3_MOUSE		Eri3	Q8C460	5
0.398281	18.3786	2.64199	0.0208028	0.107373	-3.805	Phosphate carrier protein, mitochondrial (Phosphate transport protein) (PTP) (Solute carrier family 25 member 3)	MPCP_MOUSE	SUBCELLULAR LOCATION: Mitochondrion inner membrane; Multi-pass membrane protein.	Slc25a3	Q8VEM8	15
-0.25574	16.5843	-2.63945	0.0209022	0.107373	-3.80956	SH3 domain-binding protein 4	SH3B4_MOUSE	SUBCELLULAR LOCATION: Membrane, clathrin-coated pit {ECO:0000250}. Cytoplasmic vesicle, clathrin-coated vesicle {ECO:0000250}. Nucleus {ECO:0000250}. Note=Specifically associated with transferrin receptor-containing clathrin-coated pits and clathrin-coated vesicles. May also localize to the nucleus (By similarity). {ECO:0000250}.	Sh3bp4	Q921I6	5
0.356438	17.5377	2.63963	0.0208951	0.107373	-3.80923	Isovaleryl-CoA dehydrogenase, mitochondrial (IVD) (EC 1.3.8.4)	IVD_MOUSE	SUBCELLULAR LOCATION: Mitochondrion matrix.	Ivd	Q9JHI5	20
-0.238337	18.1537	-2.64298	0.020764	0.107373	-3.80322	Hypermethylated in cancer 1 protein (Hic-1)	HIC1_MOUSE	SUBCELLULAR LOCATION: Nucleus {ECO:0000305}.	Hic1	Q9R1Y5	4
-0.306285	17.6587	-2.63324	0.0211473	0.107418	-3.8207	PHD finger-like domain-containing protein 5A (PHD finger-like domain protein 5A) (Splicing factor 3B-associated 14 kDa protein) (SF3b14b)	PHF5A_MOUSE	SUBCELLULAR LOCATION: Nucleus {ECO:0000269|PubMed:12054543, ECO:0000269|PubMed:18758164, ECO:0000269|PubMed:27749823}. Nucleus speckle {ECO:0000269|PubMed:18758164}.	Phf5a	P83870	3
0.339627	16.5463	2.63537	0.0210631	0.107418	-3.81689	Complement decay-accelerating factor, GPI-anchored (DAF-GPI) (CD antigen CD55)	DAF1_MOUSE	SUBCELLULAR LOCATION: Cell membrane {ECO:0000250}; Lipid-anchor, GPI-anchor {ECO:0000250}.	Cd55	Q61475	2
0.195655	17.8525	2.6359	0.0210417	0.107418	-3.81592	Vinculin (Metavinculin)	VINC_MOUSE	SUBCELLULAR LOCATION: Cell membrane {ECO:0000250|UniProtKB:P12003}; Peripheral membrane protein {ECO:0000250|UniProtKB:P12003}; Cytoplasmic side {ECO:0000250|UniProtKB:P12003}. Cell junction, adherens junction {ECO:0000250|UniProtKB:P12003}. Cell junction, focal adhesion {ECO:0000250|UniProtKB:P12003}. Cytoplasm, cytoskeleton {ECO:0000250|UniProtKB:P85972}. Cell membrane, sarcolemma {ECO:0000269|…	Vcl	Q64727	105
-0.483094	18.4594	-2.63368	0.0211298	0.107418	-3.81991	Serine/threonine-protein phosphatase 2A 65 kDa regulatory subunit A alpha isoform (PP2A subunit A isoform PR65-alpha) (PP2A subunit A isoform R1-alpha)	2AAA_MOUSE	SUBCELLULAR LOCATION: Cytoplasm {ECO:0000250|UniProtKB:Q32PI5}. Chromosome, centromere {ECO:0000250|UniProtKB:P30153}. Lateral cell membrane {ECO:0000250|UniProtKB:P30153}. Cell projection, dendrite {ECO:0000250|UniProtKB:P30153}. Note=Centromeric localization requires the presence of BUB1. {ECO:0000250|UniProtKB:P30153}.	Ppp2r1a	Q76MZ3	21
0.598636	17.1584	2.63338	0.0211416	0.107418	-3.82045	26S proteasome non-ATPase regulatory subunit 5 (26S protease subunit S5 basic) (26S proteasome subunit S5B)	PSMD5_MOUSE		Psmd5	Q8BJY1	2
-0.246658	17.7058	-2.63773	0.0209699	0.107418	-3.81265	Cold shock domain-containing protein E1	CSDE1_MOUSE	SUBCELLULAR LOCATION: Cytoplasm {ECO:0000250}.	Csde1	Q91W50	24
0.521886	15.62	2.63397	0.0211183	0.107418	-3.81939	Transaldolase (EC 2.2.1.2)	TALDO_MOUSE	SUBCELLULAR LOCATION: Cytoplasm {ECO:0000305}.	Taldo1	Q93092	2
-0.320498	15.4766	-2.63569	0.0210503	0.107418	-3.81631	Metastasis-associated protein MTA2 (Metastasis-associated 1-like 1)	MTA2_MOUSE	SUBCELLULAR LOCATION: Nucleus {ECO:0000255|PROSITE-ProRule:PRU00512, ECO:0000255|PROSITE-ProRule:PRU00624, ECO:0000269|PubMed:11749719}.	Mta2	Q9R190	4
-0.288144	16.2523	-2.63352	0.0211361	0.107418	-3.82019	Inositol 1,4,5-trisphosphate receptor type 2 (IP3 receptor isoform 2) (IP3R 2) (InsP3R2) (Inositol 1,4,5-trisphosphate type V receptor) (Type 2 inositol 1,4,5-trisphosphate receptor) (Type 2 InsP3 receptor)	ITPR2_MOUSE	SUBCELLULAR LOCATION: Endoplasmic reticulum membrane {ECO:0000269|PubMed:15632133}; Multi-pass membrane protein {ECO:0000269|PubMed:15632133}.	Itpr2	Q9Z329	2
-0.245146	17.8233	-2.62969	0.0212888	0.107714	-3.82707	MORC family CW-type zinc finger protein 3 (Nuclear matrix protein 2) (Zinc finger CW-type coiled-coil domain protein 3)	MORC3_MOUSE	SUBCELLULAR LOCATION: Nucleus, nucleoplasm {ECO:0000269|PubMed:17332504}. Nucleus matrix {ECO:0000250|UniProtKB:Q14149}. Nucleus, PML body {ECO:0000269|PubMed:17332504}. Note=Also found in PML-independent nuclear bodies. Localization to nuclear bodies is ATP-dependent. {ECO:0000250|UniProtKB:Q14149}.	Morc3	F7BJB9	4
-0.426883	15.9914	-2.62958	0.0212932	0.107714	-3.82727	E3 ubiquitin-protein ligase BRE1A (BRE1-A) (EC 2.3.2.27) (RING finger protein 20) (RING-type E3 ubiquitin transferase BRE1A)	BRE1A_MOUSE	SUBCELLULAR LOCATION: Nucleus {ECO:0000250|UniProtKB:Q5VTR2}.	Rnf20	Q5DTM8	7
0.445664	17.4067	2.63098	0.021237	0.107714	-3.82475	Isoleucine--tRNA ligase, mitochondrial (EC 6.1.1.5) (Isoleucyl-tRNA synthetase) (IleRS)	SYIM_MOUSE	SUBCELLULAR LOCATION: Mitochondrion matrix {ECO:0000250}.	Iars2	Q8BIJ6	34
-0.257994	17.1258	-2.62913	0.021311	0.107714	-3.82807	RCC1 and BTB domain-containing protein 2 (Chromosome condensation 1-like) (Regulator of chromosome condensation and BTB domain-containing protein 2)	RCBT2_MOUSE	SUBCELLULAR LOCATION: Cytoplasmic vesicle, secretory vesicle, acrosome {ECO:0000269|PubMed:22768142}. Note=Mainly found in the acrosomal cap region. {ECO:0000269|PubMed:22768142}.	Rcbtb2	Q99LJ7	3
-0.51578	15.8551	-2.62762	0.0213714	0.107886	-3.83077	Sarcoplasmic/endoplasmic reticulum calcium ATPase 1 (SERCA1) (SR Ca(2+)-ATPase 1) (EC 3.6.3.8) (Calcium pump 1) (Calcium-transporting ATPase sarcoplasmic reticulum type, fast twitch skeletal muscle isoform) (Endoplasmic reticulum class 1/2 Ca(2+) ATPase)	AT2A1_MOUSE	SUBCELLULAR LOCATION: Endoplasmic reticulum membrane {ECO:0000250|UniProtKB:P04191}; Multi-pass membrane protein {ECO:0000255}. Sarcoplasmic reticulum membrane {ECO:0000269|PubMed:26816378}; Multi-pass membrane protein {ECO:0000255}.	Atp2a1	Q8R429	4
0.626723	17.9619	2.62644	0.0214188	0.107992	-3.83289	Solute carrier family 25 member 51 (Mitochondrial carrier triple repeat protein 1)	S2551_MOUSE	SUBCELLULAR LOCATION: Mitochondrion inner membrane {ECO:0000305}; Multi-pass membrane protein {ECO:0000305}.	Slc25a51	Q5HZI9	4
-0.336591	17.5796	-2.62419	0.0215097	0.10805	-3.83693	G-protein-signaling modulator 1 (Activator of G-protein signaling 3)	GPSM1_MOUSE	SUBCELLULAR LOCATION: Cytoplasm, cytosol. Endoplasmic reticulum membrane; Peripheral membrane protein; Cytoplasmic side. Golgi apparatus membrane {ECO:0000250}; Peripheral membrane protein {ECO:0000250}; Cytoplasmic side {ECO:0000250}. Cell membrane {ECO:0000250}; Peripheral membrane protein {ECO:0000250}; Cytoplasmic side {ECO:0000250}.	Gpsm1	Q6IR34	6
-0.306051	16.6901	-2.6254	0.0214608	0.10805	-3.83476	YTH domain-containing family protein 2	YTHD2_MOUSE	SUBCELLULAR LOCATION: Cytoplasm, cytosol {ECO:0000305|PubMed:28867294}. Nucleus {ECO:0000250|UniProtKB:Q9Y5A9}. Cytoplasm, P-body {ECO:0000250|UniProtKB:Q9Y5A9}. Note=Localizes to the cytosol and relocates to the nucleus following heat shock stress. {ECO:0000250|UniProtKB:Q9Y5A9}.	Ythdf2	Q91YT7	3
0.272998	16.8787	2.62475	0.021487	0.10805	-3.83593	39S ribosomal protein L18, mitochondrial (L18mt) (MRP-L18)	RM18_MOUSE	SUBCELLULAR LOCATION: Mitochondrion {ECO:0000250|UniProtKB:Q9H0U6}.	Mrpl18	Q9CQL5	2
-0.262507	16.6294	-2.62316	0.0215514	0.108127	-3.83878	Calmodulin-regulated spectrin-associated protein 1	CAMP1_MOUSE	SUBCELLULAR LOCATION: Cytoplasm, cytoskeleton {ECO:0000250|UniProtKB:Q5T5Y3}. Note=Associates with the minus-end of microtubules. In contrast to CAMSAP2 and CAMSAP3, does not form stretches of decorated microtubule minus-ends. {ECO:0000250|UniProtKB:Q5T5Y3}.	Camsap1	A2AHC3	16
-0.320955	17.6779	-2.61913	0.0217148	0.10863	-3.846	Kinesin light chain 1 (KLC 1)	KLC1_MOUSE	SUBCELLULAR LOCATION: Cell projection, growth cone {ECO:0000250}. Cytoplasmic vesicle {ECO:0000250}. Cytoplasm, cytoskeleton {ECO:0000305}.	Klc1	O88447	16
-0.219668	17.1593	-2.61872	0.0217314	0.10863	-3.84673	GTP-binding protein 2 (GTP-binding-like protein 2)	GTPB2_MOUSE		Gtpbp2	Q3UJK4	4
-0.253146	15.8942	-2.61997	0.0216808	0.10863	-3.8445	pre-rRNA processing protein FTSJ3 (EC 2.1.1.-) (2'-O-ribose RNA methyltransferase SPB1 homolog) (Protein ftsJ homolog 3) (Putative rRNA methyltransferase 3)	SPB1_MOUSE	SUBCELLULAR LOCATION: Nucleus, nucleolus {ECO:0000255|HAMAP-Rule:MF_03163}.	Ftsj3	Q9DBE9	2
-0.329081	17.2259	-2.6164	0.0218264	0.108716	-3.85089	Transcription elongation factor A protein 3 (Transcription elongation factor S-II protein 3) (Transcription elongation factor TFIIS.h)	TCEA3_MOUSE	SUBCELLULAR LOCATION: Nucleus {ECO:0000305}.	Tcea3	P23881	9
0.495692	17.6705	2.6174	0.0217856	0.108716	-3.84911	NADH dehydrogenase [ubiquinone] flavoprotein 2, mitochondrial (EC 1.6.5.3) (EC 1.6.99.3) (NADH-ubiquinone oxidoreductase 24 kDa subunit)	NDUV2_MOUSE	SUBCELLULAR LOCATION: Mitochondrion inner membrane {ECO:0000250}.	Ndufv2	Q9D6J6	12
0.501804	18.4729	2.61635	0.0218284	0.108716	-3.85098	Cytochrome b-c1 complex subunit 2, mitochondrial (Complex III subunit 2) (Core protein II) (Ubiquinol-cytochrome-c reductase complex core protein 2)	QCR2_MOUSE	SUBCELLULAR LOCATION: Mitochondrion inner membrane {ECO:0000250}; Peripheral membrane protein {ECO:0000250}; Matrix side {ECO:0000250}.	Uqcrc2	Q9DB77	18
-0.259381	17.2342	-2.61044	0.0220716	0.108768	-3.86155	Rab GTPase-binding effector protein 1 (Rabaptin-5) (Rabaptin-5alpha)	RABE1_MOUSE	SUBCELLULAR LOCATION: Cytoplasm {ECO:0000250}. Early endosome {ECO:0000250}. Recycling endosome {ECO:0000250}. Cytoplasmic vesicle {ECO:0000250}.	Rabep1	O35551	6
0.509695	18.2078	2.61171	0.022019	0.108768	-3.85928	40S ribosomal protein S13	RS13_MOUSE		Rps13	P62301	7
-0.467212	17.1151	-2.61388	0.0219299	0.108768	-3.85541	Lamin-B receptor (Integral nuclear envelope inner membrane protein)	LBR_MOUSE	SUBCELLULAR LOCATION: Nucleus inner membrane {ECO:0000250}; Multi-pass membrane protein {ECO:0000250}.	Lbr	Q3U9G9	9
-0.313467	16.8078	-2.61134	0.0220346	0.108768	-3.85995	Stromal membrane-associated protein 2 (Stromal membrane-associated protein 1-like)	SMAP2_MOUSE	SUBCELLULAR LOCATION: Cytoplasm {ECO:0000269|PubMed:16571680}. Note=Detected in multiple foci throughout the cytoplasm and in juxtanuclear structures.	Smap2	Q7TN29	8
-0.309453	16.3385	-2.61283	0.0219729	0.108768	-3.85727	Ataxin-2-like protein	ATX2L_MOUSE	SUBCELLULAR LOCATION: Membrane {ECO:0000250}; Peripheral membrane protein {ECO:0000250}. Cytoplasm {ECO:0000250|UniProtKB:Q8WWM7}. Nucleus speckle {ECO:0000250|UniProtKB:Q8WWM7}. Cytoplasmic granule {ECO:0000250|UniProtKB:Q8WWM7}. Note=Predominantly cytoplasmic but is also detected in nuclear speckles. Component of cytoplasmic stress granules. Inhibition of methylation alters nuclear localization…	Atxn2l	Q7TQH0	16
-0.310716	17.0971	-2.61054	0.0220675	0.108768	-3.86138	ATP-binding cassette sub-family A member 8-B	ABC8B_MOUSE	SUBCELLULAR LOCATION: Cell membrane {ECO:0000250}; Multi-pass membrane protein {ECO:0000250}.	Abca8b	Q8K440	3
-0.248472	16.6829	-2.61028	0.0220782	0.108768	-3.86184	Exocyst complex component 6 (Exocyst complex component Sec15A) (SEC15-like protein 1)	EXOC6_MOUSE	SUBCELLULAR LOCATION: Cytoplasm {ECO:0000250|UniProtKB:O54923}. Cytoplasm, perinuclear region {ECO:0000250|UniProtKB:O54923}. Cell projection, growth cone {ECO:0000250|UniProtKB:O54923}. Midbody, Midbody ring {ECO:0000250|UniProtKB:Q8TAG9}. Note=Perinuclear in undifferentiated cells. Redistributes to growing neurites and growth cones during neuronal differentiation (By similarity). Colocalizes wi…	Exoc6	Q8R313	9
0.452896	16.3006	2.61423	0.0219155	0.108768	-3.85478	NADH dehydrogenase [ubiquinone] iron-sulfur protein 5 (Complex I-15 kDa) (CI-15 kDa) (NADH-ubiquinone oxidoreductase 15 kDa subunit)	NDUS5_MOUSE	SUBCELLULAR LOCATION: Mitochondrion inner membrane {ECO:0000250|UniProtKB:O43920}; Peripheral membrane protein {ECO:0000250|UniProtKB:O43920}. Mitochondrion intermembrane space {ECO:0000250|UniProtKB:O43920}.	Ndufs5	Q99LY9	6
0.362972	17.1575	2.61493	0.0218867	0.108768	-3.85352	Eukaryotic translation initiation factor 3 subunit F (eIF3f) (Deubiquitinating enzyme eIF3f) (EC 3.4.19.12) (Eukaryotic translation initiation factor 3 subunit 5) (eIF-3-epsilon) (eIF3 p47)	EIF3F_MOUSE	SUBCELLULAR LOCATION: Cytoplasm {ECO:0000255|HAMAP-Rule:MF_03005}.	Eif3f	Q9DCH4	2
0.426541	17.8113	2.60774	0.0221836	0.109156	-3.86638	Adenylate kinase isoenzyme 1 (AK 1) (EC 2.7.4.3) (EC 2.7.4.6) (ATP-AMP transphosphorylase 1) (ATP:AMP phosphotransferase) (Adenylate monophosphate kinase) (Myokinase)	KAD1_MOUSE	SUBCELLULAR LOCATION: Cytoplasm {ECO:0000255|HAMAP-Rule:MF_03171}.	Ak1	Q9R0Y5	14
-0.272164	17.0745	-2.60448	0.0223198	0.109694	-3.87222	Hepatoma-derived growth factor (HDGF)	HDGF_MOUSE	SUBCELLULAR LOCATION: Cytoplasm {ECO:0000250}. Nucleus {ECO:0000250}.	Hdgf	P51859	2
0.507424	15.2973	2.60351	0.0223605	0.109762	-3.87396	Synaptosomal-associated protein 23 (SNAP-23) (Syndet) (Vesicle-membrane fusion protein SNAP-23)	SNP23_MOUSE	SUBCELLULAR LOCATION: Cell membrane; Peripheral membrane protein. Cell membrane {ECO:0000250}; Lipid-anchor {ECO:0000250}. Cell junction, synapse, synaptosome. Note=Mainly localized to the plasma membrane.	Snap23	O09044	6
-0.24084	17.2163	-2.59827	0.0225811	0.110448	-3.88333	E3 ubiquitin-protein ligase TRIM63 (EC 2.3.2.27) (Muscle-specific RING finger protein 1) (MuRF-1) (MuRF1) (Muscle RING finger protein 1) (RING-type E3 ubiquitin transferase TRIM63) (Tripartite motif-containing protein 63)	TRI63_MOUSE	SUBCELLULAR LOCATION: Cytoplasm {ECO:0000269|PubMed:15601779}. Nucleus {ECO:0000269|PubMed:15601779}. Cytoplasm, myofibril, sarcomere, M line {ECO:0000250}. Cytoplasm, myofibril, sarcomere, Z line {ECO:0000250}. Note=Localizes to the M- and Z-lines in skeletal muscle (By similarity). Colocalizes with TNNI3 in myocytes. {ECO:0000250}.	Trim63	Q38HM4	7
-0.364157	15.5907	-2.59832	0.0225793	0.110448	-3.88325	Telomere-associated protein RIF1 (Rap1-interacting factor 1 homolog) (mRif1)	RIF1_MOUSE	SUBCELLULAR LOCATION: Nucleus {ECO:0000269|PubMed:15042697}. Chromosome {ECO:0000269|PubMed:23306437, ECO:0000269|PubMed:23306439, ECO:0000269|PubMed:23333305}. Chromosome, telomere {ECO:0000269|PubMed:15042697}. Cytoplasm, cytoskeleton, spindle {ECO:0000250|UniProtKB:Q5UIP0}. Note=Exhibits ATM- and TP53BP1-dependent localization to uncapped or aberrant telomeres and to DNA double strand breaks (…	Rif1	Q6PR54	4
-0.360858	16.0472	-2.5991	0.0225461	0.110448	-3.88185	CCR4-NOT transcription complex subunit 3 (CCR4-associated factor 3)	CNOT3_MOUSE	SUBCELLULAR LOCATION: Nucleus {ECO:0000305|PubMed:20133598}. Cytoplasm, P-body {ECO:0000269|PubMed:20133598}. Note=NANOS2 promotes its localization to P-body.	Cnot3	Q8K0V4	4
0.384032	17.2005	2.5967	0.0226477	0.110641	-3.88613	Succinyl-CoA:3-ketoacid coenzyme A transferase 1, mitochondrial (EC 2.8.3.5) (3-oxoacid CoA-transferase 1) (Somatic-type succinyl-CoA:3-oxoacid CoA-transferase) (SCOT-s)	SCOT1_MOUSE	SUBCELLULAR LOCATION: Mitochondrion matrix {ECO:0000250}.	Oxct1	Q9D0K2	23
0.604762	18.2312	2.59413	0.0227572	0.111043	-3.89073	Histone H4	H4_MOUSE	SUBCELLULAR LOCATION: Nucleus {ECO:0000250}. Chromosome {ECO:0000250}.	Hist1h4a; Hist1h4b; Hist1h4c; Hist1h4d; Hist1h4f; Hist1h4h; Hist1h4i; Hist1h4j; Hist1h4k; Hist1h4m; Hist2h4a; Hist4h4	P62806	5
-0.298532	16.7566	-2.59307	0.0228022	0.11113	-3.89261	Ral GTPase-activating protein subunit alpha-1 (GAP-related-interacting partner to E12) (GRIPE) (GTPase-activating RapGAP domain-like 1) (Tuberin-like protein 1) (p240)	RGPA1_MOUSE	SUBCELLULAR LOCATION: Cytoplasm {ECO:0000269|PubMed:12200424}. Nucleus {ECO:0000269|PubMed:12200424}. Note=Translocated to the nucleus, when associated with TCF3/E12.	Ralgapa1	Q6GYP7	18
0.367601	16.5689	2.59141	0.0228733	0.111344	-3.89558	RNA-binding protein FUS (Protein pigpen)	FUS_MOUSE	SUBCELLULAR LOCATION: Nucleus {ECO:0000250}.	Fus	P56959	7
-0.248388	16.6147	-2.58642	0.0230883	0.112257	-3.9045	Acetyl-CoA carboxylase 1 (ACC1) (EC 6.4.1.2) (ACC-alpha) (Acetyl-CoA carboxylase 265) [Includes: Biotin carboxylase (EC 6.3.4.14)]	ACACA_MOUSE	SUBCELLULAR LOCATION: Cytoplasm {ECO:0000269|PubMed:12360400, ECO:0000269|PubMed:20952656}.	Acaca	Q5SWU9	23
0.384763	15.787	2.58557	0.0231249	0.112301	-3.90601	Glycerol-3-phosphate dehydrogenase [NAD(+)], cytoplasmic (GPD-C) (GPDH-C) (EC 1.1.1.8)	GPDA_MOUSE	SUBCELLULAR LOCATION: Cytoplasm.	Gpd1	P13707	7
0.643358	14.4103	2.5845	0.0231714	0.112394	-3.90792	Alpha-1-antitrypsin 1-4 (Alpha-1 protease inhibitor 4) (Serine protease inhibitor 1-4) (Serine protease inhibitor A1d) (Serpin A1d)	A1AT4_MOUSE	SUBCELLULAR LOCATION: Secreted {ECO:0000269|PubMed:11961105, ECO:0000269|PubMed:8619829}.	Serpina1d	Q00897	3
-0.272797	17.5114	-2.58304	0.0232348	0.112568	-3.91052	Putative RNA-binding protein Luc7-like 2 (CGI-74 homolog)	LC7L2_MOUSE	SUBCELLULAR LOCATION: Isoform 4: Nucleus speckle. Nucleus, nucleoplasm. Note=Colocalizes with SCNM1 and SNRNP70 in nuclear speckles.	Luc7l2	Q7TNC4	7
-0.241995	13.8942	-2.58157	0.023299	0.112663	-3.91315	RING finger protein unkempt homolog (Zinc finger CCCH domain-containing protein 5)	UNK_MOUSE	SUBCELLULAR LOCATION: Cytoplasm {ECO:0000269|PubMed:25737280}.	Unk	Q8BL48	2
-0.350683	17.359	-2.58132	0.0233096	0.112663	-3.91359	Alpha-adducin (Erythrocyte adducin subunit alpha)	ADDA_MOUSE	SUBCELLULAR LOCATION: Cytoplasm, cytoskeleton. Cell membrane; Peripheral membrane protein; Cytoplasmic side.	Add1	Q9QYC0	12
-0.316497	16.9621	-2.57941	0.0233935	0.112935	-3.91701	Eukaryotic translation initiation factor 2 subunit 2 (Eukaryotic translation initiation factor 2 subunit beta) (eIF-2-beta)	IF2B_MOUSE		Eif2s2	Q99L45	11
0.258057	17.1975	2.57806	0.0234526	0.112987	-3.91941	RAF proto-oncogene serine/threonine-protein kinase (EC 2.7.11.1) (Proto-oncogene c-RAF) (cRaf) (Raf-1)	RAF1_MOUSE	SUBCELLULAR LOCATION: Cytoplasm {ECO:0000250}. Cell membrane {ECO:0000250}. Mitochondrion {ECO:0000250}. Nucleus {ECO:0000269|PubMed:19298812}. Note=Colocalizes with RGS14 and BRAF in both the cytoplasm and membranes. Phosphorylation at Ser-259 impairs its membrane accumulation. Recruited to the cell membrane by the active Ras protein. Phosphorylation at Ser-338 and Ser-339 by PAK1 is required fo…	Raf1	Q99N57	13
0.327574	18.7955	2.57727	0.0234873	0.112987	-3.92082	NADH dehydrogenase [ubiquinone] 1 beta subcomplex subunit 3 (Complex I-B12) (CI-B12) (NADH-ubiquinone oxidoreductase B12 subunit)	NDUB3_MOUSE	SUBCELLULAR LOCATION: Mitochondrion inner membrane {ECO:0000250|UniProtKB:O43676}; Single-pass membrane protein {ECO:0000250|UniProtKB:O43676}; Matrix side {ECO:0000250|UniProtKB:O43676}.	Ndufb3	Q9CQZ6	2
-0.375533	17.2983	-2.57782	0.0234631	0.112987	-3.91984	Hepatoma-derived growth factor-related protein 3 (HRP-3)	HDGR3_MOUSE	SUBCELLULAR LOCATION: Nucleus {ECO:0000250}.	Hdgfl3	Q9JMG7	2
-0.268549	17.1186	-2.57301	0.0236752	0.113693	-3.92841	Cordon-bleu protein-like 1 (Cobl-related protein 1)	COBL1_MOUSE		Cobll1	Q3UMF0	41
-0.262386	16.3427	-2.57269	0.0236896	0.113693	-3.92898	Schlafen family member 5	SLFN5_MOUSE		Slfn5	Q8CBA2	12
-0.316758	17.4418	-2.57014	0.0238027	0.114102	-3.93352	Interferon-induced, double-stranded RNA-activated protein kinase (EC 2.7.11.1) (Eukaryotic translation initiation factor 2-alpha kinase 2) (eIF-2A protein kinase 2) (Interferon-inducible RNA-dependent protein kinase) (P1/eIF-2A protein kinase) (Protein kinase RNA-activated) (PKR) (Protein kinase R) (Serine/threonine-protein kinase TIK) (Tyrosine-protein kinase EIF2AK2) (EC 2.7.10.2) (p68 kinase)	E2AK2_MOUSE	SUBCELLULAR LOCATION: Cytoplasm {ECO:0000250}. Nucleus {ECO:0000250}. Cytoplasm, perinuclear region {ECO:0000250}.	Eif2ak2	Q03963	3
-0.374536	16.698	-2.56837	0.0238817	0.114213	-3.93667	Myosin-binding protein C, fast-type (Fast MyBP-C) (C-protein, skeletal muscle fast isoform)	MYPC2_MOUSE		Mybpc2	Q5XKE0	4
-0.221205	18.3673	-2.5688	0.0238627	0.114213	-3.93591	60S ribosomal protein L4	RL4_MOUSE		Rpl4	Q9D8E6	20
-0.245522	15.5303	-2.56762	0.0239155	0.114241	-3.93802	Glycogen synthase kinase-3 alpha (GSK-3 alpha) (EC 2.7.11.26) (Serine/threonine-protein kinase GSK3A) (EC 2.7.11.1)	GSK3A_MOUSE		Gsk3a	Q2NL51	4
0.609212	16.239	2.56555	0.0240081	0.11455	-3.9417	Sodium/potassium-transporting ATPase subunit beta-1 (Sodium/potassium-dependent ATPase subunit beta-1)	AT1B1_MOUSE	SUBCELLULAR LOCATION: Cell membrane {ECO:0000255}; Single-pass type II membrane protein {ECO:0000255}. Cell membrane, sarcolemma {ECO:0000269|PubMed:23392350}. Note=Colocalizes with OBSCN at the intercalated disk and sarcolemma in cardiomyocytes. Localizes in long striations at the level of Z and M lines. {ECO:0000269|PubMed:23392350}.	Atp1b1	P14094	4
-0.240794	17.866	-2.56373	0.0240902	0.114808	-3.94495	Mothers against decapentaplegic homolog 4 (MAD homolog 4) (Mothers against DPP homolog 4) (Deletion target in pancreatic carcinoma 4 homolog) (SMAD family member 4) (SMAD 4) (Smad4)	SMAD4_MOUSE	SUBCELLULAR LOCATION: Cytoplasm {ECO:0000250|UniProtKB:Q13485}. Nucleus {ECO:0000250|UniProtKB:Q13485}. Note=In the cytoplasm in the absence of ligand. Migration to the nucleus when complexed with R-SMAD. PDPK1 prevents its nuclear translocation. {ECO:0000250|UniProtKB:Q13485}.	Smad4	P97471	6
-0.318585	16.4018	-2.56121	0.0242042	0.114815	-3.94944	KAT8 regulatory NSL complex subunit 3 (NSL complex protein NSL3) (Non-specific lethal 3 homolog)	KANL3_MOUSE	SUBCELLULAR LOCATION: Nucleus {ECO:0000250}.	Kansl3	A2RSY1	3
-0.245726	18.4143	-2.56175	0.0241796	0.114815	-3.94847	T-complex protein 1 subunit zeta (TCP-1-zeta) (CCT-zeta-1)	TCPZ_MOUSE	SUBCELLULAR LOCATION: Cytoplasm.	Cct6a	P80317	20
0.498854	16.2482	2.56265	0.0241389	0.114815	-3.94687	Fatty acid-binding protein 5 (Epidermal-type fatty acid-binding protein) (E-FABP) (Fatty acid-binding protein, epidermal) (Keratinocyte lipid-binding protein) (Psoriasis-associated fatty acid-binding protein homolog) (PA-FABP)	FABP5_MOUSE	SUBCELLULAR LOCATION: Cytoplasm {ECO:0000269|PubMed:17512406, ECO:0000269|PubMed:29531087}. Nucleus {ECO:0000269|PubMed:17512406}. Cell junction, synapse {ECO:0000269|PubMed:29531087}. Cell junction, synapse, postsynaptic cell membrane, postsynaptic density {ECO:0000269|PubMed:29531087}. Secreted {ECO:0000269|PubMed:29531087}. Note=Localizes primarily to the cytoplasm. Upon certain ligand binding…	Fabp5	Q05816	2
-0.472964	18.0073	-2.56156	0.0241882	0.114815	-3.94881	Importin subunit alpha-5 (Importin alpha-S1) (Karyopherin subunit alpha-1) (Nucleoprotein interactor 1) (NPI-1) (RAG cohort protein 2) (SRP1-beta)	IMA5_MOUSE	SUBCELLULAR LOCATION: Cytoplasm. Nucleus.	Kpna1	Q60960	5
0.357559	17.4516	2.55992	0.0242627	0.114854	-3.95173	Coenzyme Q-binding protein COQ10 homolog B, mitochondrial	CQ10B_MOUSE	SUBCELLULAR LOCATION: Mitochondrion inner membrane {ECO:0000250}; Peripheral membrane protein {ECO:0000250}; Matrix side {ECO:0000250}.	Coq10b	Q3THF9	5
0.474484	15.8892	2.55943	0.0242845	0.114854	-3.95259	ATP-dependent RNA helicase DDX42 (EC 3.6.4.13) (DEAD box protein 42)	DDX42_MOUSE	SUBCELLULAR LOCATION: Cytoplasm {ECO:0000250}. Nucleus speckle {ECO:0000250}. Nucleus, Cajal body {ECO:0000250}.	Ddx42	Q810A7	3
-0.29179	15.5058	-2.55917	0.0242965	0.114854	-3.95306	YLP motif-containing protein 1 (Nuclear protein ZAP3)	YLPM1_MOUSE	SUBCELLULAR LOCATION: Nucleus {ECO:0000250}. Nucleus speckle {ECO:0000269|PubMed:10716735}. Note=Migrates to nucleolar caps upon blockage of transcription. {ECO:0000250}.	Ylpm1	Q9R0I7	6
0.476472	16.7417	2.55633	0.024426	0.115333	-3.95812	Eukaryotic translation initiation factor 3 subunit M (eIF3m) (PCI domain-containing protein 1)	EIF3M_MOUSE	SUBCELLULAR LOCATION: Cytoplasm {ECO:0000255|HAMAP-Rule:MF_03012}.	Eif3m	Q99JX4	2
-0.389948	13.0422	-2.55519	0.0244782	0.115446	-3.96015	Leucine-rich repeat protein SHOC-2 (Protein soc-2 homolog) (Protein sur-8 homolog)	SHOC2_MOUSE	SUBCELLULAR LOCATION: Cytoplasm {ECO:0000250}. Nucleus {ECO:0000250}. Note=Translocates from cytoplasm to nucleus upon growth factor stimulation. {ECO:0000250}.	Shoc2	O88520	2
-0.213089	16.463	-2.55439	0.0245149	0.115486	-3.96157	Polyribonucleotide nucleotidyltransferase 1, mitochondrial (EC 2.7.7.8) (3'-5' RNA exonuclease OLD35) (PNPase old-35) (Polynucleotide phosphorylase 1) (PNPase 1) (Polynucleotide phosphorylase-like protein)	PNPT1_MOUSE	SUBCELLULAR LOCATION: Cytoplasm {ECO:0000250}. Mitochondrion {ECO:0000250}. Mitochondrion intermembrane space {ECO:0000269|PubMed:16966381}; Peripheral membrane protein {ECO:0000269|PubMed:16966381}.	Pnpt1	Q8K1R3	8
0.562033	15.8116	2.55369	0.0245468	0.115503	-3.96281	Pregnancy zone protein (Alpha-2-macroglobulin) (Alpha-2-M) [Cleaved into: Alpha-2-macroglobulin 165 kDa subunit; Alpha-2-macroglobulin 35 kDa subunit]	PZP_MOUSE	SUBCELLULAR LOCATION: Secreted.	Pzp	Q61838	11
-0.264553	18.5193	-2.55257	0.0245983	0.115612	-3.9648	39S ribosomal protein L37, mitochondrial (L37mt) (MRP-L37)	RM37_MOUSE	SUBCELLULAR LOCATION: Mitochondrion {ECO:0000250|UniProtKB:Q9BZE1}.	Mrpl37	Q921S7	14
0.341223	15.392	2.55165	0.0246408	0.115679	-3.96644	Diphthine methyltransferase (EC 3.1.1.97) (Diphthamide biosynthesis protein 7) (DPH7) (WD repeat-containing protein 85)	DPH7_MOUSE		Dph7	Q9CYU6	2
-0.224637	16.8403	-2.54909	0.0247588	0.1161	-3.97098	N-alpha-acetyltransferase 25, NatB auxiliary subunit (Mitochondrial distribution and morphology protein 20) (N-terminal acetyltransferase B complex subunit MDM20) (NatB complex subunit MDM20) (N-terminal acetyltransferase B complex subunit NAA25)	NAA25_MOUSE	SUBCELLULAR LOCATION: Cytoplasm {ECO:0000250}.	Naa25	Q8BWZ3	6
-0.238034	14.3726	-2.54793	0.0248126	0.116161	-3.97305	RING finger protein 10 (Sid 2705)	RNF10_MOUSE	SUBCELLULAR LOCATION: Cytoplasm {ECO:0000250|UniProtKB:Q8N5U6}. Nucleus {ECO:0000250|UniProtKB:Q5XI59}.	Rnf10	Q3UIW5	2
0.228426	16.7971	2.54758	0.0248288	0.116161	-3.97367	Butyrophilin-like protein 9	BTNL9_MOUSE	SUBCELLULAR LOCATION: Membrane {ECO:0000250}; Single-pass type I membrane protein {ECO:0000250}.	Btnl9	Q8BJE2	4
-0.236429	16.9658	-2.54444	0.0249749	0.116676	-3.97924	Anaphase-promoting complex subunit 5 (APC5) (Cyclosome subunit 5)	APC5_MOUSE		Anapc5	Q8BTZ4	9
-0.302731	17.1004	-2.54379	0.0250053	0.116676	-3.9804	Transcription factor 25 (TCF-25) (Nuclear localized protein 1)	TCF25_MOUSE	SUBCELLULAR LOCATION: Nucleus {ECO:0000269|PubMed:12107429, ECO:0000269|PubMed:18068114}. Note=Some staining in the cytosol; cytosolic localization is reduced in staurosporine-induced cell death.	Tcf25	Q8R3L2	6
-0.45925	15.2086	-2.54338	0.0250244	0.116676	-3.98113	Cell cycle and apoptosis regulator protein 2 (Cell division cycle and apoptosis regulator protein 2)	CCAR2_MOUSE	SUBCELLULAR LOCATION: Nucleus {ECO:0000250|UniProtKB:Q8N163}. Cytoplasm {ECO:0000250|UniProtKB:Q8N163}. Note=Recruited to chromatin, post-UV irradiation. Sequestered to the cytoplasm in the presence of MCC. Translocated to the cytoplasm during UV-induced apoptosis. {ECO:0000250|UniProtKB:Q8N163}.	Ccar2	Q8VDP4	2
-0.263665	14.7292	-2.54115	0.0251292	0.117031	-3.9851	Transcription factor HIVEP2 (Human immunodeficiency virus type I enhancer-binding protein 2 homolog) (Myc intron-binding protein 1) (MIBP-1)	ZEP2_MOUSE	SUBCELLULAR LOCATION: Nucleus.	Hivep2	Q3UHF7	2
-0.407902	18.2114	-2.53878	0.0252407	0.117416	-3.9893	Methionine aminopeptidase 2 (MAP 2) (MetAP 2) (EC 3.4.11.18) (Initiation factor 2-associated 67 kDa glycoprotein) (p67) (p67eIF2) (Peptidase M)	MAP2_MOUSE	SUBCELLULAR LOCATION: Cytoplasm. Note=About 30% of expressed METAP2 associates with polysomes. {ECO:0000255|HAMAP-Rule:MF_03175}.	Metap2	O08663	10
-0.206912	18.4821	-2.53744	0.0253038	0.117443	-3.99167	60S ribosomal protein L17	RL17_MOUSE		Rpl17	Q9CPR4	8
-0.341031	16.7548	-2.53749	0.0253015	0.117443	-3.99159	Cullin-3 (CUL-3)	CUL3_MOUSE	SUBCELLULAR LOCATION: Nucleus {ECO:0000269|PubMed:10500095}. Golgi apparatus {ECO:0000269|PubMed:10500095}. Cell projection, cilium, flagellum {ECO:0000250|UniProtKB:Q13618}. Cytoplasm {ECO:0000250|UniProtKB:Q13618}. Note=Detected along the length of the sperm flagellum and in the cytoplasm of the germ cells. {ECO:0000250|UniProtKB:Q13618}.	Cul3	Q9JLV5	18
0.306929	17.2729	2.53584	0.0253797	0.117621	-3.99452	Myosin regulatory light chain 2, ventricular/cardiac muscle isoform (MLC-2) (MLC-2v) (Myosin light chain 2, slow skeletal/ventricular muscle isoform) (MLC-2s/v)	MLRV_MOUSE	SUBCELLULAR LOCATION: Cytoplasm, myofibril, sarcomere, A band {ECO:0000250|UniProtKB:P08733}.	Myl2	P51667	18
0.326222	15.0399	2.53542	0.0253996	0.117621	-3.99526	Alcohol dehydrogenase [NADP(+)] (EC 1.1.1.2) (Aldehyde reductase) (Aldo-keto reductase family 1 member A1)	AK1A1_MOUSE		Akr1a1	Q9JII6	2
0.239752	17.3447	2.53311	0.0255095	0.117996	-3.99936	Adrenodoxin, mitochondrial (Adrenal ferredoxin) (Ferredoxin-1)	ADX_MOUSE	SUBCELLULAR LOCATION: Mitochondrion matrix {ECO:0000250|UniProtKB:P10109}.	Fdx1	P46656	2
0.488078	18.5446	2.53067	0.0256259	0.1184	-4.00369	ATP synthase subunit delta, mitochondrial (ATP synthase F1 subunit delta) (F-ATPase delta subunit)	ATPD_MOUSE	SUBCELLULAR LOCATION: Mitochondrion. Mitochondrion inner membrane.	Atp5f1d	Q9D3D9	2
0.23263	17.1895	2.5256	0.0258696	0.119391	-4.01267	Transcription factor A, mitochondrial (mtTFA) (Testis-specific high mobility group protein) (TS-HMG)	TFAM_MOUSE	SUBCELLULAR LOCATION: Isoform Mitochondrial: Mitochondrion {ECO:0000250|UniProtKB:Q00059}. Mitochondrion matrix, mitochondrion nucleoid {ECO:0000250|UniProtKB:Q00059}.; SUBCELLULAR LOCATION: Isoform Nuclear: Nucleus.	Tfam	P40630	6
-0.24743	16.4072	-2.52425	0.025935	0.119558	-4.01507	Survival motor neuron protein	SMN_MOUSE	SUBCELLULAR LOCATION: Nucleus, gem {ECO:0000250|UniProtKB:Q16637}. Nucleus, Cajal body {ECO:0000250|UniProtKB:Q16637}. Cytoplasm {ECO:0000250|UniProtKB:Q16637}. Cytoplasmic granule {ECO:0000250|UniProtKB:Q16637}. Perikaryon {ECO:0000250|UniProtKB:Q16637}. Cell projection {ECO:0000250|UniProtKB:Q16637}. Cytoplasm, myofibril, sarcomere, Z line {ECO:0000269|PubMed:17353360}. Note=Colocalizes with ac…	Smn1	P97801	2
0.503054	17.6378	2.52207	0.0260406	0.11991	-4.01893	Peptidyl-prolyl cis-trans isomerase A (PPIase A) (EC 5.2.1.8) (Cyclophilin A) (Cyclosporin A-binding protein) (Rotamase A) (SP18) [Cleaved into: Peptidyl-prolyl cis-trans isomerase A, N-terminally processed]	PPIA_MOUSE	SUBCELLULAR LOCATION: Cytoplasm. Secreted {ECO:0000250}. Note=Secretion occurs in response to oxidative stress in vascular smooth muscle through a vesicular secretory pathway that involves actin remodeling and myosin II activation, and mediates ERK1/2 activation. {ECO:0000250}.	Ppia	P17742	8
0.50281	14.3653	2.51783	0.0262478	0.120039	-4.02645	Endoplasmin (94 kDa glucose-regulated protein) (GRP-94) (Endoplasmic reticulum resident protein 99) (ERp99) (Heat shock protein 90 kDa beta member 1) (Polymorphic tumor rejection antigen 1) (Tumor rejection antigen gp96)	ENPL_MOUSE	SUBCELLULAR LOCATION: Endoplasmic reticulum lumen {ECO:0000269|PubMed:20865800}. Melanosome {ECO:0000250}.	Hsp90b1	P08113	7
0.342301	18.3655	2.51915	0.0261832	0.120039	-4.02411	Actin-related protein 2/3 complex subunit 4 (Arp2/3 complex 20 kDa subunit) (p20-ARC)	ARPC4_MOUSE	SUBCELLULAR LOCATION: Cytoplasm, cytoskeleton {ECO:0000250}. Cell projection {ECO:0000250}.	Arpc4	P59999	2
0.293805	17.6093	2.51729	0.0262742	0.120039	-4.0274	Sodium/potassium-transporting ATPase subunit alpha-2 (Na(+)/K(+) ATPase alpha-2 subunit) (EC 3.6.3.9) (Na(+)/K(+) ATPase alpha(+) subunit) (Sodium pump subunit alpha-2)	AT1A2_MOUSE	SUBCELLULAR LOCATION: Membrane {ECO:0000250}; Multi-pass membrane protein {ECO:0000250}. Cell membrane {ECO:0000250}; Multi-pass membrane protein {ECO:0000250}.	Atp1a2	Q6PIE5	17
-0.221756	17.1092	-2.51748	0.0262651	0.120039	-4.02707	Mitochondrial ribosome-associated GTPase 1 (GTP-binding protein 7) (Mitochondrial GTPase 1)	MTG1_MOUSE	SUBCELLULAR LOCATION: Mitochondrion inner membrane {ECO:0000250|UniProtKB:Q9BT17}; Peripheral membrane protein {ECO:0000250|UniProtKB:Q9BT17}; Matrix side {ECO:0000250|UniProtKB:Q9BT17}.	Mtg1	Q8R2R6	5
0.35017	13.7222	2.51808	0.0262355	0.120039	-4.026	Transmembrane protein 47 (Transmembrane 4 superfamily member 10)	TMM47_MOUSE	SUBCELLULAR LOCATION: Membrane {ECO:0000305}; Multi-pass membrane protein {ECO:0000305}. Cell junction {ECO:0000269|PubMed:17195181, ECO:0000269|PubMed:26990309}. Cell junction, adherens junction {ECO:0000250|UniProtKB:Q9XSV3}. Note=In undifferentiated cultured podocytes localizes to the perinuclear region and translocates to the cell membrane after Cadherin appearance at cell-cell contacts. Upon…	Tmem47	Q9JJG6	2
-0.210427	18.4129	-2.51779	0.0262498	0.120039	-4.02652	Phenylalanine--tRNA ligase beta subunit (EC 6.1.1.20) (Phenylalanyl-tRNA synthetase beta subunit) (PheRS)	SYFB_MOUSE	SUBCELLULAR LOCATION: Cytoplasm {ECO:0000250}.	Farsb	Q9WUA2	16
-0.279323	16.126	-2.51993	0.0261448	0.120039	-4.02272	Ectonucleoside triphosphate diphosphohydrolase 5 (NTPDase 5) (EC 3.6.1.6) (CD39 antigen-like 4) (ER-UDPase) (Guanosine-diphosphatase ENTPD5) (GDPase ENTPD5) (EC 3.6.1.42) (Nucleoside diphosphatase) (Uridine-diphosphatase ENTPD5) (UDPase ENTPD5)	ENTP5_MOUSE	SUBCELLULAR LOCATION: Endoplasmic reticulum {ECO:0000269|PubMed:10369669, ECO:0000269|PubMed:21074248}. Secreted {ECO:0000250}.	Entpd5	Q9WUZ9	2
0.426317	16.7521	2.51541	0.0263667	0.120219	-4.03074	Syntaxin-7	STX7_MOUSE	SUBCELLULAR LOCATION: Early endosome membrane {ECO:0000250}; Single-pass type IV membrane protein {ECO:0000250}.	Stx7	O70439	7
0.327482	16.0914	2.51529	0.0263723	0.120219	-4.03094	Dimethylaniline monooxygenase [N-oxide-forming] 2 (EC 1.14.13.8) (Dimethylaniline oxidase 2) (Pulmonary flavin-containing monooxygenase 2) (FMO 2)	FMO2_MOUSE	SUBCELLULAR LOCATION: Microsome membrane {ECO:0000250|UniProtKB:P17635}; Single-pass membrane protein {ECO:0000250|UniProtKB:P17635}. Endoplasmic reticulum membrane {ECO:0000250|UniProtKB:P17635}; Single-pass membrane protein {ECO:0000250|UniProtKB:P17635}.	Fmo2	Q8K2I3	2
0.339419	15.7028	2.51076	0.0265962	0.121005	-4.03895	Ezrin (Cytovillin) (Villin-2) (p81)	EZRI_MOUSE	SUBCELLULAR LOCATION: Apical cell membrane {ECO:0000250|UniProtKB:P15311}; Peripheral membrane protein {ECO:0000250|UniProtKB:P15311}; Cytoplasmic side {ECO:0000250|UniProtKB:P15311}. Cell projection {ECO:0000250|UniProtKB:P15311}. Cell projection, microvillus membrane {ECO:0000250|UniProtKB:P15311}; Peripheral membrane protein {ECO:0000250|UniProtKB:P15311}; Cytoplasmic side {ECO:0000250|UniProt…	Ezr	P26040	4
-0.288015	17.0809	-2.51061	0.0266039	0.121005	-4.03923	Leucine--tRNA ligase, cytoplasmic (EC 6.1.1.4) (Leucyl-tRNA synthetase) (LeuRS)	SYLC_MOUSE	SUBCELLULAR LOCATION: Cytoplasm {ECO:0000250}.	Lars	Q8BMJ2	23
0.587725	15.494	2.50858	0.0267047	0.121328	-4.04281	Cell surface glycoprotein MUC18 (Gicerin) (Melanoma cell adhesion molecule) (Melanoma-associated antigen MUC18) (CD antigen CD146)	MUC18_MOUSE	SUBCELLULAR LOCATION: Membrane {ECO:0000250}; Single-pass type I membrane protein {ECO:0000250}.	Mcam	Q8R2Y2	2
-0.252916	16.5709	-2.50734	0.0267667	0.121475	-4.04501	Ras-related GTP-binding protein C (Rag C) (RagC) (GTPase-interacting protein 2) (TIB929)	RRAGC_MOUSE	SUBCELLULAR LOCATION: Cytoplasm {ECO:0000250|UniProtKB:Q9HB90}. Nucleus {ECO:0000250|UniProtKB:Q9HB90}. Lysosome {ECO:0000250|UniProtKB:Q9HB90}. Note=Predominantly cytoplasmic. May shuttle between the cytoplasm and nucleus, depending on the bound nucleotide state of associated RRAGA. {ECO:0000250|UniProtKB:Q9HB90}.	Rragc	Q99K70	3
-0.283952	16.8311	-2.50412	0.0269274	0.122069	-4.05069	SRSF protein kinase 2 (EC 2.7.11.1) (SFRS protein kinase 2) (Serine/arginine-rich protein-specific kinase 2) (SR-protein-specific kinase 2) [Cleaved into: SRSF protein kinase 2 N-terminal; SRSF protein kinase 2 C-terminal]	SRPK2_MOUSE	SUBCELLULAR LOCATION: Cytoplasm {ECO:0000269|PubMed:9446799}. Nucleus {ECO:0000269|PubMed:9446799}. Note=Shuttles between the nucleus and the cytoplasm. KAT5/TIP60 inhibits its nuclear translocation. Phosphorylation at Thr-492 by PKB/AKT1 promotes nuclear translocation (By similarity). {ECO:0000250}.	Srpk2	O54781	10
-0.276664	16.1654	-2.50182	0.0270435	0.122459	-4.05476	RUN domain-containing protein 1	RUND1_MOUSE		Rundc1	Q0VDN7	2
-0.302497	14.9651	-2.49907	0.0271823	0.122952	-4.05961	Structural maintenance of chromosomes protein 6 (SMC protein 6) (SMC-6) (mSMC6)	SMC6_MOUSE	SUBCELLULAR LOCATION: Nucleus {ECO:0000269|PubMed:11408570}. Nucleus speckle {ECO:0000250|UniProtKB:Q96SB8}. Chromosome {ECO:0000269|PubMed:11408570}. Nucleus, PML body {ECO:0000250|UniProtKB:Q96SB8}. Chromosome, telomere {ECO:0000250|UniProtKB:Q96SB8}. Note=Localizes to PML nuclear bodies in ALT cell lines. Associates with chromatin. Accumulates with RAD18 and the SLF1-SLF2 complex at replicatio…	Smc6	Q924W5	2
-0.320636	16.8771	-2.49802	0.0272358	0.123058	-4.06148	Retinal dehydrogenase 1 (RALDH 1) (RalDH1) (EC 1.2.1.-) (EC 1.2.1.36) (ALDH-E1) (ALHDII) (Aldehyde dehydrogenase family 1 member A1) (Aldehyde dehydrogenase, cytosolic)	AL1A1_MOUSE	SUBCELLULAR LOCATION: Cytoplasm, cytosol {ECO:0000250|UniProtKB:P48644}.	Aldh1a1	P24549	5
-0.241102	17.4894	-2.49624	0.0273262	0.12333	-4.06462	TSC22 domain family protein 4 (TSC22-related-inducible leucine zipper protein 2) (Thg-1pit)	T22D4_MOUSE	SUBCELLULAR LOCATION: Nucleus {ECO:0000305}.	Tsc22d4	Q9EQN3	4
-0.384192	16.3802	-2.4949	0.0273947	0.123503	-4.06699	Proto-oncogene c-Rel	REL_MOUSE	SUBCELLULAR LOCATION: Nucleus.	Rel	P15307	3
-0.275334	15.6292	-2.4885	0.0277229	0.124845	-4.07827	Xyloside xylosyltransferase 1 (EC 2.4.2.n3) (UDP-xylose:alpha-xyloside alpha-1,3-xylosyltransferase)	XXLT1_MOUSE	SUBCELLULAR LOCATION: Endoplasmic reticulum membrane {ECO:0000250|UniProtKB:Q8NBI6}; Single-pass type II membrane protein {ECO:0000250|UniProtKB:Q8NBI6}.	Xxylt1	Q3U4G3	2
-0.328788	15.3253	-2.48787	0.0277557	0.124855	-4.07939	Neurobeachin (Lysosomal-trafficking regulator 2)	NBEA_MOUSE	SUBCELLULAR LOCATION: Membrane {ECO:0000269|PubMed:11102458}; Peripheral membrane protein {ECO:0000269|PubMed:11102458}. Endomembrane system {ECO:0000269|PubMed:11102458}; Peripheral membrane protein {ECO:0000269|PubMed:11102458}. Cell junction, synapse, postsynaptic cell membrane {ECO:0000269|PubMed:11102458}; Peripheral membrane protein {ECO:0000269|PubMed:11102458}. Note=Associated with pleomo…	Nbea	Q9EPN1	5
-0.248031	17.5218	-2.48129	0.028098	0.125956	-4.09099	Kinesin-like protein KIF1C	KIF1C_MOUSE	SUBCELLULAR LOCATION: Cytoplasm, cytoskeleton {ECO:0000305}.	Kif1c	O35071	25
0.204249	17.881	2.48021	0.0281546	0.125956	-4.0929	Cadherin-2 (Neural cadherin) (N-cadherin) (CD antigen CD325)	CADH2_MOUSE	SUBCELLULAR LOCATION: Cell membrane {ECO:0000269|PubMed:26403541}; Single-pass type I membrane protein {ECO:0000255}. Cell membrane, sarcolemma {ECO:0000269|PubMed:23392350}. Cell junction {ECO:0000250|UniProtKB:P19022}. Cell surface {ECO:0000269|PubMed:25232112}. Note=Colocalizes with TMEM65 at the intercalated disk in cardiomyocytes (PubMed:26403541). Colocalizes with OBSCN at the intercalated …	Cdh2	P15116	19
-0.245934	17.7856	-2.48026	0.0281519	0.125956	-4.09281	Transcription initiation factor IIB (General transcription factor TFIIB) (RNA polymerase II alpha initiation factor)	TF2B_MOUSE	SUBCELLULAR LOCATION: Nucleus {ECO:0000250}.	Gtf2b	P62915	2
0.197705	17.2383	2.48091	0.0281179	0.125956	-4.09166	Spermatogenesis-associated protein 5 (Spermatogenesis-associated factor protein)	SPAT5_MOUSE	SUBCELLULAR LOCATION: Cytoplasm {ECO:0000269|PubMed:10734318}. Mitochondrion {ECO:0000269|PubMed:10734318}.	Spata5	Q3UMC0	29
0.209116	17.0412	2.4808	0.0281238	0.125956	-4.09186	Nucleoside diphosphate-linked moiety X motif 13 (Nudix motif 13) (EC 3.-.-.-)	NUD13_MOUSE		Nudt13	Q8JZU0	4
-0.31171	16.5462	-2.47749	0.0282973	0.126319	-4.09768	Protein FAM98A	FA98A_MOUSE		Fam98a	Q3TJZ6	3
-0.350011	16.7641	-2.47798	0.0282717	0.126319	-4.09682	Clathrin coat assembly protein AP180 (91 kDa synaptosomal-associated protein) (Clathrin coat-associated protein AP180) (Phosphoprotein F1-20)	AP180_MOUSE	SUBCELLULAR LOCATION: Cell membrane. Membrane, coated pit; Peripheral membrane protein; Cytoplasmic side. Note=Component of the coat surrounding the cytoplasmic face of coated vesicles in the plasma membrane.	Snap91	Q61548	3
0.242768	20.4677	2.47659	0.028345	0.126393	-4.09927	Dehydrogenase/reductase SDR family member 4 (EC 1.1.1.184) (NADPH-dependent carbonyl reductase/NADP-retinol dehydrogenase) (CR) (PHCR) (NADPH-dependent retinol dehydrogenase/reductase) (NDRD) (mouNRDR) (Peroxisomal short-chain alcohol dehydrogenase) (PSCD)	DHRS4_MOUSE	SUBCELLULAR LOCATION: Peroxisome {ECO:0000250}.	Dhrs4	Q99LB2	9
-0.217389	16.7003	-2.47473	0.0284432	0.126693	-4.10254	Aspartate aminotransferase, cytoplasmic (cAspAT) (EC 2.6.1.1) (EC 2.6.1.3) (Cysteine aminotransferase, cytoplasmic) (Cysteine transaminase, cytoplasmic) (cCAT) (Glutamate oxaloacetate transaminase 1) (Transaminase A)	AATC_MOUSE	SUBCELLULAR LOCATION: Cytoplasm.	Got1	P05201	8
0.396731	17.5017	2.47371	0.0284973	0.126796	-4.10434	NADH dehydrogenase [ubiquinone] flavoprotein 1, mitochondrial (EC 1.6.5.3) (EC 1.6.99.3) (Complex I-51kD) (CI-51kD) (NADH-ubiquinone oxidoreductase 51 kDa subunit)	NDUV1_MOUSE	SUBCELLULAR LOCATION: Mitochondrion inner membrane {ECO:0000250}; Peripheral membrane protein {ECO:0000250}; Matrix side {ECO:0000250}.	Ndufv1	Q91YT0	15
-0.290005	17.2666	-2.47198	0.028589	0.12705	-4.10738	Copine-1 (Copine I)	CPNE1_MOUSE	SUBCELLULAR LOCATION: Nucleus {ECO:0000250|UniProtKB:Q99829}. Cytoplasm {ECO:0000250|UniProtKB:Q99829}. Cell membrane {ECO:0000250|UniProtKB:Q99829}. Note=Translocates to the cell membrane in a calcium-dependent manner. {ECO:0000250|UniProtKB:Q99829}.	Cpne1	Q8C166	2
0.251202	16.9996	2.47146	0.0286166	0.12705	-4.10829	Iron-sulfur cluster assembly 1 homolog, mitochondrial (HESB-like domain-containing protein 2) (Iron-sulfur assembly protein IscA)	ISCA1_MOUSE	SUBCELLULAR LOCATION: Mitochondrion {ECO:0000250|UniProtKB:Q9BUE6}.	Isca1	Q9D924	5
-0.29231	17.4225	-2.46948	0.0287222	0.127381	-4.11178	Transcriptional activator protein Pur-beta (Purine-rich element-binding protein B) (Vascular actin single-stranded DNA-binding factor 2 p44 component)	PURB_MOUSE	SUBCELLULAR LOCATION: Nucleus.	Purb	O35295	6
-0.336149	16.8914	-2.46776	0.0288146	0.127652	-4.11481	Paired amphipathic helix protein Sin3a (Histone deacetylase complex subunit Sin3a) (Transcriptional corepressor Sin3a)	SIN3A_MOUSE	SUBCELLULAR LOCATION: Nucleus {ECO:0000269|PubMed:21454521}. Nucleus, nucleolus {ECO:0000250|UniProtKB:Q96ST3}. Note=Recruited to the nucleolus by SAP30L. {ECO:0000250|UniProtKB:Q96ST3, ECO:0000269|PubMed:21454521}.	Sin3a	Q60520	3
-0.275701	17.5263	-2.4664	0.0288877	0.127838	-4.11721	Leucine-rich repeat flightless-interacting protein 2 (LRR FLII-interacting protein 2)	LRRF2_MOUSE		Lrrfip2	Q91WK0	17
-0.263049	16.6932	-2.46461	0.0289837	0.128123	-4.12035	Arf-GAP with GTPase, ANK repeat and PH domain-containing protein 3 (AGAP-3) (CRAM-associated GTPase) (CRAG) (Centaurin-gamma-3) (Cnt-g3) (MR1-interacting protein) (MRIP-1)	AGAP3_MOUSE	SUBCELLULAR LOCATION: Cytoplasm. Note=Upon oxidative stress, translocates to PML nuclear bodies. {ECO:0000250}.	Agap3	Q8VHH5	6
0.356983	18.0708	2.46069	0.0291958	0.128882	-4.12724	MICOS complex subunit Mic27 (Apolipoprotein O-like) (Protein FAM121A)	MIC27_MOUSE	SUBCELLULAR LOCATION: Mitochondrion inner membrane {ECO:0000250|UniProtKB:Q6UXV4}; Multi-pass membrane protein {ECO:0000250|UniProtKB:Q6UXV4}. Mitochondrion {ECO:0000250|UniProtKB:Q6UXV4}.	Apool	Q78IK4	7
-0.283448	17.654	-2.4597	0.0292497	0.128882	-4.12898	Peroxisomal biogenesis factor 19 (Peroxin-19) (Peroxisomal farnesylated protein) (PxF)	PEX19_MOUSE	SUBCELLULAR LOCATION: Cytoplasm {ECO:0000250|UniProtKB:P40855}. Peroxisome membrane {ECO:0000250|UniProtKB:P40855}; Lipid-anchor {ECO:0000250|UniProtKB:P40855}; Cytoplasmic side {ECO:0000250|UniProtKB:P40855}. Note=Mainly cytoplasmic, some fraction membrane-associated to the outer surface of peroxisomes. {ECO:0000250|UniProtKB:P40855}.	Pex19	Q8VCI5	6
0.309555	18.6928	2.46001	0.0292329	0.128882	-4.12844	GrpE protein homolog 1, mitochondrial (Mt-GrpE#1)	GRPE1_MOUSE	SUBCELLULAR LOCATION: Mitochondrion matrix {ECO:0000250}.	Grpel1	Q99LP6	2
-0.27957	15.3112	-2.45602	0.0294503	0.129626	-4.13544	Huntingtin (Huntington disease protein homolog) (HD protein homolog)	HD_MOUSE	SUBCELLULAR LOCATION: Cytoplasm {ECO:0000250|UniProtKB:P42858}. Nucleus {ECO:0000250|UniProtKB:P42858}. Note=Shuttles between cytoplasm and nucleus in a Ran GTPase-independent manner. {ECO:0000250|UniProtKB:P42858}.	Htt	P42859	14
-0.417455	15.0551	-2.45414	0.0295534	0.129829	-4.13874	Probable JmjC domain-containing histone demethylation protein 2C (EC 1.14.11.-) (Jumonji domain-containing protein 1C)	JHD2C_MOUSE	SUBCELLULAR LOCATION: Nucleus {ECO:0000250}.	Jmjd1c	Q69ZK6	5
-0.387185	16.8465	-2.45402	0.0295601	0.129829	-4.13895	Plasminogen activator inhibitor 1 RNA-binding protein (PAI1 RNA-binding protein 1) (PAI-RBP1) (SERPINE1 mRNA-binding protein 1)	PAIRB_MOUSE	SUBCELLULAR LOCATION: Cytoplasm {ECO:0000250|UniProtKB:Q8NC51}. Nucleus {ECO:0000250|UniProtKB:Q8NC51}. Cytoplasm, perinuclear region {ECO:0000250|UniProtKB:Q8NC51}. Note=Also found in perinuclear regions. {ECO:0000250|UniProtKB:Q8NC51}.	Serbp1	Q9CY58	15
0.206217	17.1024	2.45292	0.0296209	0.129957	-4.14089	Basement membrane-specific heparan sulfate proteoglycan core protein (HSPG) [Cleaved into: Endorepellin; LG3 peptide]	PGBM_MOUSE	SUBCELLULAR LOCATION: Secreted, extracellular space, extracellular matrix, basement membrane.	Hspg2	Q05793	114
-0.213141	14.6919	-2.44941	0.0298147	0.130667	-4.14705	Cell growth regulator with RING finger domain protein 1 (Cell growth regulatory gene 19 protein)	CGRF1_MOUSE	SUBCELLULAR LOCATION: Nucleus {ECO:0000250|UniProtKB:Q99675}. Endoplasmic reticulum {ECO:0000250|UniProtKB:Q99675}.	Cgrrf1	Q8BMJ7	3
0.344476	16.7538	2.44679	0.02996	0.131163	-4.15165	Plasma membrane calcium-transporting ATPase 4 (PMCA4) (EC 3.6.3.8)	AT2B4_MOUSE	SUBCELLULAR LOCATION: Membrane {ECO:0000250|UniProtKB:P23634}; Multi-pass membrane protein {ECO:0000255}. Cell projection, cilium, flagellum membrane {ECO:0000269|PubMed:15078889}; Multi-pass membrane protein {ECO:0000255}.	Atp2b4	Q6Q477	3
-0.308711	16.6374	-2.44378	0.0301279	0.131757	-4.15692	Keratin-like protein KRT222 (Keratin-222)	KT222_MOUSE		Krt222	Q8CCX5	3
-0.245749	16.9863	-2.44305	0.0301688	0.131795	-4.1582	Pre-mRNA-processing factor 6 (PRP6 homolog) (U5 snRNP-associated 102 kDa protein) (U5-102 kDa protein)	PRP6_MOUSE	SUBCELLULAR LOCATION: Nucleus, nucleoplasm {ECO:0000250}. Nucleus speckle {ECO:0000250}. Note=Localized in splicing speckles. {ECO:0000250}.	Prpf6	Q91YR7	12
-0.349484	17.4835	-2.43985	0.0303486	0.132298	-4.16381	Heterogeneous nuclear ribonucleoprotein K (hnRNP K)	HNRPK_MOUSE	SUBCELLULAR LOCATION: Cytoplasm {ECO:0000250|UniProtKB:P61978}. Nucleus, nucleoplasm {ECO:0000250|UniProtKB:P61978}. Cell projection, podosome {ECO:0000250|UniProtKB:P61978}.	Hnrnpk	P61979	14
-0.247978	17.2103	-2.43996	0.0303427	0.132298	-4.16362	Serum paraoxonase/arylesterase 2 (PON 2) (EC 3.1.1.2) (EC 3.1.1.81) (Aromatic esterase 2) (A-esterase 2) (Serum aryldialkylphosphatase 2)	PON2_MOUSE	SUBCELLULAR LOCATION: Membrane {ECO:0000250}; Peripheral membrane protein {ECO:0000250}.	Pon2	Q62086	2
0.28917	16.7346	2.43783	0.0304625	0.132512	-4.16734	Translation initiation factor eIF-2B subunit delta (eIF-2B GDP-GTP exchange factor subunit delta)	EI2BD_MOUSE		Eif2b4	Q61749	8
-0.274357	17.4435	-2.43816	0.0304442	0.132512	-4.16678	LIM and SH3 domain protein 1 (LASP-1) (Metastatic lymph node gene 50 protein) (MLN 50)	LASP1_MOUSE	SUBCELLULAR LOCATION: Cytoplasm, cell cortex {ECO:0000250}. Cytoplasm, cytoskeleton {ECO:0000250}. Note=Associated with the F-actin rich cortical cytoskeleton. {ECO:0000250}.	Lasp1	Q61792	12
-0.256623	16.8867	-2.43265	0.0307572	0.13351	-4.17643	HBS1-like protein	HBS1L_MOUSE		Hbs1l	Q69ZS7	16
-0.214092	14.998	-2.43282	0.0307476	0.13351	-4.17613	Mitogen-activated protein kinase-binding protein 1 (JNK-binding protein 1) (JNKBP-1)	MABP1_MOUSE	SUBCELLULAR LOCATION: Cytoplasm {ECO:0000250|UniProtKB:O60336}. Nucleus {ECO:0000250|UniProtKB:O60336}. Cytoplasm, cytoskeleton, spindle pole {ECO:0000250|UniProtKB:O60336}. Note=Not detected in the cilium. Localized around the poles of the mitotic spindle from prophase to anaphase in mitotic cells. {ECO:0000250|UniProtKB:O60336}.	Mapkbp1	Q6NS57	2
-0.278416	16.8688	-2.43139	0.0308291	0.13368	-4.17863	Chondroitin sulfate proteoglycan 4 (Chondroitin sulfate proteoglycan NG2) (Proteoglycan AN2)	CSPG4_MOUSE	SUBCELLULAR LOCATION: Cell membrane {ECO:0000269|PubMed:12458226}; Single-pass type I membrane protein {ECO:0000250|UniProtKB:Q00657}; Extracellular side {ECO:0000250|UniProtKB:Q00657}. Apical cell membrane {ECO:0000250|UniProtKB:Q00657}; Single-pass type I membrane protein {ECO:0000250|UniProtKB:Q00657}; Extracellular side {ECO:0000250|UniProtKB:Q00657}. Cell projection, lamellipodium membrane {…	Cspg4	Q8VHY0	19
-0.255797	16.0244	-2.42922	0.0309532	0.134076	-4.18242	Mitotic spindle assembly checkpoint protein MAD1 (Mitotic arrest deficient 1-like protein 1) (MAD1-like protein 1)	MD1L1_MOUSE	SUBCELLULAR LOCATION: Nucleus {ECO:0000250}. Chromosome, centromere, kinetochore {ECO:0000250|UniProtKB:Q9Y6D9}. Nucleus envelope {ECO:0000250|UniProtKB:Q9Y6D9}. Cytoplasm, cytoskeleton, microtubule organizing center, centrosome {ECO:0000250}. Cytoplasm, cytoskeleton, spindle {ECO:0000250}. Cytoplasm, cytoskeleton, spindle pole {ECO:0000250|UniProtKB:Q9Y6D9}. Note=Detected at the nucleus envelope…	Mad1l1	Q9WTX8	13
0.248111	18.4866	2.42584	0.0311481	0.13438	-4.18833	Enoyl-CoA delta isomerase 1, mitochondrial (EC 5.3.3.8) (3,2-trans-enoyl-CoA isomerase) (Delta(3),Delta(2)-enoyl-CoA isomerase) (D3,D2-enoyl-CoA isomerase) (Dodecenoyl-CoA isomerase)	ECI1_MOUSE	SUBCELLULAR LOCATION: Mitochondrion matrix.	Eci1	P42125	12
0.37868	17.0959	2.42596	0.031141	0.13438	-4.18812	Hormone-sensitive lipase (HSL) (EC 3.1.1.79)	LIPS_MOUSE	SUBCELLULAR LOCATION: Cell membrane {ECO:0000250}. Membrane, caveola {ECO:0000250}. Cytoplasm, cytosol {ECO:0000250}. Note=Found in the high-density caveolae. Translocates to the cytoplasm from the caveolae upon insulin stimulation. {ECO:0000250}.	Lipe	P54310	11
-0.267392	17.3367	-2.42346	0.0312863	0.13438	-4.19251	Histone acetyltransferase KAT7 (EC 2.3.1.48) (Histone acetyltransferase binding to ORC1) (Lysine acetyltransferase 7) (MOZ, YBF2/SAS3, SAS2 and TIP60 protein 2) (MYST-2)	KAT7_MOUSE	SUBCELLULAR LOCATION: Nucleus, nucleoplasm {ECO:0000250|UniProtKB:O95251}. Cytoplasm, cytosol {ECO:0000269|PubMed:23319590}. Nucleus {ECO:0000269|PubMed:23319590}. Note=Associates with replication origins specifically during the G1 phase of the cell cycle. {ECO:0000250|UniProtKB:O95251}.	Kat7	Q5SVQ0	2
-0.237995	16.9188	-2.42546	0.0311699	0.13438	-4.18899	Atlastin-2 (EC 3.6.5.-) (ADP-ribosylation factor-like protein 6-interacting protein 2) (ARL-6-interacting protein 2) (Aip-2)	ATLA2_MOUSE	SUBCELLULAR LOCATION: Endoplasmic reticulum membrane {ECO:0000250|UniProtKB:Q8NHH9}; Multi-pass membrane protein {ECO:0000250|UniProtKB:Q8NHH9}. Note=Localizes at endoplasmic reticulum (ER) three-way tubular junctions. {ECO:0000250|UniProtKB:Q8NHH9}.	Atl2	Q6PA06	15
-0.275857	16.9502	-2.42392	0.0312594	0.13438	-4.19169	Heterogeneous nuclear ribonucleoprotein L (hnRNP L)	HNRPL_MOUSE	SUBCELLULAR LOCATION: Nucleus, nucleoplasm {ECO:0000250|UniProtKB:P14866}. Cytoplasm {ECO:0000250|UniProtKB:P14866}. Note=Localized in cytoplasmic mRNP granules containing untranslated mRNAs. These granules are not identical with P bodies or stress granules. {ECO:0000250|UniProtKB:P14866}.	Hnrnpl	Q8R081	15
-0.212094	16.9093	-2.42349	0.0312842	0.13438	-4.19244	Tyrosine--tRNA ligase, cytoplasmic (EC 6.1.1.1) (Tyrosyl-tRNA synthetase) (TyrRS) [Cleaved into: Tyrosine--tRNA ligase, cytoplasmic, N-terminally processed]	SYYC_MOUSE	SUBCELLULAR LOCATION: Cytoplasm {ECO:0000250}.	Yars	Q91WQ3	7
0.603959	16.9086	2.42354	0.0312816	0.13438	-4.19236	Glycosylphosphatidylinositol-anchored high density lipoprotein-binding protein 1 (GPI-HBP1) (GPI-anchored HDL-binding protein 1) (High density lipoprotein-binding protein 1)	HDBP1_MOUSE	SUBCELLULAR LOCATION: Apical cell membrane {ECO:0000269|PubMed:20620994}; Lipid-anchor, GPI-anchor {ECO:0000269|PubMed:20620994}. Basolateral cell membrane {ECO:0000269|PubMed:20620994}; Lipid-anchor, GPI-anchor {ECO:0000269|PubMed:20620994}. Cell membrane {ECO:0000269|PubMed:20620994}; Peripheral membrane protein {ECO:0000269|PubMed:20620994}; Extracellular side {ECO:0000269|PubMed:20620994}.	Gpihbp1	Q9D1N2	2
-0.218241	16.2495	-2.42668	0.0310998	0.13438	-4.18687	ATP-dependent RNA helicase DDX24 (EC 3.6.4.13) (DEAD box protein 24)	DDX24_MOUSE		Ddx24	Q9ESV0	4
-0.232555	16.5741	-2.41845	0.0315778	0.135347	-4.20125	A-kinase anchor protein 13 (AKAP-13) (AKAP-Lbc)	AKP13_MOUSE	SUBCELLULAR LOCATION: Cytoplasm, cytosol {ECO:0000250|UniProtKB:Q12802}. Cytoplasm {ECO:0000250|UniProtKB:Q12802}. Cytoplasm, cell cortex {ECO:0000250|UniProtKB:Q12802}. Cytoplasm, cytoskeleton {ECO:0000269|PubMed:20139090}. Nucleus {ECO:0000250|UniProtKB:Q12802}. Membrane {ECO:0000250|UniProtKB:Q12802}; Peripheral membrane protein {ECO:0000250|UniProtKB:Q12802}. Note=Colocalizes with actin and m…	Akap13	E9Q394	39
-0.342822	16.8801	-2.41897	0.0315475	0.135347	-4.20034	Zinc finger FYVE domain-containing protein 21	ZFY21_MOUSE	SUBCELLULAR LOCATION: Cell junction, focal adhesion. Cytoplasmic vesicle {ECO:0000250}. Endosome {ECO:0000250}.	Zfyve21	Q8VCM3	4
-0.282072	15.6536	-2.4178	0.031616	0.13537	-4.20239	Integrin alpha-6 (CD49 antigen-like family member F) (VLA-6) (CD antigen CD49f) [Cleaved into: Integrin alpha-6 heavy chain; Integrin alpha-6 light chain]	ITA6_MOUSE	SUBCELLULAR LOCATION: Cell membrane {ECO:0000250|UniProtKB:P23229}; Single-pass type I membrane protein {ECO:0000255}. Cell membrane {ECO:0000250|UniProtKB:P23229}; Lipid-anchor {ECO:0000250|UniProtKB:P23229}.	Itga6	Q61739	5
0.325718	16.3893	2.41614	0.0317134	0.135645	-4.20528	Tropomodulin-4 (Skeletal muscle tropomodulin) (Sk-Tmod)	TMOD4_MOUSE	SUBCELLULAR LOCATION: Cytoplasm, cytoskeleton {ECO:0000250|UniProtKB:Q9NZQ9}. Note=In myofibrils with sarcomeric structure, localizes to the pointed end of actin thin filaments. {ECO:0000250|UniProtKB:Q9NZQ9}.	Tmod4	Q9JLH8	7
-0.269499	17.2204	-2.41268	0.0319174	0.136259	-4.21132	cGMP-dependent protein kinase 1 (cGK 1) (cGK1) (EC 2.7.11.12) (cGMP-dependent protein kinase I) (cGKI)	KGP1_MOUSE	SUBCELLULAR LOCATION: Cytoplasm {ECO:0000250}. Note=Colocalized with TRPC7 in the plasma membrane. {ECO:0000250}.	Prkg1	P0C605	6
0.228831	18.0019	2.41201	0.0319571	0.136259	-4.21249	Thioredoxin-dependent peroxide reductase, mitochondrial (EC 1.11.1.15) (Antioxidant protein 1) (AOP-1) (PRX III) (Perioredoxin-3) (Protein MER5)	PRDX3_MOUSE	SUBCELLULAR LOCATION: Mitochondrion {ECO:0000269|PubMed:9497357}. Cytoplasm {ECO:0000250|UniProtKB:P30048}. Early endosome {ECO:0000250|UniProtKB:P30048}. Note=Localizes to early endosomes in a RPS6KC1-dependent manner. {ECO:0000250|UniProtKB:P30048}.	Prdx3	P20108	3
-0.321275	15.5998	-2.41252	0.0319271	0.136259	-4.21161	Sodium bicarbonate cotransporter 3 (Solute carrier family 4 member 7)	S4A7_MOUSE	SUBCELLULAR LOCATION: Basolateral cell membrane; Multi-pass membrane protein. Apical cell membrane {ECO:0000250}; Multi-pass membrane protein {ECO:0000250}. Cell projection, stereocilium {ECO:0000250}. Note=Also described at the apical cell membrane. Localizes to the stereocilia of cochlear outer hair cells and to the lateral membrane of cochlear inner hair cells (By similarity). {ECO:0000250}.	Slc4a7	Q8BTY2	2
0.279609	15.7617	2.41115	0.032008	0.136334	-4.21399	Centrosomal protein of 57 kDa (Cep57) (Testis-specific protein 57) (Translokin)	CEP57_MOUSE	SUBCELLULAR LOCATION: Nucleus {ECO:0000250}. Cytoplasm {ECO:0000250}. Cytoplasm, cytoskeleton, microtubule organizing center, centrosome {ECO:0000269|PubMed:12954732, ECO:0000269|PubMed:18294141}.	Cep57	Q8CEE0	3
-0.251479	15.9054	-2.41032	0.0320572	0.136401	-4.21544	Muskelin	MKLN1_MOUSE	SUBCELLULAR LOCATION: Cytoplasm {ECO:0000269|PubMed:9724633}. Cell projection, ruffle {ECO:0000269|PubMed:9724633}. Cytoplasm, cell cortex {ECO:0000269|PubMed:9724633}. Note=Colocalizes with actin fibers in the cell cortex. {ECO:0000269|PubMed:9724633}.	Mkln1	O89050	2
-0.322112	17.06	-2.40975	0.0320916	0.136406	-4.21645	PC4 and SFRS1-interacting protein (Lens epithelium-derived growth factor) (mLEDGF)	PSIP1_MOUSE	SUBCELLULAR LOCATION: Nucleus {ECO:0000250}.	Psip1	Q99JF8	2
0.76996	19.0085	2.40901	0.0321356	0.136438	-4.21774	Cytochrome c oxidase subunit 5A, mitochondrial (Cytochrome c oxidase polypeptide Va)	COX5A_MOUSE	SUBCELLULAR LOCATION: Mitochondrion inner membrane.	Cox5a	P12787	7
-0.190016	16.2989	-2.4085	0.0321659	0.136438	-4.21863	Merlin (Moesin-ezrin-radixin-like protein) (Neurofibromin-2) (Schwannomin)	MERL_MOUSE	SUBCELLULAR LOCATION: Cell membrane {ECO:0000250}; Peripheral membrane protein {ECO:0000250}; Cytoplasmic side {ECO:0000250}. Cell projection {ECO:0000250}. Cytoplasm, cytoskeleton {ECO:0000250}. Nucleus {ECO:0000250}. Note=Colocalizes with MPP1 in non-myelin-forming Schwann cells. Binds with DCAF1 in the nucleus. The intramolecular association of the FERM domain with the C-terminal tail promotes…	Nf2	P46662	2
-0.285418	15.5188	-2.40567	0.0323346	0.137012	-4.22355	Guanylate-binding protein 4 (EC 3.6.5.-) (GTP-binding protein 3) (GBP-3) (GTP-binding protein 4) (GBP-4) (Guanine nucleotide-binding protein 4) (Guanylate-binding protein 3)	GBP4_MOUSE	SUBCELLULAR LOCATION: Cytoplasm {ECO:0000250|UniProtKB:Q96PP9}. Nucleus {ECO:0000250|UniProtKB:Q96PP9}. Cytoplasm, perinuclear region {ECO:0000250|UniProtKB:Q96PP9}. Golgi apparatus membrane {ECO:0000250|UniProtKB:Q96PP9}. Note=Heterodimers with GBP1, GBP2 and GBP5 localize in the compartment of the prenylated GBPs: with GBP1 in a vesicle-like compartment, with GBP2, around the nucleus and with G…	Gbp4	Q61107	2
0.247698	17.6477	2.40502	0.0323736	0.137035	-4.22469	Xin actin-binding repeat-containing protein 2 (Beta-xin) (Cardiomyopathy-associated protein 3) (Myogenic MEF2-activated Xin-related protein) (Myomaxin) (mXinbeta)	XIRP2_MOUSE	SUBCELLULAR LOCATION: Cell junction {ECO:0000269|PubMed:17766470}. Note=Colocalizes with actin stress fibers.	Xirp2	Q4U4S6	186
-0.236511	17.118	-2.40384	0.0324445	0.137193	-4.22674	Serine/threonine-protein phosphatase 6 regulatory subunit 1 (SAPS domain family member 1)	PP6R1_MOUSE	SUBCELLULAR LOCATION: Cytoplasm {ECO:0000250}.	Ppp6r1	Q7TSI3	11
0.329992	18.2389	2.39845	0.0327702	0.137235	-4.23614	Malate dehydrogenase, mitochondrial (EC 1.1.1.37)	MDHM_MOUSE	SUBCELLULAR LOCATION: Mitochondrion matrix {ECO:0000250|UniProtKB:P04636}.	Mdh2	P08249	18
0.410422	18.6178	2.40108	0.0326111	0.137235	-4.23156	Histone H2A.Z (H2A/z)	H2AZ_MOUSE	SUBCELLULAR LOCATION: Nucleus {ECO:0000269|PubMed:12660166}. Chromosome {ECO:0000269|PubMed:12660166, ECO:0000269|PubMed:15195148}. Note=Enriched in constitutive heterochromatin (PubMed:12660166, PubMed:15195148). Absent from facultative heterochromatin of the inactive X chromosome (PubMed:12660166). {ECO:0000269|PubMed:12660166, ECO:0000269|PubMed:15195148}.	H2afz	P0C0S6	2
-0.441495	17.7086	-2.39759	0.0328225	0.137235	-4.23764	40S ribosomal protein S6 (Phosphoprotein NP33)	RS6_MOUSE		Rps6	P62754	8
-0.325101	16.5987	-2.40031	0.0326576	0.137235	-4.2329	Alanyl-tRNA editing protein Aarsd1 (Alanyl-tRNA deacylase alaX) (AlaX) (AlaXp-II) (Alanyl-tRNA synthetase domain-containing protein 1)	AASD1_MOUSE	SUBCELLULAR LOCATION: Cytoplasm {ECO:0000250}.	Aarsd1	Q3THG9	3
0.362279	16.8741	2.40123	0.0326017	0.137235	-4.23129	Hydroxyacyl-coenzyme A dehydrogenase, mitochondrial (HCDH) (EC 1.1.1.35) (Medium and short-chain L-3-hydroxyacyl-coenzyme A dehydrogenase) (Short-chain 3-hydroxyacyl-CoA dehydrogenase)	HCDH_MOUSE	SUBCELLULAR LOCATION: Mitochondrion matrix.	Hadh	Q61425	12
-0.282567	15.2041	-2.40214	0.0325469	0.137235	-4.22971	1-phosphatidylinositol 4,5-bisphosphate phosphodiesterase gamma-1 (EC 3.1.4.11) (Phosphoinositide phospholipase C-gamma-1) (Phospholipase C-gamma-1) (PLC-gamma-1)	PLCG1_MOUSE	SUBCELLULAR LOCATION: Cell projection, lamellipodium {ECO:0000250}. Cell projection, ruffle {ECO:0000250}. Note=Rapidly redistributed to ruffles and lamellipodia structures in response to epidermal growth factor (EGF) treatment. {ECO:0000250}.	Plcg1	Q62077	8
-0.303406	17.3354	-2.39869	0.0327553	0.137235	-4.23571	Transcription intermediary factor 1-beta (TIF1-beta) (E3 SUMO-protein ligase TRIM28) (EC 2.3.2.27) (KRAB-A-interacting protein) (KRIP-1) (RING-type E3 ubiquitin transferase TIF1-beta) (Tripartite motif-containing protein 28)	TIF1B_MOUSE	SUBCELLULAR LOCATION: Nucleus {ECO:0000269|PubMed:10330177, ECO:0000269|PubMed:11154279, ECO:0000269|PubMed:12154074, ECO:0000269|PubMed:22110054}. Note=Associated with centromeric heterochromatin during cell differentiation through CBX1.	Trim28	Q62318	19
-0.264482	14.9636	-2.39904	0.0327342	0.137235	-4.23511	GTPase IMAP family member 8 (mGIMAP8) (Immune-associated nucleotide-binding protein 9) (IAN-9) (Immunity-associated protein 8)	GIMA8_MOUSE	SUBCELLULAR LOCATION: Endoplasmic reticulum {ECO:0000269|PubMed:16088918}. Golgi apparatus {ECO:0000269|PubMed:16088918}. Mitochondrion {ECO:0000269|PubMed:16088918}. Cytoplasm, cytosol {ECO:0000250}.	Gimap8	Q75N62	6
-0.258815	16.307	-2.39757	0.0328237	0.137235	-4.23768	TOM1-like protein 1 (Src-activating and signaling molecule protein) (Target of Myb-like protein 1)	TM1L1_MOUSE	SUBCELLULAR LOCATION: Golgi apparatus, Golgi stack. Endosome membrane {ECO:0000305}. Cytoplasm {ECO:0000250}. Membrane {ECO:0000250}; Peripheral membrane protein {ECO:0000250}; Cytoplasmic side {ECO:0000250}. Note=A small proportion is membrane-associated. {ECO:0000250}.	Tom1l1	Q923U0	2
-0.219242	16.6416	-2.40054	0.0326437	0.137235	-4.2325	Inner nuclear membrane protein Man1 (LEM domain-containing protein 3)	MAN1_MOUSE	SUBCELLULAR LOCATION: Nucleus inner membrane; Multi-pass membrane protein.	Lemd3	Q9WU40	10
0.291634	17.8917	2.40001	0.0326753	0.137235	-4.23341	Oxidoreductase HTATIP2 (EC 1.1.1.-)	HTAI2_MOUSE	SUBCELLULAR LOCATION: Cytoplasm {ECO:0000250}. Nucleus envelope {ECO:0000250}.	Htatip2	Q9Z2G9	6
0.279883	17.4452	2.39581	0.0329309	0.137426	-4.24074	Serum albumin	ALBU_MOUSE	SUBCELLULAR LOCATION: Secreted.	Alb	P07724	29
-0.236302	18.7207	-2.39516	0.03297	0.137426	-4.24186	Mitogen-activated protein kinase 1 (MAP kinase 1) (MAPK 1) (EC 2.7.11.24) (ERT1) (Extracellular signal-regulated kinase 2) (ERK-2) (MAP kinase isoform p42) (p42-MAPK) (Mitogen-activated protein kinase 2) (MAP kinase 2) (MAPK 2)	MK01_MOUSE	SUBCELLULAR LOCATION: Cytoplasm, cytoskeleton, spindle {ECO:0000250}. Nucleus. Cytoplasm, cytoskeleton, microtubule organizing center, centrosome {ECO:0000250}. Cytoplasm. Membrane, caveola {ECO:0000250|UniProtKB:P63086}. Note=Associated with the spindle during prometaphase and metaphase (By similarity). PEA15-binding and phosphorylated DAPK1 promote its cytoplasmic retention. Phosphorylation at …	Mapk1	P63085	9
-0.249643	16.9459	-2.39546	0.0329517	0.137426	-4.24134	Coiled-coil and C2 domain-containing protein 1A (Five prime repressor element under dual repression-binding protein 1) (FRE under dual repression-binding protein 1) (Freud-1)	C2D1A_MOUSE	SUBCELLULAR LOCATION: Cytoplasm {ECO:0000250|UniProtKB:Q6P1N0}. Nucleus {ECO:0000250|UniProtKB:Q66HA5}. Cytoplasm, cytoskeleton, microtubule organizing center, centrosome {ECO:0000250|UniProtKB:Q6P1N0}.	Cc2d1a	Q8K1A6	9
-0.520018	15.8156	-2.39333	0.033082	0.137752	-4.24505	Cell growth-regulating nucleolar protein (Ly1 antibody-reactive protein) (Protein expressed in male leptotene and zygotene spermatocytes 264) (MLZ-264)	LYAR_MOUSE	SUBCELLULAR LOCATION: Nucleus, nucleolus {ECO:0000269|PubMed:19489080, ECO:0000269|PubMed:23212345, ECO:0000269|PubMed:24990247, ECO:0000269|PubMed:8491376}. Cytoplasm {ECO:0000269|PubMed:24990247}. Cell projection, cilium, photoreceptor outer segment {ECO:0000269|PubMed:25735755}. Note=Component of pre-ribosomal particles, including pre-40S, pre-60S and pre-90S (By similarity). Associated with c…	Lyar	Q08288	3
-0.263986	17.7536	-2.39113	0.0332167	0.138172	-4.24887	Cyclin-dependent kinase 16 (EC 2.7.11.22) (CRK5) (Cell division protein kinase 16) (PCTAIRE-motif protein kinase 1) (Serine/threonine-protein kinase PCTAIRE-1)	CDK16_MOUSE	SUBCELLULAR LOCATION: Cytoplasm {ECO:0000250}. Cytoplasmic vesicle, secretory vesicle. Cell junction, synapse, synaptosome. Note=Colocalizes with insulin in pancreas islets. {ECO:0000250}.	Cdk16	Q04735	9
0.278102	16.2484	2.38794	0.0334138	0.138402	-4.25443	Heterogeneous nuclear ribonucleoprotein A1 (hnRNP A1) (HDP-1) (Helix-destabilizing protein) (Single-strand-binding protein) (Topoisomerase-inhibitor suppressed) (hnRNP core protein A1) [Cleaved into: Heterogeneous nuclear ribonucleoprotein A1, N-terminally processed]	ROA1_MOUSE	SUBCELLULAR LOCATION: Nucleus {ECO:0000250|UniProtKB:P09651}. Cytoplasm {ECO:0000250|UniProtKB:P09651}. Note=Localized in cytoplasmic mRNP granules containing untranslated mRNAs. Shuttles continuously between the nucleus and the cytoplasm along with mRNA. Component of ribonucleosomes. {ECO:0000250|UniProtKB:P09651}.	Hnrnpa1	P49312	3
0.56895	18.6677	2.38749	0.0334413	0.138402	-4.25521	ATP synthase-coupling factor 6, mitochondrial (ATPase subunit F6)	ATP5J_MOUSE	SUBCELLULAR LOCATION: Mitochondrion. Mitochondrion inner membrane.	Atp5j	P97450	6
-0.354012	16.9695	-2.38789	0.033417	0.138402	-4.25452	8-oxo-dGDP phosphatase NUDT18 (EC 3.6.1.58) (2-hydroxy-dADP phosphatase) (7,8-dihydro-8-oxoguanine phosphatase) (MutT homolog 3) (Nucleoside diphosphate-linked moiety X motif 18) (Nudix motif 18)	NUD18_MOUSE		Nudt18	Q3U2V3	6
0.251222	17.4874	2.38849	0.0333795	0.138402	-4.25347	Nicotinamide phosphoribosyltransferase (NAmPRTase) (Nampt) (EC 2.4.2.12) (Pre-B-cell colony-enhancing factor 1 homolog) (PBEF) (Visfatin)	NAMPT_MOUSE	SUBCELLULAR LOCATION: Nucleus {ECO:0000250|UniProtKB:P43490}. Cytoplasm {ECO:0000269|PubMed:12555668}. Secreted {ECO:0000250|UniProtKB:P43490}. Note=Under non-inflammatory conditions, visfatin predominantly exhibits a granular pattern within the nucleus. Secreted by endothelial cells upon IL-1beta stimulation. Abundantly secreted in milk, reaching 100-fold higher concentrations compared to matern…	Nampt	Q99KQ4	15
-0.240877	17.4755	-2.38843	0.0333835	0.138402	-4.25358	Selenocysteine-specific elongation factor (Elongation factor sec) (Eukaryotic elongation factor, selenocysteine-tRNA-specific) (mSelB)	SELB_MOUSE	SUBCELLULAR LOCATION: Cytoplasm {ECO:0000305}. Nucleus {ECO:0000305}.	Eefsec	Q9JHW4	6
-0.275027	18.1832	-2.38005	0.0339046	0.140178	-4.26814	Protein-glutamine gamma-glutamyltransferase 2 (EC 2.3.2.13) (Tissue transglutaminase) (Transglutaminase C) (TG(C)) (TGC) (TGase C) (Transglutaminase-2) (TGase-2)	TGM2_MOUSE		Tgm2	P21981	26
-0.262551	16.7596	-2.37877	0.0339848	0.140368	-4.27036	Nuclear pore complex protein Nup133 (133 kDa nucleoporin) (Nucleoporin Nup133)	NU133_MOUSE	SUBCELLULAR LOCATION: Nucleus, nuclear pore complex {ECO:0000250|UniProtKB:Q8WUM0}. Chromosome, centromere, kinetochore {ECO:0000250|UniProtKB:Q8WUM0}. Note=Located on both the cytoplasmic and nuclear sides of the nuclear pore. During mitosis, localizes to the kinetochores. {ECO:0000250|UniProtKB:Q8WUM0}.	Nup133	Q8R0G9	16
-0.297727	16.3501	-2.37613	0.0341516	0.140756	-4.27495	Ral GTPase-activating protein subunit alpha-2 (250 kDa substrate of Akt) (AS250) (P220)	RGPA2_MOUSE	SUBCELLULAR LOCATION: Cytoplasm {ECO:0000250}.	Ralgapa2	A3KGS3	20
-0.22037	16.5819	-2.37589	0.0341666	0.140756	-4.27537	Serine/arginine repetitive matrix protein 2	SRRM2_MOUSE	SUBCELLULAR LOCATION: Nucleus speckle {ECO:0000250}.	Srrm2	Q8BTI8	46
-0.302756	15.5616	-2.37564	0.0341821	0.140756	-4.27579	WD repeat-containing protein 46 (WD repeat-containing protein BING4)	WDR46_MOUSE	SUBCELLULAR LOCATION: Nucleus, nucleolus {ECO:0000250|UniProtKB:O15213}.	Wdr46	Q9Z0H1	2
-0.650753	16.4142	-2.37137	0.0344532	0.141587	-4.28321	Collagen alpha-1(I) chain (Alpha-1 type I collagen)	CO1A1_MOUSE	SUBCELLULAR LOCATION: Secreted, extracellular space, extracellular matrix {ECO:0000255|PROSITE-ProRule:PRU00793}.	Col1a1	P11087	23
-0.261946	16.6841	-2.37141	0.0344505	0.141587	-4.28314	ELKS/Rab6-interacting/CAST family member 1 (ERC-1) (CAZ-associated structural protein 2) (CAST2) (Rab6-interacting protein 2)	RB6I2_MOUSE	SUBCELLULAR LOCATION: Cytoplasm. Membrane; Peripheral membrane protein. Golgi apparatus membrane; Peripheral membrane protein. Note=In neurons, localized closed to presynaptic membrane. Recruited on Golgi membranes by RAB6A in a GTP-dependent manner.	Erc1	Q99MI1	28
-0.24027	16.671	-2.36786	0.0346769	0.142363	-4.28929	Carnosine N-methyltransferase (EC 2.1.1.22)	CARME_MOUSE	SUBCELLULAR LOCATION: Cytoplasm, cytosol {ECO:0000250|UniProtKB:Q5BJZ6}. Nucleus {ECO:0000250|UniProtKB:Q5BJZ6}.	Carnmt1	Q80UY1	2
-0.326811	18.0778	-2.36496	0.0348633	0.142985	-4.29432	60S ribosomal protein L3 (J1 protein)	RL3_MOUSE	SUBCELLULAR LOCATION: Nucleus, nucleolus {ECO:0000250}. Cytoplasm.	Rpl3	P27659	16
-0.2161	14.7831	-2.36042	0.0351566	0.144043	-4.30218	TBC1 domain family member 8 (BUB2-like protein 1) (Vascular Rab-GAP/TBC-containing protein)	TBCD8_MOUSE		Tbc1d8	Q9Z1A9	2
-0.324269	16.0192	-2.35808	0.0353089	0.144523	-4.30623	La-related protein 1 (La ribonucleoprotein domain family member 1)	LARP1_MOUSE	SUBCELLULAR LOCATION: Cytoplasm {ECO:0000269|PubMed:10878606}. Cytoplasmic granule {ECO:0000250|UniProtKB:Q6PKG0}. Note=Colocalizes with RPTOR and PABPC1 in cytoplasmic granules that resemble stress granules. {ECO:0000250|UniProtKB:Q6PKG0}.	Larp1	Q6ZQ58	19
0.313999	17.7059	2.35581	0.0354574	0.144985	-4.31017	Signal peptidase complex subunit 3 (EC 3.4.-.-) (Microsomal signal peptidase 22/23 kDa subunit) (SPC22/23) (SPase 22/23 kDa subunit)	SPCS3_MOUSE	SUBCELLULAR LOCATION: Microsome membrane {ECO:0000250|UniProtKB:P61008}; Single-pass type II membrane protein {ECO:0000305}. Endoplasmic reticulum membrane {ECO:0000250|UniProtKB:Q12133}; Single-pass type II membrane protein {ECO:0000250|UniProtKB:Q12133}.	Spcs3	Q6ZWQ7	3
0.315977	16.1153	2.34644	0.0360756	0.146211	-4.32637	Agrin [Cleaved into: Agrin N-terminal 110 kDa subunit; Agrin C-terminal 110 kDa subunit; Agrin C-terminal 90 kDa fragment (C90); Agrin C-terminal 22 kDa fragment (C22)]	AGRIN_MOUSE	SUBCELLULAR LOCATION: Cell junction, synapse {ECO:0000269|PubMed:10402191, ECO:0000269|PubMed:12796478, ECO:0000269|PubMed:17611272, ECO:0000269|PubMed:18230682, ECO:0000269|PubMed:8653787}. Cell membrane {ECO:0000269|PubMed:11018052, ECO:0000269|PubMed:11161480}; Single-pass type II membrane protein {ECO:0000269|PubMed:11018052, ECO:0000269|PubMed:11161480}.	Agrn	A2ASQ1	15
-0.193703	17.5662	-2.34574	0.0361218	0.146211	-4.32757	Rho guanine nucleotide exchange factor 10-like protein (GrinchGEF)	ARGAL_MOUSE	SUBCELLULAR LOCATION: Cytoplasm {ECO:0000250}.	Arhgef10l	A2AWP8	6
0.250668	18.35	2.34203	0.0363696	0.146211	-4.33397	Basigin (Basic immunoglobulin superfamily) (HT7 antigen) (Membrane glycoprotein gp42) (CD antigen CD147)	BASI_MOUSE	SUBCELLULAR LOCATION: Cell membrane {ECO:0000269|PubMed:12601063}; Single-pass type I membrane protein. Melanosome {ECO:0000250|UniProtKB:P35613}. Note=Identified by mass spectrometry in melanosome fractions from stage I to stage IV (By similarity). In spermatozoa, localized on the principal piece of caput and in the middle piece during transit in the corpus and cauda epididymides (PubMed:1188202…	Bsg	P18572	3
-0.350135	17.3729	-2.34723	0.0360229	0.146211	-4.325	T-complex protein 1 subunit epsilon (TCP-1-epsilon) (CCT-epsilon)	TCPE_MOUSE	SUBCELLULAR LOCATION: Cytoplasm {ECO:0000250}. Cytoplasm, cytoskeleton, microtubule organizing center, centrosome {ECO:0000250}.	Cct5	P80316	16
0.477266	17.4558	2.34852	0.0359373	0.146211	-4.32277	60S acidic ribosomal protein P2	RLA2_MOUSE		Rplp2	P99027	2
-0.32257	14.9097	-2.34273	0.0363232	0.146211	-4.33278	Zinc finger CCCH domain-containing protein 18 (Nuclear protein NHN1)	ZCH18_MOUSE	SUBCELLULAR LOCATION: Nucleus {ECO:0000250}.	Zc3h18	Q0P678	2
-0.391291	14.6808	-2.34769	0.0359925	0.146211	-4.32421	Dapper homolog 3 (Dapper antagonist of catenin 3)	DACT3_MOUSE		Dact3	Q0PHV7	3
-0.368558	16.0809	-2.34615	0.0360949	0.146211	-4.32687	Testis-expressed protein 10	TEX10_MOUSE	SUBCELLULAR LOCATION: Nucleus, nucleolus {ECO:0000250|UniProtKB:Q9NXF1}. Nucleus, nucleoplasm {ECO:0000269|PubMed:22872859}. Cytoplasm {ECO:0000269|PubMed:22872859}. Note=Mainly found in the nucleoplasm, with low levels detected in the cytoplasmic and chromatin fractions. {ECO:0000269|PubMed:22872859}.	Tex10	Q3URQ0	4
-0.466965	14.3796	-2.34383	0.0362496	0.146211	-4.33088	Serine/arginine repetitive matrix protein 1 (Plenty-of-prolines 101)	SRRM1_MOUSE	SUBCELLULAR LOCATION: Nucleus matrix {ECO:0000255|PROSITE-ProRule:PRU00627}. Nucleus speckle {ECO:0000255|PROSITE-ProRule:PRU00627}.	Srrm1	Q52KI8	2
0.211991	18.2574	2.34585	0.0361144	0.146211	-4.32738	Phosphoglucomutase-like protein 5	PGM5_MOUSE	SUBCELLULAR LOCATION: Cell junction, adherens junction. Cytoplasm, cytoskeleton. Note=Adherens-type cellular junctions. Concentrated in focal contacts at the ends of actin bundles, and associated with actin filaments (By similarity). {ECO:0000250}.	Pgm5	Q8BZF8	29
-0.272613	15.6853	-2.34108	0.0364337	0.146211	-4.33563	Structural maintenance of chromosomes protein 5 (SMC protein 5) (SMC-5) (mSMC5) (Protein expressed in male leptotene and zygotene spermatocytes 453) (MLZ-453)	SMC5_MOUSE	SUBCELLULAR LOCATION: Nucleus {ECO:0000269|PubMed:11408570, ECO:0000269|PubMed:20339383}. Chromosome {ECO:0000269|PubMed:11408570}. Nucleus, PML body {ECO:0000250|UniProtKB:Q8IY18}. Chromosome, telomere {ECO:0000250|UniProtKB:Q8IY18}. Note=Colocalizes with SMC6 on the X-Y chromosome pair within the sex vesicle during late pachytene/diplotene (PubMed:11408570). Associates with chromatin. Localizes…	Smc5	Q8CG46	2
-0.313122	17.6804	-2.34255	0.0363348	0.146211	-4.33308	Calcium homeostasis endoplasmic reticulum protein (SR-related CTD-associated factor 6)	CHERP_MOUSE	SUBCELLULAR LOCATION: Cytoplasm {ECO:0000250|UniProtKB:Q8IWX8}. Cytoplasm, perinuclear region {ECO:0000250|UniProtKB:Q8IWX8}. Endoplasmic reticulum {ECO:0000250|UniProtKB:Q8IWX8}. Note=Distributed throughout the cytoplasm and also localizes to the perinuclear region. Colocalizes with ITPR1 (By similarity). {ECO:0000250|UniProtKB:Q8IWX8}.	Cherp	Q8CGZ0	2
-0.261178	15.5792	-2.3405	0.0364723	0.146211	-4.33662	SAFB-like transcription modulator (Modulator of estrogen-induced transcription) (SAF-like transcription modulator)	SLTM_MOUSE	SUBCELLULAR LOCATION: Nucleus {ECO:0000269|PubMed:17630952}. Note=Detected in punctate structures.	Sltm	Q8CH25	8
-0.276543	20.5202	-2.34516	0.0361604	0.146211	-4.32857	LIM and senescent cell antigen-like-containing domain protein 2 (Particularly interesting new Cys-His protein 2) (PINCH-2)	LIMS2_MOUSE	SUBCELLULAR LOCATION: Cell junction, focal adhesion {ECO:0000269|PubMed:12651156}. Cell membrane {ECO:0000269|PubMed:12651156}; Peripheral membrane protein {ECO:0000269|PubMed:12651156}; Cytoplasmic side {ECO:0000269|PubMed:12651156}.	Lims2	Q91XD2	3
-0.275085	17.5313	-2.34466	0.036194	0.146211	-4.32944	Pre-mRNA-processing factor 19 (EC 2.3.2.27) (Nuclear matrix protein 200) (PRP19/PSO4 homolog) (RING-type E3 ubiquitin transferase PRP19) (Senescence evasion factor)	PRP19_MOUSE	SUBCELLULAR LOCATION: Isoform 1: Nucleus {ECO:0000269|PubMed:16352598}. Nucleus, nucleoplasm {ECO:0000250|UniProtKB:Q9UMS4}. Cytoplasm, cytoskeleton, spindle {ECO:0000250|UniProtKB:Q9UMS4}. Cytoplasm {ECO:0000250|UniProtKB:Q9UMS4}. Lipid droplet {ECO:0000269|PubMed:17118936}. Note=Nucleoplasmic in interphase cells. Irregularly distributed in anaphase cells. In prophase cells, uniformly distribute…	Prpf19	Q99KP6	6
-0.227409	16.6423	-2.34465	0.0361946	0.146211	-4.32946	Putative ATP-dependent RNA helicase DHX30 (EC 3.6.4.13) (DEAH box protein 30)	DHX30_MOUSE	SUBCELLULAR LOCATION: Isoform 3: Mitochondrion matrix, mitochondrion nucleoid {ECO:0000250}.; SUBCELLULAR LOCATION: Isoform 2: Cytoplasm {ECO:0000250}.; SUBCELLULAR LOCATION: Isoform 1: Cytoplasm {ECO:0000250}.; SUBCELLULAR LOCATION: Mitochondrion matrix, mitochondrion nucleoid {ECO:0000250|UniProtKB:Q7L2E3}. Cytoplasm {ECO:0000305}. Note=Localizes to mitochondrial RNA granules found in close pro…	Dhx30	Q99PU8	17
-0.230776	15.7617	-2.35	0.0358394	0.146211	-4.32021	28S ribosomal protein S15, mitochondrial (MRP-S15) (S15mt)	RT15_MOUSE	SUBCELLULAR LOCATION: Mitochondrion {ECO:0000250|UniProtKB:P82913}.	Mrps15	Q9DC71	5
0.598099	16.7517	2.34121	0.0364245	0.146211	-4.33539	Mitochondrial import inner membrane translocase subunit Tim23	TIM23_MOUSE	SUBCELLULAR LOCATION: Mitochondrion inner membrane {ECO:0000250|UniProtKB:O14925}; Multi-pass membrane protein {ECO:0000255}.	Timm23	Q9WTQ8	2
-0.234017	17.0187	-2.34099	0.0364393	0.146211	-4.33577	Germinal-center associated nuclear protein (GANP) (GC-associated DNA primase)	GANP_MOUSE	SUBCELLULAR LOCATION: Cytoplasm {ECO:0000269|PubMed:21388430}. Nucleus {ECO:0000269|PubMed:21388430}. Nucleus, nuclear pore complex {ECO:0000250}. Note=In B-cells nuclear import depends on interaction with AICDA/AID, and GANP is selectively targeted to the IgV-region gene.	Mcm3ap	Q9WUU9	9
-0.312438	16.6832	-2.34081	0.0364518	0.146211	-4.33609	Double-stranded RNA-binding protein Staufen homolog 1	STAU1_MOUSE	SUBCELLULAR LOCATION: Cytoplasm {ECO:0000250}. Rough endoplasmic reticulum. Note=Localizes exclusively with the rough reticulum endoplasmic (RER).	Stau1	Q9Z108	18
-0.256853	16.3907	-2.33602	0.0367745	0.147278	-4.34434	BAG family molecular chaperone regulator 1 (BAG-1) (Bcl-2-associated athanogene 1)	BAG1_MOUSE	SUBCELLULAR LOCATION: Isoform 1: Nucleus.; SUBCELLULAR LOCATION: Isoform 2: Cytoplasm.	Bag1	Q60739	4
-0.191031	17.0519	-2.33184	0.0370593	0.148273	-4.35157	Serine/threonine-protein kinase N2 (EC 2.7.11.13) (PKN gamma) (Protein kinase C-like 2) (Protein-kinase C-related kinase 2)	PKN2_MOUSE	SUBCELLULAR LOCATION: Cytoplasm {ECO:0000269|PubMed:9121475}. Nucleus {ECO:0000250|UniProtKB:Q16513}. Membrane {ECO:0000269|PubMed:9121475}. Cell projection, lamellipodium {ECO:0000250|UniProtKB:Q16513}. Cytoplasm, cytoskeleton {ECO:0000250|UniProtKB:Q16513}. Cleavage furrow {ECO:0000250|UniProtKB:Q16513}. Midbody {ECO:0000250|UniProtKB:Q16513}. Cell junction {ECO:0000250|UniProtKB:Q16513}. Note=…	Pkn2	Q8BWW9	9
-0.216914	18.6186	-2.33107	0.0371114	0.148337	-4.35288	Succinate--CoA ligase [ADP/GDP-forming] subunit alpha, mitochondrial (EC 6.2.1.4) (EC 6.2.1.5) (Succinyl-CoA synthetase subunit alpha) (SCS-alpha)	SUCA_MOUSE	SUBCELLULAR LOCATION: Mitochondrion {ECO:0000255|HAMAP-Rule:MF_03222}.	Suclg1	Q9WUM5	10
-0.199821	17.3884	-2.3298	0.0371986	0.14854	-4.35508	Serine/threonine-protein kinase TAO2 (EC 2.7.11.1) (Thousand and one amino acid protein 2)	TAOK2_MOUSE	SUBCELLULAR LOCATION: Cytoplasmic vesicle membrane {ECO:0000250}; Multi-pass membrane protein {ECO:0000250}. Cytoplasm, cytoskeleton {ECO:0000250}. Note=Found to be perinuclear and localized to vesicular compartment. {ECO:0000250}.; SUBCELLULAR LOCATION: Isoform 2: Cell projection, dendrite {ECO:0000250}. Note=In dendrites, colocalizes with PCDH8. {ECO:0000250}.	Taok2	Q6ZQ29	9
0.414658	16.9517	2.32765	0.0373463	0.148898	-4.35879	Methylcrotonoyl-CoA carboxylase beta chain, mitochondrial (MCCase subunit beta) (EC 6.4.1.4) (3-methylcrotonyl-CoA carboxylase 2) (3-methylcrotonyl-CoA carboxylase non-biotin-containing subunit) (3-methylcrotonyl-CoA:carbon dioxide ligase subunit beta)	MCCB_MOUSE	SUBCELLULAR LOCATION: Mitochondrion matrix {ECO:0000250}.	Mccc2	Q3ULD5	11
-0.287229	16.5799	-2.32743	0.0373609	0.148898	-4.35915	Syntaxin-5	STX5_MOUSE	SUBCELLULAR LOCATION: Endoplasmic reticulum-Golgi intermediate compartment membrane {ECO:0000250|UniProtKB:Q08851}; Single-pass type IV membrane protein {ECO:0000255}. Golgi apparatus membrane {ECO:0000250|UniProtKB:Q08851}. Note=Localizes throughout the Golgi apparatus, but most abundant in the cis-most cisternae. {ECO:0000250|UniProtKB:Q08851}.	Stx5	Q8K1E0	4
-0.283313	15.9769	-2.32598	0.0374612	0.14902	-4.36166	DNA-directed RNA polymerase II subunit RPB1 (RNA polymerase II subunit B1) (EC 2.7.7.6) (DNA-directed RNA polymerase II subunit A) (DNA-directed RNA polymerase III largest subunit)	RPB1_MOUSE	SUBCELLULAR LOCATION: Nucleus {ECO:0000269|PubMed:24207025, ECO:0000269|PubMed:26687004}. Cytoplasm {ECO:0000250|UniProtKB:P24928}. Note=Hypophosphorylated form is mainly found in the cytoplasm, while the hyperphosphorylated and active form is nuclear. {ECO:0000250|UniProtKB:P24928}.	Polr2a	P08775	6
-0.35159	16.9988	-2.32593	0.0374646	0.14902	-4.36174	Filamin A-interacting protein 1-like (Protein down-regulated in ovarian cancer 1 homolog) (DOC-1)	FIL1L_MOUSE	SUBCELLULAR LOCATION: Cytoplasm {ECO:0000250}. Membrane {ECO:0000250}. Nucleus {ECO:0000250}.	Filip1l	Q6P6L0	12
-0.24474	17.757	-2.32263	0.0376927	0.149548	-4.36742	Heterochromatin protein 1-binding protein 3	HP1B3_MOUSE	SUBCELLULAR LOCATION: Nucleus {ECO:0000250|UniProtKB:Q5SSJ5}. Chromosome {ECO:0000250|UniProtKB:Q5SSJ5}. Note=localized in nuclei but not in nucleoli in interphase. Colocalized with chromosomes in mitosis, with a gradually increased during G1 progression and a maximum level during late G1 phase (G1/S). {ECO:0000250|UniProtKB:Q5SSJ5}.	Hp1bp3	Q3TEA8	13
-0.199991	17.1773	-2.32242	0.0377071	0.149548	-4.36778	ATP-binding cassette sub-family F member 1	ABCF1_MOUSE	SUBCELLULAR LOCATION: Cytoplasm {ECO:0000250|UniProtKB:Q8NE71}. Nucleus, nucleoplasm {ECO:0000250|UniProtKB:Q8NE71}. Nucleus envelope {ECO:0000250|UniProtKB:Q8NE71}.	Abcf1	Q6P542	17
0.257426	17.028	2.32321	0.0376526	0.149548	-4.36642	LanC-like protein 2 (Testis-specific adriamycin sensitivity protein)	LANC2_MOUSE	SUBCELLULAR LOCATION: Nucleus {ECO:0000250|UniProtKB:Q9NS86}. Cytoplasm {ECO:0000250|UniProtKB:Q9NS86}. Cell membrane {ECO:0000250|UniProtKB:Q9NS86}. Note=Localizes to the juxta-nuclear vesicles. Associates with the cortical actin cytoskeleton. Cholesterol depletion by methyl-beta-cyclodextrin causes partial dissociation from the cell membrane in vitro and an enhanced cell detachment from the mat…	Lancl2	Q9JJK2	7
0.222832	17.3573	2.31917	0.0379335	0.1503	-4.37338	Inactive hydroxysteroid dehydrogenase-like protein 1	HSDL1_MOUSE	SUBCELLULAR LOCATION: Mitochondrion {ECO:0000250}.	Hsdl1	Q8BTX9	4
-0.322516	15.8198	-2.31807	0.03801	0.150458	-4.37526	E3 ubiquitin-protein ligase RNF216 (EC 2.3.2.27) (RING finger protein 216) (RING-type E3 ubiquitin transferase RNF216) (Triad domain-containing protein 3) (UbcM4-interacting protein 83) (Ubiquitin-conjugating enzyme 7-interacting protein 1)	RN216_MOUSE	SUBCELLULAR LOCATION: Cytoplasm.	Rnf216	P58283	3
-0.335954	16.3389	-2.31749	0.0380508	0.150474	-4.37626	Interferon-induced very large GTPase 1 (Very large-inducible GTPase-1) (VLIG-1)	GVIN1_MOUSE	SUBCELLULAR LOCATION: Cytoplasm, cytosol {ECO:0000269|PubMed:12874213}. Nucleus {ECO:0000269|PubMed:12874213}.	Gvin1	Q80SU7	28
-0.241112	16.5085	-2.31696	0.0380882	0.150476	-4.37718	Vesicle-trafficking protein SEC22a (SEC22 vesicle-trafficking protein homolog A) (SEC22 vesicle-trafficking protein-like 2)	SC22A_MOUSE	SUBCELLULAR LOCATION: Endoplasmic reticulum membrane {ECO:0000250}; Multi-pass membrane protein {ECO:0000250}.	Sec22a	Q8BH47	2
0.413722	16.3581	2.31641	0.0381265	0.150482	-4.37812	Activated RNA polymerase II transcriptional coactivator p15 (Positive cofactor 4) (PC4) (SUB1 homolog) (Single-stranded DNA-binding protein p9) (p14)	TCP4_MOUSE	SUBCELLULAR LOCATION: Nucleus.	Sub1	P11031	2
0.687831	15.9916	2.31474	0.0382439	0.150518	-4.38099	Apolipoprotein C-I (Apo-CI) (ApoC-I) (Apolipoprotein C1) [Cleaved into: Truncated apolipoprotein C-I]	APOC1_MOUSE	SUBCELLULAR LOCATION: Secreted {ECO:0000250|UniProtKB:P02654}.	Apoc1	P34928	3
-0.263458	16.4729	-2.31418	0.0382828	0.150518	-4.38194	Protein LSM14 homolog B (Protein FAM61B) (RNA-associated protein 55B) (mRAP55B)	LS14B_MOUSE		Lsm14b	Q8CGC4	6
-0.340052	16.0647	-2.31489	0.0382328	0.150518	-4.38072	Serine/threonine-protein kinase Nek9 (EC 2.7.11.1) (Nercc1 kinase) (Never in mitosis A-related kinase 9) (NimA-related protein kinase 9)	NEK9_MOUSE	SUBCELLULAR LOCATION: Cytoplasm {ECO:0000250}. Nucleus {ECO:0000250}.	Nek9	Q8K1R7	10
-0.235051	17.3469	-2.3142	0.0382817	0.150518	-4.38192	Pyrroline-5-carboxylate reductase 3 (P5C reductase 3) (P5CR 3) (EC 1.5.1.2) (Pyrroline-5-carboxylate reductase-like protein)	P5CR3_MOUSE	SUBCELLULAR LOCATION: Cytoplasm {ECO:0000250|UniProtKB:Q53H96}.	Pycr3	Q9DCC4	8
-0.236452	16.579	-2.31251	0.0384012	0.150693	-4.38483	Protein inturned (Inturned planar cell polarity effector homolog) (PDZ domain-containing protein 6)	INTU_MOUSE	SUBCELLULAR LOCATION: Cytoplasm {ECO:0000269|PubMed:20067783}. Cell surface {ECO:0000250|UniProtKB:Q2I0E5}. Cytoplasm, cytoskeleton, cilium basal body {ECO:0000250|UniProtKB:Q2I0E5}. Note=Enriched at the apical surface in ciliated cells.	Intu	Q059U7	6
-0.33081	17.0677	-2.31287	0.0383757	0.150693	-4.38421	FK506-binding protein 15 (FKBP-15) (133 kDa FK506-binding protein) (133 kDa FKBP) (FKBP-133) (WASP and FKBP-like) (WAFL)	FKB15_MOUSE	SUBCELLULAR LOCATION: Cytoplasm {ECO:0000269|PubMed:16756961}. Cell projection, axon {ECO:0000269|PubMed:16756961}. Early endosome {ECO:0000269|PubMed:16756961}. Note=Present in axons and neuronal growth cones. {ECO:0000269|PubMed:16756961}.	Fkbp15	Q6P9Q6	7
-0.273796	16.3974	-2.30946	0.0386165	0.151393	-4.39005	E3 ubiquitin-protein ligase TRIM56 (EC 2.3.2.27) (RING-type E3 ubiquitin transferase TRIM56) (Tripartite motif-containing protein 56)	TRI56_MOUSE	SUBCELLULAR LOCATION: Cytoplasm {ECO:0000269|PubMed:21074459}.	Trim56	Q80VI1	4
-0.22862	16.1871	-2.30723	0.0387754	0.15187	-4.39389	Adenylate cyclase type 9 (EC 4.6.1.1) (ATP pyrophosphate-lyase 9) (Adenylate cyclase type IX) (Adenylyl cyclase 9) (AC9) (Adenylyl cyclase type 10) (ACTP10)	ADCY9_MOUSE	SUBCELLULAR LOCATION: Cell membrane {ECO:0000269|PubMed:8662814}; Multi-pass membrane protein {ECO:0000305}.	Adcy9	P51830	8
-0.255717	17.6332	-2.30468	0.0389578	0.152147	-4.39827	A-kinase anchor protein 1, mitochondrial (Dual specificity A-kinase-anchoring protein 1) (D-AKAP-1) (Protein kinase A-anchoring protein 1) (PRKA1) (Spermatid A-kinase anchor protein) (S-AKAP)	AKAP1_MOUSE	SUBCELLULAR LOCATION: Mitochondrion outer membrane {ECO:0000269|PubMed:24101730, ECO:0000269|PubMed:9182549}.; SUBCELLULAR LOCATION: Isoform 2: Endoplasmic reticulum.; SUBCELLULAR LOCATION: Isoform 4: Endoplasmic reticulum.; SUBCELLULAR LOCATION: Isoform 1: Mitochondrion outer membrane.; SUBCELLULAR LOCATION: Isoform 3: Mitochondrion outer membrane.; SUBCELLULAR LOCATION: Isoform 5: Mitochondrion…	Akap1	O08715	21
0.61213	16.5544	2.30559	0.0388927	0.152147	-4.39671	Heat shock protein HSP 90-alpha (Heat shock 86 kDa) (HSP 86) (HSP86) (Tumor-specific transplantation 86 kDa antigen) (TSTA)	HS90A_MOUSE	SUBCELLULAR LOCATION: Nucleus {ECO:0000269|PubMed:22431752}. Cytoplasm {ECO:0000269|PubMed:11751894, ECO:0000269|PubMed:22431752}. Melanosome {ECO:0000250|UniProtKB:P07900}. Cell membrane {ECO:0000250|UniProtKB:P07900}.	Hsp90aa1	P07901	2
-0.407929	15.7388	-2.30486	0.0389443	0.152147	-4.39795	Parafibromin (Cell division cycle protein 73 homolog) (Hyperparathyroidism 2 protein homolog)	CDC73_MOUSE	SUBCELLULAR LOCATION: Nucleus {ECO:0000250}.	Cdc73	Q8JZM7	11
-0.204512	17.0788	-2.30152	0.0391839	0.152885	-4.40368	Rho guanine nucleotide exchange factor 12 (Leukemia-associated RhoGEF)	ARHGC_MOUSE	SUBCELLULAR LOCATION: Cytoplasm {ECO:0000305}. Membrane {ECO:0000305}. Note=Translocated to the membrane upon stimulation. {ECO:0000305}.	Arhgef12	Q8R4H2	20
-0.289718	17.1952	-2.30027	0.0392741	0.15309	-4.40582	Heterogeneous nuclear ribonucleoprotein U-like protein 2 (MLF1-associated nuclear protein)	HNRL2_MOUSE	SUBCELLULAR LOCATION: Nucleus {ECO:0000269|PubMed:17008314}.	Hnrnpul2	Q00PI9	20
-0.217294	16.6034	-2.29946	0.0393327	0.153173	-4.40722	Syntabulin (Golgi-localized syntaphilin-related protein) (m-Golsyn) (Syntaxin-1-binding protein)	SYBU_MOUSE	SUBCELLULAR LOCATION: Golgi apparatus membrane {ECO:0000250}; Single-pass membrane protein {ECO:0000250}. Note=Colocalizes with syntaxin vesicles along microtubules in neuronal processes. {ECO:0000250}.	Sybu	Q8BHS8	2
0.256862	16.6612	2.29802	0.0394366	0.153431	-4.40968	Secretory carrier-associated membrane protein 3 (Secretory carrier membrane protein 3)	SCAM3_MOUSE	SUBCELLULAR LOCATION: Membrane; Multi-pass membrane protein.	Scamp3	O35609	2
-0.247881	18.5759	-2.29692	0.0395164	0.153596	-4.41156	Ubiquitin carboxyl-terminal hydrolase 34 (EC 3.4.19.12) (Deubiquitinating enzyme 34) (Ubiquitin thioesterase 34) (Ubiquitin-specific-processing protease 34)	UBP34_MOUSE		Usp34	Q6ZQ93	3
-0.227989	16.4793	-2.29492	0.0396623	0.153619	-4.415	Myosin-binding protein C, cardiac-type (Cardiac MyBP-C) (C-protein, cardiac muscle isoform)	MYPC3_MOUSE		Mybpc3	O70468	79
-1.11779	15.255	-2.2933	0.0397802	0.153619	-4.41777	Collagen alpha-1(II) chain (Alpha-1 type II collagen) [Cleaved into: Collagen alpha-1(II) chain; Chondrocalcin]	CO2A1_MOUSE	SUBCELLULAR LOCATION: Secreted, extracellular space, extracellular matrix {ECO:0000255|PROSITE-ProRule:PRU00793}.	Col2a1	P28481	3
0.2668	17.8465	2.29404	0.0397259	0.153619	-4.4165	Prohibitin (B-cell receptor-associated protein 32) (BAP 32)	PHB_MOUSE	SUBCELLULAR LOCATION: Mitochondrion inner membrane {ECO:0000269|PubMed:11302691}.	Phb	P67778	12
-0.203894	17.5335	-2.29261	0.0398302	0.153619	-4.41895	Myosin light chain kinase 3 (EC 2.7.11.18) (Cardiac-MyBP-C-associated Ca/CaM kinase) (Cardiac-MLCK)	MYLK3_MOUSE	SUBCELLULAR LOCATION: Cytoplasm {ECO:0000269|PubMed:18202317}.	Mylk3	Q3UIZ8	41
-0.253152	16.6965	-2.29533	0.0396322	0.153619	-4.4143	Unconventional myosin-VI (Unconventional myosin-6)	MYO6_MOUSE	SUBCELLULAR LOCATION: Golgi apparatus, trans-Golgi network membrane; Peripheral membrane protein. Golgi apparatus {ECO:0000250}. Nucleus. Cytoplasm, perinuclear region. Membrane, clathrin-coated pit. Cell projection, ruffle. Cytoplasmic vesicle. Note=Also present in endocyctic vesicles, and membrane ruffles. Translocates from membrane ruffles, endocytic vesicles and cytoplasm to Golgi apparatus, …	Myo6	Q64331	11
0.187026	16.4976	2.29471	0.039677	0.153619	-4.41535	Serine/threonine-protein kinase SIK3 (EC 2.7.11.1) (Salt-inducible kinase 3) (SIK-3) (Serine/threonine-protein kinase QSK)	SIK3_MOUSE	SUBCELLULAR LOCATION: Cytoplasm. Note=Locates to punctate structures within the cytoplasm on binding to YWHAZ. {ECO:0000250}.	Sik3	Q6P4S6	21
-0.25963	15.8378	-2.2929	0.0398091	0.153619	-4.41845	Pumilio homolog 2	PUM2_MOUSE	SUBCELLULAR LOCATION: Cytoplasm {ECO:0000305|PubMed:19861488}. Cytoplasmic granule {ECO:0000269|PubMed:19861488}. Cytoplasm, perinuclear region {ECO:0000250}. Note=The cytoplasmic granules are stress granules which are a dense aggregation in the cytosol composed of proteins and RNAs that appear when the cell is under stress. Colocalizes with NANOS1 and SNAPIN in the perinuclear region of germ cel…	Pum2	Q80U58	5
-0.288897	17.9968	-2.29391	0.0397359	0.153619	-4.41673	D-aspartate oxidase (DASOX) (DDO) (EC 1.4.3.1)	OXDD_MOUSE	SUBCELLULAR LOCATION: Peroxisome {ECO:0000250}.	Ddo	Q922Z0	6
-1.39474	14.7027	-2.2922	0.0398606	0.153619	-4.41966	Myosin regulatory light chain 2, atrial isoform (MLC-2a) (MLC2a) (Myosin light chain 2a) (Myosin regulatory light chain 7)	MLRA_MOUSE		Myl7	Q9QVP4	4
-0.235929	15.2271	-2.28963	0.0400493	0.15418	-4.42406	Signal-induced proliferation-associated protein 1 (Sipa-1) (GTPase-activating protein Spa-1)	SIPA1_MOUSE	SUBCELLULAR LOCATION: Nucleus {ECO:0000269|PubMed:7799964}. Cytoplasm, perinuclear region {ECO:0000250|UniProtKB:Q96FS4}. Endomembrane system; Peripheral membrane protein {ECO:0000250|UniProtKB:Q96FS4}. Note=Mostly localized in the perinuclear membraneous region. {ECO:0000250|UniProtKB:Q96FS4}.	Sipa1	P46062	5
-0.339255	16.4389	-2.28919	0.0400816	0.15418	-4.42481	Histone deacetylase 2 (HD2) (EC 3.5.1.98) (YY1 transcription factor-binding protein)	HDAC2_MOUSE	SUBCELLULAR LOCATION: Nucleus. Cytoplasm {ECO:0000250}.	Hdac2	P70288	3
-0.235155	15.6028	-2.28854	0.040129	0.154218	-4.42592	Replication factor C subunit 4 (Activator 1 subunit 4)	RFC4_MOUSE	SUBCELLULAR LOCATION: Nucleus {ECO:0000305}.	Rfc4	Q99J62	3
0.248451	18.5278	2.28579	0.0403317	0.154851	-4.43061	Sulfide:quinone oxidoreductase, mitochondrial (SQOR) (EC 1.8.5.-) (Sulfide quinone oxidoreductase)	SQOR_MOUSE	SUBCELLULAR LOCATION: Mitochondrion {ECO:0000250|UniProtKB:Q9Y6N5}.	Sqor	Q9R112	29
0.201239	17.1037	2.28385	0.0404759	0.155259	-4.43394	Integrin beta-1 (Fibronectin receptor subunit beta) (VLA-4 subunit beta) (CD antigen CD29)	ITB1_MOUSE	SUBCELLULAR LOCATION: Cell membrane {ECO:0000250|UniProtKB:P05556}; Single-pass type I membrane protein {ECO:0000255}. Cell projection, invadopodium membrane {ECO:0000250|UniProtKB:P05556}; Single-pass type I membrane protein {ECO:0000255}. Cell projection, ruffle membrane {ECO:0000250|UniProtKB:P05556}; Single-pass type I membrane protein {ECO:0000255}. Recycling endosome {ECO:0000269|PubMed:217…	Itgb1	P09055	13
-0.19676	16.7158	-2.28311	0.040531	0.155325	-4.43521	Septin-7 (CDC10 protein homolog)	SEPT7_MOUSE	SUBCELLULAR LOCATION: Cytoplasm {ECO:0000269|PubMed:17546647}. Chromosome, centromere, kinetochore {ECO:0000250}. Cytoplasm, cytoskeleton, spindle {ECO:0000250}. Cleavage furrow {ECO:0000250}. Midbody {ECO:0000250}. Cytoplasm, cytoskeleton, cilium axoneme {ECO:0000250}. Cell projection, cilium, flagellum {ECO:0000250|UniProtKB:Q16181}. Note=Distributed throughout the cytoplasm in prometaphase cel…	Sept7	O55131	8
-0.260443	15.2968	-2.27912	0.0408285	0.156318	-4.44203	Myotubularin-related protein 3 (EC 3.1.3.48) (Phosphatidylinositol-3,5-bisphosphate 3-phosphatase) (EC 3.1.3.95) (Phosphatidylinositol-3-phosphate phosphatase) (EC 3.1.3.64)	MTMR3_MOUSE	SUBCELLULAR LOCATION: Cytoplasm {ECO:0000250|UniProtKB:Q13615}. Membrane {ECO:0000250|UniProtKB:Q13615}; Peripheral membrane protein {ECO:0000250|UniProtKB:Q13615}.	Mtmr3	Q8K296	2
0.418602	16.0626	2.27537	0.0411101	0.156809	-4.44843	Synaptogyrin-1	SNG1_MOUSE	SUBCELLULAR LOCATION: Cytoplasmic vesicle, secretory vesicle, synaptic vesicle membrane {ECO:0000250|UniProtKB:Q62876}; Multi-pass membrane protein {ECO:0000250|UniProtKB:Q62876}. Melanosome {ECO:0000250|UniProtKB:O43759}.	Syngr1	O55100	2
-0.373127	15.8068	-2.27671	0.0410094	0.156809	-4.44614	Zinc finger and BTB domain-containing protein 4	ZBTB4_MOUSE	SUBCELLULAR LOCATION: Nucleus {ECO:0000250|UniProtKB:Q9P1Z0}. Chromosome {ECO:0000250|UniProtKB:Q9P1Z0}. Note=Localizes to chromocenters. {ECO:0000250|UniProtKB:Q9P1Z0}.	Zbtb4	Q5F293	2
-0.437259	16.7796	-2.27586	0.041073	0.156809	-4.44759	Prolargin (Proline-arginine-rich end leucine-rich repeat protein)	PRELP_MOUSE	SUBCELLULAR LOCATION: Secreted, extracellular space, extracellular matrix.	Prelp	Q9JK53	9
-0.204078	17.3642	-2.27584	0.0410741	0.156809	-4.44761	EH domain-containing protein 1 (PAST homolog 1) (mPAST1)	EHD1_MOUSE	SUBCELLULAR LOCATION: Recycling endosome membrane {ECO:0000250|UniProtKB:Q9H4M9}; Peripheral membrane protein {ECO:0000305}; Cytoplasmic side {ECO:0000305}. Early endosome membrane {ECO:0000250|UniProtKB:Q9H4M9}; Peripheral membrane protein {ECO:0000305}; Cytoplasmic side {ECO:0000305}. Cell membrane {ECO:0000269|PubMed:21177873}; Peripheral membrane protein {ECO:0000305}; Cytoplasmic side {ECO:0…	Ehd1	Q9WVK4	21
-0.204256	16.6708	-2.27391	0.0412199	0.157081	-4.45091	Leucine-rich repeat-containing protein 40	LRC40_MOUSE		Lrrc40	Q9CRC8	11
0.278661	17.8291	2.27299	0.0412899	0.157201	-4.45249	Laminin subunit alpha-4 (Laminin-14 subunit alpha) (Laminin-8 subunit alpha) (Laminin-9 subunit alpha)	LAMA4_MOUSE	SUBCELLULAR LOCATION: Secreted, extracellular space, extracellular matrix, basement membrane. Note=Major component.	Lama4	P97927	34
-0.250268	15.543	-2.26765	0.0416956	0.157718	-4.4616	Tyrosine-protein kinase Fyn (EC 2.7.10.2) (Proto-oncogene c-Fyn) (p59-Fyn)	FYN_MOUSE	SUBCELLULAR LOCATION: Cytoplasm {ECO:0000250}. Nucleus {ECO:0000250}. Cell membrane {ECO:0000250}. Note=Present and active in lipid rafts. Palmitoylation is crucial for proper trafficking (By similarity). {ECO:0000250}.	Fyn	P39688	2
-0.181179	16.6125	-2.26884	0.0416049	0.157718	-4.45957	Inactive dual specificity phosphatase 27	DUS27_MOUSE	SUBCELLULAR LOCATION: Cytoplasm, myofibril, sarcomere {ECO:0000250|UniProtKB:F1QWM2}.	Dusp27	Q148W8	28
-0.22707	16.3152	-2.26785	0.0416801	0.157718	-4.46125	Protein phosphatase 1 regulatory subunit 21 (Coiled-coil domain-containing protein 128) (KLRAQ motif-containing protein 1)	PPR21_MOUSE		Ppp1r21	Q3TDD9	2
0.227946	17.617	2.27051	0.0414773	0.157718	-4.45671	Sarcospan (K-ras oncogene-associated protein) (Kirsten-Ras-associated protein)	SSPN_MOUSE	SUBCELLULAR LOCATION: Cell membrane {ECO:0000250}; Multi-pass membrane protein {ECO:0000250}. Cell membrane, sarcolemma {ECO:0000250}. Cell junction, synapse, postsynaptic cell membrane {ECO:0000250}; Multi-pass membrane protein {ECO:0000250}. Note=Also found in myotendinous junctions and in the postsynaptic membrane of neuromuscular junctions. {ECO:0000250}.	Sspn	Q62147	3
0.394188	17.487	2.26881	0.0416066	0.157718	-4.45961	2,4-dienoyl-CoA reductase, mitochondrial (EC 1.3.1.34) (2,4-dienoyl-CoA reductase [NADPH]) (4-enoyl-CoA reductase [NADPH])	DECR_MOUSE	SUBCELLULAR LOCATION: Mitochondrion {ECO:0000250}.	Decr1	Q9CQ62	10
0.278368	17.4216	2.26964	0.0415435	0.157718	-4.4582	Ubiquinol-cytochrome-c reductase complex assembly factor 1 (Basic FGF-repressed Zic-binding protein) (mbFZb) (Ubiquinol-cytochrome c reductase complex chaperone CBP3 homolog)	UQCC1_MOUSE	SUBCELLULAR LOCATION: Mitochondrion inner membrane {ECO:0000250|UniProtKB:Q9NVA1}. Cytoplasmic vesicle {ECO:0000305}. Note=Cytoplasmic vesicular structures. {ECO:0000305}.	Uqcc1	Q9CWU6	2
0.250476	19.2123	2.26767	0.0416939	0.157718	-4.46156	Neuralized-like protein 2	NEUL2_MOUSE	SUBCELLULAR LOCATION: Cytoplasm {ECO:0000269|PubMed:14960280}. Note=In primary myoblasts, localized predominantly at the tips of differentiating myofibers.	Neurl2	Q9D0S4	5
-0.254758	16.9392	-2.2671	0.0417374	0.15773	-4.46253	Dystrobrevin alpha (DTN-A) (Alpha-dystrobrevin)	DTNA_MOUSE	SUBCELLULAR LOCATION: Cytoplasm {ECO:0000269|PubMed:14623885}. Cell junction, synapse {ECO:0000269|PubMed:14623885}. Cell membrane {ECO:0000269|PubMed:14623885}. Note=In peripheral nerves, colocalizes with MAGEE1 in the Schwann cell membrane.	Dtna	Q9D2N4	24
-0.310193	18.1354	-2.26586	0.041832	0.157942	-4.46464	Glutathione peroxidase 1 (GPx-1) (GSHPx-1) (EC 1.11.1.9) (Cellular glutathione peroxidase) (Selenium-dependent glutathione peroxidase 1)	GPX1_MOUSE	SUBCELLULAR LOCATION: Cytoplasm.	Gpx1	P11352	11
0.229547	15.0191	2.26401	0.0419742	0.158333	-4.4678	Iron-sulfur cluster co-chaperone protein HscB, mitochondrial (Hsc20)	HSC20_MOUSE	SUBCELLULAR LOCATION: Cytoplasm {ECO:0000250}. Mitochondrion {ECO:0000250}.	Hscb	Q8K3A0	3
0.289915	17.8565	2.26297	0.0420542	0.158488	-4.46957	Tubulin alpha-8 chain (Alpha-tubulin 8)	TBA8_MOUSE	SUBCELLULAR LOCATION: Cytoplasm, cytoskeleton.	Tuba8	Q9JJZ2	9
0.456059	16.3412	2.26076	0.0422244	0.158983	-4.47333	Actin-related protein 3 (Actin-like protein 3)	ARP3_MOUSE	SUBCELLULAR LOCATION: Cytoplasm, cytoskeleton {ECO:0000250|UniProtKB:P61158}. Cell projection {ECO:0000250|UniProtKB:P61158}. Note=In pre-apoptotic cells, colocalizes with MEFV in large specks (pyroptosomes). {ECO:0000250|UniProtKB:P61158}.	Actr3	Q99JY9	5
-0.192598	16.925	-2.25983	0.0422968	0.159109	-4.47492	Protein DEK	DEK_MOUSE	SUBCELLULAR LOCATION: Nucleus {ECO:0000269|PubMed:17524367}. Note=Enriched in regions where chromatin is decondensed or sparse in the interphase nuclei. {ECO:0000250}.	Dek	Q7TNV0	4
-0.280952	17.0698	-2.25896	0.0423639	0.159115	-4.4764	Protein LSM14 homolog A (Protein FAM61A) (RNA-associated protein 55A) (mRAP55A)	LS14A_MOUSE	SUBCELLULAR LOCATION: Cytoplasm, P-body {ECO:0000250|UniProtKB:Q8ND56}. Cytoplasm, Stress granule {ECO:0000250|UniProtKB:Q8ND56}.	Lsm14a	Q8K2F8	3
-0.29223	17.0296	-2.2588	0.0423762	0.159115	-4.47667	Putative oxidoreductase GLYR1 (EC 1.-.-.-) (Glyoxylate reductase 1 homolog) (Nuclear protein NP60)	GLYR1_MOUSE	SUBCELLULAR LOCATION: Nucleus {ECO:0000250|UniProtKB:Q49A26}.	Glyr1	Q922P9	4
0.250927	17.924	2.25735	0.0424889	0.159392	-4.47914	Guanine nucleotide-binding protein subunit alpha-11 (G alpha-11) (G-protein subunit alpha-11)	GNA11_MOUSE	SUBCELLULAR LOCATION: Cell membrane {ECO:0000250}; Lipid-anchor {ECO:0000250}. Cytoplasm {ECO:0000250}.	Gna11	P21278	3
0.235697	16.2702	2.25544	0.0426374	0.159718	-4.48238	Tyrosine-protein kinase SYK (EC 2.7.10.2) (Spleen tyrosine kinase)	KSYK_MOUSE	SUBCELLULAR LOCATION: Cell membrane {ECO:0000305|PubMed:15845454}. Cytoplasm, cytosol {ECO:0000305|PubMed:15845454}. Cytoplasmic vesicle, phagosome {ECO:0000269|PubMed:15845454}.	Syk	P48025	9
0.399835	16.1844	2.25523	0.0426541	0.159718	-4.48275	Retinoic acid receptor responder protein 2 (Chemerin)	RARR2_MOUSE	SUBCELLULAR LOCATION: Secreted {ECO:0000269|PubMed:17635925, ECO:0000269|PubMed:18242188}.	Rarres2	Q9DD06	2
-0.215028	16.7192	-2.25373	0.0427714	0.160011	-4.4853	CLIP-associating protein 2 (Cytoplasmic linker-associated protein 2)	CLAP2_MOUSE	SUBCELLULAR LOCATION: Cytoplasm, cytoskeleton {ECO:0000269|PubMed:11290329}. Cytoplasm, cytoskeleton, microtubule organizing center, centrosome. Chromosome, centromere, kinetochore. Cytoplasm, cytoskeleton, spindle. Cytoplasm, cytoskeleton, spindle pole. Golgi apparatus {ECO:0000269|PubMed:11290329}. Golgi apparatus, trans-Golgi network {ECO:0000250|UniProtKB:O75122}. Cell membrane {ECO:0000250|U…	Clasp2	Q8BRT1	30
-0.252779	14.5653	-2.25225	0.0428869	0.160124	-4.48781	Signal-induced proliferation-associated 1-like protein 3 (SIPA1-like protein 3) (SPA-1-like protein 3)	SI1L3_MOUSE	SUBCELLULAR LOCATION: Apical cell membrane {ECO:0000250|UniProtKB:O60292}. Note=Detected in tricellular junctions. Colocalizes with apical F-actin. {ECO:0000250|UniProtKB:O60292}.	Sipa1l3	G3X9J0	2
-0.383456	15.7735	-2.25259	0.0428605	0.160124	-4.48724	Ensconsin (Epithelial microtubule-associated protein of 115 kDa) (E-MAP-115) (Microtubule-associated protein 7) (MAP-7)	MAP7_MOUSE	SUBCELLULAR LOCATION: Cytoplasm, perinuclear region {ECO:0000269|PubMed:14517216}. Basolateral cell membrane {ECO:0000269|PubMed:14517216}. Cytoplasm, cytoskeleton {ECO:0000269|PubMed:14517216}. Note=Colocalized on microtubules. An intracellular redistribution is triggered during induction of keratinocyte terminal differentiation from microtubules with a perinuclear localization to cortical micro…	Map7	O88735	6
-0.336372	17.1377	-2.25184	0.0429191	0.160124	-4.48851	Protein PRRC2C (BAT2 domain-containing protein 1) (HLA-B-associated transcript 2-like 2) (Proline-rich and coiled-coil-containing protein 2C)	PRC2C_MOUSE		Prrc2c	Q3TLH4	28
-0.413029	15.5581	-2.24933	0.0431165	0.160714	-4.49277	Luc7-like protein 3 (Cisplatin resistance-associated-overexpressed protein)	LC7L3_MOUSE	SUBCELLULAR LOCATION: Nucleus speckle {ECO:0000250}.	Luc7l3	Q5SUF2	9
-0.601914	16.3484	-2.24848	0.0431836	0.160817	-4.49422	Collagen alpha-2(I) chain (Alpha-2 type I collagen)	CO1A2_MOUSE	SUBCELLULAR LOCATION: Secreted, extracellular space, extracellular matrix {ECO:0000255|PROSITE-ProRule:PRU00793}.	Col1a2	Q01149	25
-0.366384	15.8897	-2.24472	0.0434815	0.161339	-4.5006	Kinesin-like protein KIF3A (Microtubule plus end-directed kinesin motor 3A)	KIF3A_MOUSE	SUBCELLULAR LOCATION: Cytoplasm, cytoskeleton {ECO:0000305|PubMed:21670265}. Cell projection, cilium {ECO:0000269|PubMed:21670265}. Cytoplasm, cytoskeleton, microtubule organizing center, centrosome, centriole {ECO:0000269|PubMed:23386061}. Note=Localizes to the subdistal appendage region of the centriole. {ECO:0000269|PubMed:23386061}.	Kif3a	P28741	5
-0.265259	13.1911	-2.24556	0.0434146	0.161339	-4.49917	Kinesin-like protein KIF3B (Microtubule plus end-directed kinesin motor 3B) [Cleaved into: Kinesin-like protein KIF3B, N-terminally processed]	KIF3B_MOUSE	SUBCELLULAR LOCATION: Cytoplasm, cytoskeleton {ECO:0000305}. Cell projection, cilium {ECO:0000269|PubMed:25243405}.	Kif3b	Q61771	2
-0.230481	16.9579	-2.24496	0.0434625	0.161339	-4.5002	Inositol polyphosphate 5-phosphatase OCRL-1 (EC 3.1.3.36)	OCRL_MOUSE	SUBCELLULAR LOCATION: Cytoplasmic vesicle, phagosome membrane {ECO:0000250|UniProtKB:D3ZGS3}. Early endosome membrane {ECO:0000250|UniProtKB:Q01968}. Membrane, clathrin-coated pit {ECO:0000250|UniProtKB:Q01968}. Cell projection, cilium, photoreceptor outer segment {ECO:0000250|UniProtKB:Q01968}. Cell projection, cilium {ECO:0000250|UniProtKB:Q01968}. Cytoplasmic vesicle {ECO:0000250|UniProtKB:D3Z…	Ocrl	Q6NVF0	2
0.247022	17.8598	2.24487	0.0434693	0.161339	-4.50035	Pentatricopeptide repeat-containing protein 2, mitochondrial	PTCD2_MOUSE	SUBCELLULAR LOCATION: Mitochondrion {ECO:0000269|PubMed:18729827}.	Ptcd2	Q8R3K3	4
-0.258942	17.7887	-2.24375	0.0435586	0.161382	-4.50225	Serine/threonine-protein phosphatase 2B catalytic subunit alpha isoform (EC 3.1.3.16) (CAM-PRP catalytic subunit) (Calmodulin-dependent calcineurin A subunit alpha isoform) (CNA alpha)	PP2BA_MOUSE	SUBCELLULAR LOCATION: Cytoplasm {ECO:0000250|UniProtKB:Q08209}. Cell membrane {ECO:0000250|UniProtKB:Q08209}; Peripheral membrane protein {ECO:0000250|UniProtKB:Q08209}. Cell membrane, sarcolemma {ECO:0000250|UniProtKB:P63329}. Cytoplasm, myofibril, sarcomere, Z line {ECO:0000250|UniProtKB:P63329}. Cell projection, dendritic spine {ECO:0000250|UniProtKB:Q08209}. Note=Colocalizes with ACTN1 and MY…	Ppp3ca	P63328	5
-0.369059	17.8394	-2.24358	0.0435718	0.161382	-4.50253	Caprin-1 (Cytoplasmic activation- and proliferation-associated protein 1) (GPI-anchored membrane protein 1) (GPI-anchored protein p137) (GPI-p137) (p137GPI) (Membrane component chromosome 11 surface marker 1) (RNA granule protein 105)	CAPR1_MOUSE	SUBCELLULAR LOCATION: Cytoplasm, cytosol. Cell projection, dendrite. Note=Associated with RNA granules. {ECO:0000250}.	Caprin1	Q60865	10
-0.260625	17.7373	-2.24203	0.0436954	0.161624	-4.50516	Chloride channel CLIC-like protein 1	CLCC1_MOUSE	SUBCELLULAR LOCATION: Membrane {ECO:0000305}; Multi-pass membrane protein {ECO:0000305}. Endoplasmic reticulum {ECO:0000250}. Golgi apparatus {ECO:0000250}. Nucleus {ECO:0000250}.	Clcc1	Q99LI2	9
0.451763	17.0247	2.24177	0.0437164	0.161624	-4.50561	OCIA domain-containing protein 1	OCAD1_MOUSE	SUBCELLULAR LOCATION: Endosome {ECO:0000269|PubMed:12889067, ECO:0000269|PubMed:23972987}.	Ociad1	Q9CRD0	2
-0.270289	16.0472	-2.24018	0.043843	0.161946	-4.5083	S1 RNA-binding domain-containing protein 1	SRBD1_MOUSE		Srbd1	Q497V5	4
-0.218894	17.3435	-2.2387	0.0439621	0.162172	-4.51081	Disabled homolog 2 (Adaptor molecule disabled-2) (Differentially expressed in ovarian carcinoma 2) (DOC-2) (Mitogen-responsive phosphoprotein)	DAB2_MOUSE	SUBCELLULAR LOCATION: Cytoplasmic vesicle, clathrin-coated vesicle membrane. Membrane, clathrin-coated pit. Note=Colocalizes with large insert-containing isoforms of MYO6 at clathrin-coated pits/vesicles. During mitosis is progressively displaced from the membrane and translocated to the cytoplasm (By similarity). {ECO:0000250}.; SUBCELLULAR LOCATION: Isoform p96: Membrane, clathrin-coated pit. N…	Dab2	P98078	3
-0.243913	16.4113	-2.23843	0.0439836	0.162172	-4.51127	La-related protein 4B (La ribonucleoprotein domain family member 4B) (La ribonucleoprotein domain family member 5) (La-related protein 5)	LAR4B_MOUSE	SUBCELLULAR LOCATION: Cytoplasm, cytosol {ECO:0000250|UniProtKB:Q92615}. Note=Localized in cytoplasmic mRNP granules containing untranslated mRNAs in response to arsenite treatment. {ECO:0000250|UniProtKB:Q92615}.	Larp4b	Q6A0A2	13
-0.299299	17.6124	-2.23655	0.044135	0.162584	-4.51446	3-mercaptopyruvate sulfurtransferase (MST) (EC 2.8.1.2)	THTM_MOUSE	SUBCELLULAR LOCATION: Cytoplasm {ECO:0000250|UniProtKB:P97532}. Mitochondrion {ECO:0000269|PubMed:18855522}. Cell junction, synapse, synaptosome {ECO:0000269|PubMed:18855522}.	Mpst	Q99J99	13
-0.228926	17.1695	-2.23557	0.0442137	0.162656	-4.51611	Growth arrest and DNA damage-inducible proteins-interacting protein 1 (39S ribosomal protein L59, mitochondrial) (MRP-L59)	G45IP_MOUSE	SUBCELLULAR LOCATION: Mitochondrion {ECO:0000250|UniProtKB:Q8TAE8}. Nucleus {ECO:0000250|UniProtKB:Q8TAE8}. Note=Using N-terminally tagged constructs, has been found in the nucleus. C-terminally tagged constructs are targeted exclusively to mitochondria. This discrepancy may be explained by masking of a potential N-terminal mitochondrial targeting signal by the tag. {ECO:0000250|UniProtKB:Q8TAE8}.	Gadd45gip1	Q9CR59	2
0.31514	16.184	2.23532	0.0442342	0.162656	-4.51654	Phytanoyl-CoA dioxygenase domain-containing protein 1 (EC 1.-.-.-)	PHYD1_MOUSE		Phyhd1	Q9DB26	2
-0.312833	15.4377	-2.23417	0.0443273	0.162736	-4.5185	GRB10-interacting GYF protein 2 (PERQ amino acid-rich with GYF domain-containing protein 2) (Trinucleotide repeat-containing gene 15 protein)	GGYF2_MOUSE		Gigyf2	Q6Y7W8	15
-0.216328	16.1745	-2.23407	0.0443355	0.162736	-4.51867	Cytosolic Fe-S cluster assembly factor NARFL (Iron-only hydrogenase-like protein 1) (IOP1) (Nuclear prelamin A recognition factor-like protein)	NARFL_MOUSE		Narfl	Q7TMW6	2
0.404881	13.9797	2.23345	0.0443853	0.162773	-4.51971	Ephrin type-A receptor 4 (EC 2.7.10.1) (Tyrosine-protein kinase receptor MPK-3) (Tyrosine-protein kinase receptor SEK-1)	EPHA4_MOUSE	SUBCELLULAR LOCATION: Cell membrane {ECO:0000269|PubMed:17143272}; Single-pass type I membrane protein {ECO:0000269|PubMed:17143272}. Cell projection, axon {ECO:0000269|PubMed:17143272}. Cell projection, dendrite {ECO:0000269|PubMed:17143272}. Cell junction, synapse, postsynaptic cell membrane, postsynaptic density {ECO:0000250}. Early endosome {ECO:0000269|PubMed:17143272}. Note=Clustered upon a…	Epha4	Q03137	2
-0.277043	16.5104	-2.22815	0.0448163	0.164206	-4.52868	Tyrosine-protein phosphatase non-receptor type 14 (EC 3.1.3.48) (Protein-tyrosine phosphatase PTP36)	PTN14_MOUSE	SUBCELLULAR LOCATION: Cytoplasm {ECO:0000250}. Cytoplasm, cytoskeleton {ECO:0000250}. Nucleus {ECO:0000250}. Note=Translocation into the nucleus is associated with induction of cell proliferation. Partially colocalized with actin filaments at the plasma membrane. {ECO:0000250}.	Ptpn14	Q62130	7
-0.26276	17.0526	-2.2269	0.0449188	0.164434	-4.5308	Protein Red (Cytokine IK) (IK factor) (Protein RER)	RED_MOUSE	SUBCELLULAR LOCATION: Nucleus {ECO:0000250|UniProtKB:Q13123}. Nucleus, nucleoplasm {ECO:0000250|UniProtKB:Q13123}. Chromosome {ECO:0000250|UniProtKB:Q13123}. Cytoplasm, cytoskeleton, spindle pole {ECO:0000250|UniProtKB:Q13123}. Note=Predominantly present throughout the nucleoplasm during prometaphase, metaphase and anaphase. Is also detected in nuclear foci that are not identical with Cajal bodie…	Ik	Q9Z1M8	2
-0.193559	18.5454	-2.22481	0.0450905	0.164621	-4.53434	40S ribosomal protein S3 (EC 4.2.99.18)	RS3_MOUSE	SUBCELLULAR LOCATION: Cytoplasm {ECO:0000269|PubMed:14988002}. Nucleus {ECO:0000269|PubMed:14988002}. Nucleus, nucleolus {ECO:0000250|UniProtKB:P23396}. Mitochondrion inner membrane {ECO:0000250|UniProtKB:P23396}; Peripheral membrane protein {ECO:0000250|UniProtKB:P23396}. Cytoplasm, cytoskeleton, spindle {ECO:0000250|UniProtKB:P23396}. Note=In normal cells, located mainly in the cytoplasm with s…	Rps3	P62908	22
0.470115	18.625	2.22502	0.0450732	0.164621	-4.53398	Mitochondrial pyruvate carrier 2 (Brain protein 44)	MPC2_MOUSE	SUBCELLULAR LOCATION: Mitochondrion inner membrane {ECO:0000269|PubMed:22628554}; Multi-pass membrane protein {ECO:0000269|PubMed:22628554}.	Mpc2	Q9D023	2
-0.475833	15.5255	-2.22564	0.0450225	0.164621	-4.53293	Arginyl-tRNA--protein transferase 1 (Arginyltransferase 1) (R-transferase 1) (EC 2.3.2.8) (Arginine-tRNA--protein transferase 1)	ATE1_MOUSE	SUBCELLULAR LOCATION: Isoform ATE1-1: Nucleus {ECO:0000269|PubMed:9858543}. Cytoplasm {ECO:0000269|PubMed:9858543}.; SUBCELLULAR LOCATION: Isoform ATE1-2: Cytoplasm {ECO:0000269|PubMed:9858543}.	Ate1	Q9Z2A5	3
-0.218806	17.1491	-2.22203	0.0453198	0.164955	-4.53904	Protein KIAA0100	K0100_MOUSE	SUBCELLULAR LOCATION: Secreted {ECO:0000305}.	Kiaa0100	Q5SYL3	21
0.197233	17.097	2.22044	0.0454512	0.164955	-4.54172	Glutaryl-CoA dehydrogenase, mitochondrial (GCD) (EC 1.3.8.6)	GCDH_MOUSE	SUBCELLULAR LOCATION: Mitochondrion matrix.	Gcdh	Q60759	9
-0.205236	16.7621	-2.22108	0.0453985	0.164955	-4.54065	Cingulin-like protein 1 (Junction-associated coiled-coil protein)	CGNL1_MOUSE	SUBCELLULAR LOCATION: Cell junction, tight junction {ECO:0000269|PubMed:15292197}. Note=Localizes to the apical junction complex composed of tight and adherens junctions. In the liver and kidney, it is also found along non-junctional actin filament bundles in addition to the apical junction. {ECO:0000269|PubMed:15292197}.	Cgnl1	Q6AW69	30
-0.207954	16.3213	-2.22166	0.0453501	0.164955	-4.53966	E3 ubiquitin-protein ligase Itchy (EC 2.3.2.26) (HECT-type E3 ubiquitin transferase Itchy homolog)	ITCH_MOUSE	SUBCELLULAR LOCATION: Cell membrane {ECO:0000250|UniProtKB:Q96J02}; Peripheral membrane protein {ECO:0000250|UniProtKB:Q96J02}; Cytoplasmic side {ECO:0000250|UniProtKB:Q96J02}. Cytoplasm {ECO:0000250|UniProtKB:Q96J02}. Nucleus {ECO:0000250|UniProtKB:Q96J02}. Early endosome membrane {ECO:0000250|UniProtKB:Q96J02}; Peripheral membrane protein {ECO:0000250|UniProtKB:Q96J02}; Cytoplasmic side {ECO:00…	Itch	Q8C863	5
-0.465149	15.078	-2.22028	0.0454646	0.164955	-4.542	Angiomotin	AMOT_MOUSE	SUBCELLULAR LOCATION: Cell junction, tight junction {ECO:0000250}. Note=Localized on the cell surface. May act as a transmembrane protein (By similarity). {ECO:0000250}.	Amot	Q8VHG2	3
0.271867	17.1675	2.22101	0.0454035	0.164955	-4.54075	Omega-amidase NIT2 (EC 3.5.1.3) (Nitrilase homolog 2)	NIT2_MOUSE	SUBCELLULAR LOCATION: Cytoplasm {ECO:0000250}.	Nit2	Q9JHW2	2
0.329126	17.7312	2.22072	0.0454279	0.164955	-4.54125	Epidermal growth factor-like protein 7 (EGF-like protein 7) (Multiple epidermal growth factor-like domains protein 7) (Multiple EGF-like domains protein 7) (NOTCH4-like protein) (Vascular endothelial statin) (VE-statin) (Zneu1)	EGFL7_MOUSE	SUBCELLULAR LOCATION: Secreted, extracellular space {ECO:0000269|PubMed:14592969, ECO:0000269|PubMed:15162510}.	Egfl7	Q9QXT5	3
-0.199757	16.9513	-2.21966	0.0455158	0.164995	-4.54304	GRIP and coiled-coil domain-containing protein 2 (185 kDa Golgi coiled-coil protein) (GCC185)	GCC2_MOUSE	SUBCELLULAR LOCATION: Cytoplasm {ECO:0000250}. Golgi apparatus, trans-Golgi network membrane {ECO:0000250}; Peripheral membrane protein {ECO:0000250}.	Gcc2	Q8CHG3	30
-0.216047	14.4921	-2.21847	0.0456147	0.165207	-4.54505	RNA-binding protein 27 (Peri-implantation stem cell protein 1) (RNA-binding motif protein 27)	RBM27_MOUSE	SUBCELLULAR LOCATION: Cytoplasm {ECO:0000269|PubMed:15741184}. Nucleus speckle {ECO:0000269|PubMed:15741184}. Note=Incorporated into the nuclear speckles and to speckles proximal to the nuclear periphery. Also localizes to punctate structures in the cytoplasm termed cytospeckles.	Rbm27	Q5SFM8	4
-0.282188	16.6003	-2.21016	0.0463102	0.167541	-4.55907	Ubiquitin conjugation factor E4 A (EC 2.3.2.-)	UBE4A_MOUSE	SUBCELLULAR LOCATION: Cytoplasm {ECO:0000269|PubMed:11435423}.	Ube4a	E9Q735	8
0.258541	18.495	2.20979	0.0463413	0.167541	-4.55969	40S ribosomal protein S18 (Ke-3) (Ke3)	RS18_MOUSE	SUBCELLULAR LOCATION: Cytoplasm.	Rps18	P62270	3
0.202945	16.2267	2.2062	0.0466453	0.168321	-4.56575	Caspase-6 (CASP-6) (EC 3.4.22.59) (Apoptotic protease Mch-2) [Cleaved into: Caspase-6 subunit p18; Caspase-6 subunit p11]	CASP6_MOUSE	SUBCELLULAR LOCATION: Cytoplasm.	Casp6	O08738	2
-0.188248	17.409	-2.20505	0.0467427	0.168321	-4.56768	Liprin-beta-2 (Coiled-coil-like protein 1) (Protein tyrosine phosphatase receptor type f polypeptide-interacting protein-binding protein 2) (PTPRF-interacting protein-binding protein 2)	LIPB2_MOUSE		Ppfibp2	O35711	22
0.295589	16.6108	2.20434	0.0468033	0.168321	-4.56888	Moesin (Membrane-organizing extension spike protein)	MOES_MOUSE	SUBCELLULAR LOCATION: Cell membrane {ECO:0000269|PubMed:9856983}; Peripheral membrane protein {ECO:0000269|PubMed:9856983}; Cytoplasmic side {ECO:0000269|PubMed:9856983}. Cytoplasm, cytoskeleton {ECO:0000269|PubMed:9856983}. Apical cell membrane {ECO:0000269|PubMed:9856983}; Peripheral membrane protein {ECO:0000269|PubMed:9856983}; Cytoplasmic side {ECO:0000269|PubMed:9856983}. Cell projection, m…	Msn	P26041	15
0.246724	17.1013	2.20434	0.0468039	0.168321	-4.56889	Tectonin beta-propeller repeat-containing protein 1	TCPR1_MOUSE	SUBCELLULAR LOCATION: Cytoplasmic vesicle, autophagosome membrane {ECO:0000250}. Lysosome membrane {ECO:0000250}. Note=Localizes to Lysosome membranes, and binds PtdIns(3)P at the surface of autophagosome. Localizes to autolysosomes, a vesicle formed by the fusion between autophagosomes and lysosomes (By similarity). {ECO:0000250}.	Tecpr1	Q80VP0	3
-0.39686	16.2989	-2.20624	0.046642	0.168321	-4.56568	Protein arginine N-methyltransferase 5 (EC 2.1.1.320) (Histone-arginine N-methyltransferase PRMT5) (Jak-binding protein 1) (Shk1 kinase-binding protein 1 homolog) (SKB1 homolog)	ANM5_MOUSE	SUBCELLULAR LOCATION: Cytoplasm {ECO:0000250|UniProtKB:O14744}. Nucleus {ECO:0000269|PubMed:22872859}. Golgi apparatus {ECO:0000250|UniProtKB:O14744}.	Prmt5	Q8CIG8	3
-0.268004	16.1208	-2.20486	0.0467588	0.168321	-4.568	Large proline-rich protein BAG6 (BAG family molecular chaperone regulator 6) (BCL2-associated athanogene 6) (BAG-6) (HLA-B-associated transcript 3) (Protein Scythe)	BAG6_MOUSE	SUBCELLULAR LOCATION: Cytoplasm, cytosol {ECO:0000269|PubMed:18056262}. Nucleus {ECO:0000250|UniProtKB:P46379}. Secreted, exosome {ECO:0000250|UniProtKB:P46379}. Note=Normally localized in cytosol and nucleus, it can also be released extracellularly, in exosomes, by tumor and myeloid dendritic cells. {ECO:0000250|UniProtKB:P46379}.	Bag6	Q9Z1R2	17
-0.172432	17.8068	-2.2014	0.0470548	0.169075	-4.57384	Protein TANC2 (Tetratricopeptide repeat, ankyrin repeat and coiled-coil domain-containing protein 2)	TANC2_MOUSE		Tanc2	A2A690	3
-0.264597	15.6432	-2.20081	0.047105	0.169107	-4.57483	NHS-like protein 1	NHSL1_MOUSE		Nhsl1	Q8CAF4	14
-0.329053	18.6324	-2.19819	0.0473296	0.169247	-4.57923	Triadin	TRDN_MOUSE	SUBCELLULAR LOCATION: Sarcoplasmic reticulum membrane {ECO:0000269|PubMed:11707337}; Single-pass type II membrane protein {ECO:0000250|UniProtKB:Q28820}.	Trdn	E9Q9K5	9
-0.583285	18.0329	-2.19794	0.0473512	0.169247	-4.57965	Ras-related protein Ral-A	RALA_MOUSE	SUBCELLULAR LOCATION: Cell membrane {ECO:0000250|UniProtKB:P11233}; Lipid-anchor {ECO:0000250|UniProtKB:P11233}; Cytoplasmic side. Cleavage furrow {ECO:0000250|UniProtKB:P11233}. Midbody, Midbody ring {ECO:0000250|UniProtKB:P11233}. Note=Predominantly at the cell surface in the absence of LPA. In the presence of LPA, colocalizes with LPAR1 and LPAR2 in endocytic vesicles. {ECO:0000250|UniProtKB:P…	Rala	P63321	3
-0.252107	18.034	-2.19889	0.0472695	0.169247	-4.57805	RNA-binding protein 20 (RNA-binding motif protein 20)	RBM20_MOUSE	SUBCELLULAR LOCATION: Nucleus {ECO:0000269|PubMed:22466703}.	Rbm20	Q3UQS8	19
-0.209448	17.2497	-2.19914	0.0472487	0.169247	-4.57764	Probable ATP-dependent RNA helicase DDX17 (EC 3.6.4.13) (DEAD box protein 17)	DDX17_MOUSE	SUBCELLULAR LOCATION: Nucleus {ECO:0000250|UniProtKB:Q92841}. Nucleus, nucleolus {ECO:0000250|UniProtKB:Q92841}. Cytoplasm, cytosol {ECO:0000250|UniProtKB:Q92841}. Note=In the course of bunyavirus infection, relocalizes from the nucleus to the cytosol where it binds viral RNA to antagonize replication. {ECO:0000250|UniProtKB:Q92841}.	Ddx17	Q501J6	14
-0.227752	17.1616	-2.19806	0.0473411	0.169247	-4.57945	Metalloreductase STEAP3 (EC 1.16.1.-) (Dudulin-2) (Protein nm1054) (Six-transmembrane epithelial antigen of prostate 3) (Tumor suppressor-activated pathway protein 6)	STEA3_MOUSE	SUBCELLULAR LOCATION: Endosome membrane {ECO:0000269|PubMed:16227996}; Multi-pass membrane protein {ECO:0000269|PubMed:16227996}.	Steap3	Q8CI59	11
-0.390504	15.767	-2.19642	0.047483	0.16957	-4.58222	Bifunctional 3'-phosphoadenosine 5'-phosphosulfate synthase 2 (PAPS synthase 2) (PAPSS 2) (Sulfurylase kinase 2) (SK 2) (SK2) [Includes: Sulfate adenylyltransferase (EC 2.7.7.4) (ATP-sulfurylase) (Sulfate adenylate transferase) (SAT); Adenylyl-sulfate kinase (EC 2.7.1.25) (3'-phosphoadenosine-5'-phosphosulfate synthase) (APS kinase) (Adenosine-5'-phosphosulfate 3'-phosphotransferase) (Adenylylsul…	PAPS2_MOUSE		Papss2	O88428	2
0.353443	17.4932	2.19486	0.0476171	0.169901	-4.58483	60S ribosomal protein L31	RL31_MOUSE		Rpl31	P62900	4
-0.192178	16.8468	-2.19172	0.0478901	0.170452	-4.59012	Developmentally-regulated GTP-binding protein 1 (DRG-1) (Neural precursor cell expressed developmentally down-regulated protein 3) (NEDD-3)	DRG1_MOUSE	SUBCELLULAR LOCATION: Cytoplasm {ECO:0000250}. Note=The DRG1-DFRP2/ZC3H15 complex associates with polysomes. {ECO:0000250}.	Drg1	P32233	6
-0.295086	14.7391	-2.19116	0.0479383	0.170452	-4.59105	Nuclear factor 1 C-type (NF1-C) (Nuclear factor 1/C) (CCAAT-box-binding transcription factor) (CTF) (Nuclear factor I/C) (NF-I/C) (NFI-C) (TGGCA-binding protein)	NFIC_MOUSE	SUBCELLULAR LOCATION: Nucleus.	Nfic	P70255	3
-0.241009	17.4862	-2.19231	0.0478387	0.170452	-4.58912	C-1-tetrahydrofolate synthase, cytoplasmic (C1-THF synthase) [Cleaved into: C-1-tetrahydrofolate synthase, cytoplasmic, N-terminally processed] [Includes: Methylenetetrahydrofolate dehydrogenase (EC 1.5.1.5); Methenyltetrahydrofolate cyclohydrolase (EC 3.5.4.9); Formyltetrahydrofolate synthetase (EC 6.3.4.3)]	C1TC_MOUSE	SUBCELLULAR LOCATION: Cytoplasm {ECO:0000250}.	Mthfd1	Q922D8	29
-0.20789	17.0558	-2.19127	0.047929	0.170452	-4.59087	Transducin beta-like protein 2	TBL2_MOUSE		Tbl2	Q9R099	2
-0.235252	15.126	-2.19055	0.0479915	0.170493	-4.59207	Pre-mRNA-splicing factor 38B	PR38B_MOUSE	SUBCELLULAR LOCATION: Nucleus {ECO:0000305}.	Prpf38b	Q80SY5	2
-0.235611	16.8346	-2.18714	0.0482898	0.171404	-4.5978	Clustered mitochondria protein homolog	CLU_MOUSE	SUBCELLULAR LOCATION: Cytoplasm {ECO:0000255|HAMAP-Rule:MF_03013}. Cytoplasmic granule {ECO:0000255|HAMAP-Rule:MF_03013}.	Cluh	Q5SW19	44
-0.238033	15.0331	-2.18665	0.0483331	0.171408	-4.59863	Zinc finger CCCH domain-containing protein 14	ZC3HE_MOUSE	SUBCELLULAR LOCATION: Nucleus speckle {ECO:0000269|PubMed:19303045, ECO:0000269|PubMed:21734151}. Note=Colocalizes with poly(A) RNA in nuclear speckles. {ECO:0000269|PubMed:21734151}.	Zc3h14	Q8BJ05	5
-0.236236	17.3357	-2.18313	0.0486433	0.172061	-4.60454	Rho GTPase-activating protein 29 (Rho-type GTPase-activating protein 29)	RHG29_MOUSE		Arhgap29	Q8CGF1	9
-0.20108	18.0941	-2.1834	0.0486188	0.172061	-4.60407	Beta-taxilin (Muscle-derived protein 77)	TXLNB_MOUSE		Txlnb	Q8VBT1	24
-0.214927	18.1664	-2.18354	0.0486065	0.172061	-4.60384	ATPase family AAA domain-containing protein 1 (EC 3.6.1.3) (Thorase)	ATAD1_MOUSE	SUBCELLULAR LOCATION: Peroxisome {ECO:0000269|PubMed:17768142}. Cell junction, synapse, postsynaptic cell membrane {ECO:0000269|PubMed:21496646}.	Atad1	Q9D5T0	10
-0.261259	18.4669	-2.18241	0.0487071	0.172138	-4.60575	40S ribosomal protein S25	RS25_MOUSE		Rps25	P62852	4
-0.188731	17.4277	-2.18162	0.0487767	0.172235	-4.60707	Heterogeneous nuclear ribonucleoprotein M (hnRNP M)	HNRPM_MOUSE	SUBCELLULAR LOCATION: Nucleus {ECO:0000250}.	Hnrnpm	Q9D0E1	53
0.46901	17.6832	2.17926	0.0489858	0.172824	-4.61102	Voltage-dependent anion-selective channel protein 1 (VDAC-1) (mVDAC1) (Outer mitochondrial membrane protein porin 1) (Plasmalemmal porin) (Voltage-dependent anion-selective channel protein 5) (VDAC-5) (mVDAC5)	VDAC1_MOUSE	SUBCELLULAR LOCATION: Isoform Mt-VDAC1: Mitochondrion outer membrane {ECO:0000269|PubMed:10716730}; Multi-pass membrane protein {ECO:0000269|PubMed:18988731}.; SUBCELLULAR LOCATION: Isoform Pl-VDAC1: Cell membrane {ECO:0000269|PubMed:10716730}; Multi-pass membrane protein {ECO:0000269|PubMed:18988731}. Membrane raft {ECO:0000269|PubMed:25168729}; Multi-pass membrane protein {ECO:0000269|PubMed:18…	Vdac1	Q60932	16
0.498798	16.4408	2.1769	0.0491961	0.173416	-4.61498	Mannose-6-phosphate isomerase (EC 5.3.1.8) (Phosphohexomutase) (Phosphomannose isomerase) (PMI)	MPI_MOUSE	SUBCELLULAR LOCATION: Cytoplasm {ECO:0000269|PubMed:12122025}.	Mpi	Q924M7	6
-0.261276	15.8763	-2.17548	0.0493231	0.173617	-4.61736	Calmodulin-binding transcription activator 1	CMTA1_MOUSE	SUBCELLULAR LOCATION: Nucleus {ECO:0000250|UniProtKB:Q9Y6Y1, ECO:0000255|PROSITE-ProRule:PRU00767}. Cytoplasm {ECO:0000250|UniProtKB:Q9Y6Y1}.	Camta1	A2A891	2
-0.203394	16.4919	-2.17531	0.049338	0.173617	-4.61764	Importin-7 (Imp7) (Ran-binding protein 7) (RanBP7)	IPO7_MOUSE	SUBCELLULAR LOCATION: Cytoplasm {ECO:0000250}. Nucleus {ECO:0000250}.	Ipo7	Q9EPL8	11
0.886988	15.1295	2.17369	0.0494833	0.173979	-4.62035	Cartilage intermediate layer protein 1 (CILP-1) [Cleaved into: Cartilage intermediate layer protein 1 C1; Cartilage intermediate layer protein 1 C2]	CILP1_MOUSE	SUBCELLULAR LOCATION: Secreted, extracellular space, extracellular matrix {ECO:0000250}.	Cilp	Q66K08	7
0.250086	17.6593	2.17215	0.0496222	0.174317	-4.62294	Ras suppressor protein 1 (RSP-1) (Rsu-1)	RSU1_MOUSE		Rsu1	Q01730	5
-0.268654	14.768	-2.17063	0.049759	0.174648	-4.62548	Uncharacterized protein C14orf93 homolog	CN093_MOUSE	SUBCELLULAR LOCATION: Secreted {ECO:0000305}.		Q8K2W9	2
0.305782	17.7793	2.16848	0.0499531	0.175179	-4.62907	MICOS complex subunit Mic26 (Apolipoprotein O) (MICOS complex subunit Mic23) (Protein FAM121B)	MIC26_MOUSE	SUBCELLULAR LOCATION: Mitochondrion inner membrane {ECO:0000250|UniProtKB:Q9BUR5}; Single-pass membrane protein {ECO:0000255}. Mitochondrion {ECO:0000269|PubMed:24743151}. Endoplasmic reticulum membrane {ECO:0000250|UniProtKB:Q9BUR5}. Golgi apparatus membrane {ECO:0000250|UniProtKB:Q9BUR5}. Note=Exists in three distinct forms: a glycosylated and secreted form, an ER/Golgi-resident form and a non-…	Apoo	Q9DCZ4	3
-0.219081	16.7116	-2.16442	0.0503223	0.176322	-4.63586	Arachidonate 5-lipoxygenase (5-LO) (5-lipoxygenase) (EC 1.13.11.34)	LOX5_MOUSE	SUBCELLULAR LOCATION: Cytoplasm {ECO:0000255|PROSITE-ProRule:PRU00726, ECO:0000269|PubMed:7629107}. Nucleus matrix {ECO:0000269|PubMed:7629107}. Nucleus membrane {ECO:0000250}; Peripheral membrane protein {ECO:0000250}. Note=Shuttles between cytoplasm and nucleus. Found exclusively in the nucleus, when phosphorylated on Ser-272. Calcium binding promotes translocation from the cytosol and the nucl…	Alox5	P48999	8
-0.213372	16.8337	-2.1635	0.0504057	0.176463	-4.63739	Ras-related protein Rab-1A (YPT1-related protein)	RAB1A_MOUSE	SUBCELLULAR LOCATION: Golgi apparatus {ECO:0000250|UniProtKB:P62820}. Endoplasmic reticulum {ECO:0000250|UniProtKB:P62820}. Early endosome {ECO:0000250|UniProtKB:P62820}. Cytoplasm, cytosol {ECO:0000250|UniProtKB:P62820}. Membrane {ECO:0000250|UniProtKB:P62820}. Melanosome {ECO:0000269|PubMed:22854043}. Note=Alternates between membrane-associated and cytosolic forms. {ECO:0000250|UniProtKB:P62820…	Rab1A	P62821	14
-0.425414	15.5407	-2.16222	0.0505228	0.176722	-4.63953	Ethanolamine-phosphate cytidylyltransferase (EC 2.7.7.14) (CTP:phosphoethanolamine cytidylyltransferase) (Phosphorylethanolamine transferase)	PCY2_MOUSE		Pcyt2	Q922E4	6
[truncated: 2,920 more rows]
