# Supplementary material for: Remodeling of the Cardiac Extracellular Matrix Proteome During Chronological and Pathological Aging
Source: Mol Cell Proteomics. 2023 Dec 21;23(1):100706. doi: 10.1016/j.mcpro.2023.100706 (PMC10828820; doi:10.1016/j.mcpro.2023.100706)
Supplement: Table S7 [file mmc7.xlsx]

## Sheet: Table S7
	Table S7 - Description of mouse samples used for the experiment comparing progeroid and wild-type mice
	Wt: Wild type
	Ki: Knock-in
	DOB: Date of Birth
	ID mouse: Identification of the mouse
	MICE	ID mouse		Genotype	Age	Sex	Weight (g)	Glucose (g/dL)	Experimental Group	DOB	Heart Rate (bpm)			Spleen Size (mm2)
											8w	9w	10w
											2017-01-09	2017-01-16	2017-01-23
	C57BL/6	HT106/17	1	Wild type	2.5 mo	Male	28.3	222	Wt	2016-11-14	430	450	493	50.1
	C57BL/6	HT106/17	2	Wild type	2.5 mo	Male	26.3	149	Wt	2016-11-18	553	467	570	40.2
	C57BL/6	HT106/17	3	Wild type	2.5 mo	Female	22.9	241	Wt	2016-11-14	640	566	480	49.3
	C57BL/6	HT106/17	4	Wild type	2.5 mo	Female	21.8	186	Wt	2016-11-14	679	727	626	45.2
	C57BL/6	HT106/17	5	Wild type	2.5 mo	Female	21.5	166	Wt	2016-11-16	679	710	600	38.1
	C57BL/6	HT106/17	6	LmnaG609G/G609G	2.5 mo	Male	18.3	121	Ki	2016-11-19	500	640	430	53.5
	C57BL/6	HT106/17	7	LmnaG609G/G609G	2.5 mo	Male	20.3	227	Ki	2016-11-19	571	430	463	45.5
	C57BL/6	HT106/17	8	LmnaG609G/G609G	2.5 mo	Female	16.2	259	Ki	2016-11-16	642	450	396	37.3
	C57BL/6	HT106/17	9	LmnaG609G/G609G	2.5 mo	Female	15.2	216	Ki	2016-11-18	321	382	420	32.2
	C57BL/6	HT106/17	11	LmnaG609G/G609G	2.5 mo	Female	16.4	181	Ki	2016-11-19	444	627	375	46.1
