# Supplementary material for: Remodeling of the Cardiac Extracellular Matrix Proteome During Chronological and Pathological Aging
Source: Mol Cell Proteomics. 2023 Dec 21;23(1):100706. doi: 10.1016/j.mcpro.2023.100706 (PMC10828820; doi:10.1016/j.mcpro.2023.100706)
Supplement: Table S8 [file mmc8.xlsx]

## Sheet: description
	Table S8 - Changes in the LV proteome of mouse left ventricle comparing progeria versus young
	Column Header	Meaning
	logFC	log2 (fold change)
	AveExpr	log2 (average protein abundance score )
	t	moderated t-statistic computed by limma
	P.Value	P. Value
	adj.P.Val	adj.P.Val
	B	B-statistics computed by limma
	description	description of the protein
	short.name	short name of the protein
	sub.cell	subcellular location of the protein
	gene.name	name of the gene
	ID	UniProt ID
	Unique.pep	Number of unique peptides assigned to each protein

## Sheet: MOUSE_progeria_vs_young
logFC	AveExpr	t	P.Value	adj.P.Val	B	description	short.name	sub.cell	gene.name	ID	Unique.pep
-0.655524	14.6756	-13.1229	1.26e-08	3.69e-05	10.1378	RNA-binding protein 14 (RNA-binding motif protein 14)	RBM14_MOUSE	SUBCELLULAR LOCATION: Nucleus {ECO:0000250|UniProtKB:Q96PK6}. Nucleus, nucleolus {ECO:0000250|UniProtKB:Q96PK6}. Cytoplasm {ECO:0000250|UniProtKB:Q96PK6}. Note=In punctate subnuclear structures often located adjacent to splicing speckles, called paraspeckles. Cytoplasmic localization is crucial for its function in suppressing the formation of aberrant centriolar protein complexes. {ECO:0000250|Un…	Rbm14	Q8C2Q3	3
-0.687293	15.6216	-11.0613	8.96e-08	8.71e-05	8.36011	Leucine-rich repeat-containing protein 10 (Heart-restricted leucine-rich repeat protein)	LRC10_MOUSE	SUBCELLULAR LOCATION: Nucleus {ECO:0000269|PubMed:14751244}.	Lrrc10	Q8K3W2	5
-0.812442	15.7133	-11.0848	8.75e-08	8.71e-05	8.38236	NADH dehydrogenase [ubiquinone] iron-sulfur protein 5 (Complex I-15 kDa) (CI-15 kDa) (NADH-ubiquinone oxidoreductase 15 kDa subunit)	NDUS5_MOUSE	SUBCELLULAR LOCATION: Mitochondrion inner membrane {ECO:0000250|UniProtKB:O43920}; Peripheral membrane protein {ECO:0000250|UniProtKB:O43920}. Mitochondrion intermembrane space {ECO:0000250|UniProtKB:O43920}.	Ndufs5	Q99LY9	6
-0.566126	15.8031	-10.6067	1.44e-07	0.000104828	7.91905	Trifunctional purine biosynthetic protein adenosine-3 [Includes: Phosphoribosylamine--glycine ligase (EC 6.3.4.13) (Glycinamide ribonucleotide synthetase) (GARS) (Phosphoribosylglycinamide synthetase); Phosphoribosylformylglycinamidine cyclo-ligase (EC 6.3.3.1) (AIR synthase) (AIRS) (Phosphoribosyl-aminoimidazole synthetase); Phosphoribosylglycinamide formyltransferase (EC 2.1.2.2) (5'-phosphorib…	PUR2_MOUSE		Gart	Q64737	11
-0.768848	16.994	-10.153	2.34e-07	0.000113926	7.45911	Monoglyceride lipase (MGL) (EC 3.1.1.23) (Monoacylglycerol lipase) (MAGL)	MGLL_MOUSE	SUBCELLULAR LOCATION: Cytoplasm, cytosol {ECO:0000269|PubMed:18096503}. Membrane; Peripheral membrane protein {ECO:0000269|PubMed:18096503}.	Mgll	O35678	3
-0.585911	16.017	-10.2765	2.05e-07	0.000113926	7.58638	NADH dehydrogenase [ubiquinone] 1 alpha subcomplex subunit 8 (Complex I-19kD) (CI-19kD) (Complex I-PGIV) (CI-PGIV) (NADH-ubiquinone oxidoreductase 19 kDa subunit)	NDUA8_MOUSE	SUBCELLULAR LOCATION: Mitochondrion inner membrane {ECO:0000250|UniProtKB:P51970}; Peripheral membrane protein {ECO:0000250|UniProtKB:P51970}. Mitochondrion intermembrane space {ECO:0000250|UniProtKB:P51970}. Mitochondrion {ECO:0000250|UniProtKB:P51970}.	Ndufa8	Q9DCJ5	8
-0.592056	15.9454	-9.87183	3.2e-07	0.000133367	7.16366	60S ribosomal protein L12	RL12_MOUSE		Rpl12	P35979	6
-0.794465	15.0404	-9.48856	4.95e-07	0.000160491	6.74742	Fibrillin-1 [Cleaved into: Asprosin]	FBN1_MOUSE	SUBCELLULAR LOCATION: Secreted {ECO:0000250|UniProtKB:P35555}. Note=Fibrillin-1 and Asprosin chains are still linked together during the secretion from cells, but are subsequently separated by furin. {ECO:0000250|UniProtKB:P35555}.; SUBCELLULAR LOCATION: Asprosin: Secreted {ECO:0000250|UniProtKB:P35555}. Note=Secreted into the plasma. {ECO:0000250|UniProtKB:P35555}.; SUBCELLULAR LOCATION: Fibrill…	Fbn1	Q61554	34
-0.726822	16.0754	-9.57386	4.49e-07	0.000160491	6.84143	Persulfide dioxygenase ETHE1, mitochondrial (EC 1.13.11.18) (Ethylmalonic encephalopathy protein 1 homolog) (Hepatoma subtracted clone one protein) (Sulfur dioxygenase ETHE1)	ETHE1_MOUSE	SUBCELLULAR LOCATION: Cytoplasm {ECO:0000250|UniProtKB:O95571}. Nucleus {ECO:0000250|UniProtKB:O95571}. Mitochondrion matrix {ECO:0000250|UniProtKB:O95571}.	Ethe1	Q9DCM0	3
-0.654447	16.1208	-9.08099	8e-07	0.00023329	6.28698	Prostaglandin reductase-3 (PTGR-3) (EC 1.3.1.48) (15-oxoprostaglandin 13-reductase) (Zinc-binding alcohol dehydrogenase domain-containing protein 2)	PTGR3_MOUSE	SUBCELLULAR LOCATION: Peroxisome {ECO:0000269|PubMed:19091015}.	Zadh2	Q8BGC4	6
-0.858106	19.1599	-8.94378	9.43e-07	0.000250148	6.1277	Cytochrome c oxidase copper chaperone	COX17_MOUSE	SUBCELLULAR LOCATION: Mitochondrion intermembrane space {ECO:0000250|UniProtKB:Q14061}. Cytoplasm {ECO:0000250|UniProtKB:Q14061}.	Cox17	P56394	2
-1.03689	16.3138	-8.73062	1.22e-06	0.000297476	5.87583	Isochorismatase domain-containing protein 2A	ISC2A_MOUSE	SUBCELLULAR LOCATION: Cytoplasm {ECO:0000250}. Nucleus {ECO:0000250}. Note=Localizes to the nucleus in the presence of CDKN2A. {ECO:0000250}.	Isoc2a	P85094	4
-0.807447	17.7282	-8.46195	1.71e-06	0.000356395	5.55057	60S ribosomal protein L18a	RL18A_MOUSE		Rpl18a	P62717	6
-0.734052	16.4051	-8.47686	1.68e-06	0.000356395	5.56885	Guanine nucleotide-binding protein G(I)/G(S)/G(T) subunit beta-2 (G protein subunit beta-2) (Transducin beta chain 2)	GBB2_MOUSE	SUBCELLULAR LOCATION: Cytoplasm, perinuclear region {ECO:0000250}.	Gnb2	P62880	2
-0.790215	16.1386	-8.31617	2.06e-06	0.000400219	5.37033	BolA-like protein 3	BOLA3_MOUSE	SUBCELLULAR LOCATION: Mitochondrion {ECO:0000250|UniProtKB:Q53S33}.	Bola3	Q8CEI1	3
-0.965185	17.4527	-8.23599	2.28e-06	0.000415795	5.27007	Four and a half LIM domains protein 2 (FHL-2) (Skeletal muscle LIM-protein 3) (SLIM-3)	FHL2_MOUSE	SUBCELLULAR LOCATION: Cytoplasm {ECO:0000250}. Nucleus {ECO:0000250}. Cytoplasm, myofibril, sarcomere, Z line {ECO:0000269|PubMed:22851699}.	Fhl2	O70433	8
-0.569731	14.2985	-7.84934	3.78e-06	0.000648823	4.77492	NLR family member X1	NLRX1_MOUSE	SUBCELLULAR LOCATION: Mitochondrion outer membrane {ECO:0000250}.	Nlrx1	Q3TL44	11
-0.404493	15.9454	-7.75299	4.3e-06	0.000696938	4.64847	Threonine synthase-like 1 (TSH1)	THNS1_MOUSE		Thnsl1	Q8BH55	3
-0.482773	17.1865	-7.70944	4.56e-06	0.000700045	4.59092	ATP synthase subunit epsilon, mitochondrial (ATPase subunit epsilon) (ATP synthase F1 subunit epsilon)	ATP5E_MOUSE	SUBCELLULAR LOCATION: Mitochondrion. Mitochondrion inner membrane.	Atp5f1e	P56382	3
-0.443114	16.1347	-7.54138	5.73e-06	0.000835338	4.36639	60S ribosomal protein L34	RL34_MOUSE	SUBCELLULAR LOCATION: Cytoplasm, cytosol {ECO:0000250|UniProtKB:P49207}. Cytoplasm {ECO:0000250|UniProtKB:P49207}. Endoplasmic reticulum {ECO:0000250|UniProtKB:Q29223}. Note=Detected on cytosolic polysomes (By similarity). Detected in ribosomes that are associated with the rough endoplasmic reticulum (By similarity). {ECO:0000250|UniProtKB:P49207, ECO:0000250|UniProtKB:Q29223}.	Rpl34	Q9D1R9	6
-0.448811	15.7251	-7.3609	7.34e-06	0.00102016	4.12096	Aflatoxin B1 aldehyde reductase member 2 (EC 1.1.1.n11) (Succinic semialdehyde reductase) (SSA reductase)	ARK72_MOUSE	SUBCELLULAR LOCATION: Golgi apparatus {ECO:0000250}. Cytoplasm {ECO:0000250}.	Akr7a2	Q8CG76	9
-0.556596	16.9113	-7.16538	9.66e-06	0.00123767	3.84999	Fumarylacetoacetate hydrolase domain-containing protein 2A (EC 3.-.-.-)	FAHD2_MOUSE		Fahd2	Q3TC72	7
-0.388411	14.492	-7.1581	9.76e-06	0.00123767	3.8398	Golgi apparatus protein 1 (E-selectin ligand 1) (ESL-1) (Selel) (Golgi sialoglycoprotein MG-160)	GSLG1_MOUSE	SUBCELLULAR LOCATION: Cell membrane {ECO:0000269|PubMed:9099943}; Single-pass type I membrane protein {ECO:0000269|PubMed:9099943}. Golgi apparatus membrane {ECO:0000269|PubMed:9099943}; Single-pass type I membrane protein {ECO:0000269|PubMed:9099943}. Note=Golgi and microvilli on the cell surface.	Glg1	Q61543	10
-0.559613	15.9083	-7.04413	1.15e-05	0.00139473	3.67924	Kelch-like protein 41 (Kelch repeat and BTB domain-containing protein 10)	KLH41_MOUSE	SUBCELLULAR LOCATION: Cytoplasm {ECO:0000269|PubMed:18178185, ECO:0000269|PubMed:22562206}. Cytoplasm, cytoskeleton {ECO:0000269|PubMed:18178185}. Cell projection, pseudopodium {ECO:0000250|UniProtKB:Q9ER30}. Cell projection, ruffle {ECO:0000250|UniProtKB:Q9ER30}. Cytoplasm, myofibril, sarcomere, M line {ECO:0000269|PubMed:22562206}. Sarcoplasmic reticulum membrane {ECO:0000269|PubMed:24268659}. …	Klhl41	A2AUC9	12
-0.440339	18.1227	-6.97335	1.27e-05	0.00145329	3.5786	Dehydrogenase/reductase SDR family member 4 (EC 1.1.1.184) (NADPH-dependent carbonyl reductase/NADP-retinol dehydrogenase) (CR) (PHCR) (NADPH-dependent retinol dehydrogenase/reductase) (NDRD) (mouNRDR) (Peroxisomal short-chain alcohol dehydrogenase) (PSCD)	DHRS4_MOUSE	SUBCELLULAR LOCATION: Peroxisome {ECO:0000250}.	Dhrs4	Q99LB2	10
-0.406469	16.1596	-6.95965	1.3e-05	0.00145329	3.55904	Cysteine-rich protein 2 (CRP-2) (Heart LIM protein)	CRIP2_MOUSE		Crip2	Q9DCT8	4
-0.49018	15.425	-6.89714	1.42e-05	0.00147695	3.46943	Heterogeneous nuclear ribonucleoprotein U-like protein 1	HNRL1_MOUSE	SUBCELLULAR LOCATION: Nucleus {ECO:0000250}.	Hnrnpul1	Q8VDM6	2
-0.459968	17.0603	-6.90571	1.4e-05	0.00147695	3.48174	S-formylglutathione hydrolase (FGH) (EC 3.1.2.12) (Esterase 10) (Esterase D) (Sid 478)	ESTD_MOUSE	SUBCELLULAR LOCATION: Cytoplasm. Cytoplasmic vesicle {ECO:0000250}.	Esd	Q9R0P3	5
-0.429698	16.9738	-6.71676	1.84e-05	0.00173588	3.2077	60S ribosomal protein L27a (L29)	RL27A_MOUSE		Rpl27a	P14115	4
-0.473003	16.3427	-6.72162	1.83e-05	0.00173588	3.21482	39S ribosomal protein L10, mitochondrial (L10mt) (MRP-L10)	RM10_MOUSE	SUBCELLULAR LOCATION: Mitochondrion {ECO:0000250|UniProtKB:Q7Z7H8}.	Mrpl10	Q3TBW2	2
-0.686298	16.0446	-6.73677	1.79e-05	0.00173588	3.23697	2-oxoisovalerate dehydrogenase subunit beta, mitochondrial (EC 1.2.4.4) (Branched-chain alpha-keto acid dehydrogenase E1 component beta chain) (BCKDE1B) (BCKDH E1-beta)	ODBB_MOUSE	SUBCELLULAR LOCATION: Mitochondrion matrix.	Bckdhb	Q6P3A8	8
-0.479811	16.1394	-6.57714	2.27e-05	0.00206792	3.00187	Stress-induced-phosphoprotein 1 (STI1) (mSTI1) (Hsc70/Hsp90-organizing protein) (Hop)	STIP1_MOUSE	SUBCELLULAR LOCATION: Cytoplasm {ECO:0000269|PubMed:8999875}. Nucleus {ECO:0000269|PubMed:8999875}.	Stip1	Q60864	20
-0.657715	16.1201	-6.43225	2.82e-05	0.00216417	2.78524	Phospholipid hydroperoxide glutathione peroxidase (PHGPx) (EC 1.11.1.12) (Glutathione peroxidase 4) (GPx-4) (GSHPx-4)	GPX4_MOUSE	SUBCELLULAR LOCATION: Isoform Mitochondrial: Mitochondrion {ECO:0000269|PubMed:12566075, ECO:0000269|PubMed:22207760}.; SUBCELLULAR LOCATION: Isoform Cytoplasmic: Cytoplasm {ECO:0000269|PubMed:12566075}.; SUBCELLULAR LOCATION: Isoform Nuclear: Nucleus {ECO:0000269|PubMed:11344099}.	Gpx4	O70325	6
-0.591566	16.3096	-6.48453	2.61e-05	0.00216417	2.86377	Collagen alpha-1(IV) chain [Cleaved into: Arresten]	CO4A1_MOUSE	SUBCELLULAR LOCATION: Secreted, extracellular space, extracellular matrix, basement membrane {ECO:0000269|PubMed:24368846}.	Col4a1	P02463	3
0.585152	15.093	6.46846	2.67e-05	0.00216417	2.83967	LEM domain-containing protein 2 (Nuclear envelope transmembrane protein 25) (NET25)	LEMD2_MOUSE	SUBCELLULAR LOCATION: Nucleus inner membrane {ECO:0000269|PubMed:16339967, ECO:0000269|PubMed:17062158}; Multi-pass membrane protein {ECO:0000269|PubMed:16339967}. Note=Lamina-associated protein residing in the inner nuclear membrane (INM). Localized exclusively to the nuclear envelope, giving rise to a typical rim-like staining of the nuclear periphery.	Lemd2	Q6DVA0	6
-0.426929	17.0774	-6.48782	2.59e-05	0.00216417	2.8687	NADH dehydrogenase [ubiquinone] flavoprotein 1, mitochondrial (EC 1.6.5.3) (EC 1.6.99.3) (Complex I-51kD) (CI-51kD) (NADH-ubiquinone oxidoreductase 51 kDa subunit)	NDUV1_MOUSE	SUBCELLULAR LOCATION: Mitochondrion inner membrane {ECO:0000250}; Peripheral membrane protein {ECO:0000250}; Matrix side {ECO:0000250}.	Ndufv1	Q91YT0	17
-0.484443	16.3636	-6.44891	2.75e-05	0.00216417	2.81031	COX assembly mitochondrial protein homolog (Cmc1p)	COXM1_MOUSE	SUBCELLULAR LOCATION: Mitochondrion {ECO:0000250|UniProtKB:Q7Z7K0}. Note=Colocalizes with MT-CO1. {ECO:0000250|UniProtKB:Q7Z7K0}.	Cmc1	Q9CPZ8	2
-0.363963	16.4838	-6.46372	2.69e-05	0.00216417	2.83256	SH3 domain-binding glutamic acid-rich-like protein	SH3L1_MOUSE		Sh3bgrl	Q9JJU8	3
-0.600492	15.7446	-6.40303	2.95e-05	0.00220392	2.74118	Choline transporter-like protein 2 (Solute carrier family 44 member 2)	CTL2_MOUSE	SUBCELLULAR LOCATION: Membrane {ECO:0000250}; Multi-pass membrane protein {ECO:0000250}.	Slc44a2	Q8BY89	3
-0.50992	16.4201	-6.32419	3.32e-05	0.00242223	2.62167	Ras-related C3 botulinum toxin substrate 1 (p21-Rac1)	RAC1_MOUSE	SUBCELLULAR LOCATION: Cell membrane {ECO:0000250}; Lipid-anchor {ECO:0000250}; Cytoplasmic side {ECO:0000250}. Melanosome {ECO:0000250}. Cytoplasm {ECO:0000250}. Note=Inner surface of plasma membrane possibly with attachment requiring prenylation of the C-terminal cysteine. Found in the ruffled border (a late endosomal-like compartment in the plasma membrane) of bone-resorbing osteoclasts (By sim…	Rac1	P63001	5
-0.430686	15.9132	-6.19079	4.08e-05	0.00283765	2.41734	Aminoacyl tRNA synthase complex-interacting multifunctional protein 2 (Multisynthase complex auxiliary component p38) (Protein JTV-1)	AIMP2_MOUSE	SUBCELLULAR LOCATION: Cytoplasm, cytosol {ECO:0000269|PubMed:18695251}. Nucleus {ECO:0000269|PubMed:18695251}. Note=Following DNA damage, dissociates from the aminoacyl-tRNA synthase complex and translocates from the cytoplasm to the nucleus. {ECO:0000269|PubMed:18695251}.	Aimp2	Q8R010	2
-0.473756	14.9402	-6.18919	4.09e-05	0.00283765	2.41488	NADH-cytochrome b5 reductase 1 (b5R.1) (EC 1.6.2.2) (NAD(P)H:quinone oxidoreductase type 3 polypeptide A2)	NB5R1_MOUSE	SUBCELLULAR LOCATION: Membrane {ECO:0000305}; Single-pass membrane protein {ECO:0000305}.	Cyb5r1	Q9DB73	4
-0.478387	15.2212	-6.13492	4.44e-05	0.00301437	2.33099	Glypican-1 [Cleaved into: Secreted glypican-1]	GPC1_MOUSE	SUBCELLULAR LOCATION: Cell membrane; Lipid-anchor, GPI-anchor; Extracellular side. Endosome. Note=S-nitrosylated form recycled in endosomes. Localizes to CAV1-containing vesicles close to the cell surface. Cleavage of heparan sulfate side chains takes place mainly in late endosomes. Associates with both forms of PRNP in lipid rafts. Colocalizes with APP in perinuclear compartments and with CP in …	Gpc1	Q9QZF2	7
0.283725	15.2746	5.97574	5.7e-05	0.0037772	2.08241	UPF0160 protein MYG1, mitochondrial (Protein Gamm1)	MYG1_MOUSE	SUBCELLULAR LOCATION: Nucleus {ECO:0000269|PubMed:19014353}. Mitochondrion {ECO:0000269|PubMed:19014353}.	Myg1	Q9JK81	2
-0.400662	17.7051	-5.93916	6.04e-05	0.0038273	2.02475	40S ribosomal protein S17	RS17_MOUSE		Rps17	P63276	7
-0.414716	16.3766	-5.94278	6e-05	0.0038273	2.03047	Mitochondrial Rho GTPase 1 (MIRO-1) (EC 3.6.5.-) (Ras homolog gene family member T1)	MIRO1_MOUSE	SUBCELLULAR LOCATION: Mitochondrion outer membrane {ECO:0000250}; Single-pass type IV membrane protein {ECO:0000250}. Note=Colocalizes with MGARP and RHOT2 at the mitochondria. {ECO:0000250}.	Rhot1	Q8BG51	5
0.475868	16.844	5.85284	6.92e-05	0.00403417	1.88791	Prelamin-A/C [Cleaved into: Lamin-A/C]	LMNA_MOUSE	SUBCELLULAR LOCATION: Nucleus {ECO:0000269|PubMed:26436652}. Nucleus envelope. Nucleus lamina {ECO:0000250}. Nucleus, nucleoplasm {ECO:0000250}. Note=Farnesylation of prelamin-A/C facilitates nuclear envelope targeting and subsequent cleaveage by ZMPSTE24/FACE1 to remove the farnesyl group produces mature lamin-A/C, which can then be inserted into the nuclear lamina. EMD is required for proper lo…	Lmna	P48678	42
-0.488371	16.2947	-5.82863	7.19e-05	0.00403417	1.84933	Cytochrome c oxidase subunit 6B1 (Cytochrome c oxidase subunit VIb isoform 1) (COX VIb-1)	CX6B1_MOUSE	SUBCELLULAR LOCATION: Mitochondrion intermembrane space {ECO:0000250}.	Cox6b1	P56391	8
-0.561557	14.6183	-5.86378	6.8e-05	0.00403417	1.90531	Zyxin	ZYX_MOUSE	SUBCELLULAR LOCATION: Cytoplasm {ECO:0000250}. Cytoplasm, cytoskeleton {ECO:0000250}. Cell junction, focal adhesion {ECO:0000250}. Nucleus {ECO:0000250}. Note=Associates with the actin cytoskeleton near the adhesion plaques. Enters the nucleus in the presence of HESX1 (By similarity). {ECO:0000250}.	Zyx	Q62523	6
-0.291452	15.7206	-5.8784	6.64e-05	0.00403417	1.92853	Calcium/calmodulin-dependent protein kinase type II subunit delta (CaM kinase II subunit delta) (CaMK-II subunit delta) (EC 2.7.11.17)	KCC2D_MOUSE	SUBCELLULAR LOCATION: Cell membrane, sarcolemma {ECO:0000305}; Peripheral membrane protein {ECO:0000305}; Cytoplasmic side {ECO:0000305}. Sarcoplasmic reticulum membrane {ECO:0000305}; Peripheral membrane protein {ECO:0000305}; Cytoplasmic side {ECO:0000305}.	Camk2d	Q6PHZ2	8
-0.36419	17.5658	-5.84342	7.02e-05	0.00403417	1.87291	Filamin-binding LIM protein 1 (FBLP-1) (CSX-associated LIM)	FBLI1_MOUSE	SUBCELLULAR LOCATION: Cytoplasm, cell cortex {ECO:0000250}. Cytoplasm, cytoskeleton {ECO:0000250}. Cell junction, focal adhesion {ECO:0000250}. Note=Associated with actin stress fiber at cell-ECM focal adhesion sites. {ECO:0000250}.	Fblim1	Q71FD7	4
-0.380044	17.2304	-5.83224	7.15e-05	0.00403417	1.85508	NAD-dependent protein deacylase sirtuin-5, mitochondrial (EC 3.5.1.-) (Regulatory protein SIR2 homolog 5) (SIR2-like protein 5)	SIR5_MOUSE	SUBCELLULAR LOCATION: Mitochondrion. Cytoplasm, cytosol. Nucleus. Note=Mainly mitochondrial. Also present extramitochondrially, with a fraction present in the cytosol and very small amounts also detected in the nucleus.	Sirt5	Q8K2C6	7
-0.407959	15.6585	-5.8037	7.48e-05	0.00408111	1.80951	T-complex protein 1 subunit alpha (TCP-1-alpha) (CCT-alpha) (Tailless complex polypeptide 1A) (TCP-1-A) (Tailless complex polypeptide 1B) (TCP-1-B)	TCPA_MOUSE	SUBCELLULAR LOCATION: Cytoplasm. Cytoplasm, cytoskeleton, microtubule organizing center, centrosome {ECO:0000250}.	Tcp1	P11983	20
-0.33992	15.7962	-5.79773	7.56e-05	0.00408111	1.79995	2-methoxy-6-polyprenyl-1,4-benzoquinol methylase, mitochondrial (EC 2.1.1.201) (Ubiquinone biosynthesis methyltransferase COQ5)	COQ5_MOUSE	SUBCELLULAR LOCATION: Mitochondrion inner membrane {ECO:0000255|HAMAP-Rule:MF_03191}; Peripheral membrane protein {ECO:0000255|HAMAP-Rule:MF_03191}; Matrix side {ECO:0000255|HAMAP-Rule:MF_03191}.	Coq5	Q9CXI0	7
-0.355936	15.3411	-5.77923	7.78e-05	0.00412717	1.77034	MAP7 domain-containing protein 1	MA7D1_MOUSE	SUBCELLULAR LOCATION: Cytoplasm, cytoskeleton, spindle {ECO:0000250}.	Map7d1	A2AJI0	7
-0.508969	15.1207	-5.70664	8.74e-05	0.00455443	1.65362	Nuclear protein localization protein 4 homolog (Protein NPL4)	NPL4_MOUSE	SUBCELLULAR LOCATION: Cytoplasm, cytosol {ECO:0000250|UniProtKB:Q9ES54}. Endoplasmic reticulum {ECO:0000250|UniProtKB:Q9ES54}. Nucleus {ECO:0000250|UniProtKB:Q9ES54}. Note=Associated with the endoplasmic reticulum and nuclear. {ECO:0000250|UniProtKB:Q9ES54}.	Nploc4	P60670	7
-0.330518	16.9787	-5.48215	0.000125958	0.00644594	1.28774	Branched-chain-amino-acid aminotransferase, mitochondrial (BCAT(m)) (EC 2.6.1.42)	BCAT2_MOUSE	SUBCELLULAR LOCATION: Mitochondrion.	Bcat2	O35855	9
-0.310085	15.7811	-5.46458	0.000129646	0.0065203	1.2588	Catechol O-methyltransferase domain-containing protein 1 (EC 2.1.1.-)	CMTD1_MOUSE	SUBCELLULAR LOCATION: Membrane {ECO:0000305}; Single-pass type II membrane protein {ECO:0000305}.	Comtd1	Q8BIG7	2
0.329976	17.8187	5.41257	0.00014125	0.00686712	1.17284	Lysophosphatidic acid phosphatase type 6 (EC 3.1.3.2) (Acid phosphatase 6, lysophosphatidic) (Acid phosphatase-like protein 1) (PACPL1)	PPA6_MOUSE	SUBCELLULAR LOCATION: Mitochondrion {ECO:0000250}.	Acp6	Q8BP40	5
0.334966	14.5776	5.41343	0.00014105	0.00686712	1.17427	Protein SAAL1 (Synoviocyte proliferation-associated in collagen-induced arthritis protein 1) (SPACIA1)	SAAL1_MOUSE	SUBCELLULAR LOCATION: Nucleus {ECO:0000250|UniProtKB:Q96ER3}.	Saal1	Q9D2C2	2
-0.279788	15.8976	-5.40148	0.000143861	0.00687938	1.15448	Cysteine and glycine-rich protein 3 (Cysteine-rich protein 3) (CRP3) (LIM domain protein, cardiac) (Muscle LIM protein)	CSRP3_MOUSE	SUBCELLULAR LOCATION: Nucleus {ECO:0000250|UniProtKB:P50463}. Cytoplasm {ECO:0000269|PubMed:18258855}. Cytoplasm, cytoskeleton {ECO:0000305}. Cytoplasm, myofibril, sarcomere, Z line {ECO:0000269|PubMed:18258855}. Cytoplasm, myofibril, sarcomere {ECO:0000250|UniProtKB:P50461}. Note=Nucleocytoplasmic shuttling protein (By similarity). Mainly cytoplasmic. In the Z line, found associated with GLRX3 (…	Csrp3	P50462	8
-0.678868	16.7049	-5.30876	0.000167794	0.00789443	1.00014	UPF0587 protein C1orf123 homolog	CA123_MOUSE			Q8BHG2	4
-0.313233	16.3369	-5.16811	0.000212395	0.00961255	0.763695	Caveolae-associated protein 4 (Muscle-related coiled-coil protein) (Muscle-restricted coiled-coil protein)	CAVN4_MOUSE	SUBCELLULAR LOCATION: Cytoplasm, myofibril, sarcomere {ECO:0000269|PubMed:18332105}. Cytoplasm {ECO:0000269|PubMed:18332105}. Cytoplasm, cytosol {ECO:0000269|PubMed:19546242}. Membrane, caveola {ECO:0000269|PubMed:19546242, ECO:0000269|PubMed:24567387}. Cell membrane, sarcolemma {ECO:0000269|PubMed:19546242}. Cell membrane {ECO:0000269|PubMed:26497963}. Note=In cardiomyocytes, accumulates in the …	Cavin4	A2AMM0	8
-0.408369	14.7555	-5.13148	0.000225946	0.00961255	0.701652	Calpain-2 catalytic subunit (EC 3.4.22.53) (80 kDa M-calpain subunit) (CALP80) (Calcium-activated neutral proteinase 2) (CANP 2) (Calpain M-type) (Calpain-2 large subunit) (Millimolar-calpain) (M-calpain)	CAN2_MOUSE	SUBCELLULAR LOCATION: Cytoplasm {ECO:0000250}. Cell membrane {ECO:0000250}. Note=Translocates to the plasma membrane upon Ca(2+) binding. {ECO:0000250}.	Capn2	O08529	7
-0.269493	15.0897	-5.10679	0.000235588	0.00961255	0.65973	Cytoplasmic aconitate hydratase (Aconitase) (EC 4.2.1.3) (Citrate hydro-lyase) (Iron regulatory protein 1) (IRP1) (Iron-responsive element-binding protein 1) (IRE-BP 1)	ACOC_MOUSE	SUBCELLULAR LOCATION: Cytoplasm.	Aco1	P28271	12
-0.465469	15.4201	-5.12342	0.000229046	0.00961255	0.687979	Mitochondrial import inner membrane translocase subunit Tim13	TIM13_MOUSE	SUBCELLULAR LOCATION: Mitochondrion inner membrane {ECO:0000250}; Peripheral membrane protein {ECO:0000250}; Intermembrane side {ECO:0000250}.	Timm13	P62075	5
-0.410664	15.4064	-5.1026	0.000237266	0.00961255	0.652611	NADH dehydrogenase [ubiquinone] 1 alpha subcomplex subunit 12 (Complex I-B17.2) (CI-B17.2) (CIB17.2) (NADH-ubiquinone oxidoreductase subunit B17.2)	NDUAC_MOUSE	SUBCELLULAR LOCATION: Mitochondrion inner membrane {ECO:0000250|UniProtKB:Q9UI09}; Peripheral membrane protein {ECO:0000255}; Matrix side {ECO:0000250|UniProtKB:Q9UI09}.	Ndufa12	Q7TMF3	9
-0.340999	17.0734	-5.11076	0.000234007	0.00961255	0.666482	Cytochrome c oxidase assembly protein COX19	COX19_MOUSE	SUBCELLULAR LOCATION: Cytoplasm, cytosol {ECO:0000250|UniProtKB:Q49B96}. Mitochondrion intermembrane space {ECO:0000250|UniProtKB:Q49B96}. Mitochondrion {ECO:0000250|UniProtKB:Q49B96}. Note=Partitions between mitochondria and the cytosol in a copper-dependent manner. Enriched in the cytosol when intracellular copper concentrations are elevated. {ECO:0000250|UniProtKB:Q49B96}.	Cox19	Q8K0C8	2
-0.422706	15.4202	-5.10719	0.000235428	0.00961255	0.660409	NEDD8-activating enzyme E1 regulatory subunit (Amyloid beta precursor protein-binding protein 1, 59 kDa) (APP-BP1) (Amyloid protein-binding protein 1)	ULA1_MOUSE	SUBCELLULAR LOCATION: Cell membrane {ECO:0000250}. Note=Colocalizes with APP in lipid rafts. {ECO:0000250}.	Nae1	Q8VBW6	3
0.473149	15.4057	5.15804	0.000216035	0.00961255	0.74665	Tryptophan--tRNA ligase, mitochondrial (EC 6.1.1.2) ((Mt)TrpRS) (Tryptophanyl-tRNA synthetase) (TrpRS)	SYWM_MOUSE	SUBCELLULAR LOCATION: Mitochondrion matrix {ECO:0000250|UniProtKB:Q9UGM6}.	Wars2	Q9CYK1	2
-0.325601	16.4465	-5.11881	0.000230838	0.00961255	0.680162	Basal cell adhesion molecule (B-CAM cell surface glycoprotein) (Lutheran antigen) (CD antigen CD239)	BCAM_MOUSE	SUBCELLULAR LOCATION: Membrane {ECO:0000250}; Single-pass type I membrane protein {ECO:0000250}.	Bcam	Q9R069	8
-0.279684	15.0024	-5.17469	0.000210054	0.00961255	0.774812	Actin-related protein 2/3 complex subunit 1B (Arp2/3 complex 41 kDa subunit) (p41-ARC)	ARC1B_MOUSE	SUBCELLULAR LOCATION: Cytoplasm, cytoskeleton {ECO:0000250|UniProtKB:O15143}.	Arpc1b	Q9WV32	2
-0.334552	15.0125	-5.04888	0.000259932	0.0103866	0.561082	Nestin	NEST_MOUSE		Nes	Q6P5H2	2
-0.43501	16.6806	-5.032	0.000267513	0.0105451	0.532244	MICOS complex subunit Mic10 (Mitochondrial inner membrane organizing system protein 1)	MIC10_MOUSE	SUBCELLULAR LOCATION: Mitochondrion inner membrane {ECO:0000250|UniProtKB:Q5TGZ0}; Single-pass membrane protein {ECO:0000250|UniProtKB:Q5TGZ0}. Note=The C-terminus is located in the intermembrane space, while the location of the N-terminus has not been determined yet. As some programs predict the presence of 2 closely apposed membrane domains, it has been proposed that the protein may cross the m…	Minos1	Q7TNS2	2
0.466106	16.2842	4.98519	0.000289773	0.0112702	0.452064	SUN domain-containing protein 2 (Protein unc-84 homolog B) (Sad1/unc-84 protein-like 2)	SUN2_MOUSE	SUBCELLULAR LOCATION: Nucleus inner membrane {ECO:0000269|PubMed:19933576}; Single-pass type II membrane protein {ECO:0000250|UniProtKB:Q9UH99}. Nucleus envelope {ECO:0000269|PubMed:17132086, ECO:0000269|PubMed:19843581, ECO:0000269|PubMed:19874786, ECO:0000269|PubMed:19933576}. Endosome membrane {ECO:0000250|UniProtKB:Q9UH99}; Single-pass type II membrane protein {ECO:0000250|UniProtKB:Q9UH99}. …	Sun2	Q8BJS4	10
-0.347654	16.6234	-4.97402	0.000295364	0.0113366	0.432894	Tubulin alpha-4A chain (Alpha-tubulin 4) (Alpha-tubulin isotype M-alpha-4) (Tubulin alpha-4 chain)	TBA4A_MOUSE	SUBCELLULAR LOCATION: Cytoplasm, cytoskeleton.	Tuba4a	P68368	4
-0.314112	15.7502	-4.95588	0.000304689	0.0115426	0.401717	Phytanoyl-CoA dioxygenase domain-containing protein 1 (EC 1.-.-.-)	PHYD1_MOUSE		Phyhd1	Q9DB26	2
-0.338015	15.6426	-4.87473	0.000350338	0.0129446	0.261689	Myeloid-associated differentiation marker (Myeloid up-regulated protein)	MYADM_MOUSE	SUBCELLULAR LOCATION: Membrane {ECO:0000305}; Multi-pass membrane protein {ECO:0000305}.	Myadm	O35682	2
-0.57003	16.9746	-4.87434	0.000350575	0.0129446	0.261012	Ornithine aminotransferase, mitochondrial (EC 2.6.1.13) (Ornithine--oxo-acid aminotransferase)	OAT_MOUSE	SUBCELLULAR LOCATION: Mitochondrion matrix {ECO:0000250|UniProtKB:P04181}.	Oat	P29758	15
-0.378764	16.953	-4.71264	0.000464221	0.0169245	-0.0205358	Nucleoside diphosphate-linked moiety X motif 8 (Nudix motif 8) (EC 3.6.1.-)	NUDT8_MOUSE		Nudt8	Q9CR24	5
-0.241879	14.6829	-4.7056	0.000469964	0.0169245	-0.032863	Papilin	PPN_MOUSE	SUBCELLULAR LOCATION: Secreted {ECO:0000305}.	Papln	Q9EPX2	4
-0.347676	16.0296	-4.66551	0.000504138	0.0179338	-0.103222	Lamin-B2	LMNB2_MOUSE	SUBCELLULAR LOCATION: Nucleus inner membrane; Lipid-anchor; Nucleoplasmic side.	Lmnb2	P21619	22
-0.310032	14.4883	-4.65206	0.000516171	0.0180588	-0.126862	2-amino-3-ketobutyrate coenzyme A ligase, mitochondrial (AKB ligase) (EC 2.3.1.29) (Aminoacetone synthase) (Glycine acetyltransferase)	KBL_MOUSE	SUBCELLULAR LOCATION: Mitochondrion {ECO:0000250}. Nucleus {ECO:0000250}. Note=Translocates to the nucleus upon cold and osmotic stress. {ECO:0000250}.	Gcat	O88986	3
-0.39426	15.4538	-4.64781	0.000520035	0.0180588	-0.134337	Cytochrome b-c1 complex subunit 6, mitochondrial (Complex III subunit 6) (Complex III subunit VIII) (Cytochrome c1 non-heme 11 kDa protein) (Mitochondrial hinge protein) (Ubiquinol-cytochrome c reductase complex 11 kDa protein)	QCR6_MOUSE	SUBCELLULAR LOCATION: Mitochondrion inner membrane {ECO:0000250|UniProtKB:P00127}.	Uqcrh	P99028	8
0.35213	16.2849	4.59683	0.000568815	0.0195204	-0.224183	Chondroitin sulfate proteoglycan 4 (Chondroitin sulfate proteoglycan NG2) (Proteoglycan AN2)	CSPG4_MOUSE	SUBCELLULAR LOCATION: Cell membrane {ECO:0000269|PubMed:12458226}; Single-pass type I membrane protein {ECO:0000250|UniProtKB:Q00657}; Extracellular side {ECO:0000250|UniProtKB:Q00657}. Apical cell membrane {ECO:0000250|UniProtKB:Q00657}; Single-pass type I membrane protein {ECO:0000250|UniProtKB:Q00657}; Extracellular side {ECO:0000250|UniProtKB:Q00657}. Cell projection, lamellipodium membrane {…	Cspg4	Q8VHY0	5
0.243849	15.3816	4.55065	0.000617122	0.0209319	-0.305845	Core histone macro-H2A.1 (Histone macroH2A1) (mH2A1) (H2A.y) (H2A/y)	H2AY_MOUSE	SUBCELLULAR LOCATION: Nucleus {ECO:0000269|PubMed:15564378, ECO:0000269|PubMed:9634239}. Chromosome {ECO:0000269|PubMed:15564378, ECO:0000269|PubMed:9634239}. Note=Enriched in inactive X chromosome chromatin and in senescence-associated heterochromatin (PubMed:9634239). In quiescent lymphocytes, associated with centromeric constitutive heterochromatin (PubMed:15564378). {ECO:0000269|PubMed:155643…	H2afy	Q9QZQ8	7
-0.304912	17.5984	-4.52588	0.000644766	0.0216182	-0.349739	60S acidic ribosomal protein P0 (60S ribosomal protein L10E)	RLA0_MOUSE	SUBCELLULAR LOCATION: Nucleus {ECO:0000250|UniProtKB:P05388}. Cytoplasm {ECO:0000250|UniProtKB:P05388}. Note=Localized in cytoplasmic mRNP granules containing untranslated mRNAs. {ECO:0000250|UniProtKB:P05388}.	Rplp0	P14869	9
-0.299588	16.0772	-4.50405	0.000670201	0.0217531	-0.388487	Sodium/potassium-transporting ATPase subunit beta-1 (Sodium/potassium-dependent ATPase subunit beta-1)	AT1B1_MOUSE	SUBCELLULAR LOCATION: Cell membrane {ECO:0000255}; Single-pass type II membrane protein {ECO:0000255}. Cell membrane, sarcolemma {ECO:0000269|PubMed:23392350}. Note=Colocalizes with OBSCN at the intercalated disk and sarcolemma in cardiomyocytes. Localizes in long striations at the level of Z and M lines. {ECO:0000269|PubMed:23392350}.	Atp1b1	P14094	7
-0.43259	13.1289	-4.50325	0.000671161	0.0217531	-0.389921	Lysosomal alpha-glucosidase (EC 3.2.1.20) (Acid maltase)	LYAG_MOUSE	SUBCELLULAR LOCATION: Lysosome {ECO:0000250|UniProtKB:P10253}. Lysosome membrane {ECO:0000250|UniProtKB:P10253}.	Gaa	P70699	2
0.272934	16.4723	4.51036	0.000662746	0.0217531	-0.377286	Exosome RNA helicase MTR4 (EC 3.6.4.13) (ATP-dependent helicase SKIV2L2) (Superkiller viralicidic activity 2-like 2) (TRAMP-like complex helicase)	MTREX_MOUSE	SUBCELLULAR LOCATION: Nucleus, nucleoplasm {ECO:0000250}. Nucleus, nucleolus {ECO:0000250}. Nucleus {ECO:0000250|UniProtKB:P42285}.	Mtrex	Q9CZU3	2
-0.344278	16.6974	-4.48606	0.000691953	0.0219394	-0.420473	Protein PET100 homolog, mitochondrial	PT100_MOUSE	SUBCELLULAR LOCATION: Membrane {ECO:0000305}; Single-pass membrane protein {ECO:0000305}. Mitochondrion {ECO:0000269|PubMed:22356826}. Note=Localizes to a membrane-bound organelle. {ECO:0000250}.	Pet100	P0DJE0	2
-0.348698	15.1704	-4.49205	0.00068463	0.0219394	-0.409819	Glycine cleavage system H protein, mitochondrial (Lipoic acid-containing protein)	GCSH_MOUSE	SUBCELLULAR LOCATION: Mitochondrion {ECO:0000250|UniProtKB:P20821}.	Gcsh	Q91WK5	2
0.220967	16.9211	4.4728	0.000708448	0.0222209	-0.444062	Protein quaking (MqkI) (qkI)	QKI_MOUSE	SUBCELLULAR LOCATION: Cytoplasm. Nucleus.; SUBCELLULAR LOCATION: Isoform 1: Cytoplasm. Nucleus. Note=Isoform 1 localizes predominantly in the nucleus and at lower levels in cytoplasm. It shuttles between the cytoplasm and the nucleus.; SUBCELLULAR LOCATION: Isoform 3: Cytoplasm. Nucleus. Note=Isoform 3 localizes predominantly in the cytoplasm and at much lower levels in nucleus.; SUBCELLULAR LOCA…	Qki	Q9QYS9	5
-0.296086	14.307	-4.4584	0.00072682	0.0225546	-0.469695	Plasma membrane calcium-transporting ATPase 4 (PMCA4) (EC 3.6.3.8)	AT2B4_MOUSE	SUBCELLULAR LOCATION: Membrane {ECO:0000250|UniProtKB:P23634}; Multi-pass membrane protein {ECO:0000255}. Cell projection, cilium, flagellum membrane {ECO:0000269|PubMed:15078889}; Multi-pass membrane protein {ECO:0000255}.	Atp2b4	Q6Q477	6
-0.291215	15.8408	-4.45119	0.000736216	0.0226057	-0.482554	PRA1 family protein 3 (ADP-ribosylation factor-like protein 6-interacting protein 5) (ARL-6-interacting protein 5) (Aip-5) (Addicsin) (GTRAP3-18) (Glutamate transporter EAAC1-interacting protein) (Prenylated Rab acceptor protein 2) (Protein JWa)	PRAF3_MOUSE	SUBCELLULAR LOCATION: Endoplasmic reticulum membrane {ECO:0000269|PubMed:12438930}; Multi-pass membrane protein {ECO:0000255}. Cell membrane {ECO:0000250|UniProtKB:Q9ES40}; Multi-pass membrane protein {ECO:0000255}. Cytoplasm {ECO:0000269|PubMed:12438930}. Cytoplasm, cytoskeleton {ECO:0000269|PubMed:12438930}. Note=Also exists as a soluble form in the cytoplasm. Associated with microtubules. {ECO…	Arl6ip5	Q8R5J9	2
-0.328776	14.9922	-4.43676	0.000755381	0.0229526	-0.508281	NADH dehydrogenase [ubiquinone] 1 alpha subcomplex subunit 11 (Complex I-B14.7) (CI-B14.7) (NADH-ubiquinone oxidoreductase subunit B14.7)	NDUAB_MOUSE	SUBCELLULAR LOCATION: Mitochondrion inner membrane {ECO:0000250|UniProtKB:Q86Y39}; Multi-pass membrane protein {ECO:0000255}; Matrix side {ECO:0000250|UniProtKB:Q86Y39}.	Ndufa11	Q9D8B4	2
0.312534	16.4674	4.42868	0.000766337	0.0230454	-0.522695	Sodium/potassium-transporting ATPase subunit alpha-2 (Na(+)/K(+) ATPase alpha-2 subunit) (EC 3.6.3.9) (Na(+)/K(+) ATPase alpha(+) subunit) (Sodium pump subunit alpha-2)	AT1A2_MOUSE	SUBCELLULAR LOCATION: Membrane {ECO:0000250}; Multi-pass membrane protein {ECO:0000250}. Cell membrane {ECO:0000250}; Multi-pass membrane protein {ECO:0000250}.	Atp1a2	Q6PIE5	20
-1.11011	14.6397	-4.41678	0.000782776	0.0232996	-0.543939	Desmoglein-1-beta (Dsg1-beta) (Desmoglein-5)	DSG1B_MOUSE	SUBCELLULAR LOCATION: Cell membrane {ECO:0000250}; Single-pass type I membrane protein {ECO:0000250}. Cell junction, desmosome {ECO:0000269|PubMed:12631242}.	Dsg1b	Q7TSF1	4
-0.369415	15.7409	-4.38872	0.000823005	0.0240517	-0.594094	Drebrin-like protein (Actin-binding protein 1) (SH3 domain-containing protein 7)	DBNL_MOUSE	SUBCELLULAR LOCATION: Cytoplasm, cytoskeleton {ECO:0000269|PubMed:10637315, ECO:0000269|PubMed:17476322, ECO:0000269|PubMed:9891087}. Cell projection, lamellipodium {ECO:0000269|PubMed:10637315, ECO:0000269|PubMed:12913069}. Cell projection, ruffle {ECO:0000269|PubMed:12913069}. Cytoplasm, cell cortex {ECO:0000269|PubMed:10637315, ECO:0000269|PubMed:11309416, ECO:0000269|PubMed:23223303}. Cytopla…	Dbnl	Q62418	3
-0.373826	16.1525	-4.38768	0.000824535	0.0240517	-0.595952	N(G),N(G)-dimethylarginine dimethylaminohydrolase 2 (DDAH-2) (Dimethylarginine dimethylaminohydrolase 2) (EC 3.5.3.18) (DDAHII) (Dimethylargininase-2)	DDAH2_MOUSE	SUBCELLULAR LOCATION: Cytoplasm {ECO:0000250}. Mitochondrion {ECO:0000250}. Note=Translocates from cytosol to mitochondrion upon IL-1beta stimulation in chondrocytes. {ECO:0000250}.	Ddah2	Q99LD8	7
-0.498434	15.6456	-4.2967	0.00097066	0.0280338	-0.759161	Fatty acid-binding protein 5 (Epidermal-type fatty acid-binding protein) (E-FABP) (Fatty acid-binding protein, epidermal) (Keratinocyte lipid-binding protein) (Psoriasis-associated fatty acid-binding protein homolog) (PA-FABP)	FABP5_MOUSE	SUBCELLULAR LOCATION: Cytoplasm {ECO:0000269|PubMed:17512406, ECO:0000269|PubMed:29531087}. Nucleus {ECO:0000269|PubMed:17512406}. Cell junction, synapse {ECO:0000269|PubMed:29531087}. Cell junction, synapse, postsynaptic cell membrane, postsynaptic density {ECO:0000269|PubMed:29531087}. Secreted {ECO:0000269|PubMed:29531087}. Note=Localizes primarily to the cytoplasm. Upon certain ligand binding…	Fabp5	Q05816	5
-0.222396	16.6175	-4.25697	0.00104265	0.0298177	-0.83069	3-hydroxyacyl-CoA dehydrogenase type-2 (EC 1.1.1.35) (17-beta-hydroxysteroid dehydrogenase 10) (17-beta-HSD 10) (EC 1.1.1.51) (3-hydroxy-2-methylbutyryl-CoA dehydrogenase) (EC 1.1.1.178) (3-hydroxyacyl-CoA dehydrogenase type II) (Endoplasmic reticulum-associated amyloid beta-peptide-binding protein) (Mitochondrial ribonuclease P protein 2) (Mitochondrial RNase P protein 2) (Type II HADH)	HCD2_MOUSE	SUBCELLULAR LOCATION: Mitochondrion {ECO:0000250|UniProtKB:Q99714}.	Hsd17b10	O08756	9
-0.276545	16.1532	-4.23263	0.00108947	0.0308543	-0.874597	28S ribosomal protein S9, mitochondrial (MRP-S9) (S9mt)	RT09_MOUSE	SUBCELLULAR LOCATION: Mitochondrion {ECO:0000250|UniProtKB:P82933}.	Mrps9	Q9D7N3	12
-0.239631	16.7423	-4.22676	0.00110108	0.0308831	-0.885183	3-hydroxyisobutyryl-CoA hydrolase, mitochondrial (EC 3.1.2.4) (3-hydroxyisobutyryl-coenzyme A hydrolase) (HIB-CoA hydrolase) (HIBYL-CoA-H)	HIBCH_MOUSE	SUBCELLULAR LOCATION: Mitochondrion {ECO:0000250}.	Hibch	Q8QZS1	23
-0.286442	14.7064	-4.19565	0.00116479	0.0323591	-0.941393	N(G),N(G)-dimethylarginine dimethylaminohydrolase 1 (DDAH-1) (Dimethylarginine dimethylaminohydrolase 1) (EC 3.5.3.18) (DDAHI) (Dimethylargininase-1)	DDAH1_MOUSE		Ddah1	Q9CWS0	2
-0.740402	16.9907	-4.17816	0.00120227	0.0330852	-0.973027	Serotransferrin (Transferrin) (Beta-1 metal-binding globulin) (Siderophilin)	TRFE_MOUSE	SUBCELLULAR LOCATION: Secreted.	Tf	Q921I1	15
-0.280376	15.1867	-4.14811	0.00126961	0.0337517	-1.02745	DNA-(apurinic or apyrimidinic site) lyase (EC 3.1.-.-) (EC 4.2.99.18) (APEX nuclease) (APEN) (Apurinic-apyrimidinic endonuclease 1) (AP endonuclease 1) (REF-1) (Redox factor-1) [Cleaved into: DNA-(apurinic or apyrimidinic site) lyase, mitochondrial]	APEX1_MOUSE	SUBCELLULAR LOCATION: Nucleus. Nucleus, nucleolus {ECO:0000250}. Nucleus speckle {ECO:0000255|PROSITE-ProRule:PRU00764}. Endoplasmic reticulum {ECO:0000250}. Cytoplasm. Note=Colocalized with SIRT1 in the nucleus. Colocalized with YBX1 in nuclear speckles after genotoxic stress. Together with OGG1 is recruited to nuclear speckles in UVA-irradiated cells. Colocalized with nucleolin and NPM1 in the …	Apex1	P28352	4
0.317566	18.3712	4.14674	0.00127278	0.0337517	-1.02994	High mobility group protein B1 (High mobility group protein 1) (HMG-1)	HMGB1_MOUSE	SUBCELLULAR LOCATION: Nucleus {ECO:0000269|PubMed:17114460, ECO:0000269|PubMed:20819940}. Cytoplasm {ECO:0000269|PubMed:17114460, ECO:0000269|PubMed:20819940}. Secreted {ECO:0000269|PubMed:22105604}. Chromosome {ECO:0000269|PubMed:12110890}. Cell membrane {ECO:0000269|PubMed:2461949}; Peripheral membrane protein {ECO:0000269|PubMed:2461949}; Extracellular side {ECO:0000269|PubMed:2461949}. Endoso…	Hmgb1	P63158	3
0.279184	15.5643	4.14895	0.00126768	0.0337517	-1.02594	RAC-beta serine/threonine-protein kinase (EC 2.7.11.1) (Protein kinase Akt-2) (Protein kinase B beta) (PKB beta) (RAC-PK-beta)	AKT2_MOUSE	SUBCELLULAR LOCATION: Cytoplasm {ECO:0000269|PubMed:20189988}. Nucleus {ECO:0000269|PubMed:20189988}. Cell membrane {ECO:0000250}; Peripheral membrane protein {ECO:0000250}. Early endosome {ECO:0000269|PubMed:20189988}. Note=Localizes within both nucleus and cytoplasm of proliferative primary myoblasts and mostly within the nucleus of differentiated primary myoblasts. By virtue of the N-terminal …	Akt2	Q60823	2
0.21613	16.3397	4.14851	0.00126869	0.0337517	-1.02673	U6 snRNA-associated Sm-like protein LSm8	LSM8_MOUSE	SUBCELLULAR LOCATION: Nucleus {ECO:0000305}.	Lsm8	Q6ZWM4	2
-0.274394	16.0345	-4.12033	0.00133534	0.0347785	-1.07784	60S ribosomal protein L23	RL23_MOUSE		Rpl23	P62830	8
-0.343012	17.4551	-4.12234	0.00133047	0.0347785	-1.07419	60S ribosomal protein L24	RL24_MOUSE		Rpl24	Q8BP67	6
-0.382212	16.6317	-4.0945	0.00139959	0.0358991	-1.12474	60S ribosomal protein L10 (Protein QM homolog) (Ribosomal protein L10)	RL10_MOUSE		Rpl10	Q6ZWV3	7
-0.226162	17.7775	-4.09317	0.00140298	0.0358991	-1.12716	Peptidyl-prolyl cis-trans isomerase F, mitochondrial (PPIase F) (EC 5.2.1.8) (Cyclophilin D) (CyP-D) (CypD) (Cyclophilin F) (Rotamase F)	PPIF_MOUSE	SUBCELLULAR LOCATION: Mitochondrion matrix {ECO:0000250}.	Ppif	Q99KR7	8
0.241516	16.186	4.08547	0.00142282	0.03609	-1.14117	Collagen alpha-6(VI) chain	CO6A6_MOUSE	SUBCELLULAR LOCATION: Secreted, extracellular space, extracellular matrix {ECO:0000269|PubMed:18276594}. Note=Deposed in the extracellular matrix of skeletal muscle.	Col6a6	Q8C6K9	21
-0.452581	14.295	-4.06301	0.00148228	0.0372743	-1.18202	Mesencephalic astrocyte-derived neurotrophic factor (Arginine-rich protein) (Protein ARMET)	MANF_MOUSE	SUBCELLULAR LOCATION: Secreted {ECO:0000269|PubMed:17507765}. Endoplasmic reticulum lumen {ECO:0000250|UniProtKB:P55145}. Sarcoplasmic reticulum lumen {ECO:0000250|UniProtKB:P55145}. Note=Retained in the endoplasmic reticulum (ER), and sarcoplasmic reticulum (SR) under normal conditions. Up-regulated and secreted by the ER/SR in response to ER stress and hypoxia. {ECO:0000250|UniProtKB:P55145}.	Manf	Q9CXI5	2
0.212518	17.4833	4.01224	0.00162634	0.0402038	-1.27451	Protein DEK	DEK_MOUSE	SUBCELLULAR LOCATION: Nucleus {ECO:0000269|PubMed:17524367}. Note=Enriched in regions where chromatin is decondensed or sparse in the interphase nuclei. {ECO:0000250}.	Dek	Q7TNV0	2
-0.254476	16.7274	-4.01453	0.00161952	0.0402038	-1.27032	Protein THEM6	THEM6_MOUSE	SUBCELLULAR LOCATION: Secreted {ECO:0000305}.	Them6	Q80ZW2	4
-0.280658	15.275	-4.00511	0.00164768	0.040389	-1.28751	5-oxoprolinase (EC 3.5.2.9) (5-oxo-L-prolinase) (5-OPase) (Pyroglutamase)	OPLA_MOUSE		Oplah	Q8K010	9
-0.299516	16.3502	-3.98395	0.00171278	0.0416348	-1.32613	O-acetyl-ADP-ribose deacetylase MACROD1 (EC 3.2.2.-) (EC 3.5.1.-) (MACRO domain-containing protein 1) (Protein LRP16) ([Protein ADP-ribosylglutamate] hydrolase)	MACD1_MOUSE	SUBCELLULAR LOCATION: Nucleus {ECO:0000250}. Note=Recruited to DNA lesions, probably via mono-APD-ribosylated proteins. {ECO:0000250}.	Macrod1	Q922B1	5
-0.251148	14.3005	-3.97196	0.00175085	0.0422084	-1.34803	Dehydrogenase/reductase SDR family member 1 (EC 1.1.-.-)	DHRS1_MOUSE		Dhrs1	Q99L04	2
-0.20168	15.2304	-3.94682	0.00183349	0.0438384	-1.39398	Nicotinamide/nicotinic acid mononucleotide adenylyltransferase 3 (NMN/NaMN adenylyltransferase 3) (EC 2.7.7.1) (EC 2.7.7.18) (Nicotinamide-nucleotide adenylyltransferase 3) (NMN adenylyltransferase 3) (Nicotinate-nucleotide adenylyltransferase 3) (NaMN adenylyltransferase 3)	NMNA3_MOUSE	SUBCELLULAR LOCATION: Mitochondrion {ECO:0000269|PubMed:16914673}.	Nmnat3	Q99JR6	8
-1.30111	16.2783	-3.90906	0.0019652	0.0466056	-1.46306	Gasdermin-A (Gasdermin-1) (Gasdermin-A1)	GSDMA_MOUSE	SUBCELLULAR LOCATION: Cytoplasm, perinuclear region {ECO:0000250|UniProtKB:Q96QA5}. Cytoplasm, cytosol {ECO:0000250|UniProtKB:P57764}. Cell membrane {ECO:0000250|UniProtKB:P57764}.	Gsdma	Q9EST1	2
0.192157	15.648	3.90165	0.0019922	0.0468649	-1.47664	39S ribosomal protein L4, mitochondrial (L4mt) (MRP-L4)	RM04_MOUSE	SUBCELLULAR LOCATION: Mitochondrion {ECO:0000250|UniProtKB:Q9BYD3}.	Mrpl4	Q9DCU6	3
0.243156	14.4321	3.87368	0.00209747	0.0479757	-1.52788	X-ray repair cross-complementing protein 5 (EC 3.6.4.-) (ATP-dependent DNA helicase 2 subunit 2) (ATP-dependent DNA helicase II 80 kDa subunit) (CTC box-binding factor 85 kDa subunit) (CTC85) (CTCBF) (DNA repair protein XRCC5) (Ku autoantigen protein p86 homolog) (Ku80) (Nuclear factor IV)	XRCC5_MOUSE	SUBCELLULAR LOCATION: Nucleus {ECO:0000250|UniProtKB:P13010}. Nucleus, nucleolus {ECO:0000250|UniProtKB:P13010}. Chromosome {ECO:0000250|UniProtKB:P13010}.	Xrcc5	P27641	2
-0.235827	15.3696	-3.88348	0.00205994	0.0479757	-1.50992	Activator of 90 kDa heat shock protein ATPase homolog 1 (AHA1)	AHSA1_MOUSE	SUBCELLULAR LOCATION: Cytoplasm, cytosol {ECO:0000250|UniProtKB:O95433}. Endoplasmic reticulum {ECO:0000250|UniProtKB:O95433}. Note=May transiently interact with the endoplasmic reticulum. {ECO:0000250|UniProtKB:O95433}.	Ahsa1	Q8BK64	11
0.21737	16.1293	3.8783	0.0020797	0.0479757	-1.51942	RNA-binding protein Musashi homolog 2 (Musashi-2)	MSI2H_MOUSE	SUBCELLULAR LOCATION: Cytoplasm {ECO:0000269|PubMed:11588182}. Note=Associated with polysomes.	Msi2	Q920Q6	5
0.250718	17.7552	3.87168	0.00210521	0.0479757	-1.53155	SAP domain-containing ribonucleoprotein (Nuclear protein Hcc-1)	SARNP_MOUSE	SUBCELLULAR LOCATION: Nucleus {ECO:0000250}. Nucleus speckle {ECO:0000250}.	Sarnp	Q9D1J3	4
-0.295204	14.7575	-3.86019	0.00215029	0.0486232	-1.55263	Calcium/calmodulin-dependent protein kinase type II subunit gamma (CaM kinase II subunit gamma) (CaMK-II subunit gamma) (EC 2.7.11.17)	KCC2G_MOUSE	SUBCELLULAR LOCATION: Sarcoplasmic reticulum membrane {ECO:0000305}; Peripheral membrane protein {ECO:0000305}; Cytoplasmic side {ECO:0000305}.	Camk2g	Q923T9	3
0.237699	17.2853	3.85104	0.00218687	0.0487144	-1.56941	Purkinje cell protein 4-like protein 1 (PCP4-like protein 1)	PC4L1_MOUSE		Pcp4l1	Q6W8Q3	3
-0.320134	16.5289	-3.85083	0.00218772	0.0487144	-1.56979	Leucyl-cystinyl aminopeptidase (Cystinyl aminopeptidase) (EC 3.4.11.3) (Oxytocinase) (OTase)	LCAP_MOUSE	SUBCELLULAR LOCATION: Cell membrane {ECO:0000250}; Single-pass type II membrane protein {ECO:0000250}. Endomembrane system {ECO:0000250}; Single-pass type II membrane protein {ECO:0000250}. Note=Localized mainly in intracellular vesicles together with GLUT4. Relocalizes to the plasma membrane in response to insulin. The dileucine internalization motif and/or the interaction with tankyrases may be…	Lnpep	Q8C129	10
0.229865	16.0999	3.82297	0.00230318	0.0498252	-1.62093	Histone H1.5 (H1 VAR.5) (H1b)	H15_MOUSE	SUBCELLULAR LOCATION: Nucleus. Chromosome. Note=Mainly localizes in heterochromatin. {ECO:0000250}.	Hist1h1b	P43276	5
0.245362	15.8139	3.83174	0.00226616	0.0498252	-1.60482	Histone H4	H4_MOUSE	SUBCELLULAR LOCATION: Nucleus {ECO:0000250}. Chromosome {ECO:0000250}.	Hist1h4a; Hist1h4b; Hist1h4c; Hist1h4d; Hist1h4f; Hist1h4h; Hist1h4i; Hist1h4j; Hist1h4k; Hist1h4m; Hist2h4a; Hist4h4	P62806	11
-0.367883	13.8938	-3.82232	0.00230593	0.0498252	-1.62212	Perilipin-5 (Lipid droplet-associated protein PAT-1) (Lipid storage droplet protein 5) (Myocardial LD protein)	PLIN5_MOUSE	SUBCELLULAR LOCATION: Lipid droplet {ECO:0000269|PubMed:16571721, ECO:0000269|PubMed:17130488, ECO:0000269|PubMed:17234449, ECO:0000269|PubMed:19717842, ECO:0000269|PubMed:23345411}. Cytoplasm {ECO:0000269|PubMed:17234449, ECO:0000269|PubMed:19717842}. Mitochondrion {ECO:0000250|UniProtKB:M0R7Z9}. Note=Lipid droplet surface-associated (PubMed:17234449, PubMed:17130488, PubMed:16571721). Exchanges…	Plin5	Q8BVZ1	3
-0.186165	15.5721	-3.82411	0.00229833	0.0498252	-1.61884	Iron-sulfur cluster assembly 2 homolog, mitochondrial (HESB-like domain-containing protein 1)	ISCA2_MOUSE	SUBCELLULAR LOCATION: Mitochondrion {ECO:0000250|UniProtKB:Q86U28}.	Isca2	Q9DCB8	4
-0.235024	17.0682	-3.81345	0.00234402	0.0502757	-1.63841	40S ribosomal protein S11	RS11_MOUSE		Rps11	P62281	8
0.201762	15.3339	3.76635	0.00255742	0.0544525	-1.72498	116 kDa U5 small nuclear ribonucleoprotein component (Elongation factor Tu GTP-binding domain-containing protein 2) (U5 snRNP-specific protein, 116 kDa) (U5-116 kDa)	U5S1_MOUSE	SUBCELLULAR LOCATION: Nucleus.	Eftud2	O08810	5
-0.337111	12.7141	-3.7484	0.00264386	0.0558851	-1.75799	Calponin-2 (Calponin H2, smooth muscle) (Neutral calponin)	CNN2_MOUSE		Cnn2	Q08093	2
-0.273504	15.3102	-3.71392	0.00281848	0.0591475	-1.82148	Caveolin-2	CAV2_MOUSE	SUBCELLULAR LOCATION: Nucleus. Cytoplasm. Golgi apparatus membrane; Peripheral membrane protein. Cell membrane; Peripheral membrane protein. Membrane, caveola; Peripheral membrane protein. Note=Potential hairpin-like structure in the membrane. Membrane protein of caveolae. Tyr-19-phosphorylated form is enriched at sites of cell-cell contact and is translocated to the nucleus in complex with MAPK1…	Cav2	Q9WVC3	2
0.232111	17.6996	3.69887	0.00289836	0.0603894	-1.8492	Enhancer of rudimentary homolog (Mer)	ERH_MOUSE		Erh	P84089	2
-0.317394	15.342	-3.68838	0.00295537	0.0611405	-1.86852	Coiled-coil-helix-coiled-coil-helix domain-containing protein 2	CHCH2_MOUSE	SUBCELLULAR LOCATION: Nucleus {ECO:0000250|UniProtKB:Q9Y6H1}. Mitochondrion {ECO:0000250|UniProtKB:Q9Y6H1}. Mitochondrion intermembrane space {ECO:0000250|UniProtKB:Q9Y6H1}. Note=Mainly localised in the intermembrane space. {ECO:0000250|UniProtKB:Q9Y6H1}.	Chchd2	Q9D1L0	2
0.232616	17.0786	3.6738	0.00303654	0.0623774	-1.89539	Serine/threonine-protein phosphatase 2A 56 kDa regulatory subunit epsilon isoform (PP2A B subunit isoform B'-epsilon) (PP2A B subunit isoform B56-epsilon) (PP2A B subunit isoform PR61-epsilon) (PP2A B subunit isoform R5-epsilon)	2A5E_MOUSE	SUBCELLULAR LOCATION: Cytoplasm {ECO:0000250}.	Ppp2r5e	Q61151	4
0.334453	14.3846	3.66784	0.00307039	0.0626316	-1.90638	T-complex protein 11-like protein 2	T11L2_MOUSE		Tcp11l2	Q8K1H7	2
-0.27699	14.6499	-3.63983	0.00323462	0.0637526	-1.95803	Protein S100-A11 (Calgizzarin) (Endothelial monocyte-activating polypeptide) (EMAP) (Protein S100-C) (S100 calcium-binding protein A11)	S10AB_MOUSE	SUBCELLULAR LOCATION: Cytoplasm. Nucleus {ECO:0000250}.	S100a11	P50543	3
1.10641	14.7722	3.64072	0.00322926	0.0637526	-1.95639	Protein S100-A1 (S-100 protein alpha chain) (S-100 protein subunit alpha) (S100 calcium-binding protein A1)	S10A1_MOUSE	SUBCELLULAR LOCATION: Cytoplasm {ECO:0000250|UniProtKB:P23297}.	S100a1	P56565	3
-0.225668	16.141	-3.64862	0.00318213	0.0637526	-1.94182	2-oxoglutarate dehydrogenase, mitochondrial (EC 1.2.4.2) (2-oxoglutarate dehydrogenase complex component E1) (OGDC-E1) (Alpha-ketoglutarate dehydrogenase)	ODO1_MOUSE	SUBCELLULAR LOCATION: Mitochondrion matrix {ECO:0000250|UniProtKB:Q02218}. Nucleus {ECO:0000250|UniProtKB:Q02218}. Note=Mainly localizes in the mitochondrion. A small fraction localizes to the nucleus, where the 2-oxoglutarate dehydrogenase complex is required for histone succinylation. {ECO:0000250|UniProtKB:Q02218}.	Ogdh	Q60597	46
-0.412137	16.0868	-3.64862	0.00318212	0.0637526	-1.94181	Acyl carrier protein, mitochondrial (ACP) (CI-SDAP) (NADH-ubiquinone oxidoreductase 9.6 kDa subunit)	ACPM_MOUSE	SUBCELLULAR LOCATION: Mitochondrion {ECO:0000250|UniProtKB:P52505}.	Ndufab1	Q9CR21	4
-0.278281	15.8127	-3.64241	0.00321909	0.0637526	-1.95326	Mitochondrial import inner membrane translocase subunit Tim23	TIM23_MOUSE	SUBCELLULAR LOCATION: Mitochondrion inner membrane {ECO:0000250|UniProtKB:O14925}; Multi-pass membrane protein {ECO:0000255}.	Timm23	Q9WTQ8	4
-0.312449	13.0442	-3.62933	0.00329848	0.064213	-1.9774	Actin, cytoplasmic 1 (Beta-actin) [Cleaved into: Actin, cytoplasmic 1, N-terminally processed]	ACTB_MOUSE	SUBCELLULAR LOCATION: Cytoplasm, cytoskeleton. Note=Localized in cytoplasmic mRNP granules containing untranslated mRNAs. {ECO:0000250}.	Actb	P60710	2
-0.188591	14.9398	-3.62875	0.00330201	0.064213	-1.97846	Serine/threonine-protein phosphatase PP1-gamma catalytic subunit (PP-1G) (EC 3.1.3.16) (Protein phosphatase 1C catalytic subunit)	PP1G_MOUSE	SUBCELLULAR LOCATION: Cytoplasm {ECO:0000250|UniProtKB:P36873}. Nucleus {ECO:0000250|UniProtKB:P36873}. Cleavage furrow {ECO:0000250|UniProtKB:P36873}. Nucleus, nucleolus {ECO:0000250|UniProtKB:P36873}. Nucleus, nucleoplasm {ECO:0000250|UniProtKB:P36873}. Chromosome, centromere, kinetochore {ECO:0000250|UniProtKB:P36873}. Nucleus speckle {ECO:0000250|UniProtKB:P36873}. Midbody {ECO:0000250|UniPro…	Ppp1cc	P63087	2
0.190575	17.4368	3.61997	0.00335649	0.0644137	-1.99467	Pinin	PININ_MOUSE	SUBCELLULAR LOCATION: Nucleus speckle {ECO:0000250}. Cell junction, desmosome {ECO:0000250}. Note=Cell-cell contact area, predominantly desmosome of intercellular adherens junction. Not a nucleocytoplasmic shuttling protein (By similarity). {ECO:0000250}.	Pnn	O35691	2
0.266318	17.8906	3.62045	0.00335346	0.0644137	-1.99377	Protein mago nashi homolog	MGN_MOUSE	SUBCELLULAR LOCATION: Nucleus {ECO:0000250}. Nucleus speckle {ECO:0000250}. Cytoplasm {ECO:0000250}. Note=Detected in granule-like structures in the dendroplasm. Travels to the cytoplasm as part of the exon junction complex (EJC) bound to mRNA. Colocalizes with the core EJC, ALYREF/THOC4, NXF1 and UAP56 in the nucleus and nuclear speckles (By similarity). {ECO:0000250}.	Magoh	P61327	4
-0.179786	16.4436	-3.60436	0.00345552	0.0658807	-2.02346	Aspartate aminotransferase, mitochondrial (mAspAT) (EC 2.6.1.1) (EC 2.6.1.7) (Fatty acid-binding protein) (FABP-1) (Glutamate oxaloacetate transaminase 2) (Kynurenine aminotransferase 4) (Kynurenine aminotransferase IV) (Kynurenine--oxoglutarate transaminase 4) (Kynurenine--oxoglutarate transaminase IV) (Plasma membrane-associated fatty acid-binding protein) (FABPpm) (Transaminase A)	AATM_MOUSE	SUBCELLULAR LOCATION: Mitochondrion matrix. Cell membrane.	Got2	P05202	23
-0.282231	15.2184	-3.58214	0.00360173	0.0682224	-2.06449	Lysosome membrane protein 2 (85 kDa lysosomal membrane sialoglycoprotein) (LGP85) (Lysosome membrane protein II) (LIMP II) (Scavenger receptor class B member 2)	SCRB2_MOUSE	SUBCELLULAR LOCATION: Lysosome membrane {ECO:0000269|PubMed:24162852, ECO:0000269|PubMed:9399579}; Multi-pass membrane protein {ECO:0000269|PubMed:24162852, ECO:0000269|PubMed:9399579}.	Scarb2	O35114	2
-0.317335	16.8774	-3.56791	0.00369863	0.0696058	-2.09075	D-beta-hydroxybutyrate dehydrogenase, mitochondrial (EC 1.1.1.30) (3-hydroxybutyrate dehydrogenase) (BDH)	BDH_MOUSE	SUBCELLULAR LOCATION: Mitochondrion inner membrane {ECO:0000250|UniProtKB:Q02337}. Mitochondrion matrix {ECO:0000250|UniProtKB:Q02337}.	Bdh1	Q80XN0	9
-0.227412	16.0557	-3.56105	0.00374627	0.0700504	-2.10342	NADH dehydrogenase [ubiquinone] 1 beta subcomplex subunit 10 (Complex I-PDSW) (CI-PDSW) (NADH-ubiquinone oxidoreductase PDSW subunit)	NDUBA_MOUSE	SUBCELLULAR LOCATION: Mitochondrion inner membrane {ECO:0000250|UniProtKB:O96000}; Peripheral membrane protein {ECO:0000250|UniProtKB:O96000}; Matrix side {ECO:0000250|UniProtKB:O96000}.	Ndufb10	Q9DCS9	12
-0.274211	14.7735	-3.51895	0.00405278	0.0736361	-2.18117	Apolipoprotein A-II (Apo-AII) (ApoA-II) (Apolipoprotein A2) [Cleaved into: Proapolipoprotein A-II (ProapoA-II)]	APOA2_MOUSE	SUBCELLULAR LOCATION: Secreted {ECO:0000250|UniProtKB:P02652}.	Apoa2	P09813	2
-0.228581	16.8183	-3.51744	0.00406425	0.0736361	-2.18397	Glutaredoxin-related protein 5, mitochondrial (Monothiol glutaredoxin-5)	GLRX5_MOUSE	SUBCELLULAR LOCATION: Mitochondrion matrix {ECO:0000250|UniProtKB:Q86SX6}.	Glrx5	Q80Y14	2
-0.238851	17.5257	-3.52643	0.00399651	0.0736361	-2.16736	Ubiquinone biosynthesis O-methyltransferase, mitochondrial (3-demethylubiquinol 3-O-methyltransferase) (EC 2.1.1.64) (Polyprenyldihydroxybenzoate methyltransferase) (EC 2.1.1.114)	COQ3_MOUSE	SUBCELLULAR LOCATION: Mitochondrion inner membrane {ECO:0000255|HAMAP-Rule:MF_03190}; Peripheral membrane protein {ECO:0000255|HAMAP-Rule:MF_03190}; Matrix side {ECO:0000255|HAMAP-Rule:MF_03190}.	Coq3	Q8BMS4	5
-0.187651	16.9474	-3.52239	0.00402678	0.0736361	-2.17481	Succinate dehydrogenase [ubiquinone] iron-sulfur subunit, mitochondrial (EC 1.3.5.1) (Iron-sulfur subunit of complex II) (Ip)	SDHB_MOUSE	SUBCELLULAR LOCATION: Mitochondrion inner membrane {ECO:0000250}; Peripheral membrane protein {ECO:0000250}; Matrix side {ECO:0000250}.	Sdhb	Q9CQA3	18
-0.278679	16.9382	-3.51964	0.00404761	0.0736361	-2.17991	ATP synthase subunit d, mitochondrial (ATPase subunit d)	ATP5H_MOUSE	SUBCELLULAR LOCATION: Mitochondrion. Mitochondrion inner membrane.	Atp5h	Q9DCX2	10
-0.243946	14.9974	-3.50985	0.00412236	0.0742278	-2.19799	Actin, aortic smooth muscle (Alpha-actin-2) [Cleaved into: Actin, aortic smooth muscle, intermediate form]	ACTA_MOUSE	SUBCELLULAR LOCATION: Cytoplasm, cytoskeleton.	Acta2	P62737	3
0.303212	15.1349	3.50631	0.00414974	0.0742626	-2.20454	Perilipin-3 (Cargo selection protein TIP47) (Mannose-6-phosphate receptor-binding protein 1)	PLIN3_MOUSE	SUBCELLULAR LOCATION: Cytoplasm {ECO:0000250}. Endosome membrane {ECO:0000250}; Peripheral membrane protein {ECO:0000250}; Cytoplasmic side {ECO:0000250}. Lipid droplet {ECO:0000250}. Note=Membrane associated on endosomes. Detected in the envelope and the core of lipid bodies and in lipid sails (By similarity). {ECO:0000250}.	Plin3	Q9DBG5	9
0.325696	17.2476	3.49245	0.00425867	0.0754575	-2.23013	Histone H2A.Z (H2A/z)	H2AZ_MOUSE	SUBCELLULAR LOCATION: Nucleus {ECO:0000269|PubMed:12660166}. Chromosome {ECO:0000269|PubMed:12660166, ECO:0000269|PubMed:15195148}. Note=Enriched in constitutive heterochromatin (PubMed:12660166, PubMed:15195148). Absent from facultative heterochromatin of the inactive X chromosome (PubMed:12660166). {ECO:0000269|PubMed:12660166, ECO:0000269|PubMed:15195148}.	H2afz	P0C0S6	2
0.186105	16.4618	3.48802	0.00429412	0.0754575	-2.23832	U2 small nuclear ribonucleoprotein A' (U2 snRNP A')	RU2A_MOUSE	SUBCELLULAR LOCATION: Nucleus {ECO:0000250|UniProtKB:P09661}.	Snrpa1	P57784	6
0.188802	16.8	3.4881	0.00429352	0.0754575	-2.23818	Splicing factor 3B subunit 3 (Pre-mRNA-splicing factor SF3b 130 kDa subunit) (SF3b130) (Spliceosome-associated protein 130) (SAP 130)	SF3B3_MOUSE	SUBCELLULAR LOCATION: Nucleus {ECO:0000250|UniProtKB:Q15393}.	Sf3b3	Q921M3	8
-0.211948	16.6988	-3.47619	0.00439021	0.0765095	-2.26017	Ras-related protein Rab-12 (Rab-13)	RAB12_MOUSE	SUBCELLULAR LOCATION: Recycling endosome membrane {ECO:0000269|PubMed:21718402}; Lipid-anchor {ECO:0000305}; Cytoplasmic side {ECO:0000305}. Lysosome membrane {ECO:0000269|PubMed:21718402}; Lipid-anchor {ECO:0000305}; Cytoplasmic side {ECO:0000305}. Golgi apparatus membrane {ECO:0000250|UniProtKB:P51152}. Cytoplasmic vesicle, autophagosome {ECO:0000269|PubMed:23357852}.	Rab12	P35283	7
-0.176734	16.8233	-3.47422	0.00440645	0.0765095	-2.26381	28S ribosomal protein S17, mitochondrial (MRP-S17) (S17mt)	RT17_MOUSE	SUBCELLULAR LOCATION: Mitochondrion {ECO:0000250|UniProtKB:P82916}.	Mrps17	Q9CQE3	4
0.268512	15.9244	3.45262	0.00458831	0.0791958	-2.30373	Acidic leucine-rich nuclear phosphoprotein 32 family member A (Acidic nuclear phosphoprotein pp32) (Leucine-rich acidic nuclear protein) (LANP) (Potent heat-stable protein phosphatase 2A inhibitor I1PP2A)	AN32A_MOUSE	SUBCELLULAR LOCATION: Nucleus {ECO:0000269|PubMed:12807913}. Cytoplasm {ECO:0000269|PubMed:12807913}. Endoplasmic reticulum {ECO:0000250}. Note=Shuttles between nucleus and cytoplasm. Translocates to the cytoplasm during the process of neuritogenesis.	Anp32a	O35381	2
-0.186504	16.0919	-3.44601	0.00464551	0.0797116	-2.31596	NADH dehydrogenase [ubiquinone] 1 alpha subcomplex subunit 9, mitochondrial (Complex I-39kD) (CI-39kD) (NADH-ubiquinone oxidoreductase 39 kDa subunit)	NDUA9_MOUSE	SUBCELLULAR LOCATION: Mitochondrion matrix {ECO:0000250|UniProtKB:Q16795}.	Ndufa9	Q9DC69	20
0.267657	16.2825	3.42769	0.00480771	0.0815355	-2.34981	Hypoxanthine-guanine phosphoribosyltransferase (HGPRT) (HGPRTase) (EC 2.4.2.8) (HPRT B)	HPRT_MOUSE	SUBCELLULAR LOCATION: Cytoplasm.	Hprt1	P00493	4
-0.203722	17.0555	-3.43047	0.00478277	0.0815355	-2.34468	Estradiol 17-beta-dehydrogenase 8 (EC 1.1.1.62) (17-beta-hydroxysteroid dehydrogenase 8) (17-beta-HSD 8) (3-ketoacyl-[acyl-carrier-protein] reductase alpha subunit) (KAR alpha subunit) (3-oxoacyl-[acyl-carrier-protein] reductase) (EC 1.1.1.-) (Protein Ke6) (Ke-6) (Testosterone 17-beta-dehydrogenase 8) (EC 1.1.1.239)	DHB8_MOUSE	SUBCELLULAR LOCATION: Mitochondrion matrix {ECO:0000250|UniProtKB:Q92506}.	Hsd17b8	P50171	8
0.200799	15.8161	3.42369	0.00484387	0.0816738	-2.35719	Mannosyl-oligosaccharide glucosidase (EC 3.2.1.106) (Glucosidase 1) (Glycoprotein-processing glucosidase I)	MOGS_MOUSE	SUBCELLULAR LOCATION: Endoplasmic reticulum membrane {ECO:0000250}; Single-pass type II membrane protein {ECO:0000250}.	Mogs	Q80UM7	4
0.240402	17.1535	3.41733	0.00490197	0.0821785	-2.36895	Hepatoma-derived growth factor (HDGF)	HDGF_MOUSE	SUBCELLULAR LOCATION: Cytoplasm {ECO:0000250}. Nucleus {ECO:0000250}.	Hdgf	P51859	4
0.208726	16.9053	3.41245	0.00494701	0.0824596	-2.37797	RNA-binding protein FUS (Protein pigpen)	FUS_MOUSE	SUBCELLULAR LOCATION: Nucleus {ECO:0000250}.	Fus	P56959	4
0.154287	15.9597	3.40886	0.00498042	0.0825449	-2.3846	Trafficking protein particle complex subunit 3 (BET3 homolog)	TPPC3_MOUSE	SUBCELLULAR LOCATION: Golgi apparatus, cis-Golgi network {ECO:0000250}. Endoplasmic reticulum {ECO:0000250}.	Trappc3	O55013	4
-0.535888	16.1644	-3.40534	0.00501346	0.082623	-2.39112	Alpha-2-HS-glycoprotein (Countertrypin) (Fetuin-A)	FETUA_MOUSE	SUBCELLULAR LOCATION: Secreted.	Ahsg	P29699	4
0.211029	16.6744	3.37337	0.00532328	0.0869353	-2.45019	Guanine nucleotide-binding protein subunit alpha-13 (G alpha-13) (G-protein subunit alpha-13)	GNA13_MOUSE	SUBCELLULAR LOCATION: Membrane {ECO:0000269|PubMed:18703424}; Lipid-anchor {ECO:0000269|PubMed:18703424}. Melanosome {ECO:0000250}. Cytoplasm {ECO:0000269|PubMed:18703424}. Nucleus {ECO:0000269|PubMed:18703424}. Note=Cytoplasmic in adult somatic cells, but mainly nuclear in spermatids in the testes. Translocates from the cytoplasm to the nucleus during spermatogenesis, hence predominantly observe…	Gna13	P27601	2
-0.21193	14.9428	-3.37222	0.00533473	0.0869353	-2.4523	Actin-related protein 10 (Actin-related protein 11)	ARP10_MOUSE	SUBCELLULAR LOCATION: Cytoplasm, cytoskeleton {ECO:0000250}.	Actr10	Q9QZB7	4
0.190783	14.3638	3.35286	0.00553225	0.0891579	-2.48809	Heterogeneous nuclear ribonucleoprotein H (hnRNP H) [Cleaved into: Heterogeneous nuclear ribonucleoprotein H, N-terminally processed]	HNRH1_MOUSE	SUBCELLULAR LOCATION: Nucleus, nucleoplasm {ECO:0000250}.	Hnrnph1	O35737	5
0.282046	15.1684	3.35398	0.00552063	0.0891579	-2.48602	SWI/SNF-related matrix-associated actin-dependent regulator of chromatin subfamily A member 5 (EC 3.6.4.-) (Sucrose nonfermenting protein 2 homolog) (mSnf2h)	SMCA5_MOUSE	SUBCELLULAR LOCATION: Nucleus {ECO:0000255|PROSITE-ProRule:PRU00624, ECO:0000269|PubMed:11532953}.	Smarca5	Q91ZW3	3
0.192094	16.4646	3.34197	0.00564645	0.0900037	-2.5082	Tumor susceptibility gene 101 protein (ESCRT-I complex subunit TSG101)	TS101_MOUSE	SUBCELLULAR LOCATION: Cytoplasm {ECO:0000250|UniProtKB:Q99816}. Early endosome membrane {ECO:0000250|UniProtKB:Q99816}; Peripheral membrane protein {ECO:0000250|UniProtKB:Q99816}; Cytoplasmic side {ECO:0000250|UniProtKB:Q99816}. Late endosome membrane {ECO:0000250|UniProtKB:Q99816}; Peripheral membrane protein {ECO:0000250|UniProtKB:Q99816}. Cytoplasm, cytoskeleton, microtubule organizing center,…	Tsg101	Q61187	3
0.251856	15.6501	3.3433	0.00563239	0.0900037	-2.50575	TAR DNA-binding protein 43 (TDP-43)	TADBP_MOUSE	SUBCELLULAR LOCATION: Nucleus {ECO:0000250|UniProtKB:Q13148}.	Tardbp	Q921F2	9
0.218578	16.5021	3.33588	0.0057114	0.0905443	-2.51945	Gamma-sarcoglycan (Gamma-SG) (35 kDa dystrophin-associated glycoprotein) (35DAG)	SGCG_MOUSE	SUBCELLULAR LOCATION: Cell membrane, sarcolemma {ECO:0000269|PubMed:9864373}; Single-pass type II membrane protein {ECO:0000269|PubMed:9864373}. Cytoplasm, cytoskeleton {ECO:0000269|PubMed:9864373}.	Sgcg	P82348	3
0.191189	17.6887	3.32698	0.00580769	0.0915732	-2.53589	Chromobox protein homolog 3 (Heterochromatin protein 1 homolog gamma) (HP1 gamma) (M32) (Modifier 2 protein)	CBX3_MOUSE	SUBCELLULAR LOCATION: Nucleus {ECO:0000269|PubMed:8751383}. Note=May be associated with microtubules and mitotic poles during mitosis (Potential). Associates with euchromatin and is largely excluded from constitutive heterochromatin. {ECO:0000305}.	Cbx3	P23198	4
0.248932	15.9269	3.32026	0.00588147	0.0917447	-2.54831	Protein ABHD4 (EC 3.-.-.-) (Alpha/beta hydrolase domain-containing protein 4) (Abhydrolase domain-containing protein 4) (Alpha/beta-hydrolase 4) (Lyso-N-acylphosphatidylethanolamine lipase)	ABHD4_MOUSE		Abhd4	Q8VD66	2
0.229137	14.8244	3.3231	0.00585019	0.0917447	-2.54306	Exosome complex component RRP46 (Exosome component 5) (Ribosomal RNA-processing protein 46)	EXOS5_MOUSE	SUBCELLULAR LOCATION: Nucleus, nucleolus {ECO:0000250}. Cytoplasm {ECO:0000250}. Nucleus {ECO:0000250}.	Exosc5	Q9CRA8	2
0.251376	17.638	3.30368	0.0060676	0.0941446	-2.57893	NAD(P)H dehydrogenase [quinone] 1 (EC 1.6.5.2) (Azoreductase) (DT-diaphorase) (DTD) (Menadione reductase) (NAD(P)H:quinone oxidoreductase 1) (Phylloquinone reductase) (Quinone reductase 1) (QR1)	NQO1_MOUSE	SUBCELLULAR LOCATION: Cytoplasm.	Nqo1	Q64669	4
0.193524	16.541	3.29787	0.00613418	0.0946742	-2.58966	Serine/arginine-rich splicing factor 2 (Protein PR264) (Putative myelin regulatory factor 1) (MRF-1) (Splicing component, 35 kDa) (Splicing factor SC35) (SC-35) (Splicing factor, arginine/serine-rich 2)	SRSF2_MOUSE	SUBCELLULAR LOCATION: Nucleus {ECO:0000250}. Nucleus, nucleoplasm {ECO:0000250}. Nucleus speckle {ECO:0000250}. Note=Phosphorylation by SRPK2 provokes its redistribution from the nuclear specke to nucleoplasm. {ECO:0000250}.	Srsf2	Q62093	4
-0.264617	15.1675	-3.29467	0.00617124	0.0947447	-2.59558	Microtubule-associated protein tau (Neurofibrillary tangle protein) (Paired helical filament-tau) (PHF-tau)	TAU_MOUSE	SUBCELLULAR LOCATION: Cytoplasm, cytosol. Cell membrane; Peripheral membrane protein; Cytoplasmic side. Cytoplasm, cytoskeleton. Cell projection, axon. Cytoplasm {ECO:0000250|UniProtKB:P10636}. Cell projection, dendrite {ECO:0000250|UniProtKB:P10636}. Note=Mostly found in the axons of neurons, in the cytosol and in association with plasma membrane components.	Mapt	P10637	10
-0.197965	17.455	-3.28227	0.00631675	0.0963384	-2.61847	Galectin-1 (Gal-1) (14 kDa lectin) (Beta-galactoside-binding lectin L-14-I) (Galaptin) (Lactose-binding lectin 1) (Lectin galactoside-binding soluble 1) (S-Lac lectin 1)	LEG1_MOUSE	SUBCELLULAR LOCATION: Secreted, extracellular space, extracellular matrix {ECO:0000250|UniProtKB:P09382}.	Lgals1	P16045	5
0.19878	15.9207	3.28022	0.00634109	0.0963384	-2.62225	Flotillin-2 (Epidermal surface antigen) (ESA) (Membrane component chromosome 17 surface marker 1 homolog)	FLOT2_MOUSE	SUBCELLULAR LOCATION: Cell membrane {ECO:0000250}; Peripheral membrane protein {ECO:0000250}. Membrane, caveola {ECO:0000250}; Peripheral membrane protein {ECO:0000269|PubMed:9153235}. Endosome {ECO:0000250}. Membrane {ECO:0000250|UniProtKB:Q14254}; Lipid-anchor {ECO:0000250|UniProtKB:Q14254}. Note=Membrane-associated protein of caveolae. {ECO:0000250}.	Flot2	Q60634	10
0.183285	15.8315	3.2756	0.0063964	0.0966751	-2.63078	Transcription elongation regulator 1 (Formin-binding protein 28) (FBP 28) (TATA box-binding protein-associated factor 2S) (Transcription factor CA150) (p144)	TCRG1_MOUSE	SUBCELLULAR LOCATION: Nucleus {ECO:0000250}.	Tcerg1	Q8CGF7	4
0.200548	15.7191	3.26999	0.00646419	0.0971567	-2.64113	Serine/threonine-protein kinase N1 (EC 2.7.11.13) (Protein kinase C-like 1) (Protein kinase C-like PKN) (Protein-kinase C-related kinase 1) (Serine-threonine protein kinase N)	PKN1_MOUSE	SUBCELLULAR LOCATION: Cytoplasm {ECO:0000250|UniProtKB:Q16512}. Nucleus {ECO:0000250|UniProtKB:Q16512}. Endosome {ECO:0000250|UniProtKB:Q16512}. Cell membrane {ECO:0000250|UniProtKB:Q63433}; Peripheral membrane protein {ECO:0000250}. Cleavage furrow {ECO:0000250|UniProtKB:Q16512}. Midbody {ECO:0000250|UniProtKB:Q16512}. Note=Associates with chromatin in a ligand-dependent manner. Localization to …	Pkn1	P70268	6
-0.168987	16.823	-3.26747	0.00649488	0.0971567	-2.64578	Endophilin-B1 (SH3 domain-containing GRB2-like protein B1)	SHLB1_MOUSE	SUBCELLULAR LOCATION: Cytoplasm {ECO:0000269|PubMed:17381077}. Golgi apparatus membrane {ECO:0000269|PubMed:17086176}; Peripheral membrane protein {ECO:0000250|UniProtKB:Q6AYE2}. Mitochondrion outer membrane {ECO:0000250|UniProtKB:Q9Y371}; Peripheral membrane protein {ECO:0000250|UniProtKB:Q9Y371}. Cytoplasmic vesicle, autophagosome membrane {ECO:0000250|UniProtKB:Q9Y371}. Midbody {ECO:0000250|Un…	Sh3glb1	Q9JK48	9
0.206723	14.3604	3.25746	0.00661839	0.0984992	-2.66427	Ran-binding protein 3 (RanBP3)	RANB3_MOUSE	SUBCELLULAR LOCATION: Cytoplasm {ECO:0000250}. Nucleus {ECO:0000250}.	Ranbp3	Q9CT10	3
0.205971	15.6063	3.2362	0.00688841	0.101997	-2.7035	DNA-directed RNA polymerase II subunit RPB1 (RNA polymerase II subunit B1) (EC 2.7.7.6) (DNA-directed RNA polymerase II subunit A) (DNA-directed RNA polymerase III largest subunit)	RPB1_MOUSE	SUBCELLULAR LOCATION: Nucleus {ECO:0000269|PubMed:24207025, ECO:0000269|PubMed:26687004}. Cytoplasm {ECO:0000250|UniProtKB:P24928}. Note=Hypophosphorylated form is mainly found in the cytoplasm, while the hyperphosphorylated and active form is nuclear. {ECO:0000250|UniProtKB:P24928}.	Polr2a	P08775	2
0.165653	16.5238	3.2276	0.00700074	0.103137	-2.71937	GA-binding protein alpha chain (GABP subunit alpha)	GABPA_MOUSE	SUBCELLULAR LOCATION: Nucleus.	Gabpa	Q00422	2
0.237087	16.2794	3.21811	0.0071268	0.104467	-2.73686	COP9 signalosome complex subunit 6 (SGN6) (Signalosome subunit 6) (JAB1-containing signalosome subunit 6)	CSN6_MOUSE	SUBCELLULAR LOCATION: Cytoplasm {ECO:0000250}. Nucleus {ECO:0000250}.	Cops6	O88545	4
0.185234	16.4805	3.21228	0.00720547	0.105092	-2.74762	Heterogeneous nuclear ribonucleoprotein A3 (hnRNP A3)	ROA3_MOUSE	SUBCELLULAR LOCATION: Nucleus {ECO:0000250}. Note=Component of ribonucleosomes. {ECO:0000250}.	Hnrnpa3	Q8BG05	7
0.321293	14.8339	3.20202	0.00734589	0.10515	-2.76653	Tubulin-specific chaperone E (Tubulin-folding cofactor E)	TBCE_MOUSE	SUBCELLULAR LOCATION: Cytoplasm {ECO:0000250}. Cytoplasm, cytoskeleton {ECO:0000250}.	Tbce	Q8CIV8	3
0.240188	16.0231	3.20146	0.00735363	0.10515	-2.76757	Heterogeneous nuclear ribonucleoprotein L (hnRNP L)	HNRPL_MOUSE	SUBCELLULAR LOCATION: Nucleus, nucleoplasm {ECO:0000250|UniProtKB:P14866}. Cytoplasm {ECO:0000250|UniProtKB:P14866}. Note=Localized in cytoplasmic mRNP granules containing untranslated mRNAs. These granules are not identical with P bodies or stress granules. {ECO:0000250|UniProtKB:P14866}.	Hnrnpl	Q8R081	7
-0.286865	16.1056	-3.20445	0.00731242	0.10515	-2.76206	Carboxylesterase 1D (Carboxylesterase 3) (EC 3.1.1.1) (EC 3.1.1.67) (Fatty acid ethyl ester synthase) (FAEE synthase) (Triacylglycerol hydrolase) (TGH)	CES1D_MOUSE	SUBCELLULAR LOCATION: Endoplasmic reticulum lumen {ECO:0000269|PubMed:15220344}. Cytoplasm, cytosol {ECO:0000269|PubMed:15220344}. Lipid droplet {ECO:0000269|PubMed:15220344}.	Ces1d	Q8VCT4	9
0.22861	15.2443	3.20408	0.0073175	0.10515	-2.76274	EMILIN-1 (Elastin microfibril interface-located protein 1) (Elastin microfibril interfacer 1)	EMIL1_MOUSE	SUBCELLULAR LOCATION: Secreted, extracellular space, extracellular matrix {ECO:0000250|UniProtKB:Q9Y6C2}. Note=Found mainly at the interface between amorphous elastin and microfibrils. {ECO:0000250|UniProtKB:Q9Y6C2}.	Emilin1	Q99K41	10
0.19033	16.1136	3.18018	0.00765414	0.108913	-2.80679	Histone H1.2 (H1 VAR.1) (H1c)	H12_MOUSE	SUBCELLULAR LOCATION: Nucleus. Chromosome. Note=Mainly localizes in euchromatin. {ECO:0000250}.	Hist1h1c	P15864	2
0.20125	16.6227	3.1654	0.00787005	0.109409	-2.83402	Histone H1.1 (H1 VAR.3) (Histone H1a) (H1a)	H11_MOUSE	SUBCELLULAR LOCATION: Nucleus. Chromosome. Note=Mainly localizes in euchromatin. {ECO:0000250}.	Hist1h1a	P43275	2
-0.232055	15.1536	-3.17107	0.00778656	0.109409	-2.82358	Arachidonate 5-lipoxygenase (5-LO) (5-lipoxygenase) (EC 1.13.11.34)	LOX5_MOUSE	SUBCELLULAR LOCATION: Cytoplasm {ECO:0000255|PROSITE-ProRule:PRU00726, ECO:0000269|PubMed:7629107}. Nucleus matrix {ECO:0000269|PubMed:7629107}. Nucleus membrane {ECO:0000250}; Peripheral membrane protein {ECO:0000250}. Note=Shuttles between cytoplasm and nucleus. Found exclusively in the nucleus, when phosphorylated on Ser-272. Calcium binding promotes translocation from the cytosol and the nucl…	Alox5	P48999	3
0.214303	13.3203	3.16496	0.00787653	0.109409	-2.83483	Poly(rC)-binding protein 4 (Alpha-CP4)	PCBP4_MOUSE	SUBCELLULAR LOCATION: Cytoplasm {ECO:0000250}.	Pcbp4	P57724	2
0.313007	16.754	3.17411	0.00774213	0.109409	-2.81798	Lamina-associated polypeptide 2, isoforms beta/delta/epsilon/gamma (Thymopoietin isoforms beta/delta/epsilon/gamma) (TP beta/delta/epsilon/gamma)	LAP2B_MOUSE	SUBCELLULAR LOCATION: Nucleus inner membrane {ECO:0000250}; Single-pass type II membrane protein {ECO:0000250}. Chromosome {ECO:0000250}. Note=Tightly associated with the nuclear lamina. {ECO:0000250}.	Tmpo	Q61029	5
-0.224412	13.6538	-3.16518	0.00787329	0.109409	-2.83442	Chloride intracellular channel protein 5	CLIC5_MOUSE	SUBCELLULAR LOCATION: Golgi apparatus {ECO:0000250}. Cytoplasm, cytoskeleton, microtubule organizing center, centrosome {ECO:0000250}. Membrane {ECO:0000250}; Single-pass membrane protein {ECO:0000250}. Cytoplasm {ECO:0000250}. Note=Colocalized with AKAP9 at the Golgi apparatus as well as, to a lesser extent, the centrosome. Exists both as soluble cytoplasmic protein and as membrane protein with …	Clic5	Q8BXK9	4
-0.249926	16.6906	-3.16229	0.00791628	0.10944	-2.83975	Methylmalonic aciduria type A homolog, mitochondrial (EC 3.6.-.-)	MMAA_MOUSE	SUBCELLULAR LOCATION: Mitochondrion {ECO:0000250}.	Mmaa	Q8C7H1	12
0.182966	14.219	3.15145	0.00807938	0.11074	-2.8597	CLIP-associating protein 2 (Cytoplasmic linker-associated protein 2)	CLAP2_MOUSE	SUBCELLULAR LOCATION: Cytoplasm, cytoskeleton {ECO:0000269|PubMed:11290329}. Cytoplasm, cytoskeleton, microtubule organizing center, centrosome. Chromosome, centromere, kinetochore. Cytoplasm, cytoskeleton, spindle. Cytoplasm, cytoskeleton, spindle pole. Golgi apparatus {ECO:0000269|PubMed:11290329}. Golgi apparatus, trans-Golgi network {ECO:0000250|UniProtKB:O75122}. Cell membrane {ECO:0000250|U…	Clasp2	Q8BRT1	8
0.192227	16.2562	3.151	0.00808628	0.11074	-2.86054	STIP1 homology and U box-containing protein 1 (EC 2.3.2.27) (Carboxy terminus of Hsp70-interacting protein) (E3 ubiquitin-protein ligase CHIP) (RING-type E3 ubiquitin transferase CHIP)	CHIP_MOUSE	SUBCELLULAR LOCATION: Cytoplasm {ECO:0000269|PubMed:11435423}. Nucleus {ECO:0000250|UniProtKB:Q9UNE7}. Note=Translocates to the nucleus in response to inflammatory signals in regulatory T-cells (Treg). {ECO:0000250|UniProtKB:Q9UNE7}.	Stub1	Q9WUD1	5
0.223289	16.3454	3.14441	0.00818731	0.1116	-2.87268	LIM domain and actin-binding protein 1 (Epithelial protein lost in neoplasm) (mEPLIN)	LIMA1_MOUSE	SUBCELLULAR LOCATION: Cytoplasm. Cytoplasm, cytoskeleton. Note=This cytoskeletal protein colocalizes with actin stress fibers.	Lima1	Q9ERG0	3
0.236149	15.7505	3.13815	0.00828428	0.112396	-2.88419	FACT complex subunit SPT16 (Chromatin-specific transcription elongation factor 140 kDa subunit) (FACT 140 kDa subunit) (FACTp140) (Facilitates chromatin transcription complex subunit SPT16)	SP16H_MOUSE	SUBCELLULAR LOCATION: Nucleus. Chromosome. Note=Colocalizes with RNA polymerase II on chromatin. Recruited to actively transcribed loci.	Supt16h	Q920B9	2
0.291911	16.3247	3.12376	0.0085118	0.114949	-2.91067	Hormone-sensitive lipase (HSL) (EC 3.1.1.79)	LIPS_MOUSE	SUBCELLULAR LOCATION: Cell membrane {ECO:0000250}. Membrane, caveola {ECO:0000250}. Cytoplasm, cytosol {ECO:0000250}. Note=Found in the high-density caveolae. Translocates to the cytoplasm from the caveolae upon insulin stimulation. {ECO:0000250}.	Lipe	P54310	5
0.241384	14.935	3.11684	0.00862341	0.115919	-2.9234	E3 ubiquitin-protein ligase TRIM63 (EC 2.3.2.27) (Muscle-specific RING finger protein 1) (MuRF-1) (MuRF1) (Muscle RING finger protein 1) (RING-type E3 ubiquitin transferase TRIM63) (Tripartite motif-containing protein 63)	TRI63_MOUSE	SUBCELLULAR LOCATION: Cytoplasm {ECO:0000269|PubMed:15601779}. Nucleus {ECO:0000269|PubMed:15601779}. Cytoplasm, myofibril, sarcomere, M line {ECO:0000250}. Cytoplasm, myofibril, sarcomere, Z line {ECO:0000250}. Note=Localizes to the M- and Z-lines in skeletal muscle (By similarity). Colocalizes with TNNI3 in myocytes. {ECO:0000250}.	Trim63	Q38HM4	4
0.185083	15.874	3.10913	0.00874965	0.117077	-2.9376	Transmembrane protein 11, mitochondrial (Protein PM1)	TMM11_MOUSE	SUBCELLULAR LOCATION: Mitochondrion inner membrane {ECO:0000250|UniProtKB:P17152}; Multi-pass membrane protein {ECO:0000250|UniProtKB:P17152}.	Tmem11	Q8BK08	3
-0.140387	16.4444	-3.10258	0.00885815	0.117504	-2.94963	Propionyl-CoA carboxylase alpha chain, mitochondrial (PCCase subunit alpha) (EC 6.4.1.3) (Propanoyl-CoA:carbon dioxide ligase subunit alpha)	PCCA_MOUSE	SUBCELLULAR LOCATION: Mitochondrion matrix {ECO:0000250}.	Pcca	Q91ZA3	33
-0.343803	15.5182	-3.10234	0.00886217	0.117504	-2.95008	39S ribosomal protein L16, mitochondrial (L16mt) (MRP-L16)	RM16_MOUSE	SUBCELLULAR LOCATION: Mitochondrion {ECO:0000250|UniProtKB:Q9NX20}.	Mrpl16	Q99N93	3
0.210332	14.6127	3.0967	0.00895682	0.117849	-2.96045	RAC-alpha serine/threonine-protein kinase (EC 2.7.11.1) (AKT1 kinase) (Protein kinase B) (PKB) (Protein kinase B alpha) (PKB alpha) (Proto-oncogene c-Akt) (RAC-PK-alpha) (Thymoma viral proto-oncogene)	AKT1_MOUSE	SUBCELLULAR LOCATION: Cytoplasm {ECO:0000269|PubMed:18388859, ECO:0000269|PubMed:20189988}. Nucleus {ECO:0000269|PubMed:18388859, ECO:0000269|PubMed:20189988}. Cell membrane {ECO:0000250}. Note=Nucleus after activation by integrin-linked protein kinase 1 (ILK1) (By similarity). Nuclear translocation is enhanced by interaction with TCL1A. Phosphorylation on Tyr-176 by TNK2 results in its localizat…	Akt1	P31750	2
-0.244939	16.8913	-3.09122	0.00904974	0.117849	-2.97052	60S ribosomal protein L31	RL31_MOUSE		Rpl31	P62900	5
0.186927	16.4454	3.09523	0.00898167	0.117849	-2.96315	Synaptic vesicle membrane protein VAT-1 homolog (EC 1.-.-.-)	VAT1_MOUSE	SUBCELLULAR LOCATION: Cytoplasm. Mitochondrion outer membrane; Peripheral membrane protein. Note=The majority is localized in the cytoplasm a small amount is associated with mitochondria. {ECO:0000250}.	Vat1	Q62465	4
-0.168342	16.8564	-3.09236	0.00903029	0.117849	-2.96842	39S ribosomal protein L27, mitochondrial (L27mt) (MRP-L27)	RM27_MOUSE	SUBCELLULAR LOCATION: Mitochondrion {ECO:0000269|PubMed:11279069}.	Mrpl27	Q99N92	3
0.284005	17.0443	3.0866	0.00912877	0.118349	-2.97901	Inositol monophosphatase 2 (IMP 2) (IMPase 2) (EC 3.1.3.25) (Inositol-1(or 4)-monophosphatase 2) (Myo-inositol monophosphatase A2)	IMPA2_MOUSE		Impa2	Q91UZ5	4
0.217512	14.8338	3.06834	0.00944815	0.120629	-3.01256	Nuclear factor 1 A-type (NF1-A) (Nuclear factor 1/A) (CCAAT-box-binding transcription factor) (CTF) (Nuclear factor I/A) (NF-I/A) (NFI-A) (TGGCA-binding protein)	NFIA_MOUSE	SUBCELLULAR LOCATION: Nucleus.	Nfia	Q02780	2
0.172671	15.3826	3.06549	0.00949902	0.120629	-3.01779	Lamina-associated polypeptide 2, isoforms alpha/zeta (Thymopoietin isoforms alpha/zeta) (TP alpha/zeta)	LAP2A_MOUSE	SUBCELLULAR LOCATION: Nucleus {ECO:0000250}. Chromosome {ECO:0000250}. Note=Expressed diffusely throughout the nucleus. {ECO:0000250}.	Tmpo	Q61033	5
0.171159	15.9343	3.06479	0.00951141	0.120629	-3.01906	Wiskott-Aldrich syndrome protein family member 2 (WASP family protein member 2) (Protein WAVE-2)	WASF2_MOUSE	SUBCELLULAR LOCATION: Cytoplasm, cytoskeleton {ECO:0000250}. Cell projection, lamellipodium {ECO:0000250}. Note=At the interface between the lamellipodial actin meshwork and the membrane. {ECO:0000250}.	Wasf2	Q8BH43	3
0.171264	14.4706	3.06845	0.00944611	0.120629	-3.01235	GPI-anchor transamidase (GPI transamidase) (EC 3.-.-.-) (Phosphatidylinositol-glycan biosynthesis class K protein) (PIG-K)	GPI8_MOUSE	SUBCELLULAR LOCATION: Endoplasmic reticulum membrane {ECO:0000250}; Single-pass type I membrane protein {ECO:0000250}.	Pigk	Q9CXY9	2
0.193339	15.2309	3.06485	0.00951043	0.120629	-3.01896	Pre-mRNA 3'-end-processing factor FIP1 (FIP1-like 1 protein)	FIP1_MOUSE	SUBCELLULAR LOCATION: Nucleus {ECO:0000250}.	Fip1l1	Q9D824	2
-0.266793	15.8913	-3.06062	0.00958647	0.120876	-3.02673	Small glutamine-rich tetratricopeptide repeat-containing protein alpha (Alpha-SGT)	SGTA_MOUSE	SUBCELLULAR LOCATION: Cytoplasm {ECO:0000250|UniProtKB:O43765}. Nucleus {ECO:0000250|UniProtKB:O43765}. Note=Co-localizes with HSP90AB1 in the cytoplasm. Increased nuclear accumulation seen during cell apoptosis. {ECO:0000250|UniProtKB:O43765}.	Sgta	Q8BJU0	2
0.201326	15.6752	3.05911	0.00961374	0.120876	-3.0295	Gamma-glutamylcyclotransferase (EC 4.3.2.9)	GGCT_MOUSE		Ggct	Q9D7X8	2
0.200986	15.0242	3.05314	0.00972247	0.121719	-3.04046	CUGBP Elav-like family member 1 (CELF-1) (50 kDa nuclear polyadenylated RNA-binding protein) (Brain protein F41) (Bruno-like protein 2) (CUG triplet repeat RNA-binding protein 1) (CUG-BP1) (CUG-BP- and ETR-3-like factor 1) (Deadenylation factor CUG-BP) (Deadenylation factor EDEN-BP) (Embryo deadenylation element-binding protein homolog) (EDEN-BP homolog) (RNA-binding protein BRUNOL-2)	CELF1_MOUSE	SUBCELLULAR LOCATION: Nucleus. Cytoplasm. Note=RNA-binding activity is detected in both nuclear and cytoplasmic compartments. {ECO:0000250}.	Celf1	P28659	3
0.338665	15.617	3.03772	0.0100089	0.122276	-3.06875	Myoglobin	MYG_MOUSE		Mb	P04247	14
0.199015	15.2428	3.03721	0.0100185	0.122276	-3.06969	Sister chromatid cohesion protein PDS5 homolog B (Androgen-induced proliferation inhibitor) (Androgen-induced prostate proliferative shutoff-associated protein AS3)	PDS5B_MOUSE	SUBCELLULAR LOCATION: Nucleus {ECO:0000250|UniProtKB:Q6TRW4}.	Pds5b	Q4VA53	7
0.16761	15.8154	3.03748	0.0100135	0.122276	-3.0692	39S ribosomal protein L14, mitochondrial (L14mt) (MRP-L14)	RM14_MOUSE	SUBCELLULAR LOCATION: Mitochondrion {ECO:0000250|UniProtKB:Q6P1L8}.	Mrpl14	Q9D1I6	4
-0.181564	14.9825	-3.03804	0.0100028	0.122276	-3.06816	Eukaryotic translation elongation factor 1 epsilon-1 (Elongation factor p18) (Multisynthase complex auxiliary component p18)	MCA3_MOUSE	SUBCELLULAR LOCATION: Cytoplasm {ECO:0000269|PubMed:15680327}. Nucleus {ECO:0000269|PubMed:15680327}. Note=Cytoplasmic under growth arrest conditions. Translocated into the nucleus when growth resumes at S phase and following DNA damage.	Eef1e1	Q9D1M4	2
-0.244103	16.0335	-3.04465	0.00987915	0.122276	-3.05604	Cob(I)yrinic acid a,c-diamide adenosyltransferase, mitochondrial (EC 2.5.1.17) (Cob(I)alamin adenosyltransferase) (Methylmalonic aciduria type B homolog)	MMAB_MOUSE	SUBCELLULAR LOCATION: Mitochondrion {ECO:0000250|UniProtKB:Q96EY8}.	Mmab	Q9D273	4
0.179311	16.7551	3.04544	0.00986442	0.122276	-3.05458	ATP-binding cassette sub-family B member 10, mitochondrial (ABC-mitochondrial erythroid protein) (ABC-me protein) (ATP-binding cassette transporter 10) (ABC transporter 10 protein)	ABCBA_MOUSE	SUBCELLULAR LOCATION: Mitochondrion inner membrane; Multi-pass membrane protein.	Abcb10	Q9JI39	10
0.18341	15.9861	3.0219	0.0103116	0.12367	-3.09776	Lupus La protein homolog (La autoantigen homolog) (La ribonucleoprotein)	LA_MOUSE	SUBCELLULAR LOCATION: Nucleus {ECO:0000305}.	Ssb	P32067	7
0.348433	14.9685	3.02765	0.0102004	0.12367	-3.08721	Sarcospan (K-ras oncogene-associated protein) (Kirsten-Ras-associated protein)	SSPN_MOUSE	SUBCELLULAR LOCATION: Cell membrane {ECO:0000250}; Multi-pass membrane protein {ECO:0000250}. Cell membrane, sarcolemma {ECO:0000250}. Cell junction, synapse, postsynaptic cell membrane {ECO:0000250}; Multi-pass membrane protein {ECO:0000250}. Note=Also found in myotendinous junctions and in the postsynaptic membrane of neuromuscular junctions. {ECO:0000250}.	Sspn	Q62147	3
0.228218	15.9121	3.0202	0.0103447	0.12367	-3.10088	Cohesin subunit SA-1 (SCC3 homolog 1) (Stromal antigen 1)	STAG1_MOUSE	SUBCELLULAR LOCATION: Nucleus {ECO:0000255|PROSITE-ProRule:PRU00750}. Chromosome {ECO:0000250}. Note=Associates with chromatin. Before prophase it is scattered along chromosome arms. During prophase, most of cohesin complexes dissociate from chromatin probably because of phosphorylation by PLK1, except at centromeres, where cohesin complexes remain. At anaphase, the RAD21 subunit of cohesin is cl…	Stag1	Q9D3E6	2
-0.15336	15.7795	-3.02333	0.0102838	0.12367	-3.09514	Nucleoside diphosphate kinase 3 (NDK 3) (NDP kinase 3) (EC 2.7.4.6) (DR-nm23) (Nucleoside diphosphate kinase C) (NDPKC) (nm23-M3)	NDK3_MOUSE		Nme3	Q9WV85	4
-0.178153	16.5099	-3.02662	0.0102203	0.12367	-3.0891	Succinate--CoA ligase [ADP-forming] subunit beta, mitochondrial (EC 6.2.1.5) (ATP-specific succinyl-CoA synthetase subunit beta) (A-SCS) (Succinyl-CoA synthetase beta-A chain) (SCS-betaA)	SUCB1_MOUSE	SUBCELLULAR LOCATION: Mitochondrion {ECO:0000255|HAMAP-Rule:MF_03220}.	Sucla2	Q9Z2I9	31
-0.2131	16.2581	-3.01124	0.0105206	0.124984	-3.11729	Catenin alpha-1 (102 kDa cadherin-associated protein) (Alpha E-catenin) (CAP102)	CTNA1_MOUSE	SUBCELLULAR LOCATION: Cytoplasm, cytoskeleton. Cell junction, adherens junction. Cell membrane; Peripheral membrane protein; Cytoplasmic side. Cell junction. Note=Found at cell-cell boundaries and probably at cell-matrix boundaries.	Ctnna1	P26231	30
-1.03728	13.8897	-3.00658	0.0106133	0.124984	-3.12583	Plakophilin-1	PKP1_MOUSE	SUBCELLULAR LOCATION: Nucleus {ECO:0000250}. Cell junction, desmosome {ECO:0000250}. Note=Nuclear and associated with desmosomes. {ECO:0000250}.	Pkp1	P97350	3
0.31356	14.1659	3.00595	0.010626	0.124984	-3.12699	Aminopeptidase N (AP-N) (mAPN) (EC 3.4.11.2) (Alanyl aminopeptidase) (Aminopeptidase M) (AP-M) (Membrane protein p161) (Microsomal aminopeptidase) (CD antigen CD13)	AMPN_MOUSE	SUBCELLULAR LOCATION: Cell membrane {ECO:0000269|PubMed:8805662}; Single-pass type II membrane protein {ECO:0000250|UniProtKB:P15144}. Note=Also found as a soluble form. {ECO:0000250|UniProtKB:P15144}.	Anpep	P97449	5
0.250751	15.5264	3.00855	0.0105741	0.124984	-3.12223	14 kDa phosphohistidine phosphatase (EC 3.9.1.3) (Phosphohistidine phosphatase 1) (PHPT1) (Protein histidine phosphatase) (PHP)	PHP14_MOUSE	SUBCELLULAR LOCATION: Cytoplasm {ECO:0000250}.	Phpt1	Q9DAK9	3
0.175232	16.7839	3.00335	0.0106781	0.125093	-3.13176	40S ribosomal protein S13	RS13_MOUSE		Rps13	P62301	7
-0.189994	16.6257	-2.99957	0.0107543	0.125481	-3.13867	Isovaleryl-CoA dehydrogenase, mitochondrial (IVD) (EC 1.3.8.4)	IVD_MOUSE	SUBCELLULAR LOCATION: Mitochondrion matrix.	Ivd	Q9JHI5	20
0.292187	16.3323	2.99113	0.0109266	0.126984	-3.15413	Glutathione peroxidase 3 (GPx-3) (GSHPx-3) (EC 1.11.1.9) (Plasma glutathione peroxidase) (GPx-P) (GSHPx-P)	GPX3_MOUSE	SUBCELLULAR LOCATION: Secreted.	Gpx3	P46412	6
-0.241963	17.3777	-2.97888	0.0111814	0.128917	-3.17653	Receptor-type tyrosine-protein phosphatase mu (Protein-tyrosine phosphatase mu) (R-PTP-mu) (EC 3.1.3.48)	PTPRM_MOUSE	SUBCELLULAR LOCATION: Membrane; Single-pass type I membrane protein.	Ptprm	P28828	2
-0.130491	15.9823	-2.98072	0.0111427	0.128917	-3.17317	Protein arginine methyltransferase NDUFAF7, mitochondrial (EC 2.1.1.320) (NADH dehydrogenase [ubiquinone] complex I, assembly factor 7) (Protein midA homolog)	NDUF7_MOUSE	SUBCELLULAR LOCATION: Mitochondrion {ECO:0000250|UniProtKB:Q7L592}.	Ndufaf7	Q9CWG8	7
-0.224243	16.0253	-2.97623	0.0112374	0.129053	-3.18139	Isobutyryl-CoA dehydrogenase, mitochondrial (EC 1.3.99.-) (Acyl-CoA dehydrogenase family member 8) (ACAD-8)	ACAD8_MOUSE	SUBCELLULAR LOCATION: Mitochondrion {ECO:0000250}.	Acad8	Q9D7B6	17
-0.169701	17.9496	-2.96896	0.0113922	0.130318	-3.19468	Mitochondrial pyruvate carrier 2 (Brain protein 44)	MPC2_MOUSE	SUBCELLULAR LOCATION: Mitochondrion inner membrane {ECO:0000269|PubMed:22628554}; Multi-pass membrane protein {ECO:0000269|PubMed:22628554}.	Mpc2	Q9D023	2
0.183309	16.2976	2.966	0.0114559	0.130534	-3.2001	26S proteasome regulatory subunit 8 (26S proteasome AAA-ATPase subunit RPT6) (Proteasome 26S subunit ATPase 5) (Proteasome subunit p45) (p45/SUG) (mSUG1)	PRS8_MOUSE	SUBCELLULAR LOCATION: Cytoplasm {ECO:0000250|UniProtKB:P62195}. Nucleus {ECO:0000250|UniProtKB:P62195}.	Psmc5	P62196	14
-0.207752	17.4337	-2.95469	0.0117023	0.132823	-3.22076	Isocitrate dehydrogenase [NAD] subunit alpha, mitochondrial (EC 1.1.1.41) (Isocitric dehydrogenase subunit alpha) (NAD(+)-specific ICDH subunit alpha)	IDH3A_MOUSE	SUBCELLULAR LOCATION: Mitochondrion {ECO:0000250}.	Idh3a	Q9D6R2	17
0.138373	15.2099	2.95057	0.0117934	0.133339	-3.2283	Golgin subfamily A member 2 (130 kDa cis-Golgi matrix protein) (GM130)	GOGA2_MOUSE	SUBCELLULAR LOCATION: Golgi apparatus, cis-Golgi network membrane {ECO:0000250|UniProtKB:Q62839}; Peripheral membrane protein {ECO:0000250|UniProtKB:Q62839}. Cytoplasm, cytoskeleton, spindle pole {ECO:0000269|PubMed:21552007}. Note=Peripheral membrane protein associated with cis-Golgi stacks (By similarity). Associates with the mitotic spindle during mitosis (By similarity). {ECO:0000250|UniProtK…	Golga2	Q921M4	3
-0.504917	16.9692	-2.9341	0.0121647	0.137006	-3.25838	Bleomycin hydrolase (BH) (BLM hydrolase) (BMH) (EC 3.4.22.40)	BLMH_MOUSE	SUBCELLULAR LOCATION: Cytoplasm {ECO:0000250}.	Blmh	Q8R016	4
-0.205597	15.8814	-2.92534	0.0123669	0.138747	-3.27436	ATP-dependent (S)-NAD(P)H-hydrate dehydratase (EC 4.2.1.93) (ATP-dependent NAD(P)HX dehydratase) (Carbohydrate kinase domain-containing protein) (NAD(P)HX dehydratase)	NNRD_MOUSE	SUBCELLULAR LOCATION: Mitochondrion {ECO:0000255|HAMAP-Rule:MF_03157, ECO:0000269|PubMed:18614015}.	Naxd	Q9CZ42	13
-0.217409	16.324	-2.92313	0.0124183	0.13879	-3.27839	Voltage-dependent calcium channel subunit alpha-2/delta-1 (Voltage-gated calcium channel subunit alpha-2/delta-1) [Cleaved into: Voltage-dependent calcium channel subunit alpha-2-1; Voltage-dependent calcium channel subunit delta-1]	CA2D1_MOUSE	SUBCELLULAR LOCATION: Membrane {ECO:0000305}; Single-pass type I membrane protein {ECO:0000305}.	Cacna2d1	O08532	9
0.149938	15.4854	2.92067	0.012476	0.138903	-3.28288	Synaptosomal-associated protein 23 (SNAP-23) (Syndet) (Vesicle-membrane fusion protein SNAP-23)	SNP23_MOUSE	SUBCELLULAR LOCATION: Cell membrane; Peripheral membrane protein. Cell membrane {ECO:0000250}; Lipid-anchor {ECO:0000250}. Cell junction, synapse, synaptosome. Note=Mainly localized to the plasma membrane.	Snap23	O09044	3
-0.235941	15.6951	-2.91819	0.0125344	0.139022	-3.2874	Ras-related protein Rab-1A (YPT1-related protein)	RAB1A_MOUSE	SUBCELLULAR LOCATION: Golgi apparatus {ECO:0000250|UniProtKB:P62820}. Endoplasmic reticulum {ECO:0000250|UniProtKB:P62820}. Early endosome {ECO:0000250|UniProtKB:P62820}. Cytoplasm, cytosol {ECO:0000250|UniProtKB:P62820}. Membrane {ECO:0000250|UniProtKB:P62820}. Melanosome {ECO:0000269|PubMed:22854043}. Note=Alternates between membrane-associated and cytosolic forms. {ECO:0000250|UniProtKB:P62820…	Rab1A	P62821	7
0.214993	14.024	2.91122	0.0126998	0.139268	-3.30011	FACT complex subunit SSRP1 (Facilitates chromatin transcription complex subunit SSRP1) (Recombination signal sequence recognition protein 1) (Structure-specific recognition protein 1) (T160)	SSRP1_MOUSE	SUBCELLULAR LOCATION: Nucleus {ECO:0000250|UniProtKB:Q05344}. Chromosome {ECO:0000250|UniProtKB:Q05344}. Nucleus, nucleolus {ECO:0000250|UniProtKB:Q05344}. Note=Colocalizes with RNA polymerase II on chromatin. Recruited to actively transcribed loci. {ECO:0000250|UniProtKB:Q05344}.	Ssrp1	Q08943	2
-0.136966	15.162	-2.91278	0.0126624	0.139268	-3.29725	Bcl-2-like protein 1 (Bcl2-L-1) (Apoptosis regulator Bcl-X)	B2CL1_MOUSE	SUBCELLULAR LOCATION: Mitochondrion membrane {ECO:0000269|PubMed:7607090}; Single-pass membrane protein {ECO:0000269|PubMed:7607090}. Nucleus membrane {ECO:0000250}; Single-pass membrane protein {ECO:0000250}; Cytoplasmic side {ECO:0000250}. Cytoplasm, cytoskeleton, microtubule organizing center, centrosome {ECO:0000269|PubMed:7607090}. Note=Localizes to the centrosome when phosphorylated at Ser-…	Bcl2l1	Q64373	2
0.291146	18.0163	2.91375	0.0126395	0.139268	-3.2955	Podocalyxin (Podocalyxin-like protein 1) (PC) (PCLP-1)	PODXL_MOUSE	SUBCELLULAR LOCATION: Apical cell membrane {ECO:0000269|PubMed:17311105}. Cell projection, microvillus {ECO:0000269|PubMed:17311105}. Membrane raft {ECO:0000250}. Cell projection, lamellipodium {ECO:0000250}. Cell projection, filopodium {ECO:0000250}. Cell projection, ruffle {ECO:0000250}. Membrane {ECO:0000305}; Single-pass type I membrane protein {ECO:0000305}. Note=In single attached epithelia…	Podxl	Q9R0M4	2
0.226112	15.6226	2.9046	0.0128587	0.140386	-3.31216	Translin (EC 3.1.-.-) (Component 3 of promoter of RISC) (C3PO) (Testis/brain RNA-binding protein) (TB-RBP)	TSN_MOUSE	SUBCELLULAR LOCATION: Cytoplasm {ECO:0000250}. Nucleus.	Tsn	Q62348	2
-0.173953	15.1846	-2.90298	0.012898	0.140386	-3.31511	COX assembly mitochondrial protein 2 homolog	COXM2_MOUSE	SUBCELLULAR LOCATION: Mitochondrion {ECO:0000250}.	Cmc2	Q8K199	2
0.136571	16.0963	2.8976	0.0130293	0.141288	-3.32493	Tight junction protein ZO-2 (Tight junction protein 2) (Zona occludens protein 2) (Zonula occludens protein 2)	ZO2_MOUSE	SUBCELLULAR LOCATION: Cell membrane {ECO:0000250}; Peripheral membrane protein {ECO:0000250}; Cytoplasmic side {ECO:0000250}. Nucleus {ECO:0000250}. Cell junction, tight junction {ECO:0000269|PubMed:26609154}. Note=Also nuclear under environmental stress conditions and in migratory endothelial cells and subconfluent epithelial cell cultures. {ECO:0000250}.	Tjp2	Q9Z0U1	10
-0.19068	15.3444	-2.89406	0.0131164	0.141706	-3.33138	Coiled-coil domain-containing protein 51	CCD51_MOUSE	SUBCELLULAR LOCATION: Membrane {ECO:0000305}; Multi-pass membrane protein {ECO:0000305}.	Ccdc51	Q3URS9	5
-0.198874	16.5368	-2.88674	0.0132981	0.143139	-3.3447	Cytoplasmic dynein 1 light intermediate chain 1 (Dynein light chain A) (DLC-A) (Dynein light intermediate chain 1, cytosolic)	DC1L1_MOUSE	SUBCELLULAR LOCATION: Cytoplasm {ECO:0000250}. Chromosome, centromere, kinetochore {ECO:0000250}. Cytoplasm, cytoskeleton, spindle pole {ECO:0000250}.	Dync1li1	Q8R1Q8	10
0.195241	16.0555	2.88384	0.0133707	0.143391	-3.34997	Cell division cycle 5-like protein (Cdc5-like protein)	CDC5L_MOUSE	SUBCELLULAR LOCATION: Nucleus {ECO:0000255|PROSITE-ProRule:PRU00625, ECO:0000269|PubMed:10570151}. Nucleus speckle {ECO:0000255|PROSITE-ProRule:PRU00625, ECO:0000269|PubMed:10570151}. Cytoplasm {ECO:0000269|PubMed:10570151}. Note=May shuttle between cytoplasm and nucleus. {ECO:0000269|PubMed:10570151}.	Cdc5l	Q6A068	3
-0.172103	16.9607	-2.88024	0.0134617	0.143838	-3.35653	Methionine-R-sulfoxide reductase B2, mitochondrial (MsrB2) (EC 1.8.4.12) (EC 1.8.4.14)	MSRB2_MOUSE	SUBCELLULAR LOCATION: Mitochondrion {ECO:0000269|PubMed:14699060}.	Msrb2	Q78J03	5
0.173542	16.0855	2.87697	0.0135447	0.144197	-3.36248	Sorting nexin-6 [Cleaved into: Sorting nexin-6, N-terminally processed]	SNX6_MOUSE	SUBCELLULAR LOCATION: Early endosome membrane {ECO:0000269|PubMed:20228253}; Peripheral membrane protein {ECO:0000269|PubMed:20228253}; Cytoplasmic side {ECO:0000269|PubMed:20228253}. Cytoplasmic vesicle {ECO:0000250|UniProtKB:Q9UNH7}. Cytoplasm {ECO:0000250|UniProtKB:Q9UNH7}. Nucleus {ECO:0000250|UniProtKB:Q9UNH7}. Note=Interaction with SNX1 or SNX2 promotes location at endosome membranes (By si…	Snx6	Q6P8X1	4
0.164198	16.9581	2.85966	0.0139926	0.148308	-3.39395	Eukaryotic translation initiation factor 3 subunit F (eIF3f) (Deubiquitinating enzyme eIF3f) (EC 3.4.19.12) (Eukaryotic translation initiation factor 3 subunit 5) (eIF-3-epsilon) (eIF3 p47)	EIF3F_MOUSE	SUBCELLULAR LOCATION: Cytoplasm {ECO:0000255|HAMAP-Rule:MF_03005}.	Eif3f	Q9DCH4	7
-0.18493	15.1554	-2.85814	0.0140325	0.148308	-3.3967	Chloride intracellular channel protein 4 (mc3s5/mtCLIC)	CLIC4_MOUSE	SUBCELLULAR LOCATION: Cytoplasm {ECO:0000250}. Cytoplasmic vesicle membrane {ECO:0000250}; Single-pass membrane protein {ECO:0000250}. Nucleus {ECO:0000250}. Cell membrane {ECO:0000250}; Single-pass membrane protein {ECO:0000250}. Mitochondrion {ECO:0000269|PubMed:10593946, ECO:0000269|PubMed:17636002}. Note=Exists both as soluble cytoplasmic protein and as membrane protein with probably a single…	Clic4	Q9QYB1	7
0.217076	15.0847	2.85399	0.0141425	0.14893	-3.40425	Collagen alpha-2(V) chain	CO5A2_MOUSE	SUBCELLULAR LOCATION: Secreted, extracellular space, extracellular matrix {ECO:0000255|PROSITE-ProRule:PRU00793}.	Col5a2	Q3U962	5
0.180067	15.6901	2.84997	0.0142497	0.149519	-3.41155	Peptidyl-prolyl cis-trans isomerase H (PPIase H) (EC 5.2.1.8) (Rotamase H)	PPIH_MOUSE	SUBCELLULAR LOCATION: Nucleus speckle {ECO:0000250}. Cytoplasm {ECO:0000250}. Note=Colocalizes with spliceosomal snRNPs. A small proportion may also be cytoplasmic (By similarity). {ECO:0000250}.	Ppih	Q9D868	2
-0.773983	13.568	-2.84658	0.0143406	0.149626	-3.4177	Cartilage intermediate layer protein 2 [Cleaved into: Cartilage intermediate layer protein 2 C1; Cartilage intermediate layer protein 2 C2]	CILP2_MOUSE	SUBCELLULAR LOCATION: Secreted, extracellular space, extracellular matrix {ECO:0000250|UniProtKB:Q8IUL8}.	Cilp2	D3Z7H8	3
0.203875	14.9143	2.84526	0.0143764	0.149626	-3.4201	Cystatin-C (Cystatin-3)	CYTC_MOUSE	SUBCELLULAR LOCATION: Secreted {ECO:0000250}.	Cst3	P21460	2
-0.266726	14.6963	-2.84388	0.0144138	0.149626	-3.42261	Proteasome inhibitor PI31 subunit	PSMF1_MOUSE	SUBCELLULAR LOCATION: Cytoplasm {ECO:0000250}. Endoplasmic reticulum {ECO:0000250}.	Psmf1	Q8BHL8	2
0.189444	14.816	2.83632	0.0146199	0.151228	-3.43633	DENN domain-containing protein 3	DEND3_MOUSE	SUBCELLULAR LOCATION: Cytoplasm {ECO:0000269|PubMed:28249939}. Note=Transiently recruited to membranes to activate Rab12. {ECO:0000269|PubMed:28249939}.	Dennd3	A2RT67	2
0.151312	17.4595	2.82893	0.0148243	0.152801	-3.44974	V-type proton ATPase subunit d 1 (V-ATPase subunit d 1) (P39) (Physophilin) (V-ATPase 40 kDa accessory protein) (V-ATPase AC39 subunit) (Vacuolar proton pump subunit d 1)	VA0D1_MOUSE	SUBCELLULAR LOCATION: Membrane {ECO:0000305}; Peripheral membrane protein {ECO:0000305}; Cytoplasmic side {ECO:0000305}. Note=Localizes to centrosome and the base of the cilium. {ECO:0000250}.	Atp6v0d1	P51863	2
-0.143319	16.5551	-2.8205	0.0150608	0.154691	-3.46501	Long-chain-fatty-acid--CoA ligase 1 (EC 6.2.1.3) (Long-chain acyl-CoA synthetase 1) (LACS 1)	ACSL1_MOUSE	SUBCELLULAR LOCATION: Mitochondrion outer membrane {ECO:0000250}; Single-pass type III membrane protein {ECO:0000250}. Peroxisome membrane {ECO:0000250}; Single-pass type III membrane protein {ECO:0000250}. Microsome membrane {ECO:0000250}; Single-pass type III membrane protein {ECO:0000250}. Endoplasmic reticulum membrane {ECO:0000250}; Single-pass type III membrane protein {ECO:0000250}.	Acsl1	P41216	35
0.145261	15.5512	2.81797	0.0151326	0.154883	-3.4696	7-methylguanosine phosphate-specific 5'-nucleotidase (7-methylguanosine nucleotidase) (EC 3.1.3.91) (Cytosolic 5'-nucleotidase 3B) (Cytosolic 5'-nucleotidase III-like protein) (cN-III-like protein) (EC 3.1.3.5) (N(7)-methylguanylate 5'-phosphatase)	5NT3B_MOUSE	SUBCELLULAR LOCATION: Cytoplasm {ECO:0000305}.	Nt5c3b	Q3UFY7	3
-0.145992	16.015	-2.81112	0.0153285	0.15634	-3.48201	Malate dehydrogenase, mitochondrial (EC 1.1.1.37)	MDHM_MOUSE	SUBCELLULAR LOCATION: Mitochondrion matrix {ECO:0000250|UniProtKB:P04636}.	Mdh2	P08249	20
-0.148756	16.3859	-2.80806	0.0154167	0.156691	-3.48755	Peroxiredoxin-5, mitochondrial (EC 1.11.1.15) (Antioxidant enzyme B166) (AOEB166) (Liver tissue 2D-page spot 2D-0014IV) (PLP) (Peroxiredoxin V) (Prx-V) (Peroxisomal antioxidant enzyme) (Thioredoxin peroxidase PMP20)	PRDX5_MOUSE	SUBCELLULAR LOCATION: Isoform Mitochondrial: Mitochondrion {ECO:0000250|UniProtKB:P30044}.; SUBCELLULAR LOCATION: Isoform Cytoplasmic+peroxisomal: Cytoplasm {ECO:0000250|UniProtKB:P30044}. Peroxisome matrix {ECO:0000250|UniProtKB:P30044}.	Prdx5	P99029	11
-0.144482	16.7027	-2.80206	0.0155915	0.157918	-3.49842	Leucine-rich PPR motif-containing protein, mitochondrial (130 kDa leucine-rich protein) (LRP 130) (mLRP130)	LPPRC_MOUSE	SUBCELLULAR LOCATION: Mitochondrion {ECO:0000250}. Nucleus {ECO:0000269|PubMed:12071956}. Nucleus, nucleoplasm {ECO:0000250}. Nucleus inner membrane {ECO:0000250}. Nucleus outer membrane {ECO:0000250}.	Lrpprc	Q6PB66	56
0.300954	16.2725	2.79929	0.0156726	0.15819	-3.50342	High mobility group protein B3 (High mobility group protein 2a) (HMG-2a) (High mobility group protein 4) (HMG-4)	HMGB3_MOUSE	SUBCELLULAR LOCATION: Nucleus {ECO:0000250|UniProtKB:P40618, ECO:0000255|PROSITE-ProRule:PRU00267}. Chromosome {ECO:0000305}. Cytoplasm {ECO:0000269|PubMed:19890330}.	Hmgb3	O54879	2
-0.187232	17.1269	-2.78719	0.0160325	0.160711	-3.52531	NADH dehydrogenase [ubiquinone] 1 beta subcomplex subunit 11, mitochondrial (Complex I-ESSS) (CI-ESSS) (NADH-ubiquinone oxidoreductase ESSS subunit) (Neuronal protein 15.6) (Np15.6) (p15.6)	NDUBB_MOUSE	SUBCELLULAR LOCATION: Mitochondrion inner membrane {ECO:0000250|UniProtKB:Q9NX14}; Single-pass membrane protein {ECO:0000250|UniProtKB:Q9NX14}.	Ndufb11	O09111	4
-0.197473	15.0384	-2.78896	0.0159794	0.160711	-3.52211	Ubiquinol-cytochrome-c reductase complex assembly factor 1 (Basic FGF-repressed Zic-binding protein) (mbFZb) (Ubiquinol-cytochrome c reductase complex chaperone CBP3 homolog)	UQCC1_MOUSE	SUBCELLULAR LOCATION: Mitochondrion inner membrane {ECO:0000250|UniProtKB:Q9NVA1}. Cytoplasmic vesicle {ECO:0000305}. Note=Cytoplasmic vesicular structures. {ECO:0000305}.	Uqcc1	Q9CWU6	4
0.241836	15.306	2.78306	0.0161572	0.161166	-3.53277	Heterogeneous nuclear ribonucleoprotein A0 (hnRNP A0)	ROA0_MOUSE	SUBCELLULAR LOCATION: Nucleus {ECO:0000250}. Note=Component of ribonucleosomes. {ECO:0000250}.	Hnrnpa0	Q9CX86	4
-0.136846	16.6807	-2.78203	0.0161885	0.161166	-3.53463	Metalloendopeptidase OMA1, mitochondrial (EC 3.4.24.-) (Overlapping with the m-AAA protease 1 homolog)	OMA1_MOUSE	SUBCELLULAR LOCATION: Mitochondrion inner membrane {ECO:0000305|PubMed:20038678}; Multi-pass membrane protein {ECO:0000305|PubMed:20038678}.	Oma1	Q9D8H7	3
0.145846	16.4356	2.77887	0.0162847	0.161573	-3.54034	28 kDa heat- and acid-stable phosphoprotein (PDGF-associated protein) (PAP) (PDGFA-associated protein 1) (PAP1)	HAP28_MOUSE		Pdap1	Q3UHX2	4
-0.153803	16.7484	-2.76504	0.0167129	0.164701	-3.56533	Cytochrome c oxidase subunit 7A1, mitochondrial (Cytochrome c oxidase subunit VIIa-heart) (Cytochrome c oxidase subunit VIIa-H) (Cytochrome c oxidase subunit VIIa-muscle) (Cytochrome c oxidase subunit VIIa-M)	CX7A1_MOUSE	SUBCELLULAR LOCATION: Mitochondrion inner membrane.	Cox7a1	P56392	3
-0.208526	17.1195	-2.7655	0.0166982	0.164701	-3.56448	NFU1 iron-sulfur cluster scaffold homolog, mitochondrial (HIRA-interacting protein 5) (mHIRIP5)	NFU1_MOUSE	SUBCELLULAR LOCATION: Mitochondrion {ECO:0000250}. Cytoplasm, cytosol {ECO:0000250}.	Nfu1	Q9QZ23	4
-0.176879	17.6978	-2.75985	0.0168761	0.165749	-3.57468	60S ribosomal protein L35	RL35_MOUSE		Rpl35	Q6ZWV7	2
-0.13861	16.4685	-2.7567	0.0169762	0.165769	-3.58037	Heat shock protein beta-2 (HspB2)	HSPB2_MOUSE	SUBCELLULAR LOCATION: Cytoplasm {ECO:0000250}. Nucleus {ECO:0000250}. Note=Localizes to nuclear foci. {ECO:0000250}.	Hspb2	Q99PR8	5
0.153315	15.3896	2.75621	0.0169918	0.165769	-3.58125	Protein flightless-1 homolog	FLII_MOUSE	SUBCELLULAR LOCATION: Nucleus. Cytoplasm, cytoskeleton. Cytoplasm, cytoskeleton, microtubule organizing center, centrosome. Cell junction, focal adhesion. Note=Colocalizes to actin-rich structures in blastocysts and, together with HRAS, RHOA and CDC42, in migrating fibroblasts. Localizes to centrosomes.	Flii	Q9JJ28	8
0.160522	16.2117	2.75185	0.0171313	0.166477	-3.58912	Structural maintenance of chromosomes protein 3 (SMC protein 3) (SMC-3) (Basement membrane-associated chondroitin proteoglycan) (Bamacan) (Chondroitin sulfate proteoglycan 6) (Chromosome segregation protein SmcD) (Mad member-interacting protein 1)	SMC3_MOUSE	SUBCELLULAR LOCATION: Nucleus {ECO:0000269|PubMed:22346761}. Chromosome {ECO:0000269|PubMed:22346761, ECO:0000269|PubMed:24287868}. Chromosome, centromere {ECO:0000269|PubMed:22346761}. Note=Associates with chromatin. Before prophase it is scattered along chromosome arms. During prophase, most of cohesin complexes dissociate from chromatin probably because of phosphorylation by PLK, except at cen…	Smc3	Q9CW03	7
0.182954	16.2643	2.75038	0.0171785	0.166477	-3.59177	Vacuolar protein sorting-associated protein 35 (Maternal-embryonic 3) (Vesicle protein sorting 35)	VPS35_MOUSE	SUBCELLULAR LOCATION: Cytoplasm {ECO:0000250}. Membrane {ECO:0000250}; Peripheral membrane protein {ECO:0000250}. Endosome {ECO:0000250|UniProtKB:Q96QK1}. Early endosome {ECO:0000305}. Late endosome {ECO:0000305}.	Vps35	Q9EQH3	16
-0.257054	14.0208	-2.74274	0.0174263	0.16832	-3.60554	Protein prune homolog 2 (BNIP2 motif-containing molecule at the C-terminal region 1)	PRUN2_MOUSE	SUBCELLULAR LOCATION: Cytoplasm {ECO:0000250}.	Prune2	Q52KR3	5
-0.137513	16.9152	-2.73478	0.0176881	0.169724	-3.61987	Elongation factor 1-alpha 2 (EF-1-alpha-2) (Eukaryotic elongation factor 1 A-2) (eEF1A-2) (Statin-S1)	EF1A2_MOUSE	SUBCELLULAR LOCATION: Nucleus.	Eef1a2	P62631	9
0.193327	16.6004	2.73538	0.0176682	0.169724	-3.61879	Beta-parvin	PARVB_MOUSE	SUBCELLULAR LOCATION: Cell junction, focal adhesion. Cell membrane {ECO:0000250}; Peripheral membrane protein {ECO:0000250}; Cytoplasmic side {ECO:0000250}. Cytoplasm, cytoskeleton {ECO:0000250}. Cell projection, lamellipodium {ECO:0000250}. Cytoplasm, myofibril, sarcomere {ECO:0000250}. Cytoplasm, myofibril, sarcomere, Z line {ECO:0000250}. Note=Constituent of focal adhesions. Detected at the ti…	Parvb	Q9ES46	4
0.157903	16.4505	2.72952	0.0178633	0.170843	-3.62934	Kinesin-like protein KIF1C	KIF1C_MOUSE	SUBCELLULAR LOCATION: Cytoplasm, cytoskeleton {ECO:0000305}.	Kif1c	O35071	4
0.222219	15.5718	2.71482	0.0183617	0.173441	-3.65577	THO complex subunit 4 (Tho4) (Ally of AML-1 and LEF-1) (Aly/REF export factor) (REF1-I) (RNA and export factor-binding protein 1) (Transcriptional coactivator Aly/REF)	THOC4_MOUSE	SUBCELLULAR LOCATION: Nucleus {ECO:0000269|PubMed:9119228}. Nucleus speckle {ECO:0000250|UniProtKB:Q86V81}. Cytoplasm {ECO:0000269|PubMed:9119228}. Note=Colocalizes with the core EJC, ALYREF/THOC4, NXF1 and DDX39B in the nucleus and nuclear speckles. Localizes to regions surrounding nuclear speckles known as perispeckles in which TREX complex assembly seems to occur. Travels to the cytoplasm as p…	Alyref	O08583	5
0.186058	16.1421	2.71935	0.0182067	0.173441	-3.64763	m7GpppX diphosphatase (EC 3.6.1.59) (DCS-1) (Decapping scavenger enzyme) (Hint-related 7meGMP-directed hydrolase) (Histidine triad nucleotide-binding protein 5) (Histidine triad protein member 5) (HINT-5) (Scavenger mRNA-decapping enzyme DcpS)	DCPS_MOUSE	SUBCELLULAR LOCATION: Cytoplasm {ECO:0000250}. Nucleus {ECO:0000250}. Note=Predominantly localized in the nucleus. Nucleocytoplasmic shuttling protein that can transiently enter the cytoplasm in mammalian cells in a XPO1/CRM1-dependent manner. {ECO:0000250}.	Dcps	Q9DAR7	5
-0.196895	16.3832	-2.71641	0.0183074	0.173441	-3.65292	Methyltransferase-like 26	MTL26_MOUSE		Mettl26	Q9DCS2	3
0.192252	14.6748	2.7145	0.0183727	0.173441	-3.65634	cGMP-inhibited 3',5'-cyclic phosphodiesterase A (EC 3.1.4.17) (Cyclic GMP-inhibited phosphodiesterase A) (CGI-PDE A)	PDE3A_MOUSE	SUBCELLULAR LOCATION: Membrane {ECO:0000305}; Multi-pass membrane protein {ECO:0000305}.	Pde3a	Q9Z0X4	3
0.213283	17.1025	2.70671	0.0186426	0.173939	-3.67034	Crk-like protein	CRKL_MOUSE		Crkl	P47941	2
0.127953	15.7094	2.70977	0.0185362	0.173939	-3.66485	Xanthine dehydrogenase/oxidase [Includes: Xanthine dehydrogenase (XD) (EC 1.17.1.4); Xanthine oxidase (XO) (EC 1.17.3.2) (Xanthine oxidoreductase) (XOR)]	XDH_MOUSE	SUBCELLULAR LOCATION: Cytoplasm {ECO:0000250}. Peroxisome {ECO:0000250}. Secreted {ECO:0000250}.	Xdh	Q00519	14
-0.167675	16.6792	-2.7078	0.0186047	0.173939	-3.66839	Transcription termination factor 2, mitochondrial (Mitochondrial transcription termination factor 2) (mTERF2) (mTERF domain-containing protein 3, mitochondrial)	MTEF2_MOUSE	SUBCELLULAR LOCATION: Mitochondrion matrix, mitochondrion nucleoid {ECO:0000269|PubMed:19366608}.	Mterf2	Q8BKY8	6
-0.168816	16.9343	-2.70327	0.0187633	0.173939	-3.67653	Cytochrome b-c1 complex subunit 1, mitochondrial (Complex III subunit 1) (Core protein I) (Ubiquinol-cytochrome-c reductase complex core protein 1)	QCR1_MOUSE	SUBCELLULAR LOCATION: Mitochondrion inner membrane {ECO:0000250}.	Uqcrc1	Q9CZ13	15
0.195957	15.187	2.70512	0.0186985	0.173939	-3.67321	Succinyl-CoA:3-ketoacid coenzyme A transferase 1, mitochondrial (EC 2.8.3.5) (3-oxoacid CoA-transferase 1) (Somatic-type succinyl-CoA:3-oxoacid CoA-transferase) (SCOT-s)	SCOT1_MOUSE	SUBCELLULAR LOCATION: Mitochondrion matrix {ECO:0000250}.	Oxct1	Q9D0K2	26
-0.251506	17.8304	-2.7027	0.0187832	0.173939	-3.67755	3-oxoacyl-[acyl-carrier-protein] synthase, mitochondrial (EC 2.3.1.41) (Beta-ketoacyl-ACP synthase)	OXSM_MOUSE	SUBCELLULAR LOCATION: Mitochondrion {ECO:0000250}.	Oxsm	Q9D404	2
-0.156279	16.6473	-2.6969	0.0189883	0.175281	-3.68797	60S ribosomal protein L7	RL7_MOUSE		Rpl7	P14148	12
-0.139489	14.7173	-2.68606	0.0193773	0.178308	-3.70741	Phosphatidylinositol 4-kinase type 2-alpha (EC 2.7.1.67) (Phosphatidylinositol 4-kinase type II-alpha)	P4K2A_MOUSE	SUBCELLULAR LOCATION: Golgi apparatus, trans-Golgi network membrane {ECO:0000250|UniProtKB:Q9BTU6}; Lipid-anchor {ECO:0000250|UniProtKB:Q9BTU6}. Membrane raft {ECO:0000250|UniProtKB:Q9BTU6}. Endosome {ECO:0000250|UniProtKB:Q99M64}. Cytoplasmic vesicle {ECO:0000250|UniProtKB:Q99M64}. Cell projection, dendrite {ECO:0000269|PubMed:21998198}. Cell junction, synapse, presynaptic cell membrane {ECO:000…	Pi4k2a	Q2TBE6	2
0.258409	15.719	2.67279	0.019864	0.18082	-3.73117	Alkaline phosphatase, tissue-nonspecific isozyme (AP-TNAP) (TNSALP) (EC 3.1.3.1) (Alkaline phosphatase 2) (Alkaline phosphatase liver/bone/kidney isozyme)	PPBT_MOUSE	SUBCELLULAR LOCATION: Cell membrane {ECO:0000250|UniProtKB:P05186}; Lipid-anchor, GPI-anchor {ECO:0000250|UniProtKB:P05186}.	Alpl	P09242	2
0.1874	17.3667	2.66855	0.0200222	0.18082	-3.73877	40S ribosomal protein S24	RS24_MOUSE		Rps24	P62849	5
0.169147	16.7451	2.67178	0.0199016	0.18082	-3.73298	SUMO-conjugating enzyme UBC9 (EC 2.3.2.-) (RING-type E3 SUMO transferase UBC9) (SUMO-protein ligase) (Ubiquitin carrier protein 9) (mUBC9) (Ubiquitin carrier protein I) (Ubiquitin-conjugating enzyme E2 I) (Ubiquitin-protein ligase I)	UBC9_MOUSE	SUBCELLULAR LOCATION: Nucleus. Cytoplasm. Note=Mainly nuclear. In spermatocytes, localizes in synaptonemal complexes. Recruited by BCL11A into the nuclear body.	Ube2i	P63280	2
-0.186465	16.7069	-2.67188	0.0198978	0.18082	-3.7328	Tubulin beta-2A chain	TBB2A_MOUSE	SUBCELLULAR LOCATION: Cytoplasm, cytoskeleton {ECO:0000250}.	Tubb2a	Q7TMM9	2
0.168521	17.6023	2.66972	0.0199783	0.18082	-3.73667	Cell division cycle and apoptosis regulator protein 1 (Cell cycle and apoptosis regulatory protein 1) (CARP-1)	CCAR1_MOUSE	SUBCELLULAR LOCATION: Cytoplasm, perinuclear region {ECO:0000250}.	Ccar1	Q8CH18	2
-0.169477	15.0784	-2.66931	0.0199936	0.18082	-3.7374	Migration and invasion enhancer 1	MIEN1_MOUSE	SUBCELLULAR LOCATION: Cytoplasm, cytosol {ECO:0000269|PubMed:17503775}. Cell membrane {ECO:0000250}; Lipid-anchor {ECO:0000250}; Cytoplasmic side {ECO:0000250}. Note=Concentrates at the leading edge of migrating cells. Localizes outside membrane raft regions (By similarity). {ECO:0000250}.	Mien1	Q9CQ86	2
0.229386	16.6655	2.66348	0.0202129	0.181978	-3.74784	von Willebrand factor A domain-containing protein 5A (Loss of heterozygosity 11 chromosomal region 2 gene A protein homolog)	VMA5A_MOUSE		Vwa5a	Q99KC8	7
0.18782	16.3008	2.65974	0.0203545	0.182129	-3.75453	Myosin regulatory light chain 12B (Myosin regulatory light chain 2-B, smooth muscle isoform) (Myosin regulatory light chain 20 kDa) (MLC20) (Myosin regulatory light chain MRLC2)	ML12B_MOUSE		Myl12b	Q3THE2	3
-0.166014	15.9662	-2.66044	0.0203279	0.182129	-3.75328	BRI3-binding protein (I3-binding protein)	BRI3B_MOUSE	SUBCELLULAR LOCATION: Mitochondrion outer membrane {ECO:0000250}; Multi-pass membrane protein {ECO:0000250}.	Bri3bp	Q8BXV2	3
-0.233213	14.9084	-2.65644	0.0204803	0.182694	-3.76043	Heat shock protein beta-7 (HspB7) (Cardiovascular heat shock protein) (cvHsp) (Heat shock protein 25 kDa 2) (Protein p19/6.8)	HSPB7_MOUSE	SUBCELLULAR LOCATION: Cytoplasm {ECO:0000250}. Nucleus {ECO:0000250}. Nucleus, Cajal body {ECO:0000250}. Note=Resides in sub-nuclear structures known as SC35 speckles or nuclear splicing speckles. {ECO:0000250}.	Hspb7	P35385	7
-0.224887	15.8913	-2.64982	0.0207353	0.184405	-3.77226	Protein disulfide-isomerase A4 (EC 5.3.4.1) (Endoplasmic reticulum resident protein 72) (ER protein 72) (ERp-72) (ERp72)	PDIA4_MOUSE	SUBCELLULAR LOCATION: Endoplasmic reticulum lumen {ECO:0000250|UniProtKB:P13667}. Melanosome {ECO:0000250|UniProtKB:P13667}.	Pdia4	P08003	9
0.151441	16.0427	2.644	0.0209619	0.185617	-3.78266	Septin-11	SEP11_MOUSE	SUBCELLULAR LOCATION: Cytoplasm {ECO:0000269|PubMed:17546647}. Cytoplasm, cytoskeleton {ECO:0000269|PubMed:17546647}. Cell junction, synapse {ECO:0000269|PubMed:17546647}. Cell projection, dendritic spine {ECO:0000269|PubMed:17546647}. Cell projection, axon {ECO:0000250}.	Sep-11	Q8C1B7	4
0.292755	15.3888	2.64305	0.0209989	0.185617	-3.78434	Golgin subfamily A member 5 (Golgin-84) (Protein Ret-II) (Protein Sumiko)	GOGA5_MOUSE	SUBCELLULAR LOCATION: Golgi apparatus membrane {ECO:0000250}; Single-pass type IV membrane protein {ECO:0000250}. Note=Found throughout the Golgi. {ECO:0000250}.	Golga5	Q9QYE6	2
-0.25696	15.8821	-2.63902	0.0211578	0.186457	-3.79155	CTP synthase 1 (EC 6.3.4.2) (CTP synthetase 1) (UTP--ammonia ligase 1)	PYRG1_MOUSE		Ctps1	P70698	4
0.20313	14.4865	2.63671	0.0212491	0.186698	-3.79567	TBC1 domain family member 5	TBCD5_MOUSE	SUBCELLULAR LOCATION: Endosome membrane {ECO:0000250|UniProtKB:Q92609}. Cytoplasmic vesicle, autophagosome {ECO:0000250|UniProtKB:Q92609}. Note=During starvation induced autophagy is relocalized from endosomal localization to LC3-positive autophagosomes (By similarity). {ECO:0000250|UniProtKB:Q92609}.	Tbc1d5	Q80XQ2	3
0.160119	16.3112	2.62558	0.021695	0.18826	-3.81551	Moesin (Membrane-organizing extension spike protein)	MOES_MOUSE	SUBCELLULAR LOCATION: Cell membrane {ECO:0000269|PubMed:9856983}; Peripheral membrane protein {ECO:0000269|PubMed:9856983}; Cytoplasmic side {ECO:0000269|PubMed:9856983}. Cytoplasm, cytoskeleton {ECO:0000269|PubMed:9856983}. Apical cell membrane {ECO:0000269|PubMed:9856983}; Peripheral membrane protein {ECO:0000269|PubMed:9856983}; Cytoplasmic side {ECO:0000269|PubMed:9856983}. Cell projection, m…	Msn	P26041	32
0.187181	15.9437	2.62823	0.0215882	0.18826	-3.8108	AP-1 complex subunit mu-1 (AP-mu chain family member mu1A) (Adaptor protein complex AP-1 subunit mu-1) (Adaptor-related protein complex 1 subunit mu-1) (Clathrin assembly protein complex 1 mu-1 medium chain 1) (Clathrin coat assembly protein AP47) (Clathrin coat-associated protein AP47) (Golgi adaptor HA1/AP1 adaptin mu-1 subunit) (Mu-adaptin 1) (Mu1A-adaptin)	AP1M1_MOUSE	SUBCELLULAR LOCATION: Golgi apparatus. Cytoplasmic vesicle, clathrin-coated vesicle membrane; Peripheral membrane protein; Cytoplasmic side. Note=Component of the coat surrounding the cytoplasmic face of coated vesicles located at the Golgi complex.	Ap1m1	P35585	3
0.183603	16.2251	2.62448	0.0217395	0.18826	-3.81747	Signal transducer and activator of transcription 3 (Acute-phase response factor)	STAT3_MOUSE	SUBCELLULAR LOCATION: Cytoplasm. Nucleus. Note=Predominantly present in the cytoplasm without stimuli. Upon leukemia inhibitory factor (LIF) stimulation, accumulates in the nucleus. The complex composed of BART and ARL2 plays an important role in the nuclear translocation and retention of STAT3 (By similarity). Shuttles between the nucleus and the cytoplasm. Translocated into the nucleus upon tyr…	Stat3	P42227	4
-0.177561	15.7201	-2.62477	0.0217277	0.18826	-3.81695	Ubiquitin-conjugating enzyme E2 L3 (EC 2.3.2.23) (E2 ubiquitin-conjugating enzyme L3) (UbcM4) (Ubiquitin carrier protein L3) (Ubiquitin-protein ligase L3)	UB2L3_MOUSE	SUBCELLULAR LOCATION: Nucleus {ECO:0000250|UniProtKB:P68036}. Cytoplasm {ECO:0000250|UniProtKB:P68036}.	Ube2l3	P68037	3
-0.158374	17.9989	-2.62423	0.0217497	0.18826	-3.81791	10 kDa heat shock protein, mitochondrial (Hsp10) (10 kDa chaperonin) (Chaperonin 10) (CPN10)	CH10_MOUSE	SUBCELLULAR LOCATION: Mitochondrion matrix {ECO:0000250|UniProtKB:P61604}.	Hspe1	Q64433	7
-0.172091	14.1976	-2.61937	0.021948	0.188857	-3.82658	Zinc finger CCCH-type antiviral protein 1 (ADP-ribosyltransferase diphtheria toxin-like 13) (ARTD13)	ZCCHV_MOUSE	SUBCELLULAR LOCATION: Cytoplasm {ECO:0000250}. Nucleus {ECO:0000250}. Note=Localizes in the cytoplasm at steady state, but shuttles between nucleus and cytoplasm in a XPO1-dependent manner. {ECO:0000250}.	Zc3hav1	Q3UPF5	2
0.127977	15.1412	2.62033	0.0219085	0.188857	-3.82486	U5 small nuclear ribonucleoprotein 200 kDa helicase (EC 3.6.4.13) (BRR2 homolog) (U5 snRNP-specific 200 kDa protein) (U5-200KD)	U520_MOUSE	SUBCELLULAR LOCATION: Nucleus {ECO:0000250}.	Snrnp200	Q6P4T2	17
-0.171058	15.4201	-2.60016	0.0227482	0.190682	-3.86076	Mitogen-activated protein kinase kinase kinase 5 (EC 2.7.11.25) (Apoptosis signal-regulating kinase 1) (ASK-1) (MAPK/ERK kinase kinase 5) (MEK kinase 5) (MEKK 5)	M3K5_MOUSE	SUBCELLULAR LOCATION: Cytoplasm {ECO:0000250}. Endoplasmic reticulum {ECO:0000250}. Note=Interaction with 14-3-3 proteins alters the distribution of MAP3K5/ASK1 and restricts it to the perinuclear endoplasmic reticulum region. {ECO:0000250}.	Map3k5	O35099	2
-0.159027	15.7978	-2.5985	0.0228189	0.190682	-3.86372	ATP-binding cassette sub-family E member 1 (RNase L inhibitor) (Ribonuclease 4 inhibitor) (RNS4I)	ABCE1_MOUSE	SUBCELLULAR LOCATION: Cytoplasm {ECO:0000250}. Mitochondrion {ECO:0000250}. Note=Localized to clusters of virus formation at the plasma membrane. {ECO:0000250}.	Abce1	P61222	10
-0.124586	15.6647	-2.59768	0.0228538	0.190682	-3.86517	Hydroxysteroid dehydrogenase-like protein 2 (EC 1.-.-.-)	HSDL2_MOUSE	SUBCELLULAR LOCATION: Peroxisome {ECO:0000250}.	Hsdl2	Q2TPA8	21
0.20485	14.3883	2.6091	0.0223724	0.190682	-3.84486	Up-regulator of cell proliferation (HBV X protein up-regulated gene 4 protein homolog) (HBxAg up-regulated gene 4 protein homolog)	URGCP_MOUSE	SUBCELLULAR LOCATION: Cytoplasm {ECO:0000250|UniProtKB:Q8TCY9}. Nucleus {ECO:0000250|UniProtKB:Q8TCY9}. Note=In epithelial cells localized predominantly in the cytoplasm and occasionally in nuclei. {ECO:0000250}.	Urgcp	Q5NCI0	2
-0.169919	15.7333	-2.59716	0.0228759	0.190682	-3.86609	B-cell receptor-associated protein 29 (BCR-associated protein 29) (Bap29)	BAP29_MOUSE	SUBCELLULAR LOCATION: Endoplasmic reticulum membrane; Multi-pass membrane protein.	Bcap29	Q61334	5
-0.196387	16.0781	-2.59402	0.02301	0.190682	-3.87167	Stromal membrane-associated protein 2 (Stromal membrane-associated protein 1-like)	SMAP2_MOUSE	SUBCELLULAR LOCATION: Cytoplasm {ECO:0000269|PubMed:16571680}. Note=Detected in multiple foci throughout the cytoplasm and in juxtanuclear structures.	Smap2	Q7TN29	2
0.261233	14.1301	2.60755	0.0224368	0.190682	-3.84761	Sperm-associated antigen 7	SPAG7_MOUSE	SUBCELLULAR LOCATION: Nucleus {ECO:0000305}.	Spag7	Q7TNE3	2
0.13966	16.7039	2.59487	0.0229738	0.190682	-3.87017	NEDD8-activating enzyme E1 catalytic subunit (EC 6.2.1.-) (NEDD8-activating enzyme E1C) (Ubiquitin-activating enzyme E1C) (Ubiquitin-like modifier-activating enzyme 3) (Ubiquitin-activating enzyme 3)	UBA3_MOUSE		Uba3	Q8C878	3
0.143499	15.3043	2.59852	0.022818	0.190682	-3.86368	Cell division cycle protein 16 homolog (Anaphase-promoting complex subunit 6) (APC6) (Cyclosome subunit 6)	CDC16_MOUSE		Cdc16	Q8R349	2
0.146177	15.827	2.59683	0.0228897	0.190682	-3.86667	Ras-related protein Rap-1b (GTP-binding protein smg p21B)	RAP1B_MOUSE	SUBCELLULAR LOCATION: Cell membrane {ECO:0000250}. Cytoplasm, cytosol {ECO:0000250}. Cell junction {ECO:0000250}. Note=May shuttle between plasma membrane and cytosol. Presence of KRIT1 and CDH5 is required for its localization to the cell junction (By similarity). {ECO:0000250}.	Rap1b	Q99JI6	2
-0.203562	17.1735	-2.59796	0.0228416	0.190682	-3.86466	Mitochondrial chaperone BCS1 (BCS1-like protein)	BCS1_MOUSE	SUBCELLULAR LOCATION: Mitochondrion inner membrane {ECO:0000250}; Single-pass membrane protein {ECO:0000250}.	Bcs1l	Q9CZP5	5
-0.1903	15.2364	-2.59991	0.0227588	0.190682	-3.8612	UMP-CMP kinase (EC 2.7.4.14) (Deoxycytidylate kinase) (CK) (dCMP kinase) (Nucleoside-diphosphate kinase) (EC 2.7.4.6) (Uridine monophosphate/cytidine monophosphate kinase) (UMP/CMP kinase) (UMP/CMPK)	KCY_MOUSE	SUBCELLULAR LOCATION: Nucleus {ECO:0000255|HAMAP-Rule:MF_03172}. Cytoplasm {ECO:0000255|HAMAP-Rule:MF_03172}. Note=Predominantly nuclear. {ECO:0000255|HAMAP-Rule:MF_03172}.	Cmpk1	Q9DBP5	9
0.155628	17.445	2.60614	0.022496	0.190682	-3.85012	26S proteasome non-ATPase regulatory subunit 13 (26S proteasome regulatory subunit RPN9) (26S proteasome regulatory subunit S11) (26S proteasome regulatory subunit p40.5)	PSD13_MOUSE		Psmd13	Q9WVJ2	10
0.148322	16.5349	2.57644	0.0237759	0.196218	-3.90287	Heterogeneous nuclear ribonucleoprotein D0 (hnRNP D0) (AU-rich element RNA-binding protein 1)	HNRPD_MOUSE	SUBCELLULAR LOCATION: Nucleus {ECO:0000250|UniProtKB:Q14103}. Cytoplasm {ECO:0000250|UniProtKB:Q14103}. Note=Localized in cytoplasmic mRNP granules containing untranslated mRNAs. Component of ribonucleosomes. Cytoplasmic localization oscillates diurnally. {ECO:0000250|UniProtKB:Q14103}.	Hnrnpd	Q60668	4
0.167605	17.2824	2.57561	0.0238126	0.196218	-3.90434	U1 small nuclear ribonucleoprotein A (U1 snRNP A) (U1-A) (U1A)	SNRPA_MOUSE	SUBCELLULAR LOCATION: Nucleus {ECO:0000250}.	Snrpa	Q62189	2
0.155208	16.2426	2.5728	0.0239376	0.196316	-3.90932	Serine/threonine-protein phosphatase 6 regulatory subunit 3 (SAPS domain family member 3)	PP6R3_MOUSE	SUBCELLULAR LOCATION: Cytoplasm. Nucleus {ECO:0000250}.	Ppp6r3	Q922D4	4
0.144401	16.3482	2.57232	0.0239591	0.196316	-3.91018	Pre-mRNA-processing factor 19 (EC 2.3.2.27) (Nuclear matrix protein 200) (PRP19/PSO4 homolog) (RING-type E3 ubiquitin transferase PRP19) (Senescence evasion factor)	PRP19_MOUSE	SUBCELLULAR LOCATION: Isoform 1: Nucleus {ECO:0000269|PubMed:16352598}. Nucleus, nucleoplasm {ECO:0000250|UniProtKB:Q9UMS4}. Cytoplasm, cytoskeleton, spindle {ECO:0000250|UniProtKB:Q9UMS4}. Cytoplasm {ECO:0000250|UniProtKB:Q9UMS4}. Lipid droplet {ECO:0000269|PubMed:17118936}. Note=Nucleoplasmic in interphase cells. Irregularly distributed in anaphase cells. In prophase cells, uniformly distribute…	Prpf19	Q99KP6	4
-0.174334	16.2803	-2.56872	0.0241201	0.197082	-3.91655	Ras-related protein R-Ras2	RRAS2_MOUSE	SUBCELLULAR LOCATION: Cell membrane {ECO:0000250}; Lipid-anchor {ECO:0000250}; Cytoplasmic side {ECO:0000250}. Note=Inner surface of plasma membrane possibly with attachment requiring acylation of the C-terminal cysteine (By similarity with RAS).	Rras2	P62071	7
0.43721	14.6318	2.55302	0.0248346	0.202353	-3.94433	Collagen alpha-1(XIV) chain	COEA1_MOUSE	SUBCELLULAR LOCATION: Secreted, extracellular space, extracellular matrix {ECO:0000250|UniProtKB:P32018}.	Col14a1	Q80X19	5
0.180276	15.6478	2.54691	0.0251185	0.203142	-3.95514	Secretory carrier-associated membrane protein 3 (Secretory carrier membrane protein 3)	SCAM3_MOUSE	SUBCELLULAR LOCATION: Membrane; Multi-pass membrane protein.	Scamp3	O35609	2
0.233637	15.8922	2.54046	0.0254211	0.203142	-3.96652	Alanyl-tRNA editing protein Aarsd1 (Alanyl-tRNA deacylase alaX) (AlaX) (AlaXp-II) (Alanyl-tRNA synthetase domain-containing protein 1)	AASD1_MOUSE	SUBCELLULAR LOCATION: Cytoplasm {ECO:0000250}.	Aarsd1	Q3THG9	3
-0.15178	17.3328	-2.53904	0.0254885	0.203142	-3.96903	Voltage-dependent anion-selective channel protein 2 (VDAC-2) (mVDAC2) (Outer mitochondrial membrane protein porin 2) (Voltage-dependent anion-selective channel protein 6) (VDAC-6) (mVDAC6)	VDAC2_MOUSE	SUBCELLULAR LOCATION: Mitochondrion outer membrane.	Vdac2	Q60930	8
-0.195685	15.6338	-2.54448	0.0252322	0.203142	-3.95943	Kinesin-1 heavy chain (Conventional kinesin heavy chain) (Ubiquitous kinesin heavy chain) (UKHC)	KINH_MOUSE	SUBCELLULAR LOCATION: Cytoplasm, cytoskeleton {ECO:0000250|UniProtKB:Q2PQA9}. Note=Uniformly distributed between soma and neurites in hippocampal neurons. {ECO:0000250|UniProtKB:Q2PQA9}.	Kif5b	Q61768	19
0.190806	15.2281	2.53932	0.0254753	0.203142	-3.96854	Chromodomain-helicase-DNA-binding protein 4 (CHD-4) (EC 3.6.4.12)	CHD4_MOUSE	SUBCELLULAR LOCATION: Nucleus {ECO:0000250}. Cytoplasm, cytoskeleton, microtubule organizing center, centrosome {ECO:0000250}. Note=Associates with centrosomes in interphase. {ECO:0000250}.	Chd4	Q6PDQ2	7
0.155414	15.4118	2.54077	0.0254066	0.203142	-3.96598	Protein argonaute-2 (Argonaute2) (mAgo2) (EC 3.1.26.n2) (Argonaute RISC catalytic component 2) (Eukaryotic translation initiation factor 2C 2) (eIF-2C 2) (eIF2C 2) (Piwi/argonaute family protein meIF2C2) (Protein slicer)	AGO2_MOUSE	SUBCELLULAR LOCATION: Cytoplasm, P-body {ECO:0000255|HAMAP-Rule:MF_03031}. Nucleus {ECO:0000255|HAMAP-Rule:MF_03031}. Note=Translational repression of mRNAs results in their recruitment to P-bodies. Translocation to the nucleus requires IMP8. {ECO:0000255|HAMAP-Rule:MF_03031}.	Ago2	Q8CJG0	4
-0.12076	17.3506	-2.54563	0.0251781	0.203142	-3.95739	Ragulator complex protein LAMTOR1 (Late endosomal/lysosomal adaptor and MAPK and MTOR activator 1) (Lipid raft adaptor protein p18)	LTOR1_MOUSE	SUBCELLULAR LOCATION: Late endosome membrane {ECO:0000250}; Lipid-anchor {ECO:0000250}; Cytoplasmic side {ECO:0000250}. Lysosome membrane {ECO:0000250}; Lipid-anchor {ECO:0000250}; Cytoplasmic side {ECO:0000250}. Cell membrane {ECO:0000250|UniProtKB:Q6IAA8}; Lipid-anchor {ECO:0000250|UniProtKB:Q6IAA8}.	Lamtor1	Q9CQ22	2
-0.195888	16.3827	-2.54136	0.025379	0.203142	-3.96494	39S ribosomal protein L53, mitochondrial (L53mt) (MRP-L53)	RM53_MOUSE	SUBCELLULAR LOCATION: Mitochondrion {ECO:0000250|UniProtKB:Q96EL3}.	Mrpl53	Q9D1H8	3
0.245684	17.3959	2.53023	0.0259088	0.205572	-3.98457	40S ribosomal protein S23	RS23_MOUSE	SUBCELLULAR LOCATION: Cytoplasm, cytosol {ECO:0000250|UniProtKB:P62266}. Cytoplasm {ECO:0000250|UniProtKB:P62266}. Rough endoplasmic reticulum {ECO:0000250|UniProtKB:Q6SA96}. Note=Detected on cytosolic polysomes (By similarity). Detected in ribosomes that are associated with the rough endoplasmic reticulum (By similarity). {ECO:0000250|UniProtKB:P62266, ECO:0000250|UniProtKB:Q6SA96}.	Rps23	P62267	4
0.15638	17.3256	2.5297	0.0259344	0.205572	-3.98551	Vacuolar-sorting protein SNF8 (ESCRT-II complex subunit VPS22)	SNF8_MOUSE	SUBCELLULAR LOCATION: Cytoplasm {ECO:0000250}. Endosome membrane {ECO:0000250}. Nucleus {ECO:0000305}. Late endosome membrane {ECO:0000250}. Note=Recruited to the endosome membrane to participate in vesicle formation. {ECO:0000250}.	Snf8	Q9CZ28	4
0.212014	15.6812	2.52171	0.0263224	0.208082	-3.9996	Protein phosphatase 1 regulatory subunit 7 (Protein phosphatase 1 regulatory subunit 22)	PP1R7_MOUSE	SUBCELLULAR LOCATION: Nucleus {ECO:0000250}.	Ppp1r7	Q3UM45	5
-1.44084	15.1068	-2.5198	0.0264156	0.208255	-4.00296	Fatty acid-binding protein, liver (14 kDa selenium-binding protein) (Fatty acid-binding protein 1) (Liver-type fatty acid-binding protein) (L-FABP)	FABPL_MOUSE	SUBCELLULAR LOCATION: Cytoplasm.	Fabp1	P12710	7
-0.121496	15.9446	-2.5161	0.0265977	0.209126	-4.00948	Basement membrane-specific heparan sulfate proteoglycan core protein (HSPG) [Cleaved into: Endorepellin; LG3 peptide]	PGBM_MOUSE	SUBCELLULAR LOCATION: Secreted, extracellular space, extracellular matrix, basement membrane.	Hspg2	Q05793	66
0.173573	16.2818	2.50903	0.0269487	0.210416	-4.02191	Histone H1.4 (H1 VAR.2) (H1e)	H14_MOUSE	SUBCELLULAR LOCATION: Nucleus. Chromosome. Note=Mainly localizes in heterochromatin. Dysplays a punctuate staining pattern in the nucleus. {ECO:0000250}.	Hist1h1e	P43274	3
-0.151585	14.8381	-2.50844	0.0269783	0.210416	-4.02295	UV excision repair protein RAD23 homolog B (HR23B) (mHR23B) (XP-C repair-complementing complex 58 kDa protein) (p58)	RD23B_MOUSE	SUBCELLULAR LOCATION: Nucleus {ECO:0000269|PubMed:15336624}. Cytoplasm {ECO:0000269|PubMed:15336624}.	Rad23b	P54728	4
0.135888	16.13	2.51034	0.0268835	0.210416	-4.01961	DAZ-associated protein 1 (Deleted in azoospermia-associated protein 1)	DAZP1_MOUSE	SUBCELLULAR LOCATION: Cytoplasm. Nucleus. Note=Predominantly cytoplasmic. Nuclear at some stages of spermatozoides development. In midpachytene spermatocytes, it is localized in both the cytoplasm and the nuclei and is clearly excluded from the sex vesicles. In round spermatids, it localizes mainly in the nuclei, whereas in elongated spermatids, it localizes to the cytoplasm.	Dazap1	Q9JII5	2
-0.117113	16.6058	-2.50591	0.0271054	0.210844	-4.02741	Stress-70 protein, mitochondrial (75 kDa glucose-regulated protein) (GRP-75) (Heat shock 70 kDa protein 9) (Mortalin) (Peptide-binding protein 74) (PBP74) (p66 MOT)	GRP75_MOUSE	SUBCELLULAR LOCATION: Mitochondrion {ECO:0000269|PubMed:7865888}. Nucleus, nucleolus {ECO:0000250|UniProtKB:P38646}.	Hspa9	P38647	37
0.328588	14.8681	2.49121	0.0278541	0.21212	-4.05323	Telethonin (Titin cap protein)	TELT_MOUSE	SUBCELLULAR LOCATION: Cytoplasm, myofibril, sarcomere.	Tcap	O70548	7
0.189587	16.5621	2.4924	0.0277926	0.21212	-4.05114	Prostaglandin G/H synthase 1 (EC 1.14.99.1) (Cyclooxygenase-1) (COX-1) (Prostaglandin H2 synthase 1) (PGH synthase 1) (PGHS-1) (PHS 1) (Prostaglandin-endoperoxide synthase 1)	PGH1_MOUSE	SUBCELLULAR LOCATION: Microsome membrane; Peripheral membrane protein. Endoplasmic reticulum membrane; Peripheral membrane protein.	Ptgs1	P22437	2
-0.170005	18.5513	-2.49172	0.0278274	0.21212	-4.05232	60S ribosomal protein L36a (60S ribosomal protein L44)	RL36A_MOUSE	SUBCELLULAR LOCATION: Cytoplasm.	Rpl36a	P83882	2
0.23953	15.1918	2.48986	0.0279239	0.21212	-4.0556	Trimeric intracellular cation channel type A (TRIC-A) (TRICA) (27 kDa sarcoplasmic reticulum protein) (Mitsugumin-33A) (SPR-27) (Transmembrane protein 38A)	TM38A_MOUSE	SUBCELLULAR LOCATION: Sarcoplasmic reticulum membrane {ECO:0000250|UniProtKB:A5A6S6}; Multi-pass membrane protein {ECO:0000250|UniProtKB:A5A6S6}. Nucleus membrane {ECO:0000250|UniProtKB:A5A6S6}.	Tmem38a	Q3TMP8	3
0.181373	16.0499	2.49675	0.0275692	0.21212	-4.04349	RNA-binding protein Raly (Maternally-expressed hnRNP C-related protein) (hnRNP associated with lethal yellow protein)	RALY_MOUSE	SUBCELLULAR LOCATION: Nucleus {ECO:0000269|PubMed:27251289}.	Raly	Q64012	4
-0.170634	16.6865	-2.49744	0.027534	0.21212	-4.04228	Glyoxylate reductase/hydroxypyruvate reductase (EC 1.1.1.79) (EC 1.1.1.81)	GRHPR_MOUSE		Grhpr	Q91Z53	9
0.229317	14.4739	2.48999	0.0279173	0.21212	-4.05537	Alpha-protein kinase 3 (EC 2.7.11.-) (Myocytic induction/differentiation originator) (Midori)	ALPK3_MOUSE	SUBCELLULAR LOCATION: Nucleus {ECO:0000269|PubMed:11418590}.	Alpk3	Q924C5	5
-0.18863	15.1417	-2.49527	0.0276454	0.21212	-4.04611	Vinexin (SH3 domain-containing protein SH3P3) (SH3-containing adapter molecule 1) (SCAM-1) (Sorbin and SH3 domain-containing protein 3)	VINEX_MOUSE	SUBCELLULAR LOCATION: Cell junction, focal adhesion. Cell junction. Cytoplasm, cytoskeleton. Note=Localized at focal adhesion sites, cell-cell junctions and cell-extracellular matrix junctions.	Sorbs3	Q9R1Z8	2
0.183324	15.7611	2.49281	0.0277716	0.21212	-4.05042	C->U-editing enzyme APOBEC-2 (EC 3.5.4.36) (mRNA(cytosine(6666)) deaminase 2)	ABEC2_MOUSE		Apobec2	Q9WV35	4
-0.165867	14.7685	-2.48845	0.0279969	0.212122	-4.05807	Large proline-rich protein BAG6 (BAG family molecular chaperone regulator 6) (BCL2-associated athanogene 6) (BAG-6) (HLA-B-associated transcript 3) (Protein Scythe)	BAG6_MOUSE	SUBCELLULAR LOCATION: Cytoplasm, cytosol {ECO:0000269|PubMed:18056262}. Nucleus {ECO:0000250|UniProtKB:P46379}. Secreted, exosome {ECO:0000250|UniProtKB:P46379}. Note=Normally localized in cytosol and nucleus, it can also be released extracellularly, in exosomes, by tumor and myeloid dendritic cells. {ECO:0000250|UniProtKB:P46379}.	Bag6	Q9Z1R2	6
0.177895	16.1438	2.48667	0.0280894	0.212271	-4.0612	Protein IWS1 homolog (IWS1-like protein)	IWS1_MOUSE	SUBCELLULAR LOCATION: Nucleus {ECO:0000255|PROSITE-ProRule:PRU00649}.	Iws1	Q8C1D8	2
0.221781	16.9287	2.47557	0.0286724	0.216117	-4.08064	Histone H1.0 (Histone H1') (Histone H1(0)) (MyD196) [Cleaved into: Histone H1.0, N-terminally processed]	H10_MOUSE	SUBCELLULAR LOCATION: Nucleus. Chromosome.	H1f0	P10922	6
-0.170496	16.2769	-2.46263	0.0293676	0.21781	-4.1033	Peptidyl-prolyl cis-trans isomerase FKBP4 (PPIase FKBP4) (EC 5.2.1.8) (52 kDa FK506-binding protein) (52 kDa FKBP) (FKBP-52) (59 kDa immunophilin) (p59) (FK506-binding protein 4) (FKBP-4) (FKBP59) (HSP-binding immunophilin) (HBI) (Immunophilin FKBP52) (Rotamase) [Cleaved into: Peptidyl-prolyl cis-trans isomerase FKBP4, N-terminally processed]	FKBP4_MOUSE	SUBCELLULAR LOCATION: Cytoplasm, cytosol {ECO:0000269|PubMed:11751894}. Mitochondrion {ECO:0000250|UniProtKB:Q02790}. Nucleus {ECO:0000269|PubMed:11751894, ECO:0000269|PubMed:8341706}. Cytoplasm, cytoskeleton {ECO:0000250}. Note=Shuttles from mitochondria to nucleus; co-localizes in mitochondria with the glucocorticoid receptor. Colocalized with MAPT/TAU in the distal part of the primary cortical…	Fkbp4	P30416	14
-0.16206	14.5133	-2.46643	0.0291614	0.21781	-4.09664	Pre-B-cell leukemia transcription factor-interacting protein 1 (Hematopoietic PBX-interacting protein)	PBIP1_MOUSE	SUBCELLULAR LOCATION: Cytoplasm, cytoskeleton {ECO:0000250|UniProtKB:Q96AQ6}. Nucleus {ECO:0000250|UniProtKB:Q96AQ6}. Note=Shuttles between the nucleus and the cytosol. Mainly localized in the cytoplasm, associated with microtubules. Detected in small amounts in the nucleus. {ECO:0000250|UniProtKB:Q96AQ6}.	Pbxip1	Q3TVI8	3
0.150711	16.1495	2.46261	0.0293685	0.21781	-4.10332	Lysocardiolipin acyltransferase 1 (EC 2.3.1.-) (EC 2.3.1.51) (Acyl-CoA:lysocardiolipin acyltransferase 1)	LCLT1_MOUSE	SUBCELLULAR LOCATION: Endoplasmic reticulum membrane {ECO:0000269|PubMed:15152008}; Multi-pass membrane protein {ECO:0000269|PubMed:15152008}.	Lclat1	Q3UN02	6
-0.193492	16.7749	-2.46528	0.029224	0.21781	-4.09866	Prolyl 4-hydroxylase subunit alpha-1 (4-PH alpha-1) (EC 1.14.11.2) (Procollagen-proline,2-oxoglutarate-4-dioxygenase subunit alpha-1)	P4HA1_MOUSE	SUBCELLULAR LOCATION: Endoplasmic reticulum lumen.	P4ha1	Q60715	2
0.138075	15.2564	2.4618	0.0294127	0.21781	-4.10475	FH1/FH2 domain-containing protein 1 (Formin homolog overexpressed in spleen 1) (FHOS) (Formin homology 2 domain-containing protein 1)	FHOD1_MOUSE	SUBCELLULAR LOCATION: Cytoplasm {ECO:0000250}. Cytoplasm, cytosol {ECO:0000250}. Cytoplasm, cytoskeleton {ECO:0000250}. Cell projection, bleb {ECO:0000250}. Note=Predominantly cytoplasmic. {ECO:0000250}.	Fhod1	Q6P9Q4	3
0.158506	16.55	2.46167	0.0294196	0.21781	-4.10497	Eukaryotic initiation factor 4A-III (eIF-4A-III) (eIF4A-III) (EC 3.6.4.13) (ATP-dependent RNA helicase DDX48) (ATP-dependent RNA helicase eIF4A-3) (DEAD box protein 48) (Eukaryotic translation initiation factor 4A isoform 3) [Cleaved into: Eukaryotic initiation factor 4A-III, N-terminally processed]	IF4A3_MOUSE	SUBCELLULAR LOCATION: Nucleus {ECO:0000250|UniProtKB:Q3B8Q2}. Nucleus speckle {ECO:0000250|UniProtKB:P38919}. Cytoplasm {ECO:0000250|UniProtKB:Q3B8Q2}. Note=Nucleocytoplasmic shuttling protein. Travels to the cytoplasm as part of the exon junction complex (EJC) bound to mRNA. Detected in dendritic layer as well as the nuclear and cytoplasmic (somatic) compartments of neurons. Colocalizes with STA…	Eif4a3	Q91VC3	6
0.156985	16.7867	2.46868	0.0290407	0.21781	-4.09271	Acyl-protein thioesterase 2 (APT-2) (EC 3.1.2.-) (Lysophospholipase 2) (Lysophospholipase II) (LPL-II) (LysoPLA II) (mLyso II)	LYPA2_MOUSE	SUBCELLULAR LOCATION: Cytoplasm {ECO:0000250|UniProtKB:O95372}.	Lypla2	Q9WTL7	6
-0.137715	16.2563	-2.45871	0.0295812	0.218451	-4.11015	Acyl-CoA synthetase family member 2, mitochondrial (EC 6.2.1.-)	ACSF2_MOUSE	SUBCELLULAR LOCATION: Mitochondrion {ECO:0000305}.	Acsf2	Q8VCW8	7
-0.193507	15.4376	-2.45623	0.0297169	0.218899	-4.11447	Probable cysteine--tRNA ligase, mitochondrial (EC 6.1.1.16) (Cysteinyl-tRNA synthetase) (CysRS)	SYCM_MOUSE	SUBCELLULAR LOCATION: Mitochondrion matrix {ECO:0000250}.	Cars2	Q8BYM8	8
0.210248	16.5074	2.45059	0.0300287	0.219421	-4.12433	Long-chain fatty acid transport protein 1 (FATP-1) (Fatty acid transport protein 1) (EC 6.2.1.-) (Fatty acid transport protein) (Solute carrier family 27 member 1)	S27A1_MOUSE	SUBCELLULAR LOCATION: Cell membrane {ECO:0000269|PubMed:10471110, ECO:0000269|PubMed:10593920, ECO:0000269|PubMed:11470793, ECO:0000269|PubMed:11970897, ECO:0000269|PubMed:28178239, ECO:0000269|PubMed:7954810, ECO:0000269|PubMed:9786857}; Single-pass membrane protein {ECO:0000269|PubMed:11470793, ECO:0000269|PubMed:7954810}. Endomembrane system {ECO:0000269|PubMed:10593920, ECO:0000269|PubMed:158…	Slc27a1	Q60714	6
0.131144	16.4647	2.45156	0.0299748	0.219421	-4.12263	Phosphatidylglycerophosphatase and protein-tyrosine phosphatase 1 (EC 3.1.3.27) (PTEN-like phosphatase) (Phosphoinositide lipid phosphatase) (Protein-tyrosine phosphatase mitochondrial 1) (EC 3.1.3.16) (EC 3.1.3.48)	PTPM1_MOUSE	SUBCELLULAR LOCATION: Mitochondrion inner membrane {ECO:0000269|PubMed:16039589}; Peripheral membrane protein {ECO:0000250|UniProtKB:P0C089}; Matrix side {ECO:0000250|UniProtKB:P0C089}.	Ptpmt1	Q66GT5	3
0.146014	15.8693	2.45107	0.0300018	0.219421	-4.12349	Paxillin	PAXI_MOUSE	SUBCELLULAR LOCATION: Cytoplasm, cytoskeleton {ECO:0000250|UniProtKB:P49023}. Cell junction, focal adhesion {ECO:0000250|UniProtKB:P49023}. Cytoplasm, cell cortex {ECO:0000269|PubMed:8940124}. Note=Colocalizes with integrins at the cell periphery. Colocalizes with PXN to membrane ruffles and the leading edge of migrating cells (By similarity). {ECO:0000250|UniProtKB:P49023}.	Pxn	Q8VI36	2
-0.136961	16.335	-2.44816	0.0301638	0.219421	-4.12857	Dynactin subunit 2 (50 kDa dynein-associated polypeptide) (Dynactin complex 50 kDa subunit) (DCTN-50) (Growth cone membrane protein 23-48K) (GMP23-48K) (p50 dynamitin)	DCTN2_MOUSE	SUBCELLULAR LOCATION: Cytoplasm, cytoskeleton, microtubule organizing center, centrosome {ECO:0000269|PubMed:14983524, ECO:0000269|PubMed:9144527}. Membrane {ECO:0000250}; Peripheral membrane protein {ECO:0000250}.	Dctn2	Q99KJ8	10
0.160169	14.0358	2.44928	0.0301013	0.219421	-4.12661	F-box only protein 6 (F-box only protein 6b) (F-box protein that recognizes sugar chains 2) (F-box/G-domain protein 2)	FBX6_MOUSE	SUBCELLULAR LOCATION: Cytoplasm {ECO:0000250}.	Fbxo6	Q9QZN4	2
-0.303461	15.8816	-2.44244	0.030484	0.220567	-4.13854	Perilipin-2 (Adipophilin) (Adipose differentiation-related protein) (ADRP)	PLIN2_MOUSE	SUBCELLULAR LOCATION: Membrane {ECO:0000305|PubMed:1518805}; Peripheral membrane protein {ECO:0000305|PubMed:1518805}. Lipid droplet {ECO:0000269|PubMed:9392423}.	Plin2	P43883	2
0.142833	15.2261	2.44237	0.0304878	0.220567	-4.13866	tRNA (cytosine(34)-C(5))-methyltransferase (EC 2.1.1.203) (Myc-induced SUN domain-containing protein) (Misu) (NOL1/NOP2/Sun domain family member 2)	NSUN2_MOUSE	SUBCELLULAR LOCATION: Nucleus, nucleolus. Cytoplasm, cytoskeleton, spindle. Note=Concentrated in the nucleolus during interphase and translocates to the spindle during mitosis as an RNA-protein complex that includes 18S ribosomal RNA.	Nsun2	Q1HFZ0	6
-0.157863	16.9786	-2.4413	0.0305481	0.220567	-4.14052	Protein NDRG2 (N-myc downstream-regulated gene 2 protein) (Protein Ndr2)	NDRG2_MOUSE	SUBCELLULAR LOCATION: Cytoplasm {ECO:0000269|PubMed:14985363, ECO:0000269|PubMed:16520977}. Cytoplasm, perinuclear region {ECO:0000250}. Cell projection, growth cone {ECO:0000250}. Note=In neurons, seems to concentrate at axonal growth cone. Perinuclear in neurons (By similarity). {ECO:0000250}.	Ndrg2	Q9QYG0	9
-0.146693	15.6181	-2.43918	0.030668	0.220885	-4.14422	Ras-related protein Rab-1B	RAB1B_MOUSE	SUBCELLULAR LOCATION: Cytoplasm {ECO:0000250|UniProtKB:Q9H0U4}. Membrane {ECO:0000250|UniProtKB:Q9H0U4}; Lipid-anchor {ECO:0000250|UniProtKB:Q9H0U4}; Cytoplasmic side {ECO:0000250|UniProtKB:Q9H0U4}. Preautophagosomal structure membrane {ECO:0000250|UniProtKB:Q9H0U4}; Lipid-anchor {ECO:0000305}; Cytoplasmic side {ECO:0000305}. Note=Targeted by REP1 to membranes of specific subcellular compartments…	Rab1b	Q9D1G1	6
-0.143513	17.2142	-2.43621	0.0308366	0.221038	-4.14939	ADP/ATP translocase 2 (ADP,ATP carrier protein 2) (Adenine nucleotide translocator 2) (ANT 2) (Solute carrier family 25 member 5) [Cleaved into: ADP/ATP translocase 2, N-terminally processed]	ADT2_MOUSE	SUBCELLULAR LOCATION: Mitochondrion inner membrane; Multi-pass membrane protein.	Slc25a5	P51881	8
0.154498	15.8418	2.43614	0.0308408	0.221038	-4.14952	Very-long-chain enoyl-CoA reductase (EC 1.3.1.93) (Synaptic glycoprotein SC2) (Trans-2,3-enoyl-CoA reductase) (TER)	TECR_MOUSE	SUBCELLULAR LOCATION: Endoplasmic reticulum membrane {ECO:0000250|UniProtKB:Q9NZ01}; Multi-pass membrane protein {ECO:0000250|UniProtKB:Q9NZ01}.	Tecr	Q9CY27	3
-0.282962	14.3374	-2.43039	0.0311699	0.22285	-4.15954	Cytochrome c oxidase assembly protein COX20, mitochondrial	COX20_MOUSE	SUBCELLULAR LOCATION: Mitochondrion inner membrane {ECO:0000250|UniProtKB:Q5RI15}; Multi-pass membrane protein {ECO:0000255}.	Cox20	Q9D7J4	2
-0.139125	16.886	-2.42823	0.0312947	0.223195	-4.1633	NADH dehydrogenase [ubiquinone] iron-sulfur protein 6, mitochondrial (Complex I-13kD-A) (CI-13kD-A) (NADH-ubiquinone oxidoreductase 13 kDa-A subunit)	NDUS6_MOUSE	SUBCELLULAR LOCATION: Mitochondrion inner membrane {ECO:0000305|PubMed:22474353}; Peripheral membrane protein {ECO:0000305}; Matrix side {ECO:0000305}.	Ndufs6	P52503	4
0.156569	16.699	2.42584	0.031433	0.223634	-4.16746	Sorting nexin-5	SNX5_MOUSE	SUBCELLULAR LOCATION: Endosome {ECO:0000250|UniProtKB:Q9Y5X3}. Early endosome {ECO:0000250|UniProtKB:Q9Y5X3}. Early endosome membrane {ECO:0000250|UniProtKB:Q9Y5X3}; Peripheral membrane protein; Cytoplasmic side. Cell membrane {ECO:0000250|UniProtKB:Q9Y5X3}; Peripheral membrane protein; Cytoplasmic side {ECO:0000250|UniProtKB:Q9Y5X3}. Cytoplasmic vesicle membrane; Peripheral membrane protein; Cyt…	Snx5	Q9D8U8	4
0.212439	16.9759	2.42137	0.0316931	0.224936	-4.17523	Epoxide hydrolase 1 (EC 3.3.2.9) (Epoxide hydratase) (Microsomal epoxide hydrolase) (mEH)	HYEP_MOUSE	SUBCELLULAR LOCATION: Microsome membrane {ECO:0000250|UniProtKB:P07687}; Single-pass type III membrane protein {ECO:0000250|UniProtKB:P07687}. Endoplasmic reticulum membrane {ECO:0000250|UniProtKB:P07687}; Single-pass type III membrane protein {ECO:0000250|UniProtKB:P07687}.	Ephx1	Q9D379	7
-0.176921	16.6971	-2.40635	0.0325831	0.22984	-4.20132	Metaxin-2 (Mitochondrial outer membrane import complex protein 2)	MTX2_MOUSE	SUBCELLULAR LOCATION: Mitochondrion outer membrane {ECO:0000269|PubMed:10381257}. Mitochondrion {ECO:0000250|UniProtKB:O75431}.	Mtx2	O88441	3
0.15394	16.3652	2.40573	0.0326204	0.22984	-4.2024	Developmentally-regulated GTP-binding protein 1 (DRG-1) (Neural precursor cell expressed developmentally down-regulated protein 3) (NEDD-3)	DRG1_MOUSE	SUBCELLULAR LOCATION: Cytoplasm {ECO:0000250}. Note=The DRG1-DFRP2/ZC3H15 complex associates with polysomes. {ECO:0000250}.	Drg1	P32233	5
-0.121503	14.9853	-2.40766	0.0325044	0.22984	-4.19904	Tubulin beta-5 chain	TBB5_MOUSE	SUBCELLULAR LOCATION: Cytoplasm, cytoskeleton {ECO:0000269|PubMed:26637975}.	Tubb5	P99024	3
0.132666	16.4373	2.40071	0.0329231	0.230035	-4.21109	RNA-binding protein 25 (RNA-binding motif protein 25)	RBM25_MOUSE	SUBCELLULAR LOCATION: Nucleus speckle {ECO:0000255|PROSITE-ProRule:PRU00627}. Cytoplasm {ECO:0000250}. Note=Colocalizes predominantly, with SFRS2 and LUC7L3 splicing factors, in nuclear speckles. Cytoplasmic localization is faint (By similarity). {ECO:0000250}.	Rbm25	B2RY56	2
0.277735	16.0317	2.40066	0.0329264	0.230035	-4.21119	Ferritin light chain 1 (Ferritin L subunit 1)	FRIL1_MOUSE		Ftl1	P29391	7
0.14231	16.5437	2.4027	0.032803	0.230035	-4.20765	Dihydropyrimidinase-related protein 3 (DRP-3) (Unc-33-like phosphoprotein 1) (ULIP-1)	DPYL3_MOUSE	SUBCELLULAR LOCATION: Cytoplasm {ECO:0000250}. Cell projection, growth cone {ECO:0000250}. Note=Colocalizes with synaptic vesicle protein 2 in the central region of the growth cone. {ECO:0000250}.	Dpysl3	Q62188	6
-0.159609	15.162	-2.40005	0.0329635	0.230035	-4.21225	Surfeit locus protein 4	SURF4_MOUSE	SUBCELLULAR LOCATION: Endoplasmic reticulum membrane {ECO:0000250|UniProtKB:O15260}; Multi-pass membrane protein {ECO:0000255}. Endoplasmic reticulum-Golgi intermediate compartment membrane {ECO:0000250|UniProtKB:O15260}; Multi-pass membrane protein {ECO:0000255}. Golgi apparatus membrane {ECO:0000250|UniProtKB:O15260, ECO:0000255}; Multi-pass membrane protein {ECO:0000255}. Note=Cycles between t…	Surf4	Q64310	3
0.149703	15.8092	2.39404	0.0333301	0.232038	-4.22265	Protein FAM98B	FA98B_MOUSE	SUBCELLULAR LOCATION: Nucleus {ECO:0000250}. Cytoplasm {ECO:0000250}.	Fam98b	Q80VD1	3
0.115041	16.6029	2.38802	0.0337015	0.234065	-4.23307	Small nuclear ribonucleoprotein Sm D2 (Sm-D2) (snRNP core protein D2)	SMD2_MOUSE	SUBCELLULAR LOCATION: Cytoplasm, cytosol {ECO:0000250}. Nucleus {ECO:0000250}. Note=SMN-mediated assembly into core snRNPs occurs in the cytosol before SMN-mediated transport to the nucleus to be included in spliceosomes. {ECO:0000250}.	Snrpd2	P62317	4
0.114646	16.0504	2.37273	0.0346626	0.238469	-4.2595	DNA-directed RNA polymerases I and III subunit RPAC1 (DNA-directed RNA polymerase I subunit C) (RNA polymerases I and III subunit AC1) (AC40) (DNA-directed RNA polymerases I and III 40 kDa polypeptide) (RPA40) (RPC40)	RPAC1_MOUSE	SUBCELLULAR LOCATION: Nucleus {ECO:0000250|UniProtKB:O15160}.	Polr1c	P52432	2
-0.290187	14.343	-2.3734	0.0346199	0.238469	-4.25834	PDZ and LIM domain protein 4 (LIM protein RIL) (Reversion-induced LIM protein)	PDLI4_MOUSE	SUBCELLULAR LOCATION: Cytoplasm, cytoskeleton {ECO:0000250|UniProtKB:P36202}. Cell projection, dendritic spine {ECO:0000250|UniProtKB:P36202}. Early endosome membrane {ECO:0000250|UniProtKB:P36202}; Peripheral membrane protein {ECO:0000250|UniProtKB:P36202}; Cytoplasmic side {ECO:0000250|UniProtKB:P36202}. Recycling endosome membrane {ECO:0000250|UniProtKB:P36202}; Peripheral membrane protein {EC…	Pdlim4	P70271	3
0.280452	15.3968	2.37439	0.034557	0.238469	-4.25663	Striatin-interacting proteins 2 (Protein FAM40B)	STRP2_MOUSE	SUBCELLULAR LOCATION: Cytoplasm {ECO:0000250}. Note=Enriched in lamellipodia. {ECO:0000250}.	Strip2	Q8C9H6	5
0.15578	15.1225	2.37548	0.0344876	0.238469	-4.25474	Non-POU domain-containing octamer-binding protein (NonO protein)	NONO_MOUSE	SUBCELLULAR LOCATION: Nucleus {ECO:0000269|PubMed:15860628, ECO:0000269|PubMed:26571461}. Nucleus, nucleolus {ECO:0000250}. Nucleus speckle {ECO:0000250}. Note=Detected in punctate subnuclear structures often located adjacent to splicing speckles, called paraspeckles. {ECO:0000250}.	Nono	Q99K48	10
0.204077	18.1033	2.37046	0.0348074	0.238901	-4.26341	60S ribosomal protein L32	RL32_MOUSE		Rpl32	P62911	3
0.151021	16.1395	2.3671	0.0350234	0.239231	-4.26922	GTP-binding protein 1 (G-protein 1) (GP-1) (GP1)	GTPB1_MOUSE	SUBCELLULAR LOCATION: Cytoplasm {ECO:0000269|PubMed:10938096}.	Gtpbp1	O08582	4
0.181734	16.0536	2.36805	0.034962	0.239231	-4.26757	Hepatoma-derived growth factor-related protein 2 (HRP-2)	HDGR2_MOUSE	SUBCELLULAR LOCATION: Nucleus {ECO:0000269|PubMed:22212508}. Note=Isoform 4 displays a punctate pattern and colocalizes with N-terminally processed HDFG.	Hdgfl2	Q3UMU9	5
-0.162589	15.6108	-2.36589	0.0351014	0.239231	-4.27131	Ribosome-recycling factor, mitochondrial (RRF) (Ribosome-releasing factor, mitochondrial)	RRFM_MOUSE	SUBCELLULAR LOCATION: Mitochondrion {ECO:0000250}.	Mrrf	Q9D6S7	7
0.342406	15.1774	2.36221	0.0353391	0.239731	-4.27764	ATP synthase subunit g, mitochondrial (ATPase subunit g)	ATP5L_MOUSE	SUBCELLULAR LOCATION: Mitochondrion. Mitochondrion inner membrane.	Atp5l	Q9CPQ8	2
-0.202879	15.7093	-2.36292	0.0352934	0.239731	-4.27642	Prolyl-tRNA synthetase associated domain-containing protein 1 (PrdX deacylase domain-containing protein 1)	PRXD1_MOUSE		Prorsd1	Q9D820	3
-0.120726	14.9289	-2.3476	0.0362997	0.240254	-4.30279	Plasma membrane calcium-transporting ATPase 1 (PMCA1) (EC 3.6.3.8) (Plasma membrane calcium ATPase isoform 1) (Plasma membrane calcium pump isoform 1)	AT2B1_MOUSE	SUBCELLULAR LOCATION: Cell membrane {ECO:0000255}; Multi-pass membrane protein {ECO:0000255}. Cell junction, synapse {ECO:0000269|PubMed:12209837}. Note=Colocalizes with SV2A in photoreceptor synaptic terminals. {ECO:0000269|PubMed:12209837}.	Atp2b1	G5E829	6
-0.126675	16.8133	-2.34975	0.0361569	0.240254	-4.2991	Calsequestrin-2 (Calsequestrin, cardiac muscle isoform)	CASQ2_MOUSE	SUBCELLULAR LOCATION: Sarcoplasmic reticulum lumen {ECO:0000269|PubMed:16932808, ECO:0000269|PubMed:19920148}. Note=This isoform of calsequestrin occurs in the sarcoplasmic reticulum's terminal cisternae luminal spaces of cardiac and slow skeletal muscle cells. {ECO:0000269|PubMed:16932808, ECO:0000269|PubMed:19920148}.	Casq2	O09161	14
0.181584	15.7499	2.34271	0.0366268	0.240254	-4.3112	Elongation factor 1-alpha 1 (EF-1-alpha-1) (Elongation factor Tu) (EF-Tu) (Eukaryotic elongation factor 1 A-1) (eEF1A-1)	EF1A1_MOUSE	SUBCELLULAR LOCATION: Cytoplasm {ECO:0000269|PubMed:19856081}. Nucleus {ECO:0000250|UniProtKB:P68104}. Nucleus, nucleolus {ECO:0000250|UniProtKB:P68104}. Cell membrane {ECO:0000250|UniProtKB:P68104}. Note=Colocalizes with DLC1 at actin-rich regions in the cell periphery. Translocates together with ZPR1 from the cytoplasm to the nucleus and nucleolus after treatment with mitogens. Localization at …	Eef1a1	P10126	5
-0.129868	15.9395	-2.34747	0.0363083	0.240254	-4.30301	Fatty aldehyde dehydrogenase (EC 1.2.1.3) (Aldehyde dehydrogenase 3) (Aldehyde dehydrogenase family 3 member A2)	AL3A2_MOUSE	SUBCELLULAR LOCATION: Membrane {ECO:0000269|PubMed:25286108}. Microsome membrane {ECO:0000250|UniProtKB:P51648}; Single-pass membrane protein {ECO:0000250|UniProtKB:P51648}. Endoplasmic reticulum membrane {ECO:0000250|UniProtKB:P51648}; Single-pass membrane protein {ECO:0000250|UniProtKB:P51648}; Cytoplasmic side {ECO:0000250|UniProtKB:P30839}.	Aldh3a2	P47740	10
0.141793	14.4452	2.35044	0.0361108	0.240254	-4.2979	Protein 4.1 (P4.1) (4.1R) (Band 4.1)	41_MOUSE	SUBCELLULAR LOCATION: Nucleus {ECO:0000250|UniProtKB:P11171}. Cytoplasm, cytoskeleton {ECO:0000250|UniProtKB:P11171}. Cytoplasm, cell cortex {ECO:0000250|UniProtKB:P11171}.	Epb41	P48193	8
-0.148754	16.7924	-2.34557	0.0364352	0.240254	-4.30629	Epimerase family protein SDR39U1 (EC 1.1.1.-) (Short-chain dehydrogenase/reductase family 39U member 1)	D39U1_MOUSE		Sdr39u1	Q5M8N4	9
0.191286	15.9233	2.34883	0.0362177	0.240254	-4.30067	Phosphoribosylformylglycinamidine synthase (FGAM synthase) (FGAMS) (EC 6.3.5.3) (Formylglycinamide ribonucleotide amidotransferase) (FGAR amidotransferase) (FGAR-AT) (Formylglycinamide ribotide amidotransferase)	PUR4_MOUSE	SUBCELLULAR LOCATION: Cytoplasm {ECO:0000250}.	Pfas	Q5SUR0	2
0.206204	15.8143	2.35681	0.0356914	0.240254	-4.28695	Integrin alpha-6 (CD49 antigen-like family member F) (VLA-6) (CD antigen CD49f) [Cleaved into: Integrin alpha-6 heavy chain; Integrin alpha-6 light chain]	ITA6_MOUSE	SUBCELLULAR LOCATION: Cell membrane {ECO:0000250|UniProtKB:P23229}; Single-pass type I membrane protein {ECO:0000255}. Cell membrane {ECO:0000250|UniProtKB:P23229}; Lipid-anchor {ECO:0000250|UniProtKB:P23229}.	Itga6	Q61739	5
0.139165	16.2192	2.35606	0.0357406	0.240254	-4.28824	Guanine nucleotide-binding protein G(s) subunit alpha isoforms XLas (Adenylate cyclase-stimulating G alpha protein) (Extra large alphas protein) (XLalphas)	GNAS1_MOUSE	SUBCELLULAR LOCATION: Cell membrane {ECO:0000250|UniProtKB:Q63803}; Peripheral membrane protein {ECO:0000250|UniProtKB:Q63803}. Apical cell membrane {ECO:0000250|UniProtKB:Q5JWF2}.	Gnas	Q6R0H7	5
0.160029	15.1881	2.34358	0.0365681	0.240254	-4.3097	Calcium-binding mitochondrial carrier protein SCaMC-1 (Small calcium-binding mitochondrial carrier protein 1) (Solute carrier family 25 member 24)	SCMC1_MOUSE	SUBCELLULAR LOCATION: Mitochondrion inner membrane {ECO:0000250}; Multi-pass membrane protein {ECO:0000250}.	Slc25a24	Q8BMD8	4
-0.156982	15.5765	-2.35107	0.0360691	0.240254	-4.29682	E3 UFM1-protein ligase 1 (EC 2.3.2.-) (E3 UFM1-protein transferase 1)	UFL1_MOUSE	SUBCELLULAR LOCATION: Endoplasmic reticulum {ECO:0000250|UniProtKB:O94874}. Cytoplasm, cytosol {ECO:0000250|UniProtKB:O94874}.	Ufl1	Q8CCJ3	5
-0.191063	15.3301	-2.35745	0.0356496	0.240254	-4.28585	39S ribosomal protein L38, mitochondrial (L38mt) (MRP-L38)	RM38_MOUSE	SUBCELLULAR LOCATION: Mitochondrion {ECO:0000250|UniProtKB:Q96DV4}.	Mrpl38	Q8K2M0	6
-0.140685	16.3783	-2.34409	0.0365343	0.240254	-4.30883	Translation initiation factor IF-2, mitochondrial (IF-2(Mt)) (IF-2Mt) (IF2(mt))	IF2M_MOUSE	SUBCELLULAR LOCATION: Mitochondrion {ECO:0000250}.	Mtif2	Q91YJ5	5
0.224512	15.6936	2.35172	0.0360262	0.240254	-4.2957	NADH dehydrogenase [ubiquinone] 1 alpha subcomplex subunit 5 (Complex I subunit B13) (Complex I-13kD-B) (CI-13kD-B) (NADH-ubiquinone oxidoreductase 13 kDa-B subunit)	NDUA5_MOUSE	SUBCELLULAR LOCATION: Mitochondrion inner membrane {ECO:0000250|UniProtKB:Q16718}; Peripheral membrane protein {ECO:0000250|UniProtKB:Q16718}; Matrix side {ECO:0000250|UniProtKB:Q16718}.	Ndufa5	Q9CPP6	5
-0.145605	18.1707	-2.34234	0.0366517	0.240254	-4.31184	Adenylate kinase 4, mitochondrial (AK 4) (EC 2.7.4.10) (EC 2.7.4.6) (Adenylate kinase 3-like) (Adenylate kinase isoenzyme 4) (GTP:AMP phosphotransferase AK4)	KAD4_MOUSE	SUBCELLULAR LOCATION: Mitochondrion matrix {ECO:0000255|HAMAP-Rule:MF_03170}.	Ak4	Q9WUR9	7
0.154465	16.196	2.33408	0.0372107	0.243371	-4.32601	Uncharacterized protein C17orf62 homolog	CQ062_MOUSE	SUBCELLULAR LOCATION: Membrane {ECO:0000305}; Single-pass membrane protein {ECO:0000305}.		Q3TYS2	2
-0.168457	13.1032	-2.32992	0.0374955	0.244685	-4.33315	Rap guanine nucleotide exchange factor 2 (Cyclic nucleotide ras GEF) (CNrasGEF) (Neural RAP guanine nucleotide exchange protein) (nRap GEP) (PDZ domain-containing guanine nucleotide exchange factor 1) (PDZ-GEF1) (RA-GEF-1) (Ras/Rap1-associating GEF-1)	RPGF2_MOUSE	SUBCELLULAR LOCATION: Cytoplasm {ECO:0000250}. Cytoplasm, perinuclear region {ECO:0000250}. Cell membrane {ECO:0000250}. Late endosome {ECO:0000250}. Cell junction {ECO:0000250}. Note=Associated with the synaptic plasma membrane. Localized diffusely in the cytoplasm before neuronal growth factor (NGF) stimulation. Recruited to late endosomes after NGF stimulation. Colocalized with the high affini…	Rapgef2	Q8CHG7	3
-0.145999	16.4618	-2.32509	0.0378286	0.24576	-4.34143	Nidogen-1 (NID-1) (Entactin)	NID1_MOUSE	SUBCELLULAR LOCATION: Secreted, extracellular space, extracellular matrix, basement membrane.	Nid1	P10493	23
-0.119522	14.8404	-2.32529	0.0378146	0.24576	-4.34108	3-ketoacyl-CoA thiolase, mitochondrial (EC 2.3.1.16) (Acetyl-CoA acyltransferase) (Beta-ketothiolase) (Mitochondrial 3-oxoacyl-CoA thiolase)	THIM_MOUSE	SUBCELLULAR LOCATION: Mitochondrion {ECO:0000250}. Note=Colocalizes with BNIP3 in the mitochondria. {ECO:0000250}.	Acaa2	Q8BWT1	31
0.144121	15.4229	2.32028	0.0381631	0.247381	-4.34966	Splicing factor, proline- and glutamine-rich (DNA-binding p52/p100 complex, 100 kDa subunit) (Polypyrimidine tract-binding protein-associated-splicing factor) (PSF) (PTB-associated-splicing factor)	SFPQ_MOUSE	SUBCELLULAR LOCATION: Nucleus speckle {ECO:0000250|UniProtKB:P23246}. Nucleus matrix {ECO:0000269|PubMed:21680841}. Cytoplasm {ECO:0000250|UniProtKB:P23246}. Note=Predominantly in nuclear matrix. {ECO:0000250|UniProtKB:P23246}.	Sfpq	Q8VIJ6	13
0.146032	15.7037	2.31686	0.0384028	0.247834	-4.35552	Cleavage and polyadenylation specificity factor subunit 6	CPSF6_MOUSE	SUBCELLULAR LOCATION: Nucleus {ECO:0000269|PubMed:18032416}. Nucleus, nucleoplasm {ECO:0000250|UniProtKB:Q16630}. Nucleus speckle {ECO:0000250|UniProtKB:Q16630}. Cytoplasm {ECO:0000250|UniProtKB:Q16630}. Note=Shuttles between the nucleus and the cytoplasm in a transcription- and XPO1/CRM1-independent manner, most probably in complex with the cleavage factor Im complex (CFIm). Colocalizes with PSP…	Cpsf6	Q6NVF9	3
0.208162	15.6849	2.3172	0.0383787	0.247834	-4.35493	DnaJ homolog subfamily C member 7 (Cytoplasmic CAR retention protein) (CCRP) (MDj11) (Tetratricopeptide repeat protein 2) (TPR repeat protein 2)	DNJC7_MOUSE	SUBCELLULAR LOCATION: Cytoplasm {ECO:0000269|PubMed:14573755}. Nucleus {ECO:0000250|UniProtKB:Q99615}. Cytoplasm, cytoskeleton {ECO:0000269|PubMed:14573755}. Note=Colocalizes with NR1I3 at microtubules. {ECO:0000269|PubMed:14573755}.	Dnajc7	Q9QYI3	4
0.15628	15.2418	2.31162	0.0387728	0.249669	-4.36448	Ankyrin repeat and SAM domain-containing protein 1A (Odin)	ANS1A_MOUSE	SUBCELLULAR LOCATION: Cytoplasm {ECO:0000250}. Cell projection {ECO:0000269|PubMed:17875921}. Note=Cytoplasmic before and after growth factor treatment. {ECO:0000250}.	Anks1a	P59672	3
0.181556	14.2577	2.30809	0.0390236	0.250731	-4.3705	Exosome complex exonuclease RRP44 (EC 3.1.13.-) (EC 3.1.26.-) (Protein DIS3 homolog) (Ribosomal RNA-processing protein 44)	RRP44_MOUSE	SUBCELLULAR LOCATION: Cytoplasm {ECO:0000250|UniProtKB:Q9Y2L1}. Nucleus, nucleolus {ECO:0000250|UniProtKB:Q9Y2L1}. Nucleus, nucleoplasm {ECO:0000250|UniProtKB:Q9Y2L1}. Nucleus {ECO:0000250|UniProtKB:Q9Y2L1}. Note=Predominantly located in the nucleus. According to, found in the nucleolus. According to, excluded from nucleolus supporting the existence of a nucleolar RNA exosome complex devoid of DI…	Dis3	Q9CSH3	2
-0.122986	16.1631	-2.30288	0.0393977	0.252578	-4.37942	Mitochondrial fission process protein 1 (Mitochondrial 18 kDa protein) (MTP18)	MTFP1_MOUSE	SUBCELLULAR LOCATION: Mitochondrion inner membrane {ECO:0000305}; Multi-pass membrane protein {ECO:0000305}.	Mtfp1	Q9CRB8	5
-0.216401	15.6595	-2.29989	0.0396129	0.253401	-4.3845	Cytochrome c oxidase assembly factor 7 (Beta-lactamase hcp-like protein) (Respiratory chain assembly factor 1) (Sel1 repeat-containing protein 1)	COA7_MOUSE	SUBCELLULAR LOCATION: Mitochondrion intermembrane space {ECO:0000250}.	Coa7	Q921H9	4
-0.205363	16.4669	-2.29489	0.0399769	0.254776	-4.39304	Ferrochelatase, mitochondrial (EC 4.99.1.1) (Heme synthase) (Protoheme ferro-lyase)	HEMH_MOUSE	SUBCELLULAR LOCATION: Mitochondrion inner membrane; Peripheral membrane protein; Matrix side.	Fech	P22315	11
-0.133831	16.305	-2.29454	0.0400025	0.254776	-4.39364	5'(3')-deoxyribonucleotidase, mitochondrial (5',3'-nucleotidase, mitochondrial) (EC 3.1.3.-) (Deoxy-5'-nucleotidase 2) (dNT-2)	NT5M_MOUSE	SUBCELLULAR LOCATION: Mitochondrion {ECO:0000250}.	Nt5m	Q8VCE6	2
-0.14326	15.5835	-2.29159	0.0402182	0.255036	-4.39866	Acyl-CoA:lysophosphatidylglycerol acyltransferase 1 (EC 2.3.1.-)	LGAT1_MOUSE	SUBCELLULAR LOCATION: Endoplasmic reticulum membrane {ECO:0000250}; Multi-pass membrane protein {ECO:0000250}.	Lpgat1	Q91YX5	2
-0.131998	15.0543	-2.29171	0.0402095	0.255036	-4.39846	ATP-binding cassette sub-family B member 6, mitochondrial	ABCB6_MOUSE	SUBCELLULAR LOCATION: Cell membrane {ECO:0000250|UniProtKB:Q9NP58}; Multi-pass membrane protein {ECO:0000255}. Mitochondrion outer membrane {ECO:0000269|PubMed:17006453}; Multi-pass membrane protein {ECO:0000255}. Endoplasmic reticulum membrane {ECO:0000250|UniProtKB:Q9NP58}; Multi-pass membrane protein {ECO:0000255}. Golgi apparatus membrane {ECO:0000250|UniProtKB:Q9NP58}; Multi-pass membrane pr…	Abcb6	Q9DC29	2
0.156908	16.2601	2.28579	0.0406462	0.256766	-4.40853	ATPase Asna1 (EC 3.6.-.-) (Arsenical pump-driving ATPase) (Arsenite-stimulated ATPase)	ASNA_MOUSE	SUBCELLULAR LOCATION: Cytoplasm {ECO:0000255|HAMAP-Rule:MF_03112}. Endoplasmic reticulum {ECO:0000255|HAMAP-Rule:MF_03112}. Nucleus, nucleolus {ECO:0000255|HAMAP-Rule:MF_03112}.	Asna1	O54984	4
0.184022	15.7912	2.28433	0.0407551	0.256766	-4.41103	[F-actin]-monooxygenase MICAL1 (EC 1.14.13.225) (Molecule interacting with CasL protein 1) (MICAL-1) (mMical1) (NEDD9-interacting protein with calponin homology and LIM domains)	MICA1_MOUSE	SUBCELLULAR LOCATION: Cytoplasm {ECO:0000250|UniProtKB:Q8TDZ2}. Cytoplasm, cytoskeleton {ECO:0000250|UniProtKB:Q8TDZ2}.	Mical1	Q8VDP3	2
0.120113	16.0124	2.28501	0.0407047	0.256766	-4.40987	Protein Shroom3	SHRM3_MOUSE	SUBCELLULAR LOCATION: Cell junction, adherens junction {ECO:0000269|PubMed:10589677}. Cytoplasm, cytoskeleton {ECO:0000269|PubMed:10589677}. Note=Colocalizes with F-actin in stress fibers and adherens junctions.	Shroom3	Q9QXN0	2
0.185816	16.4169	2.2766	0.0413336	0.259388	-4.42417	Platelet endothelial cell adhesion molecule (PECAM-1) (CD antigen CD31)	PECA1_MOUSE	SUBCELLULAR LOCATION: Cell membrane {ECO:0000250|UniProtKB:P16284}; Single-pass type I membrane protein {ECO:0000250|UniProtKB:P16284}. Membrane raft {ECO:0000250|UniProtKB:P16284}. Cell junction {ECO:0000250|UniProtKB:P16284}. Note=Localizes to the lateral border recycling compartment (LBRC) and recycles from the LBRC to the junction in resting endothelial cells. Cell surface expression on neutr…	Pecam1	Q08481	2
0.186752	16.6418	2.27053	0.0417937	0.259388	-4.43448	Glycerol-3-phosphate dehydrogenase 1-like protein (EC 1.1.1.8)	GPD1L_MOUSE	SUBCELLULAR LOCATION: Cytoplasm {ECO:0000305}.	Gpd1l	Q3ULJ0	11
0.15923	18.064	2.27067	0.0417831	0.259388	-4.43424	Core histone macro-H2A.2 (Histone macroH2A2) (mH2A2)	H2AW_MOUSE	SUBCELLULAR LOCATION: Nucleus {ECO:0000269|PubMed:11262398}. Chromosome {ECO:0000269|PubMed:11262398}. Note=Enriched in inactive X chromosome chromatin and in senescence-associated heterochromatin.	H2afy2	Q8CCK0	4
0.117237	15.6864	2.27561	0.0414082	0.259388	-4.42585	Protein BRICK1 (BRK1)	BRK1_MOUSE	SUBCELLULAR LOCATION: Cytoplasm, cytoskeleton {ECO:0000250}.	Brk1	Q91VR8	2
0.122084	15.7919	2.27093	0.0417633	0.259388	-4.4338	CDK5 regulatory subunit-associated protein 3	CK5P3_MOUSE	SUBCELLULAR LOCATION: Nucleus {ECO:0000250|UniProtKB:Q96JB5}. Cytoplasm {ECO:0000250|UniProtKB:Q96JB5}. Cytoplasm, cytoskeleton, microtubule organizing center, centrosome {ECO:0000250|UniProtKB:Q96JB5}. Note=Colocalizes and associates with microtubules. {ECO:0000250|UniProtKB:Q96JB5}.	Cdk5rap3	Q99LM2	2
0.155953	16.9896	2.27488	0.0414637	0.259388	-4.4271	Paralemmin-1 (Paralemmin)	PALM_MOUSE	SUBCELLULAR LOCATION: Cell membrane; Lipid-anchor; Cytoplasmic side. Cell projection, filopodium membrane; Lipid-anchor. Cell projection, axon {ECO:0000250}. Cell projection, dendrite {ECO:0000250}. Cell projection, dendritic spine. Basolateral cell membrane {ECO:0000250}; Lipid-anchor {ECO:0000250}. Apicolateral cell membrane {ECO:0000250}; Lipid-anchor {ECO:0000250}. Note=Translocation to the p…	Palm	Q9Z0P4	9
0.129077	15.4188	2.27112	0.0417487	0.259388	-4.43348	Tyrosine-protein kinase BAZ1B (EC 2.7.10.2) (Bromodomain adjacent to zinc finger domain protein 1B) (Williams syndrome transcription factor homolog) (Williams-Beuren syndrome chromosomal region 9 protein homolog)	BAZ1B_MOUSE	SUBCELLULAR LOCATION: Nucleus {ECO:0000255|PROSITE-ProRule:PRU00063, ECO:0000255|PROSITE-ProRule:PRU00475}. Note=Accumulates in pericentromeric heterochromatin during replication. Targeted to replication foci throughout S phase via its association with PCNA (By similarity). {ECO:0000250}.	Baz1b	Q9Z277	3
-0.129134	16.1488	-2.26907	0.041905	0.259526	-4.43696	Signal recognition particle 54 kDa protein (SRP54)	SRP54_MOUSE	SUBCELLULAR LOCATION: Nucleus speckle {ECO:0000250}. Cytoplasm.	Srp54	P14576	8
0.182395	14.4924	2.2656	0.0421709	0.259607	-4.44285	Centromere protein V (CENP-V) (Proline-rich protein 6)	CENPV_MOUSE	SUBCELLULAR LOCATION: Chromosome, centromere, kinetochore {ECO:0000250|UniProtKB:Q7Z7K6}. Nucleus {ECO:0000250|UniProtKB:Q7Z7K6}. Cytoplasm, cytoskeleton, spindle {ECO:0000250|UniProtKB:Q7Z7K6}. Note=Enriched at the nuclear periphery and around the nucleolus. In mitotic cells, localizes to kinetochores from prometaphase to metaphase. At anaphase onset, transfers to the spindle midzone and then to…	Cenpv	Q9CXS4	8
-0.187231	15.5922	-2.26541	0.042185	0.259607	-4.44316	Prolyl endopeptidase (PE) (EC 3.4.21.26) (Post-proline cleaving enzyme)	PPCE_MOUSE	SUBCELLULAR LOCATION: Cytoplasm.	Prep	Q9QUR6	13
0.197457	15.592	2.26686	0.0420744	0.259607	-4.44071	U6 snRNA-associated Sm-like protein LSm4	LSM4_MOUSE	SUBCELLULAR LOCATION: Nucleus {ECO:0000305}.	Lsm4	Q9QXA5	2
-0.181256	15.6471	-2.26407	0.0422886	0.259696	-4.44544	Mitochondrial import receptor subunit TOM6 homolog (Overexpressed breast tumor protein homolog) (Translocase of outer membrane 6 kDa subunit homolog)	TOM6_MOUSE	SUBCELLULAR LOCATION: Mitochondrion outer membrane {ECO:0000250}.	Tomm6	Q9CQN3	2
0.169809	16.3138	2.25524	0.0429735	0.262537	-4.46039	Collagen alpha-1(XV) chain [Cleaved into: Restin (Endostatin-XV)]	COFA1_MOUSE	SUBCELLULAR LOCATION: Secreted, extracellular space, extracellular matrix {ECO:0000250}.	Col15a1	O35206	13
-0.145423	16.586	-2.25193	0.0432335	0.262537	-4.466	Pyruvate dehydrogenase E1 component subunit alpha, somatic form, mitochondrial (EC 1.2.4.1) (PDHE1-A type I)	ODPA_MOUSE	SUBCELLULAR LOCATION: Mitochondrion matrix {ECO:0000269|PubMed:19341700}.	Pdha1	P35486	26
0.145181	16.8662	2.25007	0.0433798	0.262537	-4.46914	Cytochrome c oxidase subunit 7A2, mitochondrial (Cytochrome c oxidase subunit VIIa-liver/heart) (Cytochrome c oxidase subunit VIIa-L)	CX7A2_MOUSE	SUBCELLULAR LOCATION: Mitochondrion inner membrane.	Cox7a2	P48771	3
0.146938	15.242	2.25255	0.0431844	0.262537	-4.46494	Heterogeneous nuclear ribonucleoprotein H2 (hnRNP H2) (Heterogeneous nuclear ribonucleoprotein H') (hnRNP H') [Cleaved into: Heterogeneous nuclear ribonucleoprotein H2, N-terminally processed]	HNRH2_MOUSE	SUBCELLULAR LOCATION: Nucleus, nucleoplasm {ECO:0000250}.	Hnrnph2	P70333	2
-0.114109	15.5476	-2.24778	0.0435612	0.262537	-4.47302	Alpha-sarcoglycan (Alpha-SG) (50 kDa dystrophin-associated glycoprotein) (50DAG) (Adhalin)	SGCA_MOUSE	SUBCELLULAR LOCATION: Cell membrane, sarcolemma {ECO:0000269|PubMed:9864373}; Single-pass type I membrane protein {ECO:0000269|PubMed:9864373}. Cytoplasm, cytoskeleton {ECO:0000269|PubMed:9864373}.	Sgca	P82350	9
-0.126343	15.5225	-2.24889	0.0434733	0.262537	-4.47115	Probable threonine--tRNA ligase 2, cytoplasmic (EC 6.1.1.3) (Threonyl-tRNA synthetase) (ThrRS) (Threonyl-tRNA synthetase-like protein 2)	SYTC2_MOUSE	SUBCELLULAR LOCATION: Cytoplasm {ECO:0000250}.	Tarsl2	Q8BLY2	6
0.243042	17.356	2.25367	0.0430968	0.262537	-4.46306	Acyl-CoA dehydrogenase family member 10 (ACAD-10) (EC 1.3.99.-)	ACD10_MOUSE		Acad10	Q8K370	12
-0.12602	15.7772	-2.25017	0.0433717	0.262537	-4.46897	28S ribosomal protein S5, mitochondrial (MRP-S5) (S5mt)	RT05_MOUSE	SUBCELLULAR LOCATION: Mitochondrion {ECO:0000250|UniProtKB:P82675}.	Mrps5	Q99N87	7
0.142742	15.9149	2.2494	0.0434326	0.262537	-4.47027	Phosphoacetylglucosamine mutase (PAGM) (EC 5.4.2.3) (Acetylglucosamine phosphomutase) (N-acetylglucosamine-phosphate mutase) (Phosphoglucomutase-3) (PGM 3)	AGM1_MOUSE		Pgm3	Q9CYR6	4
0.17667	16.3801	2.24231	0.0439962	0.262985	-4.48226	Dolichyl-diphosphooligosaccharide--protein glycosyltransferase 48 kDa subunit (DDOST 48 kDa subunit) (Oligosaccharyl transferase 48 kDa subunit)	OST48_MOUSE	SUBCELLULAR LOCATION: Endoplasmic reticulum membrane {ECO:0000250|UniProtKB:Q29381}; Single-pass type I membrane protein {ECO:0000250|UniProtKB:Q29381}.	Ddost	O54734	8
0.114291	16.8001	2.24449	0.0438227	0.262985	-4.47858	Probable ATP-dependent RNA helicase DDX46 (EC 3.6.4.13) (DEAD box protein 46)	DDX46_MOUSE	SUBCELLULAR LOCATION: Nucleus speckle {ECO:0000250}. Nucleus, Cajal body {ECO:0000250}. Membrane {ECO:0000250|UniProtKB:Q7L014}; Lipid-anchor {ECO:0000250|UniProtKB:Q7L014}. Note=Present in Cajal bodies (CBs) and nuclear speckles. {ECO:0000250}.	Ddx46	Q569Z5	6
0.369796	15.0062	2.24315	0.043929	0.262985	-4.48084	FAS-associated death domain protein (FAS-associating death domain-containing protein) (Mediator of receptor induced toxicity) (Protein FADD)	FADD_MOUSE		Fadd	Q61160	3
-0.164605	15.3576	-2.24507	0.043776	0.262985	-4.47759	Peroxisomal NADH pyrophosphatase NUDT12 (EC 3.6.1.22) (Nucleoside diphosphate-linked moiety X motif 12) (Nudix motif 12)	NUD12_MOUSE	SUBCELLULAR LOCATION: Peroxisome {ECO:0000250}.	Nudt12	Q9DCN1	3
-0.191839	16.134	-2.23613	0.044493	0.264869	-4.49269	Tyrosine-protein phosphatase non-receptor type 11 (EC 3.1.3.48) (Protein-tyrosine phosphatase SYP) (SH-PTP2) (SHP-2) (Shp2)	PTN11_MOUSE	SUBCELLULAR LOCATION: Cytoplasm.	Ptpn11	P35235	9
0.250039	15.883	2.23667	0.0444497	0.264869	-4.49178	Probable ATP-dependent RNA helicase DDX58 (EC 3.6.4.13) (DEAD box protein 58) (RIG-I-like receptor 1) (RLR-1) (Retinoic acid-inducible gene 1 protein) (RIG-1) (Retinoic acid-inducible gene I protein) (RIG-I)	DDX58_MOUSE	SUBCELLULAR LOCATION: Cytoplasm {ECO:0000250}. Cell projection, ruffle membrane {ECO:0000250}. Cytoplasm, cytoskeleton {ECO:0000250}. Cell junction, tight junction {ECO:0000250}. Note=Colocalized with TRIM25 at cytoplasmic perinuclear bodies. Associated with the actin cytoskeleton at membrane ruffles. {ECO:0000250}.	Ddx58	Q6Q899	3
0.124851	15.9854	2.23221	0.0448114	0.266222	-4.49931	Sphingomyelin phosphodiesterase 2 (EC 3.1.4.12) (Lyso-platelet-activating factor-phospholipase C) (Lyso-PAF-PLC) (Neutral sphingomyelinase) (N-SMase) (nSMase)	NSMA_MOUSE	SUBCELLULAR LOCATION: Membrane; Multi-pass membrane protein.	Smpd2	O70572	2
-0.162908	16.0116	-2.2298	0.0450076	0.266844	-4.50336	Succinate-semialdehyde dehydrogenase, mitochondrial (EC 1.2.1.24) (Aldehyde dehydrogenase family 5 member A1) (NAD(+)-dependent succinic semialdehyde dehydrogenase)	SSDH_MOUSE	SUBCELLULAR LOCATION: Mitochondrion {ECO:0000250}.	Aldh5a1	Q8BWF0	9
0.144912	16.4834	2.22699	0.0452383	0.267668	-4.50811	Integrin-linked protein kinase (EC 2.7.11.1)	ILK_MOUSE	SUBCELLULAR LOCATION: Cell junction, focal adhesion {ECO:0000269|PubMed:18325335, ECO:0000269|PubMed:18483218}. Cell membrane {ECO:0000250}; Peripheral membrane protein {ECO:0000250}; Cytoplasmic side {ECO:0000250|UniProtKB:Q13418}. Cytoplasm, myofibril, sarcomere {ECO:0000250|UniProtKB:Q13418}. Cell projection, lamellipodium {ECO:0000269|PubMed:18325335}.	Ilk	O55222	22
0.207056	16.0576	2.22531	0.0453763	0.267941	-4.51093	Rab3 GTPase-activating protein non-catalytic subunit (Rab3 GTPase-activating protein 150 kDa subunit) (Rab3-GAP p150) (Rab3-GAP150) (Rab3-GAP regulatory subunit)	RBGPR_MOUSE	SUBCELLULAR LOCATION: Cytoplasm {ECO:0000250}. Note=In neurons, it is enriched in the synaptic soluble fraction. {ECO:0000250}.	Rab3gap2	Q8BMG7	5
-0.295778	15.4102	-2.2226	0.0455996	0.268697	-4.51549	Isocitrate dehydrogenase [NADP] cytoplasmic (IDH) (EC 1.1.1.42) (Cytosolic NADP-isocitrate dehydrogenase) (IDP) (NADP(+)-specific ICDH) (Oxalosuccinate decarboxylase)	IDHC_MOUSE	SUBCELLULAR LOCATION: Cytoplasm.	Idh1	O88844	15
-0.982693	17.0035	-2.22153	0.0456886	0.268697	-4.51729	Regucalcin (RC) (Gluconolactonase) (GNL) (EC 3.1.1.17) (Senescence marker protein 30) (SMP-30)	RGN_MOUSE	SUBCELLULAR LOCATION: Cytoplasm.	Rgn	Q64374	3
0.20686	14.8877	2.216	0.0461493	0.270316	-4.5266	Heterogeneous nuclear ribonucleoprotein L-like	HNRLL_MOUSE		Hnrnpll	Q921F4	3
-0.130131	17.1638	-2.21625	0.0461278	0.270316	-4.52616	Iron-sulfur protein NUBPL (Nucleotide-binding protein-like)	NUBPL_MOUSE	SUBCELLULAR LOCATION: Mitochondrion {ECO:0000250}.	Nubpl	Q9CWD8	3
0.138474	15.1469	2.21477	0.0462519	0.270374	-4.52865	Exocyst complex component 7 (Exocyst complex component Exo70)	EXOC7_MOUSE	SUBCELLULAR LOCATION: Cytoplasm, cytosol {ECO:0000269|PubMed:12687004}. Cell membrane {ECO:0000269|PubMed:12687004}; Peripheral membrane protein. Midbody, Midbody ring {ECO:0000250|UniProtKB:Q9UPT5}. Note=Translocates, as a preformed complex with SEC6 and SEC8, to the plasma membrane in response to insulin through the activation of ARHQ (PubMed:12687004). Colocalizes with CNTRL/centriolin at the …	Exoc7	O35250	4
0.243191	17.1424	2.21314	0.0463889	0.270633	-4.53139	GMP reductase 2 (GMPR 2) (EC 1.7.1.7) (Guanosine 5'-monophosphate oxidoreductase 2) (Guanosine monophosphate reductase 2)	GMPR2_MOUSE		Gmpr2	Q99L27	2
0.114567	17.2624	2.21187	0.0464956	0.270714	-4.53353	F-actin-capping protein subunit alpha-2 (CapZ alpha-2)	CAZA2_MOUSE		Capza2	P47754	4
-0.179588	17.4027	-2.20433	0.0471349	0.27389	-4.54617	Phosphatidylserine decarboxylase proenzyme, mitochondrial (EC 4.1.1.65) [Cleaved into: Phosphatidylserine decarboxylase beta chain; Phosphatidylserine decarboxylase alpha chain]	PISD_MOUSE	SUBCELLULAR LOCATION: Phosphatidylserine decarboxylase beta chain: Mitochondrion inner membrane {ECO:0000255|HAMAP-Rule:MF_03208, ECO:0000269|PubMed:6862014}; Single-pass membrane protein {ECO:0000255|HAMAP-Rule:MF_03208}; Intermembrane side {ECO:0000255|HAMAP-Rule:MF_03208}.; SUBCELLULAR LOCATION: Phosphatidylserine decarboxylase alpha chain: Mitochondrion inner membrane {ECO:0000255|HAMAP-Rule:…	Pisd	Q8BSF4	2
-0.315411	16.2623	-2.19868	0.0476197	0.275138	-4.55565	WD repeat-containing protein 1 (Actin-interacting protein 1) (AIP1)	WDR1_MOUSE	SUBCELLULAR LOCATION: Cytoplasm, cytoskeleton {ECO:0000250|UniProtKB:Q5RKI0}. Cell projection, podosome {ECO:0000250|UniProtKB:O75083}.	Wdr1	O88342	14
-0.129211	16.8904	-2.19853	0.0476327	0.275138	-4.5559	Carboxymethylenebutenolidase homolog (EC 3.1.-.-)	CMBL_MOUSE	SUBCELLULAR LOCATION: Cytoplasm, cytosol {ECO:0000250}.	Cmbl	Q8R1G2	4
-0.128611	16.8579	-2.20062	0.0474532	0.275138	-4.5524	Oxidoreductase NAD-binding domain-containing protein 1 (EC 1.-.-.-)	OXND1_MOUSE		Oxnad1	Q8VE38	6
-0.867294	14.998	-2.19609	0.0478434	0.275265	-4.55998	Uteroglobin (Clara cell 17 kDa protein) (Clara cell phospholipid-binding protein) (CCPBP) (Clara cells 10 kDa secretory protein) (CC10) (PCB-binding protein) (Secretoglobin family 1A member 1)	UTER_MOUSE	SUBCELLULAR LOCATION: Secreted.	Scgb1a1	Q06318	2
-0.133813	16.6891	-2.19685	0.0477777	0.275265	-4.55871	Mitochondrial coenzyme A transporter SLC25A42 (Solute carrier family 25 member 42)	S2542_MOUSE	SUBCELLULAR LOCATION: Mitochondrion inner membrane; Multi-pass membrane protein.	Slc25a42	Q8R0Y8	5
0.375128	17.346	2.19331	0.0480851	0.275606	-4.56464	High mobility group protein HMG-I/HMG-Y (HMG-I(Y)) (High mobility group AT-hook protein 1) (High mobility group protein A1)	HMGA1_MOUSE	SUBCELLULAR LOCATION: Nucleus. Chromosome.	Hmga1	P17095	3
0.115023	15.4385	2.19323	0.0480917	0.275606	-4.56477	Receptor-type tyrosine-protein phosphatase alpha (Protein-tyrosine phosphatase alpha) (R-PTP-alpha) (EC 3.1.3.48) (LCA-related phosphatase) (PTPTY-28)	PTPRA_MOUSE	SUBCELLULAR LOCATION: Membrane; Single-pass type I membrane protein.	Ptpra	P18052	2
-0.125678	16.1333	-2.19183	0.0482141	0.275766	-4.56712	Acyl-coenzyme A thioesterase 11 (Acyl-CoA thioesterase 11) (EC 3.1.2.-) (Acyl-CoA thioester hydrolase 11) (Adipose-associated thioesterase) (Brown fat-inducible thioesterase) (BFIT)	ACO11_MOUSE	SUBCELLULAR LOCATION: Cytoplasm {ECO:0000250}.	Acot11	Q8VHQ9	4
-0.246174	15.4414	-2.18607	0.0487187	0.277563	-4.57675	Fibronectin (FN) [Cleaved into: Anastellin]	FINC_MOUSE	SUBCELLULAR LOCATION: Secreted, extracellular space, extracellular matrix.	Fn1	P11276	22
0.21714	14.4392	2.18654	0.0486772	0.277563	-4.57596	Inactive hydroxysteroid dehydrogenase-like protein 1	HSDL1_MOUSE	SUBCELLULAR LOCATION: Mitochondrion {ECO:0000250}.	Hsdl1	Q8BTX9	3
0.144033	16.7919	2.18145	0.0491268	0.278258	-4.58446	Eukaryotic translation initiation factor 5 (eIF-5)	IF5_MOUSE		Eif5	P59325	6
0.248088	15.2943	2.18227	0.0490541	0.278258	-4.58309	ATP-dependent RNA helicase DDX3X (EC 3.6.4.13) (D1Pas1-related sequence 2) (DEAD box RNA helicase DEAD3) (mDEAD3) (DEAD box protein 3, X-chromosomal) (Embryonic RNA helicase)	DDX3X_MOUSE	SUBCELLULAR LOCATION: Nucleus speckle {ECO:0000250}. Cytoplasm {ECO:0000250}. Mitochondrion outer membrane {ECO:0000250}. Note=Located predominantly in nuclear speckles and, at low levels, throughout the cytoplasm. Located to the outer side of nuclear pore complexes (NPC). Shuttles between the nucleus and the cytoplasm in a XPO1 and may be also in a NFX1-dependent manner. Associated with polyaden…	Ddx3x	Q62167	2
-0.138814	14.0251	-2.18275	0.0490122	0.278258	-4.5823	Serine/threonine-protein phosphatase 6 regulatory subunit 1 (SAPS domain family member 1)	PP6R1_MOUSE	SUBCELLULAR LOCATION: Cytoplasm {ECO:0000250}.	Ppp6r1	Q7TSI3	2
-0.121807	16.8279	-2.17935	0.0493141	0.278777	-4.58797	Lysine--tRNA ligase (EC 2.7.7.-) (EC 6.1.1.6) (Lysyl-tRNA synthetase) (LysRS)	SYK_MOUSE	SUBCELLULAR LOCATION: Cytoplasm, cytosol {ECO:0000250|UniProtKB:Q15046}. Cytoplasm {ECO:0000250|UniProtKB:Q15046}. Nucleus {ECO:0000250|UniProtKB:Q15046}. Cell membrane {ECO:0000250|UniProtKB:Q15046}; Peripheral membrane protein {ECO:0000250|UniProtKB:Q15046}. Secreted {ECO:0000250|UniProtKB:Q15046}. Note=Secretion is induced by TNF-alpha. Cytosolic in quiescent mast cells. Translocates into the …	Kars	Q99MN1	14
0.154918	15.5359	2.17779	0.0494528	0.279021	-4.59057	Dedicator of cytokinesis protein 6	DOCK6_MOUSE	SUBCELLULAR LOCATION: Cytoplasm {ECO:0000250}. Cytoplasm, perinuclear region {ECO:0000250}. Note=Mainly located near the cell surface. {ECO:0000250}.	Dock6	Q8VDR9	5
0.127813	17.4273	2.17373	0.0498167	0.280531	-4.59734	Dihydropyrimidinase-related protein 2 (DRP-2) (Unc-33-like phosphoprotein 2) (ULIP-2)	DPYL2_MOUSE	SUBCELLULAR LOCATION: Cytoplasm, cytosol {ECO:0000250}. Cytoplasm, cytoskeleton {ECO:0000250}. Membrane {ECO:0000250}. Note=Tightly but non-covalently associated with membranes. {ECO:0000250}.	Dpysl2	O08553	9
0.136691	16.1887	2.17012	0.0501427	0.281823	-4.60336	26S proteasome non-ATPase regulatory subunit 11 (26S proteasome regulatory subunit RPN6) (26S proteasome regulatory subunit S9) (26S proteasome regulatory subunit p44.5)	PSD11_MOUSE		Psmd11	Q8BG32	5
-0.161911	17.1769	-2.16651	0.0504704	0.28312	-4.60937	Phosphoglucomutase-1 (PGM 1) (EC 5.4.2.2) (Glucose phosphomutase 1) (Phosphoglucomutase-2)	PGM1_MOUSE	SUBCELLULAR LOCATION: Cytoplasm {ECO:0000250}.	Pgm1	Q9D0F9	23
-0.255358	15.3647	-2.16091	0.0509827	0.285444	-4.61869	Retinal dehydrogenase 1 (RALDH 1) (RalDH1) (EC 1.2.1.-) (EC 1.2.1.36) (ALDH-E1) (ALHDII) (Aldehyde dehydrogenase family 1 member A1) (Aldehyde dehydrogenase, cytosolic)	AL1A1_MOUSE	SUBCELLULAR LOCATION: Cytoplasm, cytosol {ECO:0000250|UniProtKB:P48644}.	Aldh1a1	P24549	6
-0.146182	14.0149	-2.15468	0.0515579	0.288112	-4.62903	UPF0690 protein C1orf52 homolog	CA052_MOUSE			Q9CWU4	3
0.212386	15.2008	2.15041	0.0519566	0.28912	-4.63613	Transcription elongation factor A protein 3 (Transcription elongation factor S-II protein 3) (Transcription elongation factor TFIIS.h)	TCEA3_MOUSE	SUBCELLULAR LOCATION: Nucleus {ECO:0000305}.	Tcea3	P23881	3
-0.167425	15.7845	-2.14956	0.0520357	0.28912	-4.63753	ATP-binding cassette sub-family D member 1 (Adrenoleukodystrophy protein) (ALDP)	ABCD1_MOUSE	SUBCELLULAR LOCATION: Peroxisome membrane; Multi-pass membrane protein.	Abcd1	P48410	4
0.113384	16.8504	2.15055	0.0519432	0.28912	-4.63589	RNA-binding protein 39 (Coactivator of activating protein 1 and estrogen receptors) (Coactivator of AP-1 and ERs) (RNA-binding motif protein 39) (RNA-binding region-containing protein 2) (Transcription coactivator CAPER)	RBM39_MOUSE	SUBCELLULAR LOCATION: Nucleus {ECO:0000305}.	Rbm39	Q8VH51	4
-0.184348	15.3243	-2.14777	0.0522042	0.289505	-4.64051	Probable leucine--tRNA ligase, mitochondrial (EC 6.1.1.4) (Leucyl-tRNA synthetase) (LeuRS)	SYLM_MOUSE	SUBCELLULAR LOCATION: Mitochondrion matrix {ECO:0000250}.	Lars2	Q8VDC0	7
0.122953	16.935	2.14505	0.0524601	0.290372	-4.64501	PDZ and LIM domain protein 5 (Enigma homolog) (Enigma-like PDZ and LIM domains protein)	PDLI5_MOUSE	SUBCELLULAR LOCATION: Cell junction, synapse, postsynaptic cell membrane, postsynaptic density {ECO:0000250}. Cell junction, synapse, synaptosome {ECO:0000250}. Cytoplasm {ECO:0000250}. Note=Detected both at presynaptic and postsynaptic sites. {ECO:0000250}.	Pdlim5	Q8CI51	10
-0.125369	16.6099	-2.13917	0.0530183	0.292906	-4.65475	Armadillo repeat-containing protein 10	ARM10_MOUSE	SUBCELLULAR LOCATION: Endoplasmic reticulum membrane {ECO:0000250}; Single-pass membrane protein {ECO:0000250}.	Armc10	Q9D0L7	3
-0.222227	13.703	-2.13744	0.0531835	0.293263	-4.65761	Carboxypeptidase N subunit 2 (Carboxypeptidase N 83 kDa chain) (Carboxypeptidase N large subunit) (Carboxypeptidase N polypeptide 2) (Carboxypeptidase N regulatory subunit)	CPN2_MOUSE	SUBCELLULAR LOCATION: Secreted {ECO:0000250}.	Cpn2	Q9DBB9	2
0.112727	16.7078	2.13374	0.0535378	0.29466	-4.66372	Dehydrogenase/reductase SDR family member 7C (EC 1.1.-.-) (Short-chain dehydrogenase/reductase family 32C member 2)	DRS7C_MOUSE	SUBCELLULAR LOCATION: Secreted {ECO:0000305}.	Dhrs7c	Q8CHS7	8
0.178537	17.3708	2.13111	0.0537916	0.294944	-4.66807	Low molecular weight phosphotyrosine protein phosphatase (LMW-PTP) (LMW-PTPase) (EC 3.1.3.48) (Low molecular weight cytosolic acid phosphatase) (EC 3.1.3.2)	PPAC_MOUSE	SUBCELLULAR LOCATION: Cytoplasm {ECO:0000250}.	Acp1	Q9D358	2
0.173905	15.0451	2.13115	0.0537879	0.294944	-4.66801	Formin-like protein 1 (Formin-related protein)	FMNL1_MOUSE	SUBCELLULAR LOCATION: Cytoplasm {ECO:0000250}. Cell membrane; Lipid-anchor. Cytoplasmic vesicle, phagosome. Note=Recruited to actin-rich phagosomes during phagocytosis. Translocates to the plasma membrane upon activation by RAC1.	Fmnl1	Q9JL26	2
0.183094	15.3638	2.12936	0.0539614	0.29532	-4.67097	Protein furry homolog	FRY_MOUSE	SUBCELLULAR LOCATION: Cytoplasm {ECO:0000250}. Cytoplasm, cytoskeleton, microtubule organizing center, centrosome {ECO:0000250}. Cytoplasm, cytoskeleton, spindle pole {ECO:0000250}. Note=Distributed diffusely throughout the cytoplasm in interphase. Localizes to the separating centrosomes in prophase, to the spindle poles and spindle microtubules in prometaphase to metaphase, to spindle microtubul…	Fry	E9Q8I9	5
-0.102833	16.5181	-2.12598	0.05429	0.296562	-4.67655	5'-nucleotidase domain-containing protein 3 (EC 3.1.3.-) (GRP94-neighboring nucleotidase)	NT5D3_MOUSE		Nt5dc3	Q3UHB1	9
-0.201622	17.6042	-2.1249	0.054395	0.29658	-4.67832	Aldose reductase (AR) (EC 1.1.1.21) (Aldehyde reductase)	ALDR_MOUSE	SUBCELLULAR LOCATION: Cytoplasm.	Akr1b1	P45376	14
-0.134398	15.3063	-2.12101	0.0547761	0.298101	-4.68474	BAG family molecular chaperone regulator 2 (BAG-2) (Bcl-2-associated athanogene 2)	BAG2_MOUSE		Bag2	Q91YN9	6
-0.142624	15.8486	-2.10855	0.0560147	0.298199	-4.70526	Nidogen-2 (NID-2) (Entactin-2)	NID2_MOUSE	SUBCELLULAR LOCATION: Secreted, extracellular space, extracellular matrix, basement membrane.	Nid2	O88322	18
0.256178	14.4587	2.10861	0.0560086	0.298199	-4.70516	Aromatic-L-amino-acid decarboxylase (AADC) (EC 4.1.1.28) (DOPA decarboxylase) (DDC)	DDC_MOUSE		Ddc	O88533	2
0.360696	15.1558	2.11432	0.0554383	0.298199	-4.69577	Carbonic anhydrase 1 (EC 4.2.1.1) (Carbonate dehydratase I) (Carbonic anhydrase I) (CA-I)	CAH1_MOUSE	SUBCELLULAR LOCATION: Cytoplasm.	Ca1	P13634	3
0.16805	17.6307	2.1149	0.0553806	0.298199	-4.69481	High mobility group protein B2 (High mobility group protein 2) (HMG-2)	HMGB2_MOUSE	SUBCELLULAR LOCATION: Nucleus {ECO:0000250|UniProtKB:P09429}. Chromosome {ECO:0000250|UniProtKB:P26583}. Cytoplasm {ECO:0000269|PubMed:19890330}. Secreted {ECO:0000250|UniProtKB:P26583}.	Hmgb2	P30681	2
0.179756	16.0776	2.10443	0.0564298	0.298199	-4.71203	Ras-related protein Rab-8A (Oncogene c-mel)	RAB8A_MOUSE	SUBCELLULAR LOCATION: Cell membrane {ECO:0000269|PubMed:18094055}; Lipid-anchor {ECO:0000269|PubMed:18094055}; Cytoplasmic side {ECO:0000269|PubMed:18094055}. Golgi apparatus {ECO:0000250|UniProtKB:P61006}. Recycling endosome membrane {ECO:0000269|PubMed:18094055}. Cell projection, cilium {ECO:0000250|UniProtKB:P61006}. Cytoplasmic vesicle, phagosome membrane {ECO:0000250|UniProtKB:P61006}; Lipid…	Rab8a	P55258	2
-0.146306	15.6799	-2.105	0.0563715	0.298199	-4.71109	Pigment epithelium-derived factor (PEDF) (Caspin) (Serpin F1) (Stromal cell-derived factor 3) (SDF-3)	PEDF_MOUSE	SUBCELLULAR LOCATION: Secreted. Melanosome {ECO:0000250}.	Serpinf1	P97298	3
-0.112214	16.0763	-2.10555	0.0563161	0.298199	-4.71018	Methionine--tRNA ligase, cytoplasmic (EC 6.1.1.10) (Methionyl-tRNA synthetase) (MetRS)	SYMC_MOUSE	SUBCELLULAR LOCATION: Cytoplasm, cytosol {ECO:0000250|UniProtKB:P56192}.	Mars	Q68FL6	12
0.133491	15.143	2.11844	0.0550296	0.298199	-4.68898	ADP-ribosylation factor-binding protein GGA2 (Gamma-adaptin-related protein 2) (Golgi-localized, gamma ear-containing, ARF-binding protein 2)	GGA2_MOUSE	SUBCELLULAR LOCATION: Golgi apparatus, trans-Golgi network membrane {ECO:0000250}; Peripheral membrane protein {ECO:0000250}. Endosome membrane {ECO:0000250}; Peripheral membrane protein {ECO:0000250}.	Gga2	Q6P5E6	2
-0.155193	15.0632	-2.11396	0.0554741	0.298199	-4.69636	Transmembrane protein 177	TM177_MOUSE	SUBCELLULAR LOCATION: Mitochondrion inner membrane {ECO:0000250|UniProtKB:Q53S58}; Multi-pass membrane protein {ECO:0000255}.	Tmem177	Q8BPE4	2
0.213834	18.859	2.10468	0.0564045	0.298199	-4.71162	Transmembrane emp24 domain-containing protein 4 (Endoplasmic reticulum stress-response protein 25) (ERS25) (p24 family protein alpha-3) (p24alpha3) (p26)	TMED4_MOUSE	SUBCELLULAR LOCATION: Endoplasmic reticulum membrane {ECO:0000269|PubMed:18326488}; Single-pass type I membrane protein {ECO:0000269|PubMed:18326488}.	Tmed4	Q8R1V4	3
-0.195435	16.256	-2.10674	0.0561965	0.298199	-4.70823	5-aminolevulinate synthase, nonspecific, mitochondrial (ALAS-H) (EC 2.3.1.37) (5-aminolevulinic acid synthase 1) (Delta-ALA synthase 1) (Delta-aminolevulinate synthase 1)	HEM1_MOUSE	SUBCELLULAR LOCATION: Mitochondrion matrix {ECO:0000250}.	Alas1	Q8VC19	3
0.165634	15.9789	2.10729	0.056141	0.298199	-4.70733	Aldehyde dehydrogenase X, mitochondrial (EC 1.2.1.3) (Aldehyde dehydrogenase family 1 member B1)	AL1B1_MOUSE	SUBCELLULAR LOCATION: Mitochondrion matrix {ECO:0000250}.	Aldh1b1	Q9CZS1	8
-0.135205	16.2554	-2.1157	0.0553004	0.298199	-4.69349	Transforming acidic coiled-coil-containing protein 2	TACC2_MOUSE	SUBCELLULAR LOCATION: Cytoplasm {ECO:0000250|UniProtKB:O95359}. Nucleus {ECO:0000250|UniProtKB:O95359}. Cytoplasm, cytoskeleton, microtubule organizing center, centrosome {ECO:0000250|UniProtKB:O95359}.	Tacc2	Q9JJG0	3
-0.222178	14.5834	-2.11816	0.0550573	0.298199	-4.68944	Misshapen-like kinase 1 (EC 2.7.11.1) (GCK family kinase MiNK) (MAPK/ERK kinase kinase kinase 6) (MEK kinase kinase 6) (MEKKK 6) (Misshapen/NIK-related kinase) (Mitogen-activated protein kinase kinase kinase kinase 6)	MINK1_MOUSE	SUBCELLULAR LOCATION: Cytoplasm {ECO:0000250}. Cell junction, synapse, postsynaptic cell membrane, postsynaptic density {ECO:0000250}. Cell projection, axon {ECO:0000250}. Cell projection, dendrite {ECO:0000250}.	Mink1	Q9JM52	3
0.13221	16.1612	2.11222	0.0556467	0.298199	-4.69922	Ubiquilin-2 (Chap1) (DSK2 homolog) (Protein linking IAP with cytoskeleton 2) (PLIC-2) (Ubiquitin-like product Chap1/Dsk2)	UBQL2_MOUSE	SUBCELLULAR LOCATION: Cytoplasm {ECO:0000269|PubMed:10549293}. Nucleus {ECO:0000269|PubMed:10549293}. Membrane {ECO:0000269|PubMed:10549293}. Cytoplasmic vesicle, autophagosome {ECO:0000250|UniProtKB:Q9UHD9}. Note=Colocalizes with a subset of proteasomes, namely those that are cytoskeleton associated or free in the cytosol. Associated with fibers in mitotic cells. {ECO:0000250|UniProtKB:Q9UHD9}.	Ubqln2	Q9QZM0	2
0.172621	16.3697	2.10561	0.0563104	0.298199	-4.71009	SUMO-activating enzyme subunit 1 (Ubiquitin-like 1-activating enzyme E1A) [Cleaved into: SUMO-activating enzyme subunit 1, N-terminally processed]	SAE1_MOUSE	SUBCELLULAR LOCATION: Nucleus {ECO:0000250}.	Sae1	Q9R1T2	5
0.168099	17.6394	2.09971	0.0569086	0.300185	-4.71978	Coronin-1B (Coronin-2)	COR1B_MOUSE	SUBCELLULAR LOCATION: Cytoplasm, cytoskeleton {ECO:0000250}. Note=Localized to the leading edge in fibroblasts, as well as weakly along actin stress fibers. {ECO:0000250}.	Coro1b	Q9WUM3	5
-0.154818	16.1637	-2.09773	0.0571108	0.300708	-4.72303	Ubiquitin-conjugating enzyme E2 K (EC 2.3.2.23) (E2 ubiquitin-conjugating enzyme K) (Huntingtin-interacting protein 2) (HIP-2) (Ubiquitin carrier protein) (Ubiquitin-conjugating enzyme E2-25 kDa) (Ubiquitin-conjugating enzyme E2(25K)) (Ubiquitin-conjugating enzyme E2-25K) (Ubiquitin-protein ligase)	UBE2K_MOUSE	SUBCELLULAR LOCATION: Cytoplasm {ECO:0000250|UniProtKB:P61085}.	Ube2k	P61087	4
0.139943	16.3475	2.09613	0.057275	0.300958	-4.72566	Transcription elongation factor SPT5 (DRB sensitivity-inducing factor large subunit) (DSIF large subunit)	SPT5H_MOUSE	SUBCELLULAR LOCATION: Nucleus {ECO:0000250}.	Supt5h	O55201	2
0.118033	14.4185	2.09525	0.0573646	0.300958	-4.72709	Structural maintenance of chromosomes flexible hinge domain-containing protein 1	SMHD1_MOUSE	SUBCELLULAR LOCATION: Chromosome {ECO:0000269|PubMed:18425126}.	Smchd1	Q6P5D8	3
-0.157693	15.5628	-2.08437	0.0584923	0.303393	-4.74492	Endoplasmin (94 kDa glucose-regulated protein) (GRP-94) (Endoplasmic reticulum resident protein 99) (ERp99) (Heat shock protein 90 kDa beta member 1) (Polymorphic tumor rejection antigen 1) (Tumor rejection antigen gp96)	ENPL_MOUSE	SUBCELLULAR LOCATION: Endoplasmic reticulum lumen {ECO:0000269|PubMed:20865800}. Melanosome {ECO:0000250}.	Hsp90b1	P08113	16
-0.872141	15.4415	-2.0895	0.0579581	0.303393	-4.73652	Carbonic anhydrase 3 (EC 4.2.1.1) (Carbonate dehydratase III) (Carbonic anhydrase III) (CA-III)	CAH3_MOUSE	SUBCELLULAR LOCATION: Cytoplasm.	Ca3	P16015	9
0.107826	15.2023	2.08735	0.0581815	0.303393	-4.74004	E3 ubiquitin-protein ligase HECTD1 (EC 2.3.2.26) (HECT domain-containing protein 1) (HECT-type E3 ubiquitin transferase HECTD1) (Protein open mind)	HECD1_MOUSE		Hectd1	Q69ZR2	10
0.201024	15.7634	2.08454	0.0584744	0.303393	-4.74464	Ankyrin repeat domain-containing protein 1 (Cardiac ankyrin repeat protein)	ANKR1_MOUSE	SUBCELLULAR LOCATION: Nucleus {ECO:0000250}.	Ankrd1	Q9CR42	5
0.137151	15.9401	2.08375	0.0585569	0.303393	-4.74593	Heterogeneous nuclear ribonucleoprotein M (hnRNP M)	HNRPM_MOUSE	SUBCELLULAR LOCATION: Nucleus {ECO:0000250}.	Hnrnpm	Q9D0E1	27
0.130042	17.2975	2.08603	0.0583185	0.303393	-4.74219	Protein SEC13 homolog (GATOR complex protein SEC13) (SEC13-like protein 1) (SEC13-related protein)	SEC13_MOUSE	SUBCELLULAR LOCATION: Cytoplasmic vesicle, COPII-coated vesicle membrane {ECO:0000250|UniProtKB:P55735}; Peripheral membrane protein {ECO:0000250|UniProtKB:P55735}; Cytoplasmic side {ECO:0000250|UniProtKB:P55735}. Endoplasmic reticulum membrane {ECO:0000250|UniProtKB:P55735}; Peripheral membrane protein {ECO:0000250|UniProtKB:P55735}; Cytoplasmic side {ECO:0000250|UniProtKB:P55735}. Nucleus, nucl…	Sec13	Q9D1M0	2
-0.131596	16.2906	-2.08563	0.0583598	0.303393	-4.74284	Transmembrane protein 126A	T126A_MOUSE	SUBCELLULAR LOCATION: Mitochondrion inner membrane {ECO:0000250}; Multi-pass membrane protein {ECO:0000250}.	Tmem126a	Q9D8Y1	3
0.130774	16.1078	2.07961	0.0589917	0.305104	-4.75269	Cullin-5 (CUL-5)	CUL5_MOUSE		Cul5	Q9D5V5	12
0.121858	16.7769	2.07726	0.0592397	0.305844	-4.75653	Guanine nucleotide-binding protein subunit alpha-11 (G alpha-11) (G-protein subunit alpha-11)	GNA11_MOUSE	SUBCELLULAR LOCATION: Cell membrane {ECO:0000250}; Lipid-anchor {ECO:0000250}. Cytoplasm {ECO:0000250}.	Gna11	P21278	2
0.174537	14.0232	2.07517	0.0594608	0.306444	-4.75994	Glutathione S-transferase Mu 7 (EC 2.5.1.18) (GST class-mu 7) (GSTM-7)	GSTM7_MOUSE	SUBCELLULAR LOCATION: Cytoplasm {ECO:0000250}.	Gstm7	Q80W21	5
0.106391	15.5139	2.0666	0.0603769	0.306561	-4.77391	Sickle tail protein (Enhancer trap locus 4)	SKT_MOUSE	SUBCELLULAR LOCATION: Cytoplasm {ECO:0000269|PubMed:16204209}.	Skt	A2AQ25	9
-0.107701	15.3847	-2.06417	0.0606396	0.306561	-4.77787	Protein diaphanous homolog 1 (Diaphanous-related formin-1) (DRF1) (p140mDIA) (mDIA1)	DIAP1_MOUSE	SUBCELLULAR LOCATION: Cell membrane {ECO:0000269|PubMed:9214622}. Cell projection, ruffle membrane {ECO:0000269|PubMed:9214622}. Cytoplasm, cytoskeleton {ECO:0000269|PubMed:9214622}. Cytoplasm, cytoskeleton, microtubule organizing center, centrosome {ECO:0000250|UniProtKB:O60610}. Cytoplasm, cytoskeleton, spindle {ECO:0000250|UniProtKB:O60610}. Note=Membrane ruffles, especially at the tip of ruff…	Diaph1	O08808	2
0.16046	16.0818	2.07003	0.0600094	0.306561	-4.76833	TOM1-like protein 2 (Target of Myb-like protein 2)	TM1L2_MOUSE		Tom1l2	Q5SRX1	7
-0.121106	16.8878	-2.07167	0.059834	0.306561	-4.76566	Cytochrome c oxidase subunit 7A-related protein, mitochondrial (Cytochrome c oxidase subunit VIIa-related protein) (Silica-induced gene 81 protein) (SIG-81) (Supercomplex assembly factor I)	COX7R_MOUSE	SUBCELLULAR LOCATION: Mitochondrion inner membrane {ECO:0000250}.	Cox7a2l	Q61387	2
0.16573	15.8895	2.06493	0.0605573	0.306561	-4.77663	Fibronectin type III and SPRY domain-containing protein 2 (SPRY domain-containing protein 1)	FSD2_MOUSE		Fsd2	Q8BZ52	6
-0.222537	15.4788	-2.06579	0.0604644	0.306561	-4.77523	Latent-transforming growth factor beta-binding protein 1 (LTBP-1) (Transforming growth factor beta-1-binding protein 1) (TGF-beta1-BP-1)	LTBP1_MOUSE	SUBCELLULAR LOCATION: Secreted {ECO:0000250|UniProtKB:Q14766}.	Ltbp1	Q8CG19	3
0.121384	14.7916	2.06982	0.0600315	0.306561	-4.76867	Bcl-2-associated transcription factor 1 (Btf)	BCLF1_MOUSE	SUBCELLULAR LOCATION: Cytoplasm {ECO:0000250}. Nucleus {ECO:0000250}. Nucleus speckle {ECO:0000250|UniProtKB:Q9NYF8}. Nucleus, nucleoplasm {ECO:0000250|UniProtKB:Q9NYF8}.	Bclaf1	Q8K019	4
-0.105168	16.6599	-2.06688	0.0603468	0.306561	-4.77345	Mitochondrial calcium uniporter regulator 1 (MCU regulator 1) (Coiled-coil domain-containing protein 90A, mitochondrial)	MCUR1_MOUSE	SUBCELLULAR LOCATION: Mitochondrion inner membrane {ECO:0000250|UniProtKB:Q96AQ8}; Multi-pass membrane protein {ECO:0000250|UniProtKB:Q96AQ8}.	Mcur1	Q9CXD6	8
0.137748	16.2697	2.06955	0.0600603	0.306561	-4.7691	Malignant T-cell-amplified sequence 1 (MCT-1) (Multiple copies T-cell malignancies 1)	MCTS1_MOUSE	SUBCELLULAR LOCATION: Cytoplasm {ECO:0000250}.	Mcts1	Q9DB27	2
0.241938	15.6229	2.07215	0.0597824	0.306561	-4.76487	Apoptosis-associated speck-like protein containing a CARD (mASC) (PYD and CARD domain-containing protein)	ASC_MOUSE	SUBCELLULAR LOCATION: Cytoplasm {ECO:0000269|PubMed:21892172, ECO:0000269|PubMed:22555457}. Endoplasmic reticulum {ECO:0000250}. Mitochondrion {ECO:0000250}. Nucleus {ECO:0000250}. Note=Upstream of caspase activation, a redistribution from the cytoplasm to the aggregates occurs. These appear as hollow, perinuclear spherical, ball-like structures. Upon NLRP3 inflammasome activation redistributes t…	Pycard	Q9EPB4	5
-0.17031	15.4798	-2.06888	0.0601326	0.306561	-4.7702	Glypican-6 [Cleaved into: Secreted glypican-6]	GPC6_MOUSE	SUBCELLULAR LOCATION: Cell membrane {ECO:0000250}; Lipid-anchor, GPI-anchor {ECO:0000250}; Extracellular side {ECO:0000250}.; SUBCELLULAR LOCATION: Secreted glypican-6: Secreted, extracellular space {ECO:0000250}.	Gpc6	Q9R087	3
-0.12866	15.6176	-2.06153	0.060926	0.30714	-4.78217	Voltage-dependent anion-selective channel protein 3 (VDAC-3) (mVDAC3) (Outer mitochondrial membrane protein porin 3)	VDAC3_MOUSE	SUBCELLULAR LOCATION: Mitochondrion outer membrane.	Vdac3	Q60931	8
-0.131496	16.3936	-2.06117	0.0609646	0.30714	-4.78275	Unconventional myosin-Ic (Myosin I beta) (MMI-beta) (MMIb)	MYO1C_MOUSE	SUBCELLULAR LOCATION: Cytoplasm. Cell membrane; Peripheral membrane protein; Cytoplasmic side. Cell projection, stereocilium membrane. Cytoplasmic vesicle. Cell projection, ruffle. Note=Colocalizes with CABP1 and CIB1 at cell margin, membrane ruffles and punctate regions on the cell membrane. Colocalizes in adipocytes with GLUT4 at actin-based membranes. Colocalizes with GLUT4 at insulin-induced …	Myo1c	Q9WTI7	20
-0.0885116	16.4091	-2.04351	0.0629115	0.308944	-4.81142	Titin (EC 2.7.11.1) (Connectin)	TITIN_MOUSE	SUBCELLULAR LOCATION: Cytoplasm {ECO:0000305}. Nucleus {ECO:0000250|UniProtKB:Q8WZ42}.	Ttn	A2ASS6	1205
0.278317	18.8607	2.04607	0.062626	0.308944	-4.80727	ATPase inhibitor, mitochondrial (Inhibitor of F(1)F(o)-ATPase) (IF(1)) (IF1)	ATIF1_MOUSE	SUBCELLULAR LOCATION: Mitochondrion {ECO:0000250}.	Atpif1	O35143	4
-0.570614	17.5601	-2.04942	0.0622533	0.308944	-4.80183	Alpha-1-antitrypsin 1-1 (AAT) (Alpha-1 protease inhibitor 1) (Alpha-1-antiproteinase) (Serine protease inhibitor 1-1) (Serine protease inhibitor A1a) (Serpin A1a)	A1AT1_MOUSE	SUBCELLULAR LOCATION: Secreted {ECO:0000269|PubMed:11961105, ECO:0000269|PubMed:8619829}.	Serpina1a	P07758	4
0.142373	16.629	2.04526	0.0627165	0.308944	-4.80859	Probable ATP-dependent RNA helicase DDX6 (EC 3.6.4.13) (ATP-dependent RNA helicase p54) (DEAD box protein 6) (Oncogene RCK homolog)	DDX6_MOUSE	SUBCELLULAR LOCATION: Cytoplasm, P-body {ECO:0000250|UniProtKB:P26196}. Cytoplasm {ECO:0000250|UniProtKB:P26196}. Nucleus {ECO:0000250|UniProtKB:P26196}. Note=Upon cellular stress, relocalizes to stress granules. {ECO:0000250|UniProtKB:P26196}.	Ddx6	P54823	3
0.168059	15.6899	2.04431	0.0628218	0.308944	-4.81012	Serine/threonine-protein phosphatase 2A activator (EC 5.2.1.8) (PP2A, subunit B', PR53 isoform) (Phosphotyrosyl phosphatase activator) (PTPA) (Serine/threonine-protein phosphatase 2A regulatory subunit 4) (Serine/threonine-protein phosphatase 2A regulatory subunit B')	PTPA_MOUSE	SUBCELLULAR LOCATION: Cytoplasm {ECO:0000250}. Nucleus {ECO:0000250}.	Ptpa	P58389	4
0.127518	16.7981	2.05009	0.0621794	0.308944	-4.80075	Far upstream element-binding protein 2 (FUSE-binding protein 2) (KH type-splicing regulatory protein) (KSRP)	FUBP2_MOUSE	SUBCELLULAR LOCATION: Nucleus {ECO:0000250}. Cytoplasm {ECO:0000250}. Note=A small proportion is also found in the cytoplasm of neuronal cell bodies and dendrites. {ECO:0000250}.	Khsrp	Q3U0V1	4
0.133011	15.5238	2.04352	0.0629101	0.308944	-4.8114	Clustered mitochondria protein homolog	CLU_MOUSE	SUBCELLULAR LOCATION: Cytoplasm {ECO:0000255|HAMAP-Rule:MF_03013}. Cytoplasmic granule {ECO:0000255|HAMAP-Rule:MF_03013}.	Cluh	Q5SW19	24
-0.105161	16.502	-2.04501	0.0627446	0.308944	-4.809	RNA-binding protein 38 (RNA-binding motif protein 38) (RNA-binding region-containing protein 1) (ssDNA-binding protein SEB4)	RBM38_MOUSE	SUBCELLULAR LOCATION: Cytoplasm, cytosol {ECO:0000250}. Nucleus {ECO:0000250}.	Rbm38	Q62176	2
0.155925	14.5979	2.05379	0.061771	0.308944	-4.79474	Rho GTPase-activating protein 18 (Rho-type GTPase-activating protein 18)	RHG18_MOUSE	SUBCELLULAR LOCATION: Cytoplasm {ECO:0000250|UniProtKB:Q8N392}.	Arhgap18	Q8K0Q5	2
0.138871	15.6541	2.04454	0.0627961	0.308944	-4.80974	Pre-mRNA-processing-splicing factor 8 (Splicing factor Prp8)	PRP8_MOUSE	SUBCELLULAR LOCATION: Nucleus speckle {ECO:0000269|PubMed:15169873}.	Prpf8	Q99PV0	14
-0.130517	16.075	-2.04597	0.0626369	0.308944	-4.80743	60S ribosomal protein L14	RL14_MOUSE		Rpl14	Q9CR57	4
-0.121591	16.9115	-2.05463	0.0616791	0.308944	-4.79338	Golgi phosphoprotein 3 (Coat protein GPP34)	GOLP3_MOUSE	SUBCELLULAR LOCATION: Isoform 2: Golgi apparatus.; SUBCELLULAR LOCATION: Golgi apparatus, Golgi stack membrane {ECO:0000269|PubMed:17629635}; Peripheral membrane protein {ECO:0000269|PubMed:17629635}; Cytoplasmic side {ECO:0000269|PubMed:17629635}. Golgi apparatus, trans-Golgi network membrane {ECO:0000269|PubMed:17629635}; Peripheral membrane protein {ECO:0000269|PubMed:17629635}; Cytoplasmic si…	Golph3	Q9CRA5	2
-0.143442	16.3446	-2.05111	0.0620666	0.308944	-4.79909	Endoplasmic reticulum aminopeptidase 1 (EC 3.4.11.-) (ARTS-1) (Adipocyte-derived leucine aminopeptidase) (A-LAP) (Aminopeptidase PILS) (Puromycin-insensitive leucyl-specific aminopeptidase) (PILS-AP) (VEGF-induced aminopeptidase)	ERAP1_MOUSE	SUBCELLULAR LOCATION: Endoplasmic reticulum membrane {ECO:0000250}; Single-pass type II membrane protein {ECO:0000250}.	Erap1	Q9EQH2	3
0.122094	15.3391	2.05397	0.061752	0.308944	-4.79446	Cdc42 effector protein 4 (Binder of Rho GTPases 4)	BORG4_MOUSE	SUBCELLULAR LOCATION: Endomembrane system {ECO:0000250}; Peripheral membrane protein {ECO:0000250}. Cytoplasm, cytoskeleton {ECO:0000250}.	Cdc42ep4	Q9JM96	2
0.137501	16.9578	2.04925	0.0622728	0.308944	-4.80212	Band 4.1-like protein 3 (4.1B) (Differentially expressed in adenocarcinoma of the lung protein 1) (DAL-1) (DAL1P) (mDAL-1) [Cleaved into: Band 4.1-like protein 3, N-terminally processed]	E41L3_MOUSE	SUBCELLULAR LOCATION: Cytoplasm, cytoskeleton {ECO:0000250}. Cell membrane {ECO:0000269|PubMed:10652311}; Peripheral membrane protein {ECO:0000269|PubMed:10652311}; Cytoplasmic side {ECO:0000269|PubMed:10652311}. Cytoplasm {ECO:0000250}. Cell junction {ECO:0000269|PubMed:10652311}. Note=Detected in the cytoplasm of actively dividing cells.	Epb41l3	Q9WV92	3
0.413695	17.1435	2.04192	0.0630897	0.309298	-4.81399	Fibrinogen alpha chain [Cleaved into: Fibrinopeptide A; Fibrinogen alpha chain]	FIBA_MOUSE	SUBCELLULAR LOCATION: Secreted {ECO:0000269|PubMed:7649481}.	Fga	E9PV24	11
0.122257	17.2125	2.04041	0.0632594	0.309533	-4.81644	Catechol O-methyltransferase (EC 2.1.1.6)	COMT_MOUSE	SUBCELLULAR LOCATION: Isoform Soluble: Cytoplasm.; SUBCELLULAR LOCATION: Isoform Membrane-bound: Cell membrane; Single-pass type II membrane protein; Extracellular side.	Comt	O88587	3
0.161244	17.6428	2.03961	0.0633498	0.309533	-4.81774	Nucleoside diphosphate kinase B (NDK B) (NDP kinase B) (EC 2.7.4.6) (Histidine protein kinase NDKB) (EC 2.7.13.3) (P18) (nm23-M2)	NDKB_MOUSE	SUBCELLULAR LOCATION: Cytoplasm {ECO:0000250|UniProtKB:P22392}. Nucleus {ECO:0000250|UniProtKB:P22392}. Cell projection, lamellipodium {ECO:0000250|UniProtKB:P22392}. Cell projection, ruffle {ECO:0000250|UniProtKB:P22392}. Note=Colocalizes with ITGB1 and ITGB1BP1 at the edge or peripheral ruffles and lamellipodia during the early stages of cell spreading on fibronectin or collagen but not on vitr…	Nme2	Q01768	5
0.154963	16.8771	2.03162	0.0642549	0.311809	-4.83065	Histone-binding protein RBBP7 (Histone acetyltransferase type B subunit 2) (Nucleosome-remodeling factor subunit RBAP46) (Retinoblastoma-binding protein 7) (RBBP-7) (Retinoblastoma-binding protein p46)	RBBP7_MOUSE	SUBCELLULAR LOCATION: Nucleus.	Rbbp7	Q60973	5
0.101457	15.4435	2.03219	0.0641898	0.311809	-4.82973	ATP-dependent RNA helicase DDX19A (EC 3.6.4.13) (DEAD box RNA helicase DEAD5) (mDEAD5) (DEAD box protein 19A) (Eukaryotic translation initiation factor 4A-related sequence 1)	DD19A_MOUSE	SUBCELLULAR LOCATION: Cytoplasm {ECO:0000250}. Nucleus, nuclear pore complex. Nucleus membrane {ECO:0000250}; Peripheral membrane protein {ECO:0000250}; Cytoplasmic side {ECO:0000250}. Note=Nuclear pore complex cytoplasmic fibrils.	Ddx19a	Q61655	5
0.132348	16.021	2.03185	0.0642288	0.311809	-4.83028	MOB kinase activator 1B (Mob1 homolog 1A) (Mps one binder kinase activator-like 1A)	MOB1B_MOUSE	SUBCELLULAR LOCATION: Cytoplasm {ECO:0000250}. Nucleus {ECO:0000250}.	Mob1b	Q8BPB0	2
0.129471	15.8033	2.03381	0.064006	0.311809	-4.82712	Adenylyl cyclase-associated protein 2 (CAP 2)	CAP2_MOUSE	SUBCELLULAR LOCATION: Cell membrane {ECO:0000250}; Peripheral membrane protein {ECO:0000250}.	Cap2	Q9CYT6	7
-0.12368	16.536	-2.03079	0.06435	0.311809	-4.832	Methylmalonate-semialdehyde dehydrogenase [acylating], mitochondrial (MMSDH) (Malonate-semialdehyde dehydrogenase [acylating]) (EC 1.2.1.18) (EC 1.2.1.27) (Aldehyde dehydrogenase family 6 member A1)	MMSA_MOUSE	SUBCELLULAR LOCATION: Mitochondrion {ECO:0000250}.	Aldh6a1	Q9EQ20	31
-0.1543	14.8179	-2.02941	0.0645074	0.312053	-4.83422	Beta-centractin (Actin-related protein 1B) (ARP1B)	ACTY_MOUSE	SUBCELLULAR LOCATION: Cytoplasm, cytoskeleton. Cytoplasm, cytoskeleton, microtubule organizing center, centrosome {ECO:0000250}.	Actr1b	Q8R5C5	2
0.220188	17.3768	2.02766	0.0647086	0.312508	-4.83705	Coronin-1C (Coronin-3)	COR1C_MOUSE	SUBCELLULAR LOCATION: Cell membrane {ECO:0000250}. Cell projection, lamellipodium. Cytoplasm, cytoskeleton {ECO:0000250}. Note=Localize in a diffuse and punctate pattern in the cytosol and are highly enriched in F-actin-rich areas. {ECO:0000250}.	Coro1c	Q9WUM4	5
0.133753	16.0613	2.02548	0.064959	0.312682	-4.84057	Talin-1	TLN1_MOUSE	SUBCELLULAR LOCATION: Cell projection, ruffle membrane {ECO:0000250}; Peripheral membrane protein {ECO:0000250}; Cytoplasmic side {ECO:0000250}. Cytoplasm, cytoskeleton {ECO:0000250}. Cell surface {ECO:0000269|PubMed:21768292}. Cell junction, focal adhesion {ECO:0000269|PubMed:21768292}. Note=Colocalizes with LAYN at the membrane ruffles (By similarity). Localized preferentially in focal adhesion…	Tln1	P26039	48
-0.129991	15.3561	-2.02632	0.0648624	0.312682	-4.83921	Xin actin-binding repeat-containing protein 2 (Beta-xin) (Cardiomyopathy-associated protein 3) (Myogenic MEF2-activated Xin-related protein) (Myomaxin) (mXinbeta)	XIRP2_MOUSE	SUBCELLULAR LOCATION: Cell junction {ECO:0000269|PubMed:17766470}. Note=Colocalizes with actin stress fibers.	Xirp2	Q4U4S6	25
0.160948	15.2364	2.01518	0.0661557	0.315748	-4.85715	Steryl-sulfatase (EC 3.1.6.2) (Arylsulfatase C) (ASC) (Steroid sulfatase) (Steryl-sulfate sulfohydrolase)	STS_MOUSE	SUBCELLULAR LOCATION: Microsome membrane; Multi-pass membrane protein. Endoplasmic reticulum membrane {ECO:0000305}; Multi-pass membrane protein {ECO:0000305}. Note=The sequence shows several membrane-spanning domains that could serve to anchor the protein in the microsomal membrane.	Sts	P50427	4
0.174383	17.6054	2.01747	0.065888	0.315748	-4.85347	Arginine and glutamate-rich protein 1	ARGL1_MOUSE		Arglu1	Q3UL36	3
0.149217	14.9527	2.0162	0.0660363	0.315748	-4.85551	ATP-dependent RNA helicase DHX29 (EC 3.6.4.13) (DEAH box protein 29)	DHX29_MOUSE	SUBCELLULAR LOCATION: Cytoplasm {ECO:0000255|HAMAP-Rule:MF_03068}.	Dhx29	Q6PGC1	2
0.194692	16.6034	2.01724	0.0659154	0.315748	-4.85385	von Willebrand factor (vWF) [Cleaved into: von Willebrand antigen 2 (von Willebrand antigen II)]	VWF_MOUSE	SUBCELLULAR LOCATION: Secreted {ECO:0000250}. Secreted, extracellular space, extracellular matrix {ECO:0000250}. Note=Localized to storage granules. {ECO:0000250}.	Vwf	Q8CIZ8	2
-0.155733	16.9629	-2.01644	0.0660083	0.315748	-4.85513	Acetyl-CoA acetyltransferase, mitochondrial (EC 2.3.1.9) (Acetoacetyl-CoA thiolase)	THIL_MOUSE	SUBCELLULAR LOCATION: Mitochondrion {ECO:0000250}.	Acat1	Q8QZT1	21
-0.118878	16.891	-2.01442	0.0662454	0.315748	-4.85838	Proteasome subunit alpha type-4 (EC 3.4.25.1) (Macropain subunit C9) (Multicatalytic endopeptidase complex subunit C9) (Proteasome component C9) (Proteasome subunit L)	PSA4_MOUSE	SUBCELLULAR LOCATION: Cytoplasm {ECO:0000269|PubMed:22078707}. Nucleus {ECO:0000269|PubMed:22078707}. Note=Colocalizes with TRIM5 in the cytoplasmic bodies. {ECO:0000269|PubMed:22078707}.	Psma4	Q9R1P0	6
-0.118366	15.8159	-2.00934	0.066844	0.318081	-4.86655	Ubiquitin thioesterase otulin (EC 3.4.19.12) (Deubiquitinating enzyme otulin) (OTU domain-containing deubiquitinase with linear linkage specificity) (Ubiquitin thioesterase Gumby)	OTUL_MOUSE	SUBCELLULAR LOCATION: Cytoplasm {ECO:0000269|PubMed:23708998}.	Otulin	Q3UCV8	2
0.113253	15.4884	2.00702	0.0671193	0.318871	-4.87028	Protein phosphatase 1 regulatory subunit 12A (Myosin phosphatase-targeting subunit 1) (Myosin phosphatase target subunit 1)	MYPT1_MOUSE	SUBCELLULAR LOCATION: Cytoplasm {ECO:0000250|UniProtKB:O14974}. Note=Along actomyosin filaments and stress fibers. {ECO:0000250|UniProtKB:O14974}.	Ppp1r12a	Q9DBR7	9
0.128189	15.9439	2.00605	0.067235	0.318902	-4.87184	Threonine synthase-like 2 (TSH2) (mTSH2) (EC 4.2.3.-)	THNS2_MOUSE		Thnsl2	Q80W22	5
-0.12319	16.7297	-1.99543	0.0685088	0.324342	-4.88886	Platelet glycoprotein 4 (Glycoprotein IIIb) (GPIIIB) (PAS IV) (PAS-4) (Platelet glycoprotein IV) (GPIV) (CD antigen CD36)	CD36_MOUSE	SUBCELLULAR LOCATION: Cell membrane {ECO:0000269|PubMed:23395392}; Multi-pass membrane protein {ECO:0000255}. Apical cell membrane {ECO:0000269|PubMed:16276419, ECO:0000269|PubMed:21610069}. Membrane raft {ECO:0000250|UniProtKB:P16671}. Golgi apparatus {ECO:0000250|UniProtKB:P16671}. Note=Upon ligand-binding, internalized through dynamin-dependent endocytosis. {ECO:0000250|UniProtKB:P16671}.	Cd36	Q08857	10
0.122676	15.7154	1.99464	0.0686045	0.324342	-4.89012	Tubulin gamma-2 chain (Gamma-2-tubulin)	TBG2_MOUSE	SUBCELLULAR LOCATION: Cytoplasm, cytoskeleton, microtubule organizing center, centrosome {ECO:0000269|PubMed:19648910}. Note=Mainly localizes to the centrosome, but a fraction is found outside of the centrosome in the cytoplasm.	Tubg2	Q8VCK3	3
0.189821	13.5317	1.99349	0.0687442	0.324477	-4.89196	Non-structural maintenance of chromosomes element 1 homolog (Non-SMC element 1 homolog) (EC 2.3.2.27)	NSE1_MOUSE	SUBCELLULAR LOCATION: Nucleus {ECO:0000250|UniProtKB:Q8WV22}. Chromosome, telomere {ECO:0000250|UniProtKB:Q8WV22}.	Nsmce1	Q9D720	2
-0.127785	16.3768	-1.98985	0.0691871	0.325514	-4.89778	Transport and Golgi organization protein 1 homolog (TANGO1) (Melanoma inhibitory activity protein 3)	TGO1_MOUSE	SUBCELLULAR LOCATION: Endoplasmic reticulum membrane {ECO:0000250|UniProtKB:Q5JRA6}; Single-pass membrane protein {ECO:0000250|UniProtKB:Q5JRA6}. Note=Localizes at endoplasmic reticulum exit sites. After loading of COL7A1 into transport carriers, it is not incorporated into COPII carriers and remains in the endoplasmic reticulum membrane. {ECO:0000250|UniProtKB:Q5JRA6}.	Mia3	Q8BI84	4
-0.118976	15.7974	-1.98998	0.0691722	0.325514	-4.89759	Solute carrier family 26 member 6 (Anion exchange transporter) (Chloride-formate exchanger) (Pendrin-L1) (Pendrin-like protein 1) (Putative anion transporter-1) (Pat-1)	S26A6_MOUSE	SUBCELLULAR LOCATION: Membrane; Multi-pass membrane protein. Cell membrane; Multi-pass membrane protein. Apical cell membrane; Multi-pass membrane protein. Cytoplasmic vesicle membrane; Multi-pass membrane protein. Microsome. Note=Colocalized with CA2 at the surface of the cell membrane in order to form a bicarbonate transport metabolon; colocalization is reduced in phorbol myristate acetate (PMA…	Slc26a6	Q8CIW6	2
0.109794	16.6417	1.98747	0.0694788	0.32636	-4.90159	Protein-L-isoaspartate(D-aspartate) O-methyltransferase (PIMT) (EC 2.1.1.77) (L-isoaspartyl protein carboxyl methyltransferase) (Protein L-isoaspartyl/D-aspartyl methyltransferase) (Protein-beta-aspartate methyltransferase)	PIMT_MOUSE	SUBCELLULAR LOCATION: Cytoplasm.	Pcmt1	P23506	6
-0.116448	16.1798	-1.98601	0.0696582	0.326677	-4.90392	Lipoyltransferase 1, mitochondrial (EC 2.3.1.-) (Lipoate biosynthesis protein) (Lipoate-protein ligase) (Lipoyl ligase)	LIPT_MOUSE	SUBCELLULAR LOCATION: Mitochondrion {ECO:0000250}.	Lipt1	Q8VCM4	2
-0.189086	16.2934	-1.98463	0.0698285	0.32695	-4.90613	Saccharopine dehydrogenase-like oxidoreductase (EC 1.-.-.-)	SCPDL_MOUSE		Sccpdh	Q8R127	6
0.112817	16.1716	1.98159	0.0702041	0.328182	-4.91099	UAP56-interacting factor (Forty-two-three domain-containing protein 1) (Protein 40-2-3)	UIF_MOUSE	SUBCELLULAR LOCATION: Nucleus, nucleoplasm {ECO:0000250}. Nucleus speckle {ECO:0000250}.	Fyttd1	Q91Z49	2
0.129462	15.8665	1.98007	0.070392	0.328534	-4.9134	Nexilin (F-actin-binding protein)	NEXN_MOUSE	SUBCELLULAR LOCATION: Cytoplasm, cytoskeleton {ECO:0000250|UniProtKB:Q0ZGT2, ECO:0000250|UniProtKB:Q9Z2J4}. Cell junction, adherens junction {ECO:0000250|UniProtKB:Q0ZGT2, ECO:0000250|UniProtKB:Q9Z2J4}. Cytoplasm, myofibril, sarcomere, Z line {ECO:0000250|UniProtKB:Q9Z2J4}. Note=Localizes to the cell-matrix AJ. Not found at the cell-cell AJ. {ECO:0000250|UniProtKB:Q0ZGT2, ECO:0000250|UniProtKB:Q9…	Nexn	Q7TPW1	19
-0.114802	16.2655	-1.97753	0.0707078	0.32948	-4.91745	Hexokinase-1 (EC 2.7.1.1) (Hexokinase type I) (HK I) (Hexokinase, tumor isozyme)	HXK1_MOUSE	SUBCELLULAR LOCATION: Isoform HK1: Mitochondrion outer membrane; Peripheral membrane protein.; SUBCELLULAR LOCATION: Isoform HK1-SC: Membrane. Note=Isoform HK1-SC is an integral membrane protein.	Hk1	P17710	33
0.127018	16.8813	1.97555	0.0709551	0.330105	-4.92061	Dehydrogenase/reductase SDR family member 7B (EC 1.1.-.-) (Short-chain dehydrogenase/reductase family 32C member 1)	DRS7B_MOUSE	SUBCELLULAR LOCATION: Endoplasmic reticulum membrane {ECO:0000250}; Single-pass type II membrane protein {ECO:0000250}.	Dhrs7b	Q99J47	7
0.132484	13.9206	1.97404	0.0711443	0.330459	-4.92302	Serine/arginine-rich splicing factor 3 (Pre-mRNA-splicing factor SRP20) (Protein X16) (Splicing factor, arginine/serine-rich 3)	SRSF3_MOUSE	SUBCELLULAR LOCATION: Nucleus {ECO:0000250|UniProtKB:P84103}. Nucleus speckle {ECO:0000250|UniProtKB:P84103}. Cytoplasm {ECO:0000250|UniProtKB:P84103}. Note=Recruited to nuclear speckles following interaction with YTHDC1. {ECO:0000250|UniProtKB:P84103}.	Srsf3	P84104	2
-0.122839	17.1164	-1.96955	0.0717089	0.33117	-4.93016	Ras-related protein Rab-2A	RAB2A_MOUSE	SUBCELLULAR LOCATION: Endoplasmic reticulum-Golgi intermediate compartment membrane; Lipid-anchor. Melanosome {ECO:0000250}. Endoplasmic reticulum membrane {ECO:0000305}; Lipid-anchor {ECO:0000305}. Golgi apparatus membrane {ECO:0000305}; Lipid-anchor {ECO:0000305}.	Rab2a	P53994	6
0.111814	15.7574	1.96921	0.0717515	0.33117	-4.93069	Structural maintenance of chromosomes protein 1A (SMC protein 1A) (SMC-1-alpha) (SMC-1A) (Chromosome segregation protein SmcB) (Sb1.8)	SMC1A_MOUSE	SUBCELLULAR LOCATION: Nucleus. Chromosome. Chromosome, centromere. Note=Associates with chromatin. The phosphorylated form on Ser-957 and Ser-966 associates with chromatin during G1/S/G2 phases but not during M phase, suggesting that phosphorylation does not regulate cohesin function (By similarity). Before prophase it is scattered along chromosome arms. During prophase, most of cohesin complexes…	Smc1a	Q9CU62	3
0.149091	17.0038	1.97048	0.0715915	0.33117	-4.92868	Ubiquitin-conjugating enzyme E2 variant 1 (UEV-1) (CROC-1)	UB2V1_MOUSE	SUBCELLULAR LOCATION: Nucleus {ECO:0000250}. Note=Excluded from the nucleolus. {ECO:0000250}.	Ube2v1	Q9CZY3	4
0.254676	16.122	1.96931	0.0717389	0.33117	-4.93054	RNA-binding motif protein, X chromosome (Heterogeneous nuclear ribonucleoprotein G) (hnRNP G) [Cleaved into: RNA-binding motif protein, X chromosome, N-terminally processed]	RBMX_MOUSE	SUBCELLULAR LOCATION: Nucleus. Note=Localizes in numerous small granules in the nucleus (By similarity). Component of ribonucleosomes. {ECO:0000250}.	Rbmx	Q9WV02	2
-0.14436	14.4702	-1.96004	0.0729187	0.33528	-4.94526	Receptor-type tyrosine-protein phosphatase epsilon (Protein-tyrosine phosphatase epsilon) (R-PTP-epsilon) (EC 3.1.3.48)	PTPRE_MOUSE	SUBCELLULAR LOCATION: Isoform 1: Cell membrane; Single-pass type I membrane protein.; SUBCELLULAR LOCATION: Isoform 2: Cytoplasm. Note=Predominantly cytoplasmic. A small fraction is also associated with nucleus and membrane. Insulin can induce translocation to the membrane.; SUBCELLULAR LOCATION: Isoform 3: Cytoplasm.	Ptpre	P49446	3
-0.187376	16.5834	-1.95951	0.072987	0.33528	-4.94611	Sodium-dependent phosphate transporter 2 (Phosphate transporter 2) (PiT-2) (Solute carrier family 20 member 2) (Type III sodium-dependent phosphate transporter)	S20A2_MOUSE	SUBCELLULAR LOCATION: Cell membrane {ECO:0000250}; Multi-pass membrane protein {ECO:0000250}.	Slc20a2	Q80UP8	2
0.0909243	15.4049	1.95972	0.0729596	0.33528	-4.94577	Volume-regulated anion channel subunit LRRC8A (Leucine-rich repeat-containing protein 8A)	LRC8A_MOUSE	SUBCELLULAR LOCATION: Cell membrane {ECO:0000250|UniProtKB:Q8IWT6}; Multi-pass membrane protein {ECO:0000250|UniProtKB:Q8IWT6}. Note=The leucine-rich repeat (LRR) domain is on the cytoplasmic side of the cell membrane. {ECO:0000250|UniProtKB:Q8IWT6}.	Lrrc8a	Q80WG5	2
-0.163825	16.1732	-1.95787	0.0731972	0.335717	-4.9487	5-demethoxyubiquinone hydroxylase, mitochondrial (DMQ hydroxylase) (EC 1.14.13.-) (Timing protein clk-1 homolog) (Ubiquinone biosynthesis monooxygenase COQ7)	COQ7_MOUSE	SUBCELLULAR LOCATION: Mitochondrion inner membrane {ECO:0000255|HAMAP-Rule:MF_03194, ECO:0000269|PubMed:11387338}; Peripheral membrane protein {ECO:0000255|HAMAP-Rule:MF_03194, ECO:0000269|PubMed:11387338}; Matrix side {ECO:0000255|HAMAP-Rule:MF_03194, ECO:0000269|PubMed:11387338}.	Coq7	P97478	9
-0.152297	14.4959	-1.95531	0.0735277	0.335942	-4.95276	Protein Smaug homolog 1 (Smaug 1) (mSmaug 1) (Sterile alpha motif domain-containing protein 4A)	SMAG1_MOUSE	SUBCELLULAR LOCATION: Cytoplasm {ECO:0000269|PubMed:16221671}. Cell projection, dendrite {ECO:0000269|PubMed:16221671}. Cell junction, synapse, synaptosome {ECO:0000269|PubMed:16221671}. Note=Colocalizes throughout the cytoplasm in granules with polyadenylated RNAs, PABPC1 and STAU1. Also frequently colocalizes in cytoplasmic stress granule-like foci with ELAVL1, TIA1 and TIAL1. Shuttles between …	Samd4a	Q8CBY1	2
-0.131507	12.7371	-1.95538	0.0735189	0.335942	-4.95266	Cleft lip and palate transmembrane protein 1 homolog (Thymic epithelial cell surface antigen)	CLPT1_MOUSE	SUBCELLULAR LOCATION: Membrane {ECO:0000305}; Multi-pass membrane protein {ECO:0000305}.	Clptm1	Q8VBZ3	5
0.110109	15.022	1.95482	0.0735916	0.335942	-4.95355	Immunity-related GTPase family Q protein	IRGQ_MOUSE		Irgq	Q8VIM9	2
0.0976499	14.953	1.95025	0.0741842	0.338118	-4.96078	Profilin-2 (Profilin II)	PROF2_MOUSE	SUBCELLULAR LOCATION: Cytoplasm, cytoskeleton.	Pfn2	Q9JJV2	2
0.110284	18.0504	1.94915	0.0743283	0.338151	-4.96253	[Protein ADP-ribosylarginine] hydrolase (ADP-ribosylarginine hydrolase) (EC 3.2.2.19) (ADP-ribose-L-arginine cleaving enzyme)	ADPRH_MOUSE		Adprh	P54923	2
0.111796	16.5062	1.94842	0.0744233	0.338151	-4.96368	Beta-sarcoglycan (Beta-SG) (43 kDa dystrophin-associated glycoprotein) (43DAG)	SGCB_MOUSE	SUBCELLULAR LOCATION: Cell membrane, sarcolemma {ECO:0000269|PubMed:9864373}; Single-pass type II membrane protein {ECO:0000269|PubMed:9864373}. Cytoplasm, cytoskeleton {ECO:0000269|PubMed:9864373}.	Sgcb	P82349	5
-0.18627	15.9882	-1.94289	0.0751487	0.339455	-4.97241	Lamin-B1	LMNB1_MOUSE	SUBCELLULAR LOCATION: Nucleus inner membrane; Lipid-anchor; Nucleoplasmic side.	Lmnb1	P14733	27
-0.11355	14.67	-1.94372	0.0750398	0.339455	-4.97111	Alanine--tRNA ligase, mitochondrial (EC 6.1.1.7) (Alanyl-tRNA synthetase) (AlaRS)	SYAM_MOUSE	SUBCELLULAR LOCATION: Mitochondrion.	Aars2	Q14CH7	10
0.151567	14.4043	1.94268	0.0751759	0.339455	-4.97274	Leucine zipper protein 1 (Leucine zipper motif-containing protein)	LUZP1_MOUSE	SUBCELLULAR LOCATION: Nucleus. Note=Also detected in soma and dendrites of neurons. {ECO:0000250}.	Luzp1	Q8R4U7	3
-0.138629	16.7611	-1.94435	0.0749559	0.339455	-4.9701	Enoyl-CoA delta isomerase 2, mitochondrial (EC 5.3.3.8) (Delta(3),delta(2)-enoyl-CoA isomerase) (D3,D2-enoyl-CoA isomerase) (Dodecenoyl-CoA isomerase) (Peroxisomal 3,2-trans-enoyl-CoA isomerase) (pECI)	ECI2_MOUSE	SUBCELLULAR LOCATION: Isoform 1: Mitochondrion {ECO:0000269|PubMed:24344334}.; SUBCELLULAR LOCATION: Isoform 2: Peroxisome matrix {ECO:0000269|PubMed:24344334}.	Eci2	Q9WUR2	4
-0.149721	16.5627	-1.93668	0.0759714	0.341989	-4.98221	CAAX prenyl protease 1 homolog (EC 3.4.24.84) (Farnesylated proteins-converting enzyme 1) (FACE-1) (Prenyl protein-specific endoprotease 1) (Zinc metalloproteinase Ste24 homolog)	FACE1_MOUSE	SUBCELLULAR LOCATION: Endoplasmic reticulum membrane {ECO:0000250}; Multi-pass membrane protein {ECO:0000250}. Nucleus inner membrane {ECO:0000250}; Multi-pass membrane protein {ECO:0000250}.	Zmpste24	Q80W54	3
-0.102802	15.531	-1.93743	0.075871	0.341989	-4.98102	Glutamyl-tRNA(Gln) amidotransferase subunit B, mitochondrial (Glu-AdT subunit B) (EC 6.3.5.-) (Cytochrome c oxidase assembly factor PET112 homolog)	GATB_MOUSE	SUBCELLULAR LOCATION: Mitochondrion {ECO:0000255|HAMAP-Rule:MF_03147}.	Gatb	Q99JT1	5
0.0941585	16.3007	1.9313	0.0766909	0.344695	-4.99069	Spectrin beta chain, non-erythrocytic 1 (Beta-II spectrin) (Embryonic liver fodrin) (Fodrin beta chain)	SPTB2_MOUSE	SUBCELLULAR LOCATION: Cytoplasm, cytoskeleton {ECO:0000305}. Endomembrane system {ECO:0000269|PubMed:15262991}. Cytoplasm, myofibril, sarcomere, M line {ECO:0000269|PubMed:15262991}. Note=Colocalizes with ANK2 in a distinct intracellular compartment of neonatal cardiomyocytes. {ECO:0000269|PubMed:15262991}.; SUBCELLULAR LOCATION: Isoform 2: Cytoplasm {ECO:0000269|PubMed:9927192}. Cell membrane {E…	Sptbn1	Q62261	102
0.161496	16.6558	1.9281	0.0771218	0.346099	-4.99572	Destrin (Actin-depolymerizing factor) (ADF) (Sid 23)	DEST_MOUSE		Dstn	Q9R0P5	5
0.157455	15.2123	1.92378	0.0777071	0.346247	-5.00252	Acyl-coenzyme A thioesterase 1 (Acyl-CoA thioesterase 1) (EC 3.1.2.2) (CTE-I) (Inducible cytosolic acyl-coenzyme A thioester hydrolase) (Long chain acyl-CoA thioester hydrolase) (Long chain acyl-CoA hydrolase)	ACOT1_MOUSE	SUBCELLULAR LOCATION: Cytoplasm.	Acot1	O55137	3
-1.0059	16.205	-1.92173	0.0779857	0.346247	-5.00573	Parvalbumin alpha	PRVA_MOUSE		Pvalb	P32848	11
-0.600498	15.0478	-1.9257	0.0774461	0.346247	-4.99949	2-iminobutanoate/2-iminopropanoate deaminase (EC 3.5.99.10) (Heat-responsive protein 12) (Reactive intermediate imine deaminase A homolog) (Translation inhibitor L-PSP ribonuclease) (EC 3.1.-.-)	RIDA_MOUSE	SUBCELLULAR LOCATION: Cytoplasm {ECO:0000250|UniProtKB:P52758}. Nucleus {ECO:0000250|UniProtKB:P52758}. Peroxisome {ECO:0000250|UniProtKB:P52759}. Mitochondrion {ECO:0000250|UniProtKB:P52759}. Note=Mostly cytoplasmic but, in less differentiated cells occasionally nuclear. {ECO:0000250|UniProtKB:P52758}.	Rida	P52760	2
-0.129409	16.0111	-1.92317	0.07779	0.346247	-5.00347	Wolframin	WFS1_MOUSE	SUBCELLULAR LOCATION: Endoplasmic reticulum membrane; Multi-pass membrane protein.	Wfs1	P56695	9
-0.128373	16.1185	-1.92641	0.0773496	0.346247	-4.99837	Optic atrophy 3 protein homolog	OPA3_MOUSE	SUBCELLULAR LOCATION: Mitochondrion {ECO:0000250}.	Opa3	Q505D7	2
0.112443	15.0612	1.92341	0.0777575	0.346247	-5.0031	Splicing factor 1 (CW17) (Mammalian branch point-binding protein) (BBP) (mBBP) (Transcription factor ZFM1) (mZFM) (Zinc finger gene in MEN1 locus) (Zinc finger protein 162)	SF01_MOUSE	SUBCELLULAR LOCATION: Nucleus.	Sf1	Q64213	2
0.139187	16.3318	1.92236	0.0779003	0.346247	-5.00475	Uncharacterized protein FLJ45252 homolog	YJ005_MOUSE			Q6PIU9	5
-0.134074	15.9602	-1.91197	0.0793277	0.347753	-5.02104	Xaa-Pro aminopeptidase 3 (X-Pro aminopeptidase 3) (EC 3.4.11.9) (Aminopeptidase P3) (APP3)	XPP3_MOUSE	SUBCELLULAR LOCATION: Mitochondrion {ECO:0000250|UniProtKB:Q9NQH7}. Cytoplasm {ECO:0000250|UniProtKB:Q9NQH7}. Note=Mainly mitochondrial. Translocates to the cytoplasm following TNFRSF1B activation. {ECO:0000250|UniProtKB:Q9NQH7}.	Xpnpep3	B7ZMP1	2
0.133814	16.123	1.91363	0.0790983	0.347753	-5.01844	Cadherin-2 (Neural cadherin) (N-cadherin) (CD antigen CD325)	CADH2_MOUSE	SUBCELLULAR LOCATION: Cell membrane {ECO:0000269|PubMed:26403541}; Single-pass type I membrane protein {ECO:0000255}. Cell membrane, sarcolemma {ECO:0000269|PubMed:23392350}. Cell junction {ECO:0000250|UniProtKB:P19022}. Cell surface {ECO:0000269|PubMed:25232112}. Note=Colocalizes with TMEM65 at the intercalated disk in cardiomyocytes (PubMed:26403541). Colocalizes with OBSCN at the intercalated …	Cdh2	P15116	10
-0.308028	16.3144	-1.90981	0.0796276	0.347753	-5.02443	Biglycan (Bone/cartilage proteoglycan I) (PG-S1)	PGS1_MOUSE	SUBCELLULAR LOCATION: Secreted, extracellular space, extracellular matrix {ECO:0000250}.	Bgn	P28653	6
-0.113668	16.1223	-1.90889	0.0797556	0.347753	-5.02587	Small nuclear ribonucleoprotein Sm D3 (Sm-D3) (snRNP core protein D3)	SMD3_MOUSE	SUBCELLULAR LOCATION: Cytoplasm, cytosol {ECO:0000250}. Nucleus {ECO:0000250}. Note=SMN-mediated assembly into core snRNPs occurs in the cytosol before SMN-mediated transport to the nucleus to be included in spliceosomes. {ECO:0000250}.	Snrpd3	P62320	3
-0.137205	16.6187	-1.91656	0.0786936	0.347753	-5.01384	T-complex protein 1 subunit epsilon (TCP-1-epsilon) (CCT-epsilon)	TCPE_MOUSE	SUBCELLULAR LOCATION: Cytoplasm {ECO:0000250}. Cytoplasm, cytoskeleton, microtubule organizing center, centrosome {ECO:0000250}.	Cct5	P80316	17
0.139105	15.7282	1.91126	0.0794258	0.347753	-5.02215	HCLS1-binding protein 3 (HS1-binding protein 3) (HSP1BP-3)	H1BP3_MOUSE		Hs1bp3	Q3TC93	5
0.0896867	15.7736	1.91663	0.0786848	0.347753	-5.01374	Myosin-14 (Myosin heavy chain 14) (Myosin heavy chain, non-muscle IIc) (Non-muscle myosin heavy chain IIc) (NMHC II-C)	MYH14_MOUSE		Myh14	Q6URW6	43
-0.126399	15.3958	-1.91129	0.0794218	0.347753	-5.0221	DNA-directed RNA polymerase II subunit RPB2 (EC 2.7.7.6) (DNA-directed RNA polymerase II 140 kDa polypeptide) (DNA-directed RNA polymerase II subunit B) (RNA polymerase II subunit 2) (RNA polymerase II subunit B2)	RPB2_MOUSE	SUBCELLULAR LOCATION: Nucleus {ECO:0000250}.	Polr2b	Q8CFI7	2
0.169628	15.015	1.91572	0.078809	0.347753	-5.01516	Protein CutA (Brain acetylcholinesterase putative membrane anchor)	CUTA_MOUSE		Cuta	Q9CQ89	4
0.257882	17.0941	1.90958	0.0796594	0.347753	-5.02478	40S ribosomal protein S21	RS21_MOUSE	SUBCELLULAR LOCATION: Cytoplasm, cytosol {ECO:0000250|UniProtKB:P63220}. Cytoplasm {ECO:0000250|UniProtKB:P63220}. Rough endoplasmic reticulum {ECO:0000250|UniProtKB:P63221}. Note=Detected on cytosolic polysomes (By similarity). Detected in ribosomes that are associated with the rough endoplasmic reticulum (By similarity). {ECO:0000250|UniProtKB:P63220, ECO:0000250|UniProtKB:P63221}.	Rps21	Q9CQR2	3
0.181631	15.2703	1.9154	0.0788535	0.347753	-5.01566	5'-AMP-activated protein kinase subunit beta-1 (AMPK subunit beta-1) (AMPKb)	AAKB1_MOUSE		Prkab1	Q9R078	2
-0.0905127	15.3832	-1.91477	0.0789402	0.347753	-5.01665	MAGUK p55 subfamily member 2 (Discs large homolog 2) (Protein MPP2)	MPP2_MOUSE	SUBCELLULAR LOCATION: Cell projection, dendrite {ECO:0000269|PubMed:26880549}. Cell projection, dendritic spine membrane {ECO:0000269|PubMed:26880549}. Cell junction, synapse, postsynaptic cell membrane, postsynaptic density {ECO:0000250|UniProtKB:D3ZAA9}. Cytoplasm, cytoskeleton {ECO:0000250|UniProtKB:Q14168}. Membrane {ECO:0000250|UniProtKB:Q14168}. Note=Prominently expressed in the post-synapt…	Mpp2	Q9WV34	2
0.130945	15.9753	1.89942	0.0810838	0.349548	-5.04066	26S proteasome non-ATPase regulatory subunit 3 (26S proteasome regulatory subunit RPN3) (26S proteasome regulatory subunit S3) (Proteasome subunit p58) (Transplantation antigen P91A) (Tum-P91A antigen)	PSMD3_MOUSE		Psmd3	P14685	12
0.123046	16.4096	1.90072	0.0808998	0.349548	-5.03863	Ras suppressor protein 1 (RSP-1) (Rsu-1)	RSU1_MOUSE		Rsu1	Q01730	9
0.167845	16.1674	1.90066	0.080908	0.349548	-5.03872	Heterochromatin protein 1-binding protein 3	HP1B3_MOUSE	SUBCELLULAR LOCATION: Nucleus {ECO:0000250|UniProtKB:Q5SSJ5}. Chromosome {ECO:0000250|UniProtKB:Q5SSJ5}. Note=localized in nuclei but not in nucleoli in interphase. Colocalized with chromosomes in mitosis, with a gradually increased during G1 progression and a maximum level during late G1 phase (G1/S). {ECO:0000250|UniProtKB:Q5SSJ5}.	Hp1bp3	Q3TEA8	9
-0.200925	15.3935	-1.89945	0.0810791	0.349548	-5.04061	Spartin	SPART_MOUSE	SUBCELLULAR LOCATION: Cytoplasm {ECO:0000250|UniProtKB:Q8N0X7}. Midbody {ECO:0000250|UniProtKB:Q8N0X7}. Note=Transiently associated with endosomes. Colocalized with IST1 to the ends of Flemming bodies during cytokinesis. {ECO:0000250|UniProtKB:Q8N0X7}.	Spart	Q8R1X6	2
0.0985466	15.7798	1.90031	0.0809581	0.349548	-5.03927	Exocyst complex component 1 (Exocyst complex component Sec3)	EXOC1_MOUSE	SUBCELLULAR LOCATION: Midbody, Midbody ring {ECO:0000250|UniProtKB:Q9NV70}. Note=Colocalizes with CNTRL/centriolin at the midbody ring. {ECO:0000250|UniProtKB:Q9NV70}.	Exoc1	Q8R3S6	3
0.165319	16.3874	1.90185	0.0807401	0.349548	-5.03686	Arsenite methyltransferase (EC 2.1.1.137) (Methylarsonite methyltransferase) (S-adenosyl-L-methionine:arsenic(III) methyltransferase)	AS3MT_MOUSE	SUBCELLULAR LOCATION: Cytoplasm {ECO:0000250}.	As3mt	Q91WU5	5
-0.132883	15.9167	-1.89912	0.0811258	0.349548	-5.04113	Complex I intermediate-associated protein 30, mitochondrial (NADH dehydrogenase [ubiquinone] 1 alpha subcomplex assembly factor 1)	CIA30_MOUSE	SUBCELLULAR LOCATION: Mitochondrion {ECO:0000250}.	Ndufaf1	Q9CWX2	8
0.135074	15.8886	1.90395	0.080445	0.349548	-5.03358	Interleukin enhancer-binding factor 3	ILF3_MOUSE	SUBCELLULAR LOCATION: Nucleus, nucleolus {ECO:0000250|UniProtKB:Q12906}. Cytoplasm {ECO:0000269|PubMed:21123651}. Nucleus {ECO:0000269|PubMed:21123651}. Note=Localizes in the cytoplasm in response to viral infection. The unphosphorylated form is retained in the nucleus by ILF2. Phosphorylation at Thr-188 and Thr-315 causes the dissociation of ILF2 from the ILF2-ILF3 complex resulting in a cytopla…	Ilf3	Q9Z1X4	5
-0.101174	15.4302	-1.89742	0.0813658	0.349549	-5.04377	Cytochrome c-type heme lyase (CCHL) (EC 4.4.1.17) (Holocytochrome c-type synthase)	CCHL_MOUSE	SUBCELLULAR LOCATION: Mitochondrion inner membrane {ECO:0000305}. Membrane {ECO:0000250|UniProtKB:P53701}; Lipid-anchor {ECO:0000250|UniProtKB:P53701}.	Hccs	P53702	5
0.178775	17.0561	1.89771	0.0813248	0.349549	-5.04332	Cold shock domain-containing protein C2 (RNA-binding protein PIPPin)	CSDC2_MOUSE	SUBCELLULAR LOCATION: Nucleus {ECO:0000250}. Cytoplasm {ECO:0000250}. Note=PIPPin-RNA complexes are located to the nucleus. {ECO:0000250}.	Csdc2	Q91YQ3	2
-0.142144	17.6864	-1.89213	0.0821191	0.350765	-5.05202	60S ribosomal protein L13a (Transplantation antigen P198) (Tum-P198 antigen)	RL13A_MOUSE		Rpl13a	P19253	8
-0.116789	16.6259	-1.89206	0.0821298	0.350765	-5.05213	Peptidyl-prolyl cis-trans isomerase FKBP3 (PPIase FKBP3) (EC 5.2.1.8) (25 kDa FK506-binding protein) (25 kDa FKBP) (FKBP-25) (FK506-binding protein 3) (FKBP-3) (Immunophilin FKBP25) (Rapamycin-selective 25 kDa immunophilin) (Rotamase)	FKBP3_MOUSE	SUBCELLULAR LOCATION: Nucleus {ECO:0000250}.	Fkbp3	Q62446	6
-0.102633	16.8231	-1.89232	0.0820926	0.350765	-5.05173	Disheveled-associated activator of morphogenesis 1	DAAM1_MOUSE	SUBCELLULAR LOCATION: Cytoplasm {ECO:0000250|UniProtKB:Q9Y4D1}. Cytoplasm, cytoskeleton, cilium basal body {ECO:0000250|UniProtKB:Q9Y4D1}. Note=Perinuclear. {ECO:0000250|UniProtKB:Q9Y4D1}.	Daam1	Q8BPM0	5
-0.142114	15.1539	-1.89355	0.0819163	0.350765	-5.0498	Parafibromin (Cell division cycle protein 73 homolog) (Hyperparathyroidism 2 protein homolog)	CDC73_MOUSE	SUBCELLULAR LOCATION: Nucleus {ECO:0000250}.	Cdc73	Q8JZM7	2
0.116046	16.9086	1.88958	0.0824845	0.351765	-5.05599	Vacuolar protein sorting-associated protein 29 (Vesicle protein sorting 29)	VPS29_MOUSE	SUBCELLULAR LOCATION: Cytoplasm {ECO:0000250}. Membrane {ECO:0000250}; Peripheral membrane protein {ECO:0000250}. Endosome membrane {ECO:0000269|PubMed:15965486}; Peripheral membrane protein {ECO:0000269|PubMed:15965486}.	Vps29	Q9QZ88	3
0.451469	11.6119	1.88677	0.0828885	0.352972	-5.06036	Bis(5'-nucleosyl)-tetraphosphatase [asymmetrical] (EC 3.6.1.17) (Diadenosine 5',5'''-P1,P4-tetraphosphate asymmetrical hydrolase) (Ap4A hydrolase) (Ap4Aase) (Diadenosine tetraphosphatase) (Nucleoside diphosphate-linked moiety X motif 2) (Nudix motif 2)	AP4A_MOUSE		Nudt2	P56380	2
-0.242366	17.2369	-1.88486	0.0831643	0.35363	-5.06332	Heterogeneous nuclear ribonucleoprotein U (hnRNP U) (Scaffold-attachment factor A) (SAF-A)	HNRPU_MOUSE	SUBCELLULAR LOCATION: Nucleus {ECO:0000269|PubMed:18332112, ECO:0000269|PubMed:22162999}. Nucleus matrix {ECO:0000250|UniProtKB:Q00839}. Chromosome {ECO:0000269|PubMed:20833368}. Nucleus speckle {ECO:0000250|UniProtKB:Q00839}. Cytoplasm, cytoskeleton, microtubule organizing center, centrosome {ECO:0000250|UniProtKB:Q00839}. Chromosome, centromere, kinetochore {ECO:0000250|UniProtKB:Q00839}. Cytop…	Hnrnpu	Q8VEK3	9
-0.0877943	16.5807	-1.88401	0.0832874	0.353638	-5.06465	Carnitine O-acetyltransferase (Carnitine acetylase) (EC 2.3.1.7) (Carnitine acetyltransferase) (CAT) (CrAT)	CACP_MOUSE	SUBCELLULAR LOCATION: Endoplasmic reticulum {ECO:0000305}. Peroxisome {ECO:0000305}. Mitochondrion inner membrane {ECO:0000305}; Peripheral membrane protein {ECO:0000305}; Matrix side {ECO:0000305}.	Crat	P47934	24
0.13259	15.7478	1.88036	0.0838174	0.355371	-5.07031	Actin-binding LIM protein 3 (abLIM-3) (Actin-binding LIM protein family member 3)	ABLM3_MOUSE	SUBCELLULAR LOCATION: Cytoplasm {ECO:0000250}.	Ablim3	Q69ZX8	2
-0.143957	16.3697	-1.87862	0.0840719	0.355933	-5.07302	Ras-related protein Rab-14	RAB14_MOUSE	SUBCELLULAR LOCATION: Recycling endosome {ECO:0000250|UniProtKB:P61106}. Early endosome membrane {ECO:0000250|UniProtKB:P61106}; Lipid-anchor {ECO:0000305}; Cytoplasmic side {ECO:0000305}. Golgi apparatus membrane {ECO:0000250|UniProtKB:P61106}; Lipid-anchor {ECO:0000305}; Cytoplasmic side {ECO:0000305}. Golgi apparatus, trans-Golgi network membrane {ECO:0000250|UniProtKB:P61106}; Lipid-anchor {E…	Rab14	Q91V41	8
0.128927	18.2989	1.87623	0.0844209	0.356376	-5.07672	cAMP-regulated phosphoprotein 19 (ARPP-19)	ARP19_MOUSE	SUBCELLULAR LOCATION: Cytoplasm {ECO:0000250}.	Arpp19	P56212	2
0.126657	15.552	1.87663	0.0843625	0.356376	-5.0761	Protein phosphatase 1G (EC 3.1.3.16) (Fibroblast growth factor-inducible protein 13) (FIN13) (Protein phosphatase 1C) (Protein phosphatase 2C isoform gamma) (PP2C-gamma) (Protein phosphatase magnesium-dependent 1 gamma)	PPM1G_MOUSE	SUBCELLULAR LOCATION: Nucleus {ECO:0000269|PubMed:9271424}. Membrane {ECO:0000250|UniProtKB:O15355}; Lipid-anchor {ECO:0000250|UniProtKB:O15355}.	Ppm1g	Q61074	5
-0.443734	17.1816	-1.87424	0.0847137	0.357095	-5.07981	Transthyretin (Prealbumin)	TTHY_MOUSE	SUBCELLULAR LOCATION: Secreted.	Ttr	P07309	3
-0.116544	15.0186	-1.87331	0.0848504	0.357155	-5.08125	Coatomer subunit beta' (Beta'-coat protein) (Beta'-COP) (p102)	COPB2_MOUSE	SUBCELLULAR LOCATION: Cytoplasm, cytosol {ECO:0000269|PubMed:17360540}. Golgi apparatus membrane {ECO:0000250}; Peripheral membrane protein {ECO:0000250}; Cytoplasmic side {ECO:0000250}. Cytoplasmic vesicle, COPI-coated vesicle membrane {ECO:0000250}; Peripheral membrane protein {ECO:0000250}; Cytoplasmic side {ECO:0000250}. Note=The coatomer is cytoplasmic or polymerized on the cytoplasmic side …	Copb2	O55029	6
-0.114689	14.2929	-1.87134	0.0851407	0.357346	-5.08429	Myoferlin (Fer-1-like protein 3)	MYOF_MOUSE	SUBCELLULAR LOCATION: Cell membrane {ECO:0000250}; Single-pass type II membrane protein {ECO:0000250}. Nucleus membrane {ECO:0000250}; Single-pass type II membrane protein {ECO:0000250}. Cytoplasmic vesicle membrane {ECO:0000250}; Single-pass type II membrane protein {ECO:0000250}. Note=Found at nuclear and plasma membranes. Enriched in undifferentiated myoblasts near the plasma membrane in punca…	Myof	Q69ZN7	5
0.114073	14.6293	1.87148	0.0851195	0.357346	-5.08407	EMILIN-2 (Basilin) (Elastin microfibril interface-located protein 2) (Elastin microfibril interfacer 2)	EMIL2_MOUSE	SUBCELLULAR LOCATION: Secreted, extracellular space, extracellular matrix. Note=Found mainly at the interface between amorphous elastin and microfibrils.	Emilin2	Q8K482	6
0.13729	17.4044	1.86581	0.0859615	0.35924	-5.09285	40S ribosomal protein S16	RS16_MOUSE		Rps16	P14131	7
-0.0955827	16.024	-1.86658	0.085846	0.35924	-5.09165	Pyruvate dehydrogenase phosphatase regulatory subunit, mitochondrial (PDPr)	PDPR_MOUSE	SUBCELLULAR LOCATION: Mitochondrion matrix {ECO:0000250}.	Pdpr	Q7TSQ8	16
0.164376	17.5419	1.86622	0.0859002	0.35924	-5.09221	Lactoylglutathione lyase (EC 4.4.1.5) (Aldoketomutase) (Glyoxalase I) (Glx I) (Ketone-aldehyde mutase) (Methylglyoxalase) (S-D-lactoylglutathione methylglyoxal lyase)	LGUL_MOUSE		Glo1	Q9CPU0	5
-0.491145	15.1938	-1.86101	0.0866786	0.360687	-5.10025	Immunoglobulin heavy constant mu [Cleaved into: Mu' chain (55 kDa mu' chain)]	IGHM_MOUSE	SUBCELLULAR LOCATION: Isoform 1: Secreted {ECO:0000305}. Note=During differentiation, B-lymphocytes switch from expression of membrane-bound IgM to secretion of IgM. {ECO:0000305}.; SUBCELLULAR LOCATION: Isoform 2: Cell membrane {ECO:0000305}; Single-pass membrane protein {ECO:0000305}.	Ighm	P01872	2
-0.090117	15.5294	-1.86126	0.0866415	0.360687	-5.09987	Neutral cholesterol ester hydrolase 1 (NCEH) (EC 3.1.1.-) (Arylacetamide deacetylase-like 1) (Chlorpyrifos oxon-binding protein) (CPO-BP)	NCEH1_MOUSE	SUBCELLULAR LOCATION: Membrane {ECO:0000250}; Single-pass type II membrane protein {ECO:0000250}. Microsome {ECO:0000269|PubMed:18782767}.	Nceh1	Q8BLF1	6
-0.105671	15.4711	-1.86232	0.0864826	0.360687	-5.09824	BAG family molecular chaperone regulator 3 (BAG-3) (Bcl-2-associated athanogene 3) (Bcl-2-binding protein Bis)	BAG3_MOUSE	SUBCELLULAR LOCATION: Nucleus {ECO:0000250|UniProtKB:O95817}. Cytoplasm {ECO:0000250|UniProtKB:O95817}. Note=Colocalizes with HSF1 to the nucleus upon heat stress. {ECO:0000250|UniProtKB:O95817}.	Bag3	Q9JLV1	14
0.140848	15.4766	1.85938	0.0869247	0.361196	-5.10278	Transforming growth factor-beta-induced protein ig-h3 (Beta ig-h3)	BGH3_MOUSE	SUBCELLULAR LOCATION: Secreted {ECO:0000250|UniProtKB:Q15582}. Secreted, extracellular space, extracellular matrix {ECO:0000250|UniProtKB:Q15582}. Note=May be associated both with microfibrils and with the cell surface. {ECO:0000250|UniProtKB:Q15582}.	Tgfbi	P82198	5
0.162196	15.3905	1.84372	0.0893111	0.362575	-5.12687	Proteasome subunit beta type-10 (EC 3.4.25.1) (Low molecular mass protein 10) (Macropain subunit MECl-1) (Multicatalytic endopeptidase complex subunit MECl-1) (Proteasome MECl-1) (Proteasome subunit beta-2i)	PSB10_MOUSE	SUBCELLULAR LOCATION: Cytoplasm {ECO:0000255|PROSITE-ProRule:PRU00809}. Nucleus {ECO:0000250}.	Psmb10	O35955	5
-0.172428	15.9737	-1.8464	0.0888975	0.362575	-5.12274	COP9 signalosome complex subunit 3 (SGN3) (Signalosome subunit 3) (JAB1-containing signalosome subunit 3)	CSN3_MOUSE	SUBCELLULAR LOCATION: Cytoplasm {ECO:0000250}. Nucleus {ECO:0000250}.	Cops3	O88543	2
-0.150303	15.243	-1.84315	0.0893981	0.362575	-5.12774	AP-2 complex subunit alpha-2 (100 kDa coated vesicle protein C) (Adaptor protein complex AP-2 subunit alpha-2) (Adaptor-related protein complex 2 subunit alpha-2) (Alpha-adaptin C) (Alpha2-adaptin) (Clathrin assembly protein complex 2 alpha-C large chain) (Plasma membrane adaptor HA2/AP2 adaptin alpha C subunit)	AP2A2_MOUSE	SUBCELLULAR LOCATION: Cell membrane {ECO:0000269|PubMed:14530274, ECO:0000269|PubMed:17035303}; Peripheral membrane protein {ECO:0000305}; Cytoplasmic side {ECO:0000305}. Membrane, coated pit {ECO:0000269|PubMed:17035303}; Peripheral membrane protein {ECO:0000305}; Cytoplasmic side {ECO:0000305}. Note=AP-2 appears to be excluded from internalizing CCVs and to disengage from sites of endocytosis s…	Ap2a2	P17427	13
-0.114236	16.0469	-1.85375	0.0877755	0.362575	-5.11145	Ras-related protein Rab-24 (Rab-16)	RAB24_MOUSE	SUBCELLULAR LOCATION: Cytoplasm, cytosol {ECO:0000269|PubMed:10660536, ECO:0000269|PubMed:12323076}. Membrane {ECO:0000269|PubMed:10660536, ECO:0000269|PubMed:12323076}; Lipid-anchor {ECO:0000305}. Note=Only about 20% is recovered in the particulate fraction. {ECO:0000269|PubMed:10660536}.	Rab24	P35290	2
0.114673	15.8177	1.85117	0.0881682	0.362575	-5.11542	Nuclear factor 1 B-type (NF1-B) (Nuclear factor 1/B) (CCAAT-box-binding transcription factor) (CTF) (Nuclear factor I/B) (NF-I/B) (NFI-B) (TGGCA-binding protein)	NFIB_MOUSE	SUBCELLULAR LOCATION: Nucleus.	Nfib	P97863	2
0.12263	15.6291	1.84353	0.0893399	0.362575	-5.12716	Tyrosine-protein kinase Yes (EC 2.7.10.2) (Proto-oncogene c-Yes) (p61-Yes)	YES_MOUSE	SUBCELLULAR LOCATION: Cell membrane {ECO:0000250}. Cytoplasm, cytoskeleton, microtubule organizing center, centrosome {ECO:0000250}. Cytoplasm, cytosol {ECO:0000250}. Note=Newly synthesized protein initially accumulates in the Golgi region and traffics to the plasma membrane through the exocytic pathway. {ECO:0000250}.	Yes1	Q04736	2
-0.198905	12.6573	-1.85375	0.0877755	0.362575	-5.11145	Rab-like protein 6 (GTP-binding protein Parf) (Rab-like protein 1) (RBEL1)	RABL6_MOUSE	SUBCELLULAR LOCATION: Nucleus {ECO:0000305}. Cytoplasm {ECO:0000250|UniProtKB:Q3YEC7}. Note=Predominantly cytoplasmic. {ECO:0000250|UniProtKB:Q3YEC7}.	Rabl6	Q5U3K5	3
0.143666	14.5896	1.84505	0.0891052	0.362575	-5.12482	Serine/arginine-rich splicing factor 1 (ASF/SF2) (Pre-mRNA-splicing factor SRp30a) (Splicing factor, arginine/serine-rich 1)	SRSF1_MOUSE	SUBCELLULAR LOCATION: Cytoplasm {ECO:0000250|UniProtKB:Q07955}. Nucleus speckle {ECO:0000250|UniProtKB:Q07955}. Note=In nuclear speckles. Shuttles between the nucleus and the cytoplasm. {ECO:0000250|UniProtKB:Q07955}.	Srsf1	Q6PDM2	5
0.176215	14.4638	1.84119	0.0897017	0.362575	-5.13075	Steroid receptor RNA activator 1 (Steroid receptor RNA activator protein) (SRAP)	SRA1_MOUSE	SUBCELLULAR LOCATION: Nucleus {ECO:0000250|UniProtKB:Q9HD15}. Cytoplasm {ECO:0000250|UniProtKB:Q9HD15}.	Sra1	Q80VJ2	3
0.102568	16.3834	1.85074	0.0882343	0.362575	-5.11609	Alanine--tRNA ligase, cytoplasmic (EC 6.1.1.7) (Alanyl-tRNA synthetase) (AlaRS)	SYAC_MOUSE	SUBCELLULAR LOCATION: Cytoplasm {ECO:0000255|HAMAP-Rule:MF_03133}.	Aars	Q8BGQ7	7
0.0858841	15.3502	1.84093	0.0897427	0.362575	-5.13115	Engulfment and cell motility protein 1 (Protein ced-12 homolog)	ELMO1_MOUSE	SUBCELLULAR LOCATION: Cytoplasm {ECO:0000250}. Cell membrane {ECO:0000250}. Note=Translocation to plasma membrane seems to be mediated by DOCK1 and CRK. {ECO:0000250}.	Elmo1	Q8BPU7	3
-0.11854	15.9267	-1.85302	0.087886	0.362575	-5.11257	Ankyrin-2 (ANK-2) (Ankyrin-B) (Brain ankyrin)	ANK2_MOUSE	SUBCELLULAR LOCATION: Cytoplasm, cytoskeleton {ECO:0000250|UniProtKB:Q01484}. Membrane {ECO:0000269|PubMed:17940615}. Cytoplasm, myofibril, sarcomere, M line {ECO:0000269|PubMed:19109891}. Apical cell membrane {ECO:0000269|PubMed:17940615}. Cell membrane {ECO:0000269|PubMed:19007774}. Cell junction, synapse, postsynaptic cell membrane {ECO:0000269|PubMed:19109891}. Early endosome {ECO:0000269|Pub…	Ank2	Q8C8R3	25
0.111876	16.1707	1.84147	0.0896582	0.362575	-5.13032	39S ribosomal protein L48, mitochondrial (L48mt) (MRP-L48)	RM48_MOUSE	SUBCELLULAR LOCATION: Mitochondrion {ECO:0000250|UniProtKB:Q96GC5}.	Mrpl48	Q8JZS9	4
-0.0884507	16.3993	-1.84606	0.0889498	0.362575	-5.12327	39S ribosomal protein L50, mitochondrial (L50mt) (MRP-L50)	RM50_MOUSE	SUBCELLULAR LOCATION: Mitochondrion {ECO:0000250|UniProtKB:Q8N5N7}.	Mrpl50	Q8VDT9	5
0.303532	16.7338	1.84654	0.0888771	0.362575	-5.12254	Asporin (Periodontal ligament-associated protein 1) (PLAP-1)	ASPN_MOUSE	SUBCELLULAR LOCATION: Secreted, extracellular space, extracellular matrix {ECO:0000250}.	Aspn	Q99MQ4	2
0.0889237	15.8209	1.85373	0.0877791	0.362575	-5.11148	NADH dehydrogenase [ubiquinone] 1 alpha subcomplex subunit 6 (Complex I-B14) (CI-B14) (NADH-ubiquinone oxidoreductase B14 subunit)	NDUA6_MOUSE	SUBCELLULAR LOCATION: Mitochondrion inner membrane {ECO:0000250|UniProtKB:P56556}; Peripheral membrane protein {ECO:0000250|UniProtKB:P56556}; Matrix side {ECO:0000250|UniProtKB:P56556}.	Ndufa6	Q9CQZ5	7
-0.117513	17.5278	-1.84232	0.0895264	0.362575	-5.12901	ES1 protein homolog, mitochondrial	ES1_MOUSE	SUBCELLULAR LOCATION: Mitochondrion {ECO:0000305}.	D10Jhu81e	Q9D172	11
-0.135211	14.6211	-1.85409	0.0877242	0.362575	-5.11093	Toll-interacting protein	TOLIP_MOUSE	SUBCELLULAR LOCATION: Cytoplasm {ECO:0000305}.	Tollip	Q9QZ06	3
-0.123628	18.3011	-1.84857	0.0885648	0.362575	-5.11941	Mitochondrial import inner membrane translocase subunit Tim8 A (Deafness dystonia protein 1 homolog)	TIM8A_MOUSE	SUBCELLULAR LOCATION: Mitochondrion inner membrane {ECO:0000250}; Peripheral membrane protein {ECO:0000250}; Intermembrane side {ECO:0000250}.	Timm8a1	Q9WVA2	2
0.0846533	16.4028	1.85023	0.088311	0.362575	-5.11686	SUMO-activating enzyme subunit 2 (EC 2.3.2.-) (Anthracycline-associated resistance ARX) (Ubiquitin-like 1-activating enzyme E1B) (Ubiquitin-like modifier-activating enzyme 2)	SAE2_MOUSE	SUBCELLULAR LOCATION: Cytoplasm {ECO:0000250}. Nucleus {ECO:0000250}. Note=Shuttles between the cytoplasm and the nucleus, sumoylation is required either for nuclear translocation or nuclear retention. {ECO:0000250}.	Uba2	Q9Z1F9	2
0.104382	14.4076	1.83806	0.0901879	0.36387	-5.13555	Myotubularin-related protein 5 (SET-binding factor 1) (Sbf1)	MTMR5_MOUSE	SUBCELLULAR LOCATION: Nucleus {ECO:0000250}.	Sbf1	Q6ZPE2	5
-0.492352	17.0755	-1.83396	0.0908285	0.364439	-5.14183	Transcription factor BTF3 homolog 4 (Basic transcription factor 3-like 4)	BT3L4_MOUSE		Btf3l4	Q9CQH7	2
0.131331	16.3821	1.83524	0.090628	0.364439	-5.13987	Pyrroline-5-carboxylate reductase 3 (P5C reductase 3) (P5CR 3) (EC 1.5.1.2) (Pyrroline-5-carboxylate reductase-like protein)	P5CR3_MOUSE	SUBCELLULAR LOCATION: Cytoplasm {ECO:0000250|UniProtKB:Q53H96}.	Pycr3	Q9DCC4	3
0.14291	15.4477	1.83567	0.0905612	0.364439	-5.13922	Estradiol 17-beta-dehydrogenase 11 (EC 1.1.1.62) (17-beta-hydroxysteroid dehydrogenase 11) (17-beta-HSD 11) (17bHSD11) (17betaHSD11) (17-beta-hydroxysteroid dehydrogenase XI) (17-beta-HSD XI) (17betaHSDXI) (Dehydrogenase/reductase SDR family member 8)	DHB11_MOUSE	SUBCELLULAR LOCATION: Secreted {ECO:0000305}. Cytoplasm. Note=According to PubMed:12697717 it is cytoplasmic. However, the relevance of such result remains unclear.	Hsd17b11	Q9EQ06	4
-0.108684	15.0618	-1.83464	0.0907221	0.364439	-5.14079	Afadin (Afadin adherens junction formation factor) (Protein Af-6)	AFAD_MOUSE	SUBCELLULAR LOCATION: Cell junction, adherens junction. Note=Not found at cell-matrix AJs.	Afdn	Q9QZQ1	13
-0.119973	16.3587	-1.83021	0.0914174	0.365925	-5.14757	Ubiquinol-cytochrome-c reductase complex assembly factor 2 (Mitochondrial nucleoid factor 1) (Mitochondrial protein M19)	UQCC2_MOUSE	SUBCELLULAR LOCATION: Mitochondrion matrix, mitochondrion nucleoid {ECO:0000250}. Mitochondrion {ECO:0000269|PubMed:22363741}. Mitochondrion intermembrane space {ECO:0000269|PubMed:22363741}. Mitochondrion matrix {ECO:0000269|PubMed:22363741}. Mitochondrion inner membrane {ECO:0000269|PubMed:22363741}. Note=Predominantly expressed in the mitochondrial inner membrane.	Uqcc2	Q9CQY6	4
-0.153109	14.8801	-1.83	0.09145	0.365925	-5.14788	Redox-regulatory protein FAM213A (Peroxiredoxin-like 2 activated in M-CSF stimulated monocytes) (Protein PAMM)	F213A_MOUSE	SUBCELLULAR LOCATION: Cytoplasm {ECO:0000250|UniProtKB:Q9BRX8}. Secreted {ECO:0000269|PubMed:26438880}. Note=Secreted from mature adipocytes but not from preadipocytes. {ECO:0000250|UniProtKB:Q9BRX8}.	Fam213a	Q9CYH2	4
0.150289	15.4343	1.82623	0.0920455	0.366862	-5.15364	Cytosolic 5'-nucleotidase 1A (cN1A) (EC 3.1.3.5) (Cytosolic 5'-nucleotidase IA) (cN-IA)	5NT1A_MOUSE	SUBCELLULAR LOCATION: Cytoplasm {ECO:0000250}.	Nt5c1a	A3KFX0	5
-0.107801	16.6062	-1.82613	0.0920613	0.366862	-5.15379	Zinc transporter 9 (ZnT-9) (GRIP1-associated coactivator 63) (GAC63) (Solute carrier family 30 member 9)	ZNT9_MOUSE	SUBCELLULAR LOCATION: Membrane {ECO:0000305}; Multi-pass membrane protein {ECO:0000255}. Nucleus {ECO:0000269|PubMed:11906820}. Cytoplasm {ECO:0000250|UniProtKB:Q6PML9}. Cytoplasmic vesicle {ECO:0000250|UniProtKB:Q6PML9}. Endoplasmic reticulum {ECO:0000250|UniProtKB:Q6PML9}. Note=Mainly in the cytoplasm. Partial co-localization with endoplasmic reticulum. {ECO:0000250|UniProtKB:Q6PML9}.	Slc30a9	Q5IRJ6	7
-0.124087	16.1708	-1.82635	0.0920279	0.366862	-5.15347	Endothelial differentiation-related factor 1 (EDF-1) (Multiprotein-bridging factor 1) (MBF1)	EDF1_MOUSE	SUBCELLULAR LOCATION: Cytoplasm {ECO:0000250}. Nucleus {ECO:0000250}. Note=Also nuclear upon binding to NR5A1 and treatment of cells with TPA or forskolin. {ECO:0000250}.	Edf1	Q9JMG1	2
0.213949	15.23	1.82408	0.0923872	0.367658	-5.15692	Calcium uniporter protein, mitochondrial	MCU_MOUSE	SUBCELLULAR LOCATION: Mitochondrion inner membrane {ECO:0000269|PubMed:23900286, ECO:0000305|PubMed:26057074}; Multi-pass membrane protein {ECO:0000269|PubMed:23900286}.	Mcu	Q3UMR5	2
-0.158813	15.0299	-1.8208	0.0929115	0.367738	-5.16193	Sodium/potassium-transporting ATPase subunit beta-3 (Sodium/potassium-dependent ATPase subunit beta-3) (ATPB-3) (CD antigen CD298)	AT1B3_MOUSE	SUBCELLULAR LOCATION: Cell membrane; Single-pass type II membrane protein. Melanosome {ECO:0000250}.	Atp1b3	P97370	3
0.102654	14.5296	1.82084	0.0929044	0.367738	-5.16187	Reticulocalbin-1	RCN1_MOUSE	SUBCELLULAR LOCATION: Endoplasmic reticulum lumen.	Rcn1	Q05186	2
-0.123401	14.751	-1.82112	0.0928598	0.367738	-5.16144	Uncharacterized aarF domain-containing protein kinase 1 (EC 2.7.11.-)	ADCK1_MOUSE	SUBCELLULAR LOCATION: Secreted {ECO:0000305}.	Adck1	Q9D0L4	6
-0.114375	15.6288	-1.82276	0.092598	0.367738	-5.15894	Popeye domain-containing protein 2 (Popeye protein 2)	POPD2_MOUSE	SUBCELLULAR LOCATION: Membrane {ECO:0000305}; Multi-pass membrane protein {ECO:0000305}. Cell membrane, sarcolemma {ECO:0000250|UniProtKB:Q9HBU9}.	Popdc2	Q9ES82	3
0.151879	16.9217	1.81803	0.0933547	0.368991	-5.16615	AP-2 complex subunit beta (AP105B) (Adaptor protein complex AP-2 subunit beta) (Adaptor-related protein complex 2 subunit beta) (Beta-2-adaptin) (Beta-adaptin) (Clathrin assembly protein complex 2 beta large chain) (Plasma membrane adaptor HA2/AP2 adaptin beta subunit)	AP2B1_MOUSE	SUBCELLULAR LOCATION: Cell membrane {ECO:0000250}. Membrane, coated pit {ECO:0000250}; Peripheral membrane protein {ECO:0000250}; Cytoplasmic side {ECO:0000250}. Note=AP-2 appears to be excluded from internalizing CCVs and to disengage from sites of endocytosis seconds before internalization of the nascent CCV. {ECO:0000250}.	Ap2b1	Q9DBG3	4
-0.161034	15.2645	-1.81648	0.0936039	0.369476	-5.16851	Purine nucleoside phosphorylase (PNP) (EC 2.4.2.1) (Inosine phosphorylase) (Inosine-guanosine phosphorylase)	PNPH_MOUSE	SUBCELLULAR LOCATION: Cytoplasm, cytoskeleton {ECO:0000250}.	Pnp	P23492	9
-0.0971172	15.593	-1.815	0.093843	0.369919	-5.17077	Cadherin-13 (Heart cadherin) (H-cadherin) (Truncated cadherin) (T-cad) (T-cadherin)	CAD13_MOUSE	SUBCELLULAR LOCATION: Cell membrane {ECO:0000250}; Lipid-anchor, GPI-anchor {ECO:0000250}.	Cdh13	Q9WTR5	10
-0.159284	16.5455	-1.81386	0.0940256	0.370139	-5.17249	Desmoplakin (DP)	DESP_MOUSE	SUBCELLULAR LOCATION: Cell junction, desmosome {ECO:0000250|UniProtKB:P15924}. Cytoplasm, cytoskeleton {ECO:0000250|UniProtKB:P15924}. Cell membrane {ECO:0000269|PubMed:26403541}. Note=Innermost portion of the desmosomal plaque. Colocalizes with epidermal KRT5-KRT14 and simple KRT8-KRT18 keratins and VIM intermediate filaments network (By similarity). Localizes at the intercalated disk in cardiom…	Dsp	E9Q557	140
-0.124313	16.3906	-1.8094	0.0947501	0.371227	-5.17928	40S ribosomal protein S4, X isoform	RS4X_MOUSE	SUBCELLULAR LOCATION: Cytoplasm {ECO:0000250}. Note=Localized in cytoplasmic mRNP granules containing untranslated mRNAs. {ECO:0000250}.	Rps4x	P62702	13
0.106313	16.2654	1.81052	0.0945673	0.371227	-5.17757	Ubiquitin-40S ribosomal protein S27a (Ubiquitin carboxyl extension protein 80) [Cleaved into: Ubiquitin; 40S ribosomal protein S27a]	RS27A_MOUSE	SUBCELLULAR LOCATION: Ubiquitin: Cytoplasm {ECO:0000250}. Nucleus {ECO:0000250}.	Rps27a	P62983	5
0.161341	15.5869	1.81069	0.0945404	0.371227	-5.17732	Annexin A11 (Annexin XI) (Annexin-11) (Calcyclin-associated annexin 50) (CAP-50)	ANX11_MOUSE	SUBCELLULAR LOCATION: Cytoplasm {ECO:0000250}. Melanosome {ECO:0000250}. Nucleus envelope {ECO:0000250}. Nucleus, nucleoplasm {ECO:0000250}. Cytoplasm, cytoskeleton, spindle {ECO:0000250}. Note=Found throughout the nucleoplasm at interphase and during mitosis concentrates around the mitotic apparatus. Elevation of intracellular calcium causes relocalization from the nucleoplasm to the nuclear env…	Anxa11	P97384	11
-0.114839	16.692	-1.80902	0.0948111	0.371227	-5.17985	NADPH:adrenodoxin oxidoreductase, mitochondrial (AR) (Adrenodoxin reductase) (EC 1.18.1.6) (Ferredoxin--NADP(+) reductase) (Ferredoxin reductase)	ADRO_MOUSE	SUBCELLULAR LOCATION: Mitochondrion inner membrane {ECO:0000250|UniProtKB:P48360}; Peripheral membrane protein {ECO:0000305}.	Fdxr	Q61578	9
0.113281	15.7831	1.80693	0.0951527	0.372065	-5.18302	Actin-related protein 2/3 complex subunit 5-like protein (Arp2/3 complex 16 kDa subunit 2) (ARC16-2)	ARP5L_MOUSE	SUBCELLULAR LOCATION: Cytoplasm, cytoskeleton {ECO:0000250}.	Arpc5l	Q9D898	5
0.130926	15.6146	1.8057	0.0953536	0.372351	-5.18489	Multidrug resistance protein 1A (EC 3.6.3.44) (ATP-binding cassette sub-family B member 1A) (MDR1A) (Multidrug resistance protein 3) (P-glycoprotein 3)	MDR1A_MOUSE	SUBCELLULAR LOCATION: Cell membrane; Multi-pass membrane protein.	Abcb1a	P21447	7
-0.141862	16.3965	-1.80358	0.0957013	0.372796	-5.18811	Ubiquinone biosynthesis protein COQ4 homolog, mitochondrial (Coenzyme Q biosynthesis protein 4 homolog)	COQ4_MOUSE	SUBCELLULAR LOCATION: Mitochondrion inner membrane {ECO:0000255|HAMAP-Rule:MF_03111}; Peripheral membrane protein {ECO:0000255|HAMAP-Rule:MF_03111}; Matrix side {ECO:0000255|HAMAP-Rule:MF_03111}.	Coq4	Q8BGB8	2
0.137966	15.343	1.80344	0.0957231	0.372796	-5.18831	Constitutive coactivator of PPAR-gamma-like protein 2 (Protein FAM120C)	F120C_MOUSE		Fam120c	Q8C3F2	3
-0.0981582	15.1993	-1.7994	0.0963903	0.374894	-5.19444	Syntaxin-binding protein 3 (MUNC-18-3) (Mammalian homolog of Unc-18c) (Munc-18c) (Protein unc-18 homolog 3) (Unc18-3) (Protein unc-18 homolog C) (Unc-18C)	STXB3_MOUSE	SUBCELLULAR LOCATION: Cytoplasm, cytosol {ECO:0000250}. Cell membrane {ECO:0000269|PubMed:9045631}. Note=In platelets, predominantly cytosolic. Low amounts membrane-associated (By similarity). {ECO:0000250}.	Stxbp3	Q60770	4
0.118586	15.7834	1.79759	0.0966883	0.375526	-5.19717	Microtubule-associated tumor suppressor candidate 2 homolog (Cardiac zipper protein) (Microtubule plus-end tracking protein TIP150) (Tracking protein of 150 kDa)	MTUS2_MOUSE	SUBCELLULAR LOCATION: Cytoplasm, cytoskeleton. Note=Associated with the microtubule network at the growing distal tip (the plus-end) of microtubules. {ECO:0000250}.	Mtus2	Q3UHD3	4
-0.095014	15.4443	-1.79686	0.0968102	0.375526	-5.19828	Membrane-associated progesterone receptor component 2	PGRC2_MOUSE	SUBCELLULAR LOCATION: Membrane {ECO:0000305}; Single-pass membrane protein {ECO:0000305}.	Pgrmc2	Q80UU9	4
0.123714	14.7021	1.79237	0.0975569	0.375548	-5.20506	Dihydropyrimidinase-related protein 4 (DRP-4) (Collapsin response mediator protein 3) (CRMP-3) (UNC33-like phosphoprotein 4) (ULIP-4)	DPYL4_MOUSE	SUBCELLULAR LOCATION: Cytoplasm {ECO:0000250}.	Dpysl4	O35098	3
-0.106503	17.5162	-1.79221	0.0975842	0.375548	-5.20531	ATP-dependent Clp protease proteolytic subunit, mitochondrial (EC 3.4.21.92) (Endopeptidase Clp)	CLPP_MOUSE	SUBCELLULAR LOCATION: Mitochondrion matrix {ECO:0000269|PubMed:10754102, ECO:0000269|PubMed:22710082}.	Clpp	O88696	6
-0.09491	15.3733	-1.79577	0.0969918	0.375548	-5.19993	2-oxoisovalerate dehydrogenase subunit alpha, mitochondrial (EC 1.2.4.4) (Branched-chain alpha-keto acid dehydrogenase E1 component alpha chain) (BCKDE1A) (BCKDH E1-alpha)	ODBA_MOUSE	SUBCELLULAR LOCATION: Mitochondrion matrix.	Bckdha	P50136	16
0.128215	16.6147	1.79142	0.0977171	0.375548	-5.20651	Adenosylhomocysteinase (AdoHcyase) (EC 3.3.1.1) (CUBP) (Liver copper-binding protein) (S-adenosyl-L-homocysteine hydrolase)	SAHH_MOUSE	SUBCELLULAR LOCATION: Cytoplasm. Melanosome {ECO:0000250}.	Ahcy	P50247	10
0.0995366	15.7402	1.79195	0.0976275	0.375548	-5.2057	Ubiquitin carboxyl-terminal hydrolase 28 (EC 3.4.19.12) (Deubiquitinating enzyme 28) (Ubiquitin thioesterase 28) (Ubiquitin-specific-processing protease 28)	UBP28_MOUSE	SUBCELLULAR LOCATION: Nucleus, nucleoplasm {ECO:0000250}.	Usp28	Q5I043	4
0.105829	15.0136	1.79438	0.097222	0.375548	-5.20202	Cytosolic endo-beta-N-acetylglucosaminidase (ENGase) (EC 3.2.1.96)	ENASE_MOUSE	SUBCELLULAR LOCATION: Cytoplasm, cytosol {ECO:0000250}.	Engase	Q8BX80	2
0.110171	16.1814	1.79238	0.0975567	0.375548	-5.20506	Serine/threonine-protein kinase PAK 2 (EC 2.7.11.1) (Gamma-PAK) (p21-activated kinase 2) (PAK-2) [Cleaved into: PAK-2p27; PAK-2p34]	PAK2_MOUSE	SUBCELLULAR LOCATION: Serine/threonine-protein kinase PAK 2: Cytoplasm. Note=MYO18A mediates the cellular distribution of the PAK2-ARHGEF7-GIT1 complex to the inner surface of the cell membrane. {ECO:0000250}.; SUBCELLULAR LOCATION: PAK-2p34: Nucleus {ECO:0000250}. Cytoplasm, perinuclear region {ECO:0000250}. Membrane {ECO:0000250}; Lipid-anchor {ECO:0000250}. Note=Interaction with ARHGAP10 proba…	Pak2	Q8CIN4	3
-0.33244	15.8346	-1.78765	0.0983491	0.375624	-5.21219	Kininogen-1 [Cleaved into: Kininogen-1 heavy chain; Bradykinin; Kininogen-1 light chain]	KNG1_MOUSE	SUBCELLULAR LOCATION: Secreted, extracellular space.	Kng1	O08677	8
0.103906	16.9381	1.78746	0.0983808	0.375624	-5.21247	Golgi SNAP receptor complex member 2 (27 kDa Golgi SNARE protein) (Membrin)	GOSR2_MOUSE	SUBCELLULAR LOCATION: Golgi apparatus, cis-Golgi network membrane {ECO:0000250|UniProtKB:O35165}; Single-pass type IV membrane protein {ECO:0000255}. Golgi apparatus membrane {ECO:0000250|UniProtKB:O35165}. Endoplasmic reticulum membrane {ECO:0000250|UniProtKB:O35165}. Note=Concentrated most in the intermediate compartment/cis-Golgi network and the cis-Golgi cisternae 1 and 2. Greatly reduced in …	Gosr2	O35166	2
0.1081	16.212	1.78982	0.097984	0.375624	-5.20891	Membrane-associated progesterone receptor component 1 (mPR)	PGRC1_MOUSE	SUBCELLULAR LOCATION: Microsome membrane {ECO:0000250|UniProtKB:Q95250}; Single-pass membrane protein {ECO:0000255}. Endoplasmic reticulum membrane {ECO:0000250|UniProtKB:O00264}; Single-pass membrane protein {ECO:0000255}.	Pgrmc1	O55022	2
0.125616	16.7115	1.78919	0.0980903	0.375624	-5.20987	E3 ubiquitin-protein ligase RNF123 (EC 2.3.2.27) (Kip1 ubiquitination-promoting complex protein 1) (RING finger protein 123) (RING-type E3 ubiquitin transferase RNF123)	RN123_MOUSE	SUBCELLULAR LOCATION: Cytoplasm {ECO:0000250|UniProtKB:Q5XPI4}.	Rnf123	Q5XPI3	7
-0.100156	15.0946	-1.78807	0.0982788	0.375624	-5.21156	Protein phosphatase PTC7 homolog (EC 3.1.3.16) (T-cell activation protein phosphatase 2C) (TA-PP2C)	PPTC7_MOUSE		Pptc7	Q6NVE9	4
0.10411	15.4036	1.78266	0.0991914	0.377016	-5.2197	Myosin-3 (Myosin heavy chain 3)	MYH3_MOUSE	SUBCELLULAR LOCATION: Cytoplasm, myofibril. Note=Thick filaments of the myofibrils.	Myh3	P13541	4
0.136244	16.809	1.78	0.0996434	0.377016	-5.22371	Tubulin-specific chaperone A (TCP1-chaperonin cofactor A) (Tubulin-folding cofactor A) (CFA)	TBCA_MOUSE	SUBCELLULAR LOCATION: Cytoplasm, cytoskeleton.	Tbca	P48428	3
0.0865815	16.7242	1.78029	0.0995948	0.377016	-5.22328	Long-chain specific acyl-CoA dehydrogenase, mitochondrial (LCAD) (EC 1.3.8.8)	ACADL_MOUSE	SUBCELLULAR LOCATION: Mitochondrion matrix.	Acadl	P51174	25
-0.142167	15.2436	-1.78102	0.0994695	0.377016	-5.22217	Switch-associated protein 70 (SWAP-70)	SWP70_MOUSE	SUBCELLULAR LOCATION: Cytoplasm {ECO:0000269|PubMed:10382743}. Cell membrane {ECO:0000250|UniProtKB:Q9UH65}. Nucleus {ECO:0000269|PubMed:10382743, ECO:0000269|PubMed:9642267}. Cell projection, lamellipodium {ECO:0000250|UniProtKB:Q9UH65}. Cytoplasm, cytoskeleton {ECO:0000250|UniProtKB:Q9UH65}. Note=Localizes predominantly to the nucleus in activated cells. Only a small amount can be detected in t…	Swap70	Q6A028	2
0.0833512	15.3691	1.7831	0.0991172	0.377016	-5.21905	DCC-interacting protein 13-alpha (Dip13-alpha) (Adapter protein containing PH domain, PTB domain and leucine zipper motif 1)	DP13A_MOUSE	SUBCELLULAR LOCATION: Early endosome membrane {ECO:0000269|PubMed:21849472}; Peripheral membrane protein {ECO:0000250|UniProtKB:Q9UKG1}. Nucleus {ECO:0000250|UniProtKB:Q9UKG1}. Note=Early endosomal membrane-bound and nuclear. Translocated into the nucleus upon release from endosomal membranes following internalization of EGF (By similarity). {ECO:0000250|UniProtKB:Q9UKG1}.	Appl1	Q8K3H0	5
0.124997	15.9792	1.77996	0.0996501	0.377016	-5.22377	Charged multivesicular body protein 1b-1 (Chromatin-modifying protein 1b-1) (CHMP1b-1)	CH1B1_MOUSE	SUBCELLULAR LOCATION: Cytoplasm, cytosol {ECO:0000250}. Endosome {ECO:0000250}. Late endosome membrane {ECO:0000250}; Peripheral membrane protein {ECO:0000250}. Note=Localizes to the midbody of dividing cells, colocalizing with CEP55 and CHMP5. Localized at the periphery of the Fleming body (By similarity). {ECO:0000250}.	Chmp1b1	Q99LU0	3
0.176007	13.6798	1.78387	0.0989864	0.377016	-5.21788	Methylthioribose-1-phosphate isomerase (M1Pi) (MTR-1-P isomerase) (EC 5.3.1.23) (S-methyl-5-thioribose-1-phosphate isomerase) (Translation initiation factor eIF-2B subunit alpha/beta/delta-like protein)	MTNA_MOUSE	SUBCELLULAR LOCATION: Cytoplasm {ECO:0000255|HAMAP-Rule:MF_03119}. Nucleus {ECO:0000255|HAMAP-Rule:MF_03119}.	Mri1	Q9CQT1	4
-0.117252	16.5476	-1.77686	0.10018	0.377066	-5.22844	NADH-ubiquinone oxidoreductase chain 1 (EC 1.6.5.3) (NADH dehydrogenase subunit 1)	NU1M_MOUSE	SUBCELLULAR LOCATION: Mitochondrion inner membrane {ECO:0000250}; Multi-pass membrane protein {ECO:0000250}.	Mtnd1	P03888	4
0.112961	15.1393	1.77903	0.0998087	0.377066	-5.22517	Monoacylglycerol lipase ABHD6 (EC 3.1.1.23) (2-arachidonoylglycerol hydrolase) (Abhydrolase domain-containing protein 6)	ABHD6_MOUSE	SUBCELLULAR LOCATION: Membrane {ECO:0000269|PubMed:18096503}; Single-pass type II membrane protein {ECO:0000255}. Mitochondrion {ECO:0000269|PubMed:20657592}.	Abhd6	Q8R2Y0	3
0.156876	13.7317	1.77812	0.0999639	0.377066	-5.22653	Polypyrimidine tract-binding protein 2 (Brain-enriched polypyrimidine tract-binding protein) (Brain-enriched PTB) (Neural polypyrimidine tract-binding protein) (RRM-type RNA-binding protein brPTB)	PTBP2_MOUSE	SUBCELLULAR LOCATION: Nucleus {ECO:0000269|PubMed:10829067}.	Ptbp2	Q91Z31	3
-0.151014	14.8055	-1.77711	0.100136	0.377066	-5.22805	Sacsin (DnaJ homolog subfamily C member 29) (DNAJC29)	SACS_MOUSE	SUBCELLULAR LOCATION: Cytoplasm {ECO:0000250}. Note=Predominantly cytoplasmic, a small portion is present in the nucleus and also shows a partial mitochondrial overlap with the mitochondrial marker Hsp60. {ECO:0000250}.	Sacs	Q9JLC8	12
-0.148397	13.7192	-1.7759	0.100344	0.377194	-5.22987	Bcl-2-like protein 13 (Bcl2-L-13) (Bcl-rambo) (Protein Mil1)	B2L13_MOUSE	SUBCELLULAR LOCATION: Mitochondrion membrane {ECO:0000250}; Single-pass membrane protein {ECO:0000250}.	Bcl2l13	P59017	10
-0.174263	14.0245	-1.7728	0.100877	0.37871	-5.23453	Ras-related protein Rap-2c	RAP2C_MOUSE	SUBCELLULAR LOCATION: Cytoplasm {ECO:0000250}. Recycling endosome membrane {ECO:0000269|PubMed:19061864}; Lipid-anchor {ECO:0000269|PubMed:19061864}; Cytoplasmic side {ECO:0000269|PubMed:19061864}.	Rap2c	Q8BU31	3
-0.129505	14.7374	-1.77173	0.10106	0.378912	-5.23613	rRNA methyltransferase 1, mitochondrial (EC 2.1.1.-) (16S rRNA (guanosine(1145)-2'-O)-methyltransferase) (16S rRNA [Gm1145] 2'-O-methyltransferase)	MRM1_MOUSE	SUBCELLULAR LOCATION: Mitochondrion {ECO:0000269|PubMed:24036117}.	Mrm1	Q99J25	3
-0.0974562	16.8465	-1.77062	0.101252	0.379142	-5.2378	Coiled-coil domain-containing protein 58	CCD58_MOUSE		Ccdc58	Q8R3Q6	3
-0.157682	15.1168	-1.76835	0.101645	0.379865	-5.2412	Plasma kallikrein (EC 3.4.21.34) (Fletcher factor) (Kininogenin) (Plasma prekallikrein) [Cleaved into: Plasma kallikrein heavy chain; Plasma kallikrein light chain]	KLKB1_MOUSE	SUBCELLULAR LOCATION: Secreted.	Klkb1	P26262	3
0.130407	16.3534	1.768	0.101705	0.379865	-5.24172	Importin subunit beta-1 (Karyopherin subunit beta-1) (Nuclear factor p97) (Pore targeting complex 97 kDa subunit) (PTAC97) (SCG)	IMB1_MOUSE	SUBCELLULAR LOCATION: Cytoplasm {ECO:0000250}. Nucleus envelope {ECO:0000250}.	Kpnb1	P70168	12
-0.0894325	15.9573	-1.7655	0.102141	0.381004	-5.24548	Propionyl-CoA carboxylase beta chain, mitochondrial (PCCase subunit beta) (EC 6.4.1.3) (Propanoyl-CoA:carbon dioxide ligase subunit beta)	PCCB_MOUSE	SUBCELLULAR LOCATION: Mitochondrion matrix {ECO:0000250}.	Pccb	Q99MN9	28
-0.0804967	16.2985	-1.76382	0.102433	0.381604	-5.24798	Aspartate--tRNA ligase, cytoplasmic (EC 6.1.1.12) (Aspartyl-tRNA synthetase) (AspRS)	SYDC_MOUSE	SUBCELLULAR LOCATION: Cytoplasm.	Dars	Q922B2	15
-0.128461	14.7524	-1.75957	0.103177	0.383887	-5.25434	Septin-9 (SL3-3 integration site 1 protein)	SEPT9_MOUSE	SUBCELLULAR LOCATION: Cytoplasm, cytoskeleton {ECO:0000269|PubMed:17546647}. Note=In an epithelial cell line, concentrates at cell-cell contact areas. After TGF-beta1 treatment and induction of epithelial to mesenchymal transition, colocalizes with actin stress fibers.	Sep-09	Q80UG5	6
0.0936319	15.0387	1.75843	0.103378	0.384146	-5.25605	Casein kinase I isoform alpha (CKI-alpha) (EC 2.7.11.1) (CK1)	KC1A_MOUSE	SUBCELLULAR LOCATION: Cytoplasm {ECO:0000250|UniProtKB:P48729}. Cytoplasm, cytoskeleton, microtubule organizing center, centrosome {ECO:0000250|UniProtKB:P48729}. Chromosome, centromere, kinetochore {ECO:0000250|UniProtKB:P48729}. Nucleus speckle {ECO:0000250|UniProtKB:P48729}. Cytoplasm, cytoskeleton, cilium basal body {ECO:0000269|PubMed:25644602}. Note=Localizes to the centrosome in interphase…	Csnk1a1	Q8BK63	3
-0.175446	15.9888	-1.75576	0.103848	0.385402	-5.26003	Mitochondrial import inner membrane translocase subunit Tim10 B (Mitochondrial import inner membrane translocase subunit Tim9 B) (TIMM10B) (Tim10b)	T10B_MOUSE	SUBCELLULAR LOCATION: Mitochondrion inner membrane {ECO:0000250|UniProtKB:Q9Y5J6}; Peripheral membrane protein {ECO:0000250|UniProtKB:Q9Y5J6}.	Timm10b	Q9WV96	3
-0.614097	15.629	-1.75093	0.104705	0.386647	-5.26724	Myosin-7B (Myosin cardiac muscle beta chain) (Myosin heavy chain 7B, cardiac muscle beta isoform)	MYH7B_MOUSE	SUBCELLULAR LOCATION: Membrane {ECO:0000250}; Peripheral membrane protein {ECO:0000250}.	Myh7b	A2AQP0	2
0.134841	16.376	1.75088	0.104714	0.386647	-5.26731	Nicotinamide phosphoribosyltransferase (NAmPRTase) (Nampt) (EC 2.4.2.12) (Pre-B-cell colony-enhancing factor 1 homolog) (PBEF) (Visfatin)	NAMPT_MOUSE	SUBCELLULAR LOCATION: Nucleus {ECO:0000250|UniProtKB:P43490}. Cytoplasm {ECO:0000269|PubMed:12555668}. Secreted {ECO:0000250|UniProtKB:P43490}. Note=Under non-inflammatory conditions, visfatin predominantly exhibits a granular pattern within the nucleus. Secreted by endothelial cells upon IL-1beta stimulation. Abundantly secreted in milk, reaching 100-fold higher concentrations compared to matern…	Nampt	Q99KQ4	15
-0.150491	16.5894	-1.75308	0.104323	0.386647	-5.26403	Calcium-binding mitochondrial carrier protein Aralar2 (Citrin) (Mitochondrial aspartate glutamate carrier 2) (Solute carrier family 25 member 13)	CMC2_MOUSE	SUBCELLULAR LOCATION: Mitochondrion inner membrane {ECO:0000250|UniProtKB:Q9UJS0}; Multi-pass membrane protein {ECO:0000250|UniProtKB:Q9UJS0}.	Slc25a13	Q9QXX4	16
-0.182298	18.4345	-1.75231	0.10446	0.386647	-5.26518	Mitochondrial import inner membrane translocase subunit Tim9	TIM9_MOUSE	SUBCELLULAR LOCATION: Mitochondrion inner membrane {ECO:0000250}; Peripheral membrane protein {ECO:0000250}; Intermembrane side {ECO:0000250}.	Timm9	Q9WV98	3
-0.0988017	15.8559	-1.74736	0.105342	0.388472	-5.27255	40S ribosomal protein S7	RS7_MOUSE	SUBCELLULAR LOCATION: Cytoplasm, cytoskeleton, microtubule organizing center, centrosome {ECO:0000250|UniProtKB:P62081}. Note=Colocalizes with NEK6 in the centrosome. {ECO:0000250|UniProtKB:P62081}.	Rps7	P62082	6
0.121525	16.2829	1.74462	0.105834	0.389795	-5.27663	Eukaryotic translation initiation factor 3 subunit H (eIF3h) (Eukaryotic translation initiation factor 3 subunit 3) (eIF-3-gamma) (eIF3 p40 subunit)	EIF3H_MOUSE	SUBCELLULAR LOCATION: Cytoplasm {ECO:0000255|HAMAP-Rule:MF_03007}.	Eif3h	Q91WK2	7
0.0974562	16.2307	1.74202	0.106301	0.391021	-5.28048	1,5-anhydro-D-fructose reductase (AF reductase) (EC 1.1.1.263) (Aldo-keto reductase family 1 member C-like protein 2) (Aldo-keto reductase family 1 member E1) (Aldo-keto reductase family 1 member E2)	AKCL2_MOUSE	SUBCELLULAR LOCATION: Cytoplasm {ECO:0000305}.	Akr1e2	Q9DCT1	6
-0.111704	16.1956	-1.74083	0.106516	0.391318	-5.28225	Thioredoxin (Trx) (ATL-derived factor) (ADF)	THIO_MOUSE	SUBCELLULAR LOCATION: Nucleus {ECO:0000250|UniProtKB:P10599}. Cytoplasm {ECO:0000250|UniProtKB:P10599}. Secreted {ECO:0000250|UniProtKB:P10599}. Note=Translocates from the cytoplasm into the nucleus after phorbol 12-myristate 13-acetate induction (PMA). Predominantly in the cytoplasm in non irradiated cells. Radiation induces translocation of TRX from the cytoplasm to the nucleus. Secreted by a l…	Txn	P10639	3
0.161486	15.3487	1.73903	0.106843	0.392026	-5.28493	Peroxisomal coenzyme A diphosphatase NUDT7 (EC 3.6.1.-) (Nucleoside diphosphate-linked moiety X motif 7) (Nudix motif 7)	NUDT7_MOUSE	SUBCELLULAR LOCATION: Peroxisome {ECO:0000269|PubMed:11415433}.	Nudt7	Q99P30	2
0.162093	16.1918	1.73733	0.10715	0.392166	-5.28744	E3 ubiquitin-protein ligase DTX3L (EC 2.3.2.27) (Protein deltex-3-like) (RING-type E3 ubiquitin transferase DTX3L)	DTX3L_MOUSE	SUBCELLULAR LOCATION: Cytoplasm {ECO:0000250|UniProtKB:Q8TDB6}. Nucleus {ECO:0000250|UniProtKB:Q8TDB6}. Early endosome membrane {ECO:0000250|UniProtKB:Q8TDB6}; Peripheral membrane protein {ECO:0000250|UniProtKB:Q8TDB6}; Cytoplasmic side {ECO:0000250|UniProtKB:Q8TDB6}. Lysosome membrane {ECO:0000250|UniProtKB:Q8TDB6}; Peripheral membrane protein {ECO:0000250|UniProtKB:Q8TDB6}; Cytoplasmic side {EC…	Dtx3l	Q3UIR3	2
-0.0862215	16.7411	-1.73778	0.10707	0.392166	-5.28679	AFG3-like protein 2 (EC 3.4.24.-)	AFG32_MOUSE	SUBCELLULAR LOCATION: Mitochondrion inner membrane {ECO:0000269|PubMed:19656850}; Multi-pass membrane protein {ECO:0000255}.	Afg3l2	Q8JZQ2	22
-0.186841	16.7764	-1.73403	0.107752	0.393874	-5.29234	28S ribosomal protein S36, mitochondrial (MRP-S36) (S36mt)	RT36_MOUSE	SUBCELLULAR LOCATION: Mitochondrion.	Mrps36	Q9CQX8	4
-0.115868	15.0667	-1.73041	0.108414	0.394999	-5.2977	E3 ubiquitin-protein ligase NEDD4 (EC 2.3.2.26) (HECT-type E3 ubiquitin transferase NEDD4) (Neural precursor cell expressed developmentally down-regulated protein 4) (NEDD-4)	NEDD4_MOUSE	SUBCELLULAR LOCATION: Cytoplasm. Cell membrane; Peripheral membrane protein. Note=Recruited to the plasma membrane by GRB10. Once complexed with GRB10 and IGF1R, follows IGF1R internalization, remaining associated with early endosomes. Uncouples from IGF1R-containing endosomes before the sorting of the receptor to the lysosomal compartment (By similarity). May be recruited to exosomes by NDFIP1. …	Nedd4	P46935	8
-0.135608	16.8587	-1.73111	0.108286	0.394999	-5.29667	Leiomodin-2 (Cardiac leiomodin) (C-LMOD) (Leiomodin)	LMOD2_MOUSE	SUBCELLULAR LOCATION: Cytoplasm, myofibril, sarcomere {ECO:0000250|UniProtKB:Q6P5Q4}. Cytoplasm, myofibril {ECO:0000250|UniProtKB:Q6P5Q4}. Cytoplasm, myofibril, sarcomere, M line {ECO:0000250|UniProtKB:Q6P5Q4}. Cytoplasm, cytoskeleton {ECO:0000250|UniProtKB:Q6P5Q4}. Note=Colocalizes with actin filaments in sarcomeres. Detected close to the M line. {ECO:0000250|UniProtKB:Q6P5Q4}.	Lmod2	Q3UHZ5	10
0.128524	15.712	1.72939	0.108601	0.394999	-5.2992	ARF GTPase-activating protein GIT1 (ARF GAP GIT1) (G protein-coupled receptor kinase-interactor 1) (GRK-interacting protein 1)	GIT1_MOUSE	SUBCELLULAR LOCATION: Cytoplasm {ECO:0000250}. Note=Cycles between at least 3 distinct intracellular compartments, including focal adhesions, cytoplasmic complexes and membrane protrusions. During cell migration, when cells detach, moves from the adhesions into the cytoplasmic complexes towards the leading edge, while, when cells adhere, it is found in vinculin-containing adhesions. Recruitment t…	Git1	Q68FF6	2
0.140325	15.8313	1.72989	0.108509	0.394999	-5.29846	Splicing factor 3B subunit 1 (Pre-mRNA-splicing factor SF3b 155 kDa subunit) (SF3b155) (Spliceosome-associated protein 155) (SAP 155)	SF3B1_MOUSE	SUBCELLULAR LOCATION: Nucleus {ECO:0000250|UniProtKB:O75533}.	Sf3b1	Q99NB9	8
0.2132	16.5024	1.72849	0.108766	0.395108	-5.30053	Charged multivesicular body protein 2a (Chromatin-modifying protein 2a) (CHMP2a) (Vacuolar protein sorting-associated protein 2) (mVps2)	CHM2A_MOUSE	SUBCELLULAR LOCATION: Late endosome membrane {ECO:0000250}; Peripheral membrane protein {ECO:0000250}; Cytoplasmic side {ECO:0000250}. Cytoplasm {ECO:0000269|PubMed:15173323}. Note=Localizes to the midbody of dividing cells. Localized in two distinct rings on either side of the Fleming body.	Chmp2a	Q9DB34	4
-0.17167	13.4623	-1.72572	0.109278	0.396474	-5.30463	Neuralized-like protein 2	NEUL2_MOUSE	SUBCELLULAR LOCATION: Cytoplasm {ECO:0000269|PubMed:14960280}. Note=In primary myoblasts, localized predominantly at the tips of differentiating myofibers.	Neurl2	Q9D0S4	2
0.107248	16.8148	1.7138	0.111502	0.397062	-5.3222	26S proteasome regulatory subunit 6A (26S proteasome AAA-ATPase subunit RPT5) (Proteasome 26S subunit ATPase 3) (Tat-binding protein 1) (TBP-1)	PRS6A_MOUSE	SUBCELLULAR LOCATION: Cytoplasm {ECO:0000305}. Nucleus {ECO:0000305}. Note=Colocalizes with TRIM5 in cytoplasmic bodies. {ECO:0000269|PubMed:22078707}.	Psmc3	O88685	12
0.101816	17.1227	1.71318	0.111619	0.397062	-5.32311	Beta-enolase (EC 4.2.1.11) (2-phospho-D-glycerate hydro-lyase) (Enolase 3) (Muscle-specific enolase) (MSE) (Skeletal muscle enolase)	ENOB_MOUSE	SUBCELLULAR LOCATION: Cytoplasm {ECO:0000269|PubMed:11229603}. Note=Localized to the Z line. Some colocalization with CKM at M-band (By similarity). {ECO:0000250}.	Eno3	P21550	21
-0.135474	16.7165	-1.71338	0.11158	0.397062	-5.32281	MAP kinase-activated protein kinase 2 (MAPK-activated protein kinase 2) (MAPKAP kinase 2) (MAPKAP-K2) (MAPKAPK-2) (MK-2) (MK2) (EC 2.7.11.1)	MAPK2_MOUSE	SUBCELLULAR LOCATION: Cytoplasm. Nucleus. Note=Phosphorylation and subsequent activation releases the autoinhibitory helix, resulting in the export from the nucleus into the cytoplasm.	Mapkapk2	P49138	5
0.107293	17.8149	1.71684	0.11093	0.397062	-5.31772	ADP-ribosylation factor 4	ARF4_MOUSE	SUBCELLULAR LOCATION: Golgi apparatus. Membrane {ECO:0000250|UniProtKB:P18085}; Lipid-anchor {ECO:0000250|UniProtKB:P18085}.	Arf4	P61750	3
-0.121416	16.585	-1.72234	0.109905	0.397062	-5.30962	Mitochondrial import inner membrane translocase subunit Tim10	TIM10_MOUSE	SUBCELLULAR LOCATION: Mitochondrion inner membrane {ECO:0000250}; Peripheral membrane protein {ECO:0000250}; Intermembrane side {ECO:0000250}.	Timm10	P62073	5
-0.222501	16.5541	-1.71381	0.1115	0.397062	-5.32218	40S ribosomal protein S18 (Ke-3) (Ke3)	RS18_MOUSE	SUBCELLULAR LOCATION: Cytoplasm.	Rps18	P62270	7
0.124039	14.5188	1.71951	0.110432	0.397062	-5.3138	Surfeit locus protein 6	SURF6_MOUSE	SUBCELLULAR LOCATION: Nucleus, nucleoplasm {ECO:0000269|PubMed:8639267, ECO:0000269|PubMed:9548374}. Note=Granular component of the nucleolus.	Surf6	P70279	2
0.0782919	18.6592	1.7151	0.111258	0.397062	-5.32029	ATP synthase-coupling factor 6, mitochondrial (ATPase subunit F6)	ATP5J_MOUSE	SUBCELLULAR LOCATION: Mitochondrion. Mitochondrion inner membrane.	Atp5j	P97450	7
-0.379641	16.7507	-1.71692	0.110915	0.397062	-5.3176	Apolipoprotein A-I (Apo-AI) (ApoA-I) (Apolipoprotein A1) [Cleaved into: Proapolipoprotein A-I (ProapoA-I); Truncated apolipoprotein A-I]	APOA1_MOUSE	SUBCELLULAR LOCATION: Secreted.	Apoa1	Q00623	13
0.116845	14.0059	1.71665	0.110967	0.397062	-5.318	Protein PRRC2C (BAT2 domain-containing protein 1) (HLA-B-associated transcript 2-like 2) (Proline-rich and coiled-coil-containing protein 2C)	PRC2C_MOUSE		Prrc2c	Q3TLH4	3
0.158576	16.5656	1.722	0.109967	0.397062	-5.31012	Catenin alpha-3 (Alpha T-catenin) (Cadherin-associated protein)	CTNA3_MOUSE	SUBCELLULAR LOCATION: Cytoplasm, cytoskeleton {ECO:0000250}. Note=Localizes to intercalated disks of cardiomyocytes and in peritubular myoid cells of testis, and colocalizes with CTNNA1 and CTNNA2. {ECO:0000250}.	Ctnna3	Q65CL1	22
-0.125478	16.2149	-1.72088	0.110176	0.397062	-5.31177	Prostaglandin reductase 2 (PRG-2) (EC 1.3.1.48) (15-oxoprostaglandin 13-reductase) (Zinc-binding alcohol dehydrogenase domain-containing protein 1)	PTGR2_MOUSE	SUBCELLULAR LOCATION: Cytoplasm {ECO:0000250}.	Ptgr2	Q8VDQ1	7
-0.109934	16.6016	-1.72398	0.1096	0.397062	-5.3072	ADP-ribosylation factor-like protein 8A (ADP-ribosylation factor-like protein 10B) (Novel small G protein indispensable for equal chromosome segregation 2)	ARL8A_MOUSE	SUBCELLULAR LOCATION: Late endosome membrane {ECO:0000250}. Lysosome membrane {ECO:0000250}.	Arl8a	Q8VEH3	3
-0.123814	16.3488	-1.72169	0.110025	0.397062	-5.31057	Synaptopodin-2 (Myopodin)	SYNP2_MOUSE	SUBCELLULAR LOCATION: Nucleus {ECO:0000269|PubMed:11673475, ECO:0000269|PubMed:16309678, ECO:0000269|PubMed:17923693}. Cytoplasm {ECO:0000269|PubMed:11673475, ECO:0000269|PubMed:17923693}. Cytoplasm, myofibril, sarcomere, Z line {ECO:0000269|PubMed:11673475}. Cell junction, focal adhesion {ECO:0000250|UniProtKB:Q9UMS6}. Note=Shuttles between the nucleus and the cytoplasm in a differentiation-depe…	Synpo2	Q91YE8	17
0.0980333	15.0964	1.71623	0.111045	0.397062	-5.31862	Exportin-5 (Exp5) (Ran-binding protein 21)	XPO5_MOUSE	SUBCELLULAR LOCATION: Nucleus {ECO:0000250|UniProtKB:Q9HAV4}. Cytoplasm {ECO:0000250|UniProtKB:Q9HAV4}. Note=Shuttles between the nucleus and the cytoplasm. {ECO:0000250|UniProtKB:Q9HAV4}.	Xpo5	Q924C1	2
0.102127	15.3459	1.71596	0.111096	0.397062	-5.31902	tRNA (guanine(37)-N1)-methyltransferase (EC 2.1.1.228) (M1G-methyltransferase) (tRNA [GM37] methyltransferase) (tRNA methyltransferase 5 homolog)	TRM5_MOUSE	SUBCELLULAR LOCATION: Mitochondrion matrix {ECO:0000255|HAMAP-Rule:MF_03152}. Nucleus {ECO:0000255|HAMAP-Rule:MF_03152}. Cytoplasm {ECO:0000255|HAMAP-Rule:MF_03152}. Note=Predominantly in the mitochondria and in the nucleus. {ECO:0000255|HAMAP-Rule:MF_03152}.	Trmt5	Q9D0C4	2
-0.0851424	16.1908	-1.71121	0.11199	0.397592	-5.32601	Methionine--tRNA ligase, mitochondrial (EC 6.1.1.10) (Methionyl-tRNA synthetase 2) (Mitochondrial methionyl-tRNA synthetase) (MtMetRS)	SYMM_MOUSE	SUBCELLULAR LOCATION: Mitochondrion matrix {ECO:0000250}.	Mars2	Q499X9	4
-0.356527	11.723	-1.71095	0.11204	0.397592	-5.32639	MAPK regulated corepressor interacting protein 2 (Protein FAM195A)	MCRI2_MOUSE	SUBCELLULAR LOCATION: Cytoplasm, Stress granule {ECO:0000250|UniProtKB:Q9BUT9}. Nucleus {ECO:0000250|UniProtKB:Q9BUT9}. Note=Upon cellular stress, relocalizes to stress granules. {ECO:0000250|UniProtKB:Q9BUT9}.	Mcrip2	Q9CQB2	2
-0.10375	16.7538	-1.7091	0.11239	0.398022	-5.32911	Heat shock protein HSP 90-alpha (Heat shock 86 kDa) (HSP 86) (HSP86) (Tumor-specific transplantation 86 kDa antigen) (TSTA)	HS90A_MOUSE	SUBCELLULAR LOCATION: Nucleus {ECO:0000269|PubMed:22431752}. Cytoplasm {ECO:0000269|PubMed:11751894, ECO:0000269|PubMed:22431752}. Melanosome {ECO:0000250|UniProtKB:P07900}. Cell membrane {ECO:0000250|UniProtKB:P07900}.	Hsp90aa1	P07901	10
-0.0794023	16.2158	-1.70887	0.112434	0.398022	-5.32945	Cytochrome c1, heme protein, mitochondrial (Complex III subunit 4) (Complex III subunit IV) (Cytochrome b-c1 complex subunit 4) (Ubiquinol-cytochrome-c reductase complex cytochrome c1 subunit) (Cytochrome c-1)	CY1_MOUSE	SUBCELLULAR LOCATION: Mitochondrion inner membrane; Single-pass membrane protein; Intermembrane side.	Cyc1	Q9D0M3	9
0.127319	15.6394	1.70483	0.113201	0.399086	-5.33536	Dolichol-phosphate mannosyltransferase subunit 1 (EC 2.4.1.83) (Dolichol-phosphate mannose synthase subunit 1) (DPM synthase subunit 1) (Dolichyl-phosphate beta-D-mannosyltransferase subunit 1) (Mannose-P-dolichol synthase subunit 1) (MPD synthase)	DPM1_MOUSE	SUBCELLULAR LOCATION: Endoplasmic reticulum.	Dpm1	O70152	3
0.271453	16.0958	1.70579	0.113019	0.399086	-5.33397	Spectrin alpha chain, erythrocytic 1 (Erythroid alpha-spectrin)	SPTA1_MOUSE	SUBCELLULAR LOCATION: Cytoplasm, cytoskeleton. Cytoplasm, cell cortex.	Spta1	P08032	21
0.0800915	15.9212	1.70472	0.113223	0.399086	-5.33554	Ubiquitin carboxyl-terminal hydrolase 7 (EC 3.4.19.12) (Deubiquitinating enzyme 7) (Herpesvirus-associated ubiquitin-specific protease) (mHAUSP) (Ubiquitin thioesterase 7) (Ubiquitin-specific-processing protease 7)	UBP7_MOUSE	SUBCELLULAR LOCATION: Nucleus {ECO:0000250|UniProtKB:Q93009}. Cytoplasm {ECO:0000250|UniProtKB:Q93009}. Nucleus, PML body {ECO:0000250|UniProtKB:Q93009}. Chromosome {ECO:0000250|UniProtKB:Q93009}. Note=Present in a minority of ND10 nuclear bodies. Association with ICP0/VMW110 at early times of infection leads to an increased proportion of USP7-containing ND10. Colocalizes with ATXN1 in the nucleu…	Usp7	Q6A4J8	4
-0.107658	15.0987	-1.70441	0.113282	0.399086	-5.33599	Protein disulfide-isomerase A6 (EC 5.3.4.1) (Thioredoxin domain-containing protein 7)	PDIA6_MOUSE	SUBCELLULAR LOCATION: Endoplasmic reticulum lumen {ECO:0000250|UniProtKB:Q15084}. Cell membrane {ECO:0000250|UniProtKB:Q15084}. Melanosome {ECO:0000250|UniProtKB:Q15084}.	Pdia6	Q922R8	7
-0.126144	16.9083	-1.69899	0.11432	0.400806	-5.34392	40S ribosomal protein S6 (Phosphoprotein NP33)	RS6_MOUSE		Rps6	P62754	6
0.110113	16.5461	1.69899	0.114319	0.400806	-5.34392	Cullin-associated NEDD8-dissociated protein 1 (Cullin-associated and neddylation-dissociated protein 1) (p120 CAND1)	CAND1_MOUSE	SUBCELLULAR LOCATION: Cytoplasm {ECO:0000250}. Nucleus {ECO:0000250}. Note=Predominantly cytoplasmic. {ECO:0000250}.	Cand1	Q6ZQ38	12
0.109996	15.582	1.69905	0.114308	0.400806	-5.34383	Vacuolar protein sorting-associated protein 13C	VP13C_MOUSE	SUBCELLULAR LOCATION: Mitochondrion outer membrane {ECO:0000250|UniProtKB:Q709C8}.	Vps13c	Q8BX70	14
0.134609	15.362	1.70091	0.113951	0.400806	-5.34111	Copine-1 (Copine I)	CPNE1_MOUSE	SUBCELLULAR LOCATION: Nucleus {ECO:0000250|UniProtKB:Q99829}. Cytoplasm {ECO:0000250|UniProtKB:Q99829}. Cell membrane {ECO:0000250|UniProtKB:Q99829}. Note=Translocates to the cell membrane in a calcium-dependent manner. {ECO:0000250|UniProtKB:Q99829}.	Cpne1	Q8C166	5
0.0847912	14.9832	1.69589	0.114918	0.402361	-5.34845	Ras-related protein Rab-23 (Protein open brain) (Rab-15)	RAB23_MOUSE	SUBCELLULAR LOCATION: Cell membrane {ECO:0000269|PubMed:14617350}; Lipid-anchor {ECO:0000305}; Cytoplasmic side {ECO:0000269|PubMed:14617350}. Cytoplasm {ECO:0000269|PubMed:14617350}. Endosome membrane {ECO:0000269|PubMed:14617350}. Cytoplasmic vesicle, autophagosome {ECO:0000250|UniProtKB:Q9ULC3}. Cytoplasmic vesicle, phagosome {ECO:0000305}. Cytoplasmic vesicle, phagosome membrane {ECO:0000305}…	Rab23	P35288	2
0.142636	15.2926	1.69527	0.115039	0.402361	-5.34937	Na(+)/H(+) exchange regulatory cofactor NHE-RF2 (NHERF-2) (NHE3 kinase A regulatory protein E3KARP) (Octs2) (SRY-interacting protein 1) (SIP-1) (Sodium-hydrogen exchanger regulatory factor 2) (Solute carrier family 9 isoform A3 regulatory factor 2) (Tyrosine kinase activator protein 1) (TKA-1)	NHRF2_MOUSE	SUBCELLULAR LOCATION: Endomembrane system {ECO:0000250}; Peripheral membrane protein {ECO:0000250}. Nucleus {ECO:0000250}. Apical cell membrane {ECO:0000250}. Note=Localizes with EZR and PODXL at the apical cell membrane of glomerular epithelium cells and the sides of the food processes. Nuclear, in a punctate pattern (By similarity). {ECO:0000250}.	Slc9a3r2	Q9JHL1	7
0.140714	17.529	1.69439	0.115209	0.402471	-5.35065	Ribose-phosphate pyrophosphokinase 1 (EC 2.7.6.1) (Phosphoribosyl pyrophosphate synthase I) (PRS-I)	PRPS1_MOUSE		Prps1	Q9D7G0	5
-0.131629	13.3829	-1.69294	0.11549	0.402973	-5.35277	Enoyl-CoA hydratase domain-containing protein 2, mitochondrial	ECHD2_MOUSE	SUBCELLULAR LOCATION: Mitochondrion {ECO:0000305}.	Echdc2	Q3TLP5	4
-0.108512	16.7546	-1.6921	0.115653	0.40306	-5.35399	Heat shock protein beta-8 (HspB8) (Alpha-crystallin C chain) (Small stress protein-like protein HSP22)	HSPB8_MOUSE	SUBCELLULAR LOCATION: Cytoplasm {ECO:0000250|UniProtKB:Q9UJY1}. Nucleus {ECO:0000250|UniProtKB:Q9UJY1}. Note=Translocates to nuclear foci during heat shock. {ECO:0000250|UniProtKB:Q9UJY1}.	Hspb8	Q9JK92	5
0.100821	15.7684	1.68528	0.116985	0.403362	-5.36392	Heterogeneous nuclear ribonucleoproteins A2/B1 (hnRNP A2/B1)	ROA2_MOUSE	SUBCELLULAR LOCATION: Nucleus, nucleoplasm {ECO:0000250|UniProtKB:P22626}. Cytoplasmic granule {ECO:0000250|UniProtKB:P22626}. Secreted, exosome {ECO:0000250|UniProtKB:P22626}. Note=Localized in cytoplasmic mRNP granules containing untranslated mRNAs. Component of ribonucleosomes. Not found in the nucleolus. Found in exosomes follwong sumoylation. {ECO:0000250|UniProtKB:P22626}.	Hnrnpa2b1	O88569	12
-0.207666	18.0452	-1.68543	0.116957	0.403362	-5.36372	Glutathione S-transferase A4 (EC 2.5.1.18) (GST A4-4) (GSTA4-4) (GST class-alpha member 4) (Glutathione S-transferase 5.7) (GST 5.7)	GSTA4_MOUSE	SUBCELLULAR LOCATION: Cytoplasm.	Gsta4	P24472	4
-0.315749	14.0554	-1.68858	0.116339	0.403362	-5.35912	Mannose-binding protein C (MBP-C) (Mannan-binding protein) (RA-reactive factor P28A subunit) (RARF/P28A)	MBL2_MOUSE	SUBCELLULAR LOCATION: Secreted {ECO:0000250}.	Mbl2	P41317	3
0.179488	14.4988	1.68579	0.116886	0.403362	-5.36319	Phosphatidylinositol transfer protein alpha isoform (PI-TP-alpha) (PtdIns transfer protein alpha) (PtdInsTP alpha)	PIPNA_MOUSE	SUBCELLULAR LOCATION: Cytoplasm.	Pitpna	P53810	4
-0.114183	15.6046	-1.68566	0.116911	0.403362	-5.36338	ATP-dependent RNA helicase SUPV3L1, mitochondrial (EC 3.6.4.13) (Suppressor of var1 3-like protein 1) (SUV3-like protein 1)	SUV3_MOUSE	SUBCELLULAR LOCATION: Nucleus {ECO:0000250|UniProtKB:Q8IYB8}. Mitochondrion matrix {ECO:0000250|UniProtKB:Q8IYB8}. Mitochondrion matrix, mitochondrion nucleoid {ECO:0000250|UniProtKB:Q8IYB8}.	Supv3l1	Q80YD1	14
0.105362	15.356	1.68621	0.116802	0.403362	-5.36257	Cleavage stimulation factor subunit 2 (CF-1 64 kDa subunit) (Cleavage stimulation factor 64 kDa subunit) (CSTF 64 kDa subunit) (CstF-64)	CSTF2_MOUSE	SUBCELLULAR LOCATION: Nucleus {ECO:0000269|PubMed:14681198}. Note=Localized with DDX1 in cleavage bodies. {ECO:0000250}.	Cstf2	Q8BIQ5	3
-0.115568	17.0726	-1.68713	0.116623	0.403362	-5.36124	Protein MEMO1 (Mediator of ErbB2-driven cell motility 1) (Memo-1)	MEMO1_MOUSE		Memo1	Q91VH6	2
0.0948179	15.9524	1.68939	0.11618	0.403362	-5.35794	Far upstream element-binding protein 1 (FBP) (FUSE-binding protein 1)	FUBP1_MOUSE	SUBCELLULAR LOCATION: Nucleus {ECO:0000305}.	Fubp1	Q91WJ8	9
-0.134839	15.8971	-1.68657	0.116733	0.403362	-5.36205	MICOS complex subunit Mic26 (Apolipoprotein O) (MICOS complex subunit Mic23) (Protein FAM121B)	MIC26_MOUSE	SUBCELLULAR LOCATION: Mitochondrion inner membrane {ECO:0000250|UniProtKB:Q9BUR5}; Single-pass membrane protein {ECO:0000255}. Mitochondrion {ECO:0000269|PubMed:24743151}. Endoplasmic reticulum membrane {ECO:0000250|UniProtKB:Q9BUR5}. Golgi apparatus membrane {ECO:0000250|UniProtKB:Q9BUR5}. Note=Exists in three distinct forms: a glycosylated and secreted form, an ER/Golgi-resident form and a non-…	Apoo	Q9DCZ4	2
0.121517	15.2525	1.68361	0.117313	0.404017	-5.36635	Nuclear pore complex protein Nup214 (214 kDa nucleoporin) (Nucleoporin Nup214)	NU214_MOUSE	SUBCELLULAR LOCATION: Nucleus, nuclear pore complex {ECO:0000250|UniProtKB:P35658}. Note=Cytoplasmic side of the nuclear pore complex. {ECO:0000250|UniProtKB:P35658}.	Nup214	Q80U93	4
0.127142	16.4081	1.67932	0.118161	0.406446	-5.37259	Nucleolin (Protein C23)	NUCL_MOUSE	SUBCELLULAR LOCATION: Nucleus, nucleolus. Cytoplasm {ECO:0000250}. Note=Localized in cytoplasmic mRNP granules containing untranslated mRNAs. {ECO:0000250}.	Ncl	P09405	18
0.0925383	16.189	1.67863	0.118297	0.406446	-5.37359	Nectin-2 (Herpes virus entry mediator B) (Herpesvirus entry mediator B) (HveB) (Murine herpes virus entry protein B) (mHveB) (Nectin cell adhesion molecule 2) (Poliovirus receptor homolog) (Poliovirus receptor-related protein 2) (CD antigen CD112)	NECT2_MOUSE	SUBCELLULAR LOCATION: Cell membrane {ECO:0000250|UniProtKB:Q92692}; Single-pass type I membrane protein {ECO:0000305}.	Nectin2	P32507	2
-0.129404	13.8292	-1.6768	0.118661	0.406737	-5.37625	Inositol monophosphatase 3 (IMP 3) (IMPase 3) (EC 3.1.3.25) (EC 3.1.3.7) (Golgi 3-prime phosphoadenosine 5-prime phosphate 3-prime phosphatase) (Golgi-resident PAP phosphatase) (gPAPP) (Inositol monophosphatase domain-containing protein 1) (Inositol-1(or 4)-monophosphatase 3) (Myo-inositol monophosphatase A3)	IMPA3_MOUSE	SUBCELLULAR LOCATION: Golgi apparatus {ECO:0000269|PubMed:18695242}. Golgi apparatus, trans-Golgi network membrane {ECO:0000250}; Single-pass type II membrane protein {ECO:0000250}.	Impad1	Q80V26	2
-0.158388	15.362	-1.67707	0.118607	0.406737	-5.37586	NADH dehydrogenase [ubiquinone] 1 alpha subcomplex subunit 3 (Complex I-B9) (CI-B9) (NADH-ubiquinone oxidoreductase B9 subunit)	NDUA3_MOUSE	SUBCELLULAR LOCATION: Mitochondrion inner membrane {ECO:0000250|UniProtKB:O95167}; Single-pass membrane protein {ECO:0000255}.	Ndufa3	Q9CQ91	4
-0.29664	16.3884	-1.67476	0.119068	0.407215	-5.37922	Serum albumin	ALBU_MOUSE	SUBCELLULAR LOCATION: Secreted.	Alb	P07724	29
0.109602	17.9773	1.6742	0.119179	0.407215	-5.38002	N-lysine methyltransferase SMYD2 (EC 2.1.1.-) (Histone methyltransferase SMYD2) (EC 2.1.1.43) (SET and MYND domain-containing protein 2)	SMYD2_MOUSE	SUBCELLULAR LOCATION: Cytoplasm, cytosol. Nucleus.	Smyd2	Q8R5A0	4
-0.115516	17.0185	-1.674	0.119219	0.407215	-5.38031	Proteasome subunit alpha type-7 (EC 3.4.25.1) (Proteasome subunit RC6-1)	PSA7_MOUSE	SUBCELLULAR LOCATION: Cytoplasm {ECO:0000250|UniProtKB:O14818}. Nucleus {ECO:0000250|UniProtKB:O14818}.	Psma7	Q9Z2U0	4
-0.100415	17.3879	-1.67173	0.119674	0.40829	-5.38361	SPRY domain-containing protein 4	SPRY4_MOUSE		Spryd4	Q91WK1	5
0.123668	14.9801	1.67062	0.119897	0.408573	-5.38522	Emerin	EMD_MOUSE	SUBCELLULAR LOCATION: Nucleus inner membrane {ECO:0000250|UniProtKB:P50402}; Single-pass membrane protein; Nucleoplasmic side {ECO:0000250|UniProtKB:P50402}. Nucleus outer membrane. Note=Colocalized with BANF1 at the central region of the assembling nuclear rim, near spindle-attachment sites. The accumulation of different intermediates of prelamin-A/C (non-farnesylated or carboxymethylated farnes…	Emd	O08579	2
-0.0967643	15.7975	-1.66785	0.120452	0.409987	-5.38921	Filamin-B (FLN-B) (ABP-280-like protein) (Actin-binding-like protein) (Beta-filamin)	FLNB_MOUSE	SUBCELLULAR LOCATION: Cytoplasm, cell cortex. Cytoplasm, myofibril, sarcomere, Z line {ECO:0000250}. Cytoplasm, cytoskeleton. Note=May localize also at actin stress fibers and within the Z-lines. {ECO:0000250}.	Flnb	Q80X90	26
0.130617	14.3565	1.66536	0.120955	0.410197	-5.39282	Treacle protein (Treacher Collins syndrome protein homolog)	TCOF_MOUSE	SUBCELLULAR LOCATION: Nucleus, nucleolus {ECO:0000250|UniProtKB:Q13428}.	Tcof1	O08784	2
-0.164692	15.0038	-1.66547	0.120933	0.410197	-5.39266	Endoglin (Cell surface MJ7/18 antigen) (CD antigen CD105)	EGLN_MOUSE	SUBCELLULAR LOCATION: Cell membrane {ECO:0000269|PubMed:8125301}; Single-pass type I membrane protein {ECO:0000305|PubMed:8125301}.	Eng	Q63961	2
0.165014	17.1926	1.66407	0.121217	0.410197	-5.39468	Thymocyte nuclear protein 1 (Thymocyte protein Thy28) (mThy28)	THYN1_MOUSE	SUBCELLULAR LOCATION: Nucleus {ECO:0000269|PubMed:14580360, ECO:0000269|PubMed:14601557}.	Thyn1	Q91YJ3	3
0.115793	15.7638	1.66504	0.121021	0.410197	-5.39329	Protein kinase C and casein kinase II substrate protein 3	PACN3_MOUSE	SUBCELLULAR LOCATION: Cytoplasm {ECO:0000269|PubMed:11082044}. Cell membrane {ECO:0000269|PubMed:11082044}; Peripheral membrane protein {ECO:0000269|PubMed:11082044}; Cytoplasmic side {ECO:0000269|PubMed:11082044}. Note=Detected at the inner aspect of the plasma membrane in myotubes.	Pacsin3	Q99JB8	7
-0.117235	17.8683	-1.66438	0.121153	0.410197	-5.39423	Mitochondrial import inner membrane translocase subunit Tim17-B	TI17B_MOUSE	SUBCELLULAR LOCATION: Mitochondrion inner membrane; Multi-pass membrane protein.	Timm17b	Q9Z0V7	2
-0.171499	16.356	-1.6617	0.121699	0.41135	-5.39811	Acyl-CoA-binding protein (ACBP) (Diazepam-binding inhibitor) (DBI) (Endozepine) (EP)	ACBP_MOUSE	SUBCELLULAR LOCATION: Endoplasmic reticulum {ECO:0000250|UniProtKB:P07108}. Golgi apparatus {ECO:0000250|UniProtKB:P07108}. Note=Golgi localization is dependent on ligand binding. {ECO:0000250|UniProtKB:P07108}.	Dbi	P31786	3
0.100913	17.0281	1.65673	0.122712	0.414294	-5.40526	V-type proton ATPase subunit D (V-ATPase subunit D) (V-ATPase 28 kDa accessory protein) (Vacuolar proton pump subunit D)	VATD_MOUSE	SUBCELLULAR LOCATION: Membrane {ECO:0000305}; Peripheral membrane protein {ECO:0000305}; Cytoplasmic side {ECO:0000305}. Note=Localizes to centrosome and the base of the cilium. {ECO:0000250}.	Atp6v1d	P57746	5
0.229683	14.7313	1.65409	0.123254	0.415643	-5.40907	Phosphofurin acidic cluster sorting protein 1 (PACS-1)	PACS1_MOUSE	SUBCELLULAR LOCATION: Golgi apparatus, trans-Golgi network {ECO:0000250|UniProtKB:O88588}. Note=Localizes in the perinuclear region, probably the TGN. {ECO:0000250|UniProtKB:O88588}.	Pacs1	Q8K212	6
0.101648	15.9189	1.6523	0.123622	0.416405	-5.41164	Enoyl-[acyl-carrier-protein] reductase, mitochondrial (EC 1.3.1.104) (2-enoyl thioester reductase) (Nuclear receptor-binding factor 1) (NRBF-1)	MECR_MOUSE	SUBCELLULAR LOCATION: Mitochondrion {ECO:0000250|UniProtKB:Q9BV79}.	Mecr	Q9DCS3	3
-0.222333	14.3927	-1.6507	0.123952	0.416555	-5.41394	Tubulin alpha chain-like 3	TBAL3_MOUSE	SUBCELLULAR LOCATION: Cytoplasm, cytoskeleton {ECO:0000250}.	Tubal3	Q3UX10	2
0.09359	16.5446	1.651	0.12389	0.416555	-5.4135	Protein ABHD11 (EC 3.-.-.-) (Alpha/beta hydrolase domain-containing protein 11) (Abhydrolase domain-containing protein 11) (Williams-Beuren syndrome chromosomal region 21 protein homolog)	ABHDB_MOUSE		Abhd11	Q8K4F5	6
0.114811	15.9571	1.64871	0.124364	0.417455	-5.41679	Dimethylaniline monooxygenase [N-oxide-forming] 1 (EC 1.14.13.8) (Dimethylaniline oxidase 1) (Hepatic flavin-containing monooxygenase 1) (FMO 1)	FMO1_MOUSE	SUBCELLULAR LOCATION: Microsome membrane {ECO:0000250|UniProtKB:Q95LA2}; Single-pass membrane protein {ECO:0000255}. Endoplasmic reticulum membrane {ECO:0000250|UniProtKB:Q95LA2}; Single-pass membrane protein {ECO:0000255}.	Fmo1	P50285	8
0.211116	14.5956	1.64383	0.125378	0.420378	-5.42379	Glutamate--cysteine ligase regulatory subunit (GCS light chain) (Gamma-ECS regulatory subunit) (Gamma-glutamylcysteine synthetase regulatory subunit) (Glutamate--cysteine ligase modifier subunit)	GSH0_MOUSE		Gclm	O09172	4
-0.133908	14.3638	-1.64296	0.12556	0.420505	-5.42504	BTB/POZ domain-containing protein KCTD12 (Pfetin) (Predominantly fetal expressed T1 domain)	KCD12_MOUSE	SUBCELLULAR LOCATION: Cell junction, synapse, presynaptic cell membrane {ECO:0000269|PubMed:20400944}. Cell junction, synapse, postsynaptic cell membrane {ECO:0000269|PubMed:20400944}. Note=Colocalizes with GABRB1.	Kctd12	Q6WVG3	4
-0.094407	16.1802	-1.64088	0.125995	0.421417	-5.42802	SRSF protein kinase 2 (EC 2.7.11.1) (SFRS protein kinase 2) (Serine/arginine-rich protein-specific kinase 2) (SR-protein-specific kinase 2) [Cleaved into: SRSF protein kinase 2 N-terminal; SRSF protein kinase 2 C-terminal]	SRPK2_MOUSE	SUBCELLULAR LOCATION: Cytoplasm {ECO:0000269|PubMed:9446799}. Nucleus {ECO:0000269|PubMed:9446799}. Note=Shuttles between the nucleus and the cytoplasm. KAT5/TIP60 inhibits its nuclear translocation. Phosphorylation at Thr-492 by PKB/AKT1 promotes nuclear translocation (By similarity). {ECO:0000250}.	Srpk2	O54781	3
0.164099	15.5754	1.64028	0.126122	0.421417	-5.42888	U8 snoRNA-decapping enzyme (EC 3.6.1.62) (IDP phosphatase) (IDPase) (EC 3.6.1.64) (Inosine diphosphate phosphatase) (Nucleoside diphosphate-linked moiety X motif 16) (Nudix motif 16) (m7GpppN-mRNA hydrolase)	NUD16_MOUSE	SUBCELLULAR LOCATION: Nucleus {ECO:0000250|UniProtKB:Q96DE0}. Nucleus, nucleolus {ECO:0000250|UniProtKB:Q6TEC1}. Nucleus, nucleoplasm {ECO:0000250|UniProtKB:Q6TEC1}. Cytoplasm {ECO:0000250|UniProtKB:Q96DE0}. Note=Localized predominantly in the cytoplasm. Localized in nucleolus, and in a minor proportion in distinct foci in the nucleoplasm. {ECO:0000250|UniProtKB:Q6TEC1, ECO:0000250|UniProtKB:Q96D…	Nudt16	Q6P3D0	4
0.162697	15.6482	1.63844	0.126508	0.421742	-5.43151	Cytoglobin (Histoglobin) (HGb)	CYGB_MOUSE	SUBCELLULAR LOCATION: Cytoplasm {ECO:0000250}.	Cygb	Q9CX80	5
0.108035	17.3079	1.63908	0.126373	0.421742	-5.4306	Myeloid leukemia factor 1 (Hematopoietic lineage switch 7) (Myelodysplasia-myeloid leukemia factor 1)	MLF1_MOUSE	SUBCELLULAR LOCATION: Cytoplasm {ECO:0000269|PubMed:10523300}. Nucleus {ECO:0000269|PubMed:10523300}. Note=Shuttles between the cytoplasm and nucleus. {ECO:0000269|PubMed:17008314}.	Mlf1	Q9QWV4	2
-0.120679	13.7737	-1.63712	0.126786	0.421979	-5.4334	Serine/threonine-protein kinase WNK1 (EC 2.7.11.1) (Protein kinase lysine-deficient 1) (Protein kinase with no lysine 1)	WNK1_MOUSE	SUBCELLULAR LOCATION: Cytoplasm {ECO:0000269|PubMed:11498583}.	Wnk1	P83741	4
0.150404	15.2333	1.63651	0.126915	0.421979	-5.43428	Ecto-ADP-ribosyltransferase 3 (EC 2.4.2.31) (ADP-ribosyltransferase C2 and C3 toxin-like 3) (ARTC3) (Mono(ADP-ribosyl)transferase 3) (NAD(P)(+)--arginine ADP-ribosyltransferase 3)	NAR3_MOUSE	SUBCELLULAR LOCATION: Cell membrane {ECO:0000250}; Lipid-anchor, GPI-anchor {ECO:0000250}.	Art3	Q8R2G4	6
-0.134801	14.7277	-1.63605	0.127013	0.421979	-5.43494	Mannose-6-phosphate isomerase (EC 5.3.1.8) (Phosphohexomutase) (Phosphomannose isomerase) (PMI)	MPI_MOUSE	SUBCELLULAR LOCATION: Cytoplasm {ECO:0000269|PubMed:12122025}.	Mpi	Q924M7	4
0.0802511	15.8848	1.63384	0.12748	0.422228	-5.43809	STE20-like serine/threonine-protein kinase (STE20-like kinase) (mSLK) (EC 2.7.11.1) (Etk4) (STE20-related kinase SMAK) (STE20-related serine/threonine-protein kinase) (STE20-related kinase) (Serine/threonine-protein kinase 2)	SLK_MOUSE	SUBCELLULAR LOCATION: Cytoplasm {ECO:0000269|PubMed:10611247, ECO:0000269|PubMed:9808774}.	Slk	O54988	10
0.152026	16.1166	1.63375	0.127498	0.422228	-5.43821	Aquaporin-1 (AQP-1) (Aquaporin-CHIP) (Delayed early response protein 2) (DER2) (Water channel protein for red blood cells and kidney proximal tubule)	AQP1_MOUSE	SUBCELLULAR LOCATION: Cell membrane {ECO:0000269|PubMed:12133842}; Multi-pass membrane protein {ECO:0000269|PubMed:12133842}.	Aqp1	Q02013	3
0.119455	16.4078	1.63319	0.127617	0.422228	-5.43901	DNA topoisomerase 1 (EC 5.99.1.2) (DNA topoisomerase I)	TOP1_MOUSE	SUBCELLULAR LOCATION: Nucleus, nucleolus {ECO:0000250|UniProtKB:P11387}. Nucleus, nucleoplasm {ECO:0000250|UniProtKB:P11387}. Note=Diffuse nuclear localization with some enrichment in nucleoli. On CPT treatment, cleared from nucleoli into nucleoplasm. Sumoylated forms found in both nucleoplasm and nucleoli. {ECO:0000250|UniProtKB:P11387}.	Top1	Q04750	4
-0.140651	15.9918	-1.63251	0.127762	0.422228	-5.43999	SWI/SNF complex subunit SMARCC2 (BRG1-associated factor 170) (BAF170) (SWI/SNF complex 170 kDa subunit) (SWI/SNF-related matrix-associated actin-dependent regulator of chromatin subfamily C member 2)	SMRC2_MOUSE	SUBCELLULAR LOCATION: Nucleus.	Smarcc2	Q6PDG5	6
0.107703	17.1713	1.63227	0.127812	0.422228	-5.44032	U2 small nuclear ribonucleoprotein B'' (U2 snRNP B'')	RU2B_MOUSE	SUBCELLULAR LOCATION: Nucleus {ECO:0000250|UniProtKB:P08579}.	Snrpb2	Q9CQI7	3
0.0990342	15.6664	1.63084	0.128115	0.422752	-5.44236	RuvB-like 1 (EC 3.6.4.12) (49 kDa TATA box-binding protein-interacting protein) (49 kDa TBP-interacting protein) (DNA helicase p50) (Pontin 52) (TIP49a)	RUVB1_MOUSE	SUBCELLULAR LOCATION: Nucleus {ECO:0000250}.	Ruvbl1	P60122	6
0.0992285	15.7667	1.62745	0.128839	0.424659	-5.4472	Nck-associated protein 1 (NAP 1) (Brain protein H19) (MH19) (Membrane-associated protein HEM-2) (p125Nap1)	NCKP1_MOUSE	SUBCELLULAR LOCATION: Cell membrane {ECO:0000269|PubMed:14765121}; Single-pass membrane protein {ECO:0000269|PubMed:14765121}; Cytoplasmic side {ECO:0000269|PubMed:14765121}. Cell projection, lamellipodium membrane {ECO:0000269|PubMed:14765121}; Single-pass membrane protein {ECO:0000269|PubMed:14765121}; Cytoplasmic side {ECO:0000269|PubMed:14765121}. Cytoplasm {ECO:0000269|PubMed:14765121}. Note…	Nckap1	P28660	6
0.131553	15.5552	1.62635	0.129075	0.424957	-5.44877	E3 ubiquitin-protein ligase RNF14 (EC 2.3.2.31) (Androgen receptor-associated protein 54) (Protein Triad2) (RING finger protein 14)	RNF14_MOUSE	SUBCELLULAR LOCATION: Cytoplasm {ECO:0000250}. Nucleus {ECO:0000250}.	Rnf14	Q9JI90	3
-0.0885237	15.5247	-1.62357	0.12967	0.426434	-5.45271	Ubiquitin-like-conjugating enzyme ATG3 (EC 2.3.2.-) (Autophagy-related protein 3) (APG3-like)	ATG3_MOUSE	SUBCELLULAR LOCATION: Cytoplasm {ECO:0000250}.	Atg3	Q9CPX6	2
0.118644	16.2675	1.62027	0.130382	0.428293	-5.45741	Programmed cell death protein 5 (TF-1 cell apoptosis-related protein 19) (Protein TFAR19)	PDCD5_MOUSE		Pdcd5	P56812	5
0.223737	15.2755	1.61741	0.131	0.429841	-5.46146	Lactadherin (MFGM) (Milk fat globule-EGF factor 8) (MFG-E8) (SED1) (Sperm surface protein SP47) (MP47)	MFGM_MOUSE	SUBCELLULAR LOCATION: Membrane {ECO:0000269|PubMed:2122462}; Peripheral membrane protein {ECO:0000269|PubMed:2122462}. Secreted {ECO:0000269|PubMed:2122462}.	Mfge8	P21956	3
0.104926	15.2471	1.61617	0.13127	0.43024	-5.46322	Metastasis-associated protein MTA2 (Metastasis-associated 1-like 1)	MTA2_MOUSE	SUBCELLULAR LOCATION: Nucleus {ECO:0000255|PROSITE-ProRule:PRU00512, ECO:0000255|PROSITE-ProRule:PRU00624, ECO:0000269|PubMed:11749719}.	Mta2	Q9R190	2
0.0863779	17.1485	1.61321	0.131915	0.430903	-5.46742	Dual specificity mitogen-activated protein kinase kinase 1 (MAP kinase kinase 1) (MAPKK 1) (EC 2.7.12.2) (ERK activator kinase 1) (MAPK/ERK kinase 1) (MEK 1)	MP2K1_MOUSE	SUBCELLULAR LOCATION: Cytoplasm, cytoskeleton, microtubule organizing center, centrosome {ECO:0000250|UniProtKB:Q02750}. Cytoplasm, cytoskeleton, microtubule organizing center, spindle pole body {ECO:0000250|UniProtKB:Q02750}. Cytoplasm {ECO:0000269|PubMed:10409742}. Nucleus {ECO:0000250|UniProtKB:Q02750}. Membrane {ECO:0000269|PubMed:10409742}; Peripheral membrane protein {ECO:0000269|PubMed:104…	Map2k1	P31938	3
0.128114	15.7457	1.61358	0.131835	0.430903	-5.4669	Heat shock 70 kDa protein 12A	HS12A_MOUSE		Hspa12a	Q8K0U4	5
0.197633	15.9961	1.61359	0.131832	0.430903	-5.46688	Regulator of G-protein signaling 6 (RGS6)	RGS6_MOUSE	SUBCELLULAR LOCATION: Cytoplasm {ECO:0000269|PubMed:15897264}. Cytoplasm, cytosol {ECO:0000250|UniProtKB:P49758}. Membrane {ECO:0000250|UniProtKB:P49758}; Peripheral membrane protein {ECO:0000250|UniProtKB:P49758}. Nucleus {ECO:0000250|UniProtKB:P49758}. Cell membrane {ECO:0000269|PubMed:15897264}. Note=Interaction with GNB5 mediates translocation to the nucleus. {ECO:0000250|UniProtKB:P49758}.	Rgs6	Q9Z2H2	2
0.0885079	15.238	1.61231	0.132112	0.431062	-5.4687	Cadherin-5 (Vascular endothelial cadherin) (VE-cadherin) (CD antigen CD144)	CADH5_MOUSE	SUBCELLULAR LOCATION: Cell junction {ECO:0000269|PubMed:19635461}. Cell membrane {ECO:0000269|PubMed:19635461}; Single-pass type I membrane protein {ECO:0000269|PubMed:19635461}. Note=Found at cell-cell boundaries and probably at cell-matrix boundaries. KRIT1 and CDH5 reciprocally regulate their localization to endothelial cell-cell junctions (By similarity). {ECO:0000250|UniProtKB:P33151}.	Cdh5	P55284	5
0.098355	15.7799	1.61032	0.132547	0.431998	-5.47151	Trafficking protein particle complex subunit 12 (Tetratricopeptide repeat protein 15) (TPR repeat protein 15)	TPC12_MOUSE	SUBCELLULAR LOCATION: Endoplasmic reticulum-Golgi intermediate compartment {ECO:0000250|UniProtKB:Q8WVT3}. Nucleus {ECO:0000250|UniProtKB:Q8WVT3}. Note=Mainly localizes to structures resembling the Golgi and a small amount is found in the nucleus. {ECO:0000250|UniProtKB:Q8WVT3}.	Trappc12	Q8K2L8	2
0.0877584	16.8037	1.60907	0.132821	0.43241	-5.47328	Alpha-enolase (EC 4.2.1.11) (2-phospho-D-glycerate hydro-lyase) (Enolase 1) (Non-neural enolase) (NNE)	ENOA_MOUSE	SUBCELLULAR LOCATION: Cytoplasm {ECO:0000250}. Cell membrane {ECO:0000250}. Note=Can translocate to the plasma membrane in either the homodimeric (alpha/alpha) or heterodimeric (alpha/gamma) form (By similarity). ENO1 is localized to the M-band. {ECO:0000250, ECO:0000269|PubMed:11229603}.	Eno1	P17182	20
0.0956847	14.6782	1.60764	0.133136	0.432468	-5.4753	Cathepsin B (EC 3.4.22.1) (Cathepsin B1) [Cleaved into: Cathepsin B light chain; Cathepsin B heavy chain]	CATB_MOUSE	SUBCELLULAR LOCATION: Lysosome {ECO:0000250|UniProtKB:P07858}. Melanosome {ECO:0000250}. Secreted, extracellular space {ECO:0000250}.	Ctsb	P10605	6
0.109883	15.7863	1.60818	0.133016	0.432468	-5.47453	Nucleolar RNA helicase 2 (EC 3.6.4.13) (DEAD box protein 21) (Gu-alpha) (Nucleolar RNA helicase Gu) (Nucleolar RNA helicase II) (RH II/Gu)	DDX21_MOUSE	SUBCELLULAR LOCATION: Nucleus, nucleolus {ECO:0000250|UniProtKB:Q9NR30}. Nucleus, nucleoplasm {ECO:0000250|UniProtKB:Q9NR30}. Note=Present both in nucleolus and nucleoplasm. Interaction with JUN promotes translocation from the nucleolus to the nucleoplasm. Interaction with WDR46 is required for localization to the nucleolus. {ECO:0000250|UniProtKB:Q9NR30}.	Ddx21	Q9JIK5	5
-0.112352	17.2431	-1.60607	0.13348	0.433104	-5.47751	28S ribosomal protein S6, mitochondrial (MRP-S6) (S6mt)	RT06_MOUSE	SUBCELLULAR LOCATION: Mitochondrion {ECO:0000250|UniProtKB:P82932}.	Mrps6	P58064	4
-0.124152	16.0211	-1.60487	0.133745	0.433483	-5.47921	Neudesin (Neuron-derived neurotrophic factor) (Secreted protein of unknown function) (SPUF protein)	NENF_MOUSE	SUBCELLULAR LOCATION: Secreted, extracellular space {ECO:0000269|PubMed:15605373}.	Nenf	Q9CQ45	3
-0.123458	15.0012	-1.60345	0.134059	0.434017	-5.48121	Zinc finger CCCH domain-containing protein 15 (DRG family-regulatory protein 1) (Epo-immediate response gene protein FM22)	ZC3HF_MOUSE	SUBCELLULAR LOCATION: Cytoplasm. Nucleus {ECO:0000250}. Note=The DRG1-DFRP2/ZC3H15 complex associates with polysomes. {ECO:0000250}.	Zc3h15	Q3TIV5	3
-0.084758	15.5166	-1.60056	0.1347	0.435126	-5.48528	Synaptopodin 2-like protein	SYP2L_MOUSE	SUBCELLULAR LOCATION: Cytoplasm, cytoskeleton {ECO:0000250}.	Synpo2l	Q8BWB1	11
0.0998006	14.4095	1.60092	0.134619	0.435126	-5.48477	Quinone oxidoreductase-like protein 1 (EC 1.-.-.-) (Quinone oxidoreductase homolog 1) (QOH-1) (Zeta-crystallin homolog)	QORL1_MOUSE		Cryzl1	Q921W4	2
-0.106327	15.5711	-1.59549	0.13583	0.435528	-5.49242	Heat shock protein HSP 90-beta (Heat shock 84 kDa) (HSP 84) (HSP84) (Tumor-specific transplantation 84 kDa antigen) (TSTA)	HS90B_MOUSE	SUBCELLULAR LOCATION: Cytoplasm {ECO:0000250|UniProtKB:P08238}. Melanosome {ECO:0000250|UniProtKB:P08238}. Nucleus {ECO:0000250|UniProtKB:P08238}. Secreted {ECO:0000250|UniProtKB:P08238}. Cell membrane {ECO:0000250|UniProtKB:P08238}. Note=Translocates with BIRC2 from the nucleus to the cytoplasm during differentiation. Secreted when associated with TGFB1 processed form (LAP). {ECO:0000250|UniProt…	Hsp90ab1	P11499	19
-0.117328	15.7506	-1.59857	0.135142	0.435528	-5.48808	Antithrombin-III (ATIII) (Serpin C1)	ANT3_MOUSE	SUBCELLULAR LOCATION: Secreted, extracellular space {ECO:0000250}.	Serpinc1	P32261	2
-0.101321	16.4467	-1.59834	0.135193	0.435528	-5.4884	Pyruvate carboxylase, mitochondrial (EC 6.4.1.1) (Pyruvic carboxylase) (PCB)	PYC_MOUSE	SUBCELLULAR LOCATION: Mitochondrion matrix.	Pc	Q05920	20
0.124062	14.234	1.59532	0.135869	0.435528	-5.49266	Reticulocalbin-2 (Taipoxin-associated calcium-binding protein 49) (TCBP-49)	RCN2_MOUSE	SUBCELLULAR LOCATION: Endoplasmic reticulum lumen {ECO:0000255|PROSITE-ProRule:PRU10138}.	Rcn2	Q8BP92	2
-0.110589	15.9399	-1.59761	0.135358	0.435528	-5.48944	Amine oxidase [flavin-containing] B (EC 1.4.3.4) (Monoamine oxidase type B) (MAO-B)	AOFB_MOUSE	SUBCELLULAR LOCATION: Mitochondrion outer membrane {ECO:0000250}; Single-pass type IV membrane protein {ECO:0000250}; Cytoplasmic side {ECO:0000250}.	Maob	Q8BW75	9
-0.102086	16.1154	-1.59601	0.135714	0.435528	-5.49168	Protein fem-1 homolog A-B (FEM1a-B) (FEM1-alpha-B)	FM1AB_MOUSE	SUBCELLULAR LOCATION: Cytoplasm {ECO:0000250}.	Fem1ab	Q8C0T1	3
0.0858832	15.9324	1.59622	0.135667	0.435528	-5.49139	Niban-like protein 1 (Protein FAM129B)	NIBL1_MOUSE	SUBCELLULAR LOCATION: Cytoplasm, cytosol {ECO:0000269|PubMed:21148485}. Cell junction, adherens junction {ECO:0000250}. Membrane {ECO:0000250|UniProtKB:Q96TA1}; Lipid-anchor {ECO:0000250|UniProtKB:Q96TA1}. Note=In exponentially growing cells, exclusively cytoplasmic. Cell membrane localization is observed when cells reach confluency and during telophase (By similarity). Phosphorylation may play a…	Fam129b	Q8R1F1	3
0.100992	15.1539	1.59293	0.136403	0.436281	-5.49601	Coronin-1A (Coronin-like protein A) (Clipin-A) (Coronin-like protein p57) (Tryptophan aspartate-containing coat protein) (TACO)	COR1A_MOUSE	SUBCELLULAR LOCATION: Cytoplasm, cytoskeleton {ECO:0000269|PubMed:10338208}. Cytoplasm, cell cortex {ECO:0000269|PubMed:10338208}. Cytoplasmic vesicle, phagosome membrane {ECO:0000269|PubMed:10338208}. Note=In non-infected macrophages, associated with the cortical microtubule network. In mycobacteria-infected macrophages, becomes progressively relocalized and retained around the mycobacterial pha…	Coro1a	O89053	5
0.112927	16.1178	1.59304	0.136379	0.436281	-5.49586	Tensin-2 (EC 3.1.3.-) (C1 domain-containing phosphatase and tensin homolog) (C1-TEN) (Tensin-like C1 domain-containing phosphatase)	TNS2_MOUSE	SUBCELLULAR LOCATION: Cell junction, focal adhesion {ECO:0000250|UniProtKB:Q63HR2}. Cell membrane {ECO:0000250|UniProtKB:Q63HR2}; Peripheral membrane protein {ECO:0000250|UniProtKB:Q63HR2}; Cytoplasmic side {ECO:0000250|UniProtKB:Q63HR2}. Note=Detected at the end of actin stress fibers. Detected in cytoplasmic punctate bodies. {ECO:0000250|UniProtKB:Q63HR2}.	Tns2	Q8CGB6	7
0.114161	14.8631	1.59207	0.136597	0.436423	-5.49722	Cytochrome c, somatic	CYC_MOUSE	SUBCELLULAR LOCATION: Mitochondrion intermembrane space. Note=Loosely associated with the inner membrane.	Cycs	P62897	4
-0.129377	16.4348	-1.58711	0.137716	0.439516	-5.50417	Phosphate carrier protein, mitochondrial (Phosphate transport protein) (PTP) (Solute carrier family 25 member 3)	MPCP_MOUSE	SUBCELLULAR LOCATION: Mitochondrion inner membrane; Multi-pass membrane protein.	Slc25a3	Q8VEM8	15
0.0779518	16.5589	1.58514	0.138164	0.439984	-5.50694	ATP-binding cassette sub-family F member 3	ABCF3_MOUSE		Abcf3	Q8K268	7
0.128633	15.0745	1.5852	0.13815	0.439984	-5.50685	Inner nuclear membrane protein Man1 (LEM domain-containing protein 3)	MAN1_MOUSE	SUBCELLULAR LOCATION: Nucleus inner membrane; Multi-pass membrane protein.	Lemd3	Q9WU40	3
-0.081843	16.5563	-1.58339	0.138561	0.440672	-5.50938	Laminin subunit beta-1 (Laminin B1 chain) (Laminin-1 subunit beta) (Laminin-10 subunit beta) (Laminin-12 subunit beta) (Laminin-2 subunit beta) (Laminin-6 subunit beta) (Laminin-8 subunit beta)	LAMB1_MOUSE	SUBCELLULAR LOCATION: Secreted, extracellular space, extracellular matrix, basement membrane. Note=Major component.	Lamb1	P02469	33
0.0947273	15.1061	1.58286	0.138683	0.440672	-5.51013	E3 ubiquitin-protein ligase TRIM7 (EC 2.3.2.27) (Glycogenin-interacting protein) (Tripartite motif-containing protein 7)	TRIM7_MOUSE		Trim7	Q923T7	3
-0.09589	18.2856	-1.58029	0.13927	0.441339	-5.51372	Ubiquitin-conjugating enzyme E2 D3 (EC 2.3.2.23) ((E3-independent) E2 ubiquitin-conjugating enzyme D3) (EC 2.3.2.24) (E2 ubiquitin-conjugating enzyme D3) (Ubiquitin carrier protein D3) (Ubiquitin-conjugating enzyme E2(17)KB 3) (Ubiquitin-conjugating enzyme E2-17 kDa 3) (Ubiquitin-protein ligase D3)	UB2D3_MOUSE	SUBCELLULAR LOCATION: Cell membrane {ECO:0000250|UniProtKB:P61077}; Peripheral membrane protein {ECO:0000250|UniProtKB:P61077}. Endosome membrane {ECO:0000250|UniProtKB:P61077}; Peripheral membrane protein {ECO:0000250|UniProtKB:P61077}.	Ube2d3	P61079	2
0.0724896	15.6026	1.57973	0.139398	0.441339	-5.5145	General transcription factor 3C polypeptide 4 (EC 2.3.1.48) (TF3C-delta) (Transcription factor IIIC 90 kDa subunit) (TFIIIC 90 kDa subunit) (TFIIIC90) (Transcription factor IIIC subunit delta)	TF3C4_MOUSE	SUBCELLULAR LOCATION: Nucleus {ECO:0000250}.	Gtf3c4	Q8BMQ2	2
0.143684	14.0522	1.57997	0.139343	0.441339	-5.51417	Cell cycle control protein 50A (P4-ATPase flippase complex beta subunit TMEM30A) (Transmembrane protein 30A)	CC50A_MOUSE	SUBCELLULAR LOCATION: Membrane {ECO:0000269|PubMed:22253360}; Multi-pass membrane protein {ECO:0000269|PubMed:22253360}. Cell membrane {ECO:0000250}. Golgi apparatus {ECO:0000269|PubMed:22253360}. Cytoplasmic vesicle, secretory vesicle membrane {ECO:0000269|PubMed:22253360}. Apical cell membrane {ECO:0000269|PubMed:22253360}.	Tmem30a	Q8VEK0	2
0.0803199	16.2819	1.57929	0.139498	0.441339	-5.51511	Prefoldin subunit 5 (EIG-1) (Myc modulator 1) (c-Myc-binding protein Mm-1)	PFD5_MOUSE	SUBCELLULAR LOCATION: Nucleus {ECO:0000250}.	Pfdn5	Q9WU28	3
-0.072818	15.8226	-1.57561	0.140343	0.442151	-5.52025	Myosin-binding protein C, cardiac-type (Cardiac MyBP-C) (C-protein, cardiac muscle isoform)	MYPC3_MOUSE		Mybpc3	O70468	65
0.201034	14.6042	1.57572	0.140318	0.442151	-5.52009	Phosphatidylinositol 3-kinase regulatory subunit alpha (PI3-kinase regulatory subunit alpha) (PI3K regulatory subunit alpha) (PtdIns-3-kinase regulatory subunit alpha) (Phosphatidylinositol 3-kinase 85 kDa regulatory subunit alpha) (PI3-kinase subunit p85-alpha) (PtdIns-3-kinase regulatory subunit p85-alpha)	P85A_MOUSE		Pik3r1	P26450	3
0.0853008	15.2293	1.57554	0.140361	0.442151	-5.52035	AP-1 complex subunit sigma-1A (Adaptor protein complex AP-1 subunit sigma-1A) (Adaptor-related protein complex 1 subunit sigma-1A) (Clathrin assembly protein complex 1 sigma-1A small chain) (Clathrin coat assembly protein AP19) (Golgi adaptor HA1/AP1 adaptin sigma-1A subunit) (HA1 19 kDa subunit) (Sigma 1a subunit of AP-1 clathrin) (Sigma-adaptin 1A) (Sigma1A-adaptin)	AP1S1_MOUSE	SUBCELLULAR LOCATION: Golgi apparatus. Cytoplasmic vesicle membrane; Peripheral membrane protein; Cytoplasmic side. Membrane, clathrin-coated pit. Note=Component of the coat surrounding the cytoplasmic face of coated vesicles located at the Golgi complex.	Ap1s1	P61967	2
0.0991389	14.5515	1.57605	0.140242	0.442151	-5.51964	Exosome complex component RRP43 (Exosome component 8) (Ribosomal RNA-processing protein 43)	EXOS8_MOUSE	SUBCELLULAR LOCATION: Cytoplasm {ECO:0000250}. Nucleus, nucleolus {ECO:0000250}. Nucleus {ECO:0000250}.	Exosc8	Q9D753	2
0.160883	15.6251	1.57479	0.140532	0.442212	-5.52139	Lipoprotein lipase (LPL) (EC 3.1.1.34)	LIPL_MOUSE	SUBCELLULAR LOCATION: Cell membrane {ECO:0000250}; Lipid-anchor, GPI-anchor {ECO:0000250}. Secreted {ECO:0000250|UniProtKB:P06858}. Note=Locates to the plasma membrane of microvilli of hepatocytes with triacyl-glycerol-rich lipoproteins (TRL). Some of the bound LPL is then internalized and located inside non-coated endocytic vesicles (By similarity). {ECO:0000250}.	Lpl	P11152	4
-0.140836	15.1335	-1.56966	0.141718	0.444987	-5.52853	Heat shock protein 105 kDa (42 degrees C-HSP) (Heat shock 110 kDa protein) (Heat shock-related 100 kDa protein E7I) (HSP-E7I)	HS105_MOUSE	SUBCELLULAR LOCATION: Cytoplasm {ECO:0000269|PubMed:10865058}. Nucleus {ECO:0000269|PubMed:10865058}. Note=Strictly cytoplasmic in neurons.	Hsph1	Q61699	6
-0.0845081	16.766	-1.56989	0.141665	0.444987	-5.52821	Peroxisomal biogenesis factor 19 (Peroxin-19) (Peroxisomal farnesylated protein) (PxF)	PEX19_MOUSE	SUBCELLULAR LOCATION: Cytoplasm {ECO:0000250|UniProtKB:P40855}. Peroxisome membrane {ECO:0000250|UniProtKB:P40855}; Lipid-anchor {ECO:0000250|UniProtKB:P40855}; Cytoplasmic side {ECO:0000250|UniProtKB:P40855}. Note=Mainly cytoplasmic, some fraction membrane-associated to the outer surface of peroxisomes. {ECO:0000250|UniProtKB:P40855}.	Pex19	Q8VCI5	4
0.224644	15.0632	1.56571	0.142639	0.447095	-5.53402	39S ribosomal protein L23, mitochondrial (L23mt) (MRP-L23) (L23 mitochondrial-related protein)	RM23_MOUSE	SUBCELLULAR LOCATION: Mitochondrion {ECO:0000250|UniProtKB:Q16540}.	Mrpl23	O35972	2
-0.125559	14.5955	-1.56546	0.142696	0.447095	-5.53437	Transport and Golgi organization 2 homolog (Ser/Thr-rich protein T10 in DGCR region)	TNG2_MOUSE	SUBCELLULAR LOCATION: Golgi apparatus {ECO:0000250|UniProtKB:Q6ICL3}.	Tango2	P54797	2
-0.0881717	14.6939	-1.56337	0.143187	0.447191	-5.53728	Small EDRK-rich factor 2 (Protein 4F5-related) (4F5rel)	SERF2_MOUSE		Serf2	P84102	2
0.0977033	15.7681	1.56391	0.14306	0.447191	-5.53653	CCR4-NOT transcription complex subunit 1 (CCR4-associated factor 1)	CNOT1_MOUSE	SUBCELLULAR LOCATION: Cytoplasm, P-body {ECO:0000269|PubMed:20133598}. Nucleus {ECO:0000250}. Cytoplasm {ECO:0000250}. Note=NANOS2 promotes its localization to P-body.	Cnot1	Q6ZQ08	7
0.0994956	15.6118	1.56443	0.142938	0.447191	-5.5358	Protein XRP2	XRP2_MOUSE	SUBCELLULAR LOCATION: Cell membrane {ECO:0000250|UniProtKB:O75695}; Lipid-anchor {ECO:0000250|UniProtKB:O75695}; Cytoplasmic side {ECO:0000250|UniProtKB:O75695}. Cell projection, cilium {ECO:0000250|UniProtKB:O75695}. Note=Detected predominantly at the plasma membrane of rod and cone photoreceptors. Not detected in the nucleus. {ECO:0000250|UniProtKB:O75695}.	Rp2	Q9EPK2	2
0.101805	15.9287	1.56031	0.143904	0.447991	-5.54151	N-alpha-acetyltransferase 50 (EC 2.3.1.258) (N-acetyltransferase NAT13) (N-epsilon-acetyltransferase 50) (EC 2.3.1.-) (NatE catalytic subunit)	NAA50_MOUSE	SUBCELLULAR LOCATION: Cytoplasm {ECO:0000269|PubMed:16484612}. Nucleus {ECO:0000250|UniProtKB:Q9GZZ1}. Note=Localizes to the cytoplasm in interphase cells. {ECO:0000250|UniProtKB:Q9GZZ1}.	Naa50	Q6PGB6	3
0.132984	15.2724	1.56142	0.143643	0.447991	-5.53997	Nardilysin (EC 3.4.24.61) (N-arginine dibasic convertase) (NRD convertase) (NRD-C) (Nardilysin convertase)	NRDC_MOUSE		Nrdc	Q8BHG1	5
-0.0906692	16.9138	-1.5607	0.143813	0.447991	-5.54097	Ubiquinone biosynthesis protein COQ9, mitochondrial	COQ9_MOUSE	SUBCELLULAR LOCATION: Mitochondrion {ECO:0000269|PubMed:18614015}.	Coq9	Q8K1Z0	10
-0.0966136	16.5816	-1.55899	0.144216	0.448072	-5.54335	Proteasome subunit alpha type-3 (EC 3.4.25.1) (Macropain subunit C8) (Multicatalytic endopeptidase complex subunit C8) (Proteasome component C8) (Proteasome subunit K)	PSA3_MOUSE	SUBCELLULAR LOCATION: Cytoplasm {ECO:0000250|UniProtKB:P25788}. Nucleus {ECO:0000250|UniProtKB:P25788}.	Psma3	O70435	8
-0.0966278	17.6835	-1.5589	0.144237	0.448072	-5.54347	Methylglutaconyl-CoA hydratase, mitochondrial (EC 4.2.1.18) (AU-specific RNA-binding enoyl-CoA hydratase) (AU-binding enoyl-CoA hydratase) (muAUH) (Itaconyl-CoA hydratase) (EC 4.2.1.56)	AUHM_MOUSE	SUBCELLULAR LOCATION: Mitochondrion {ECO:0000269|PubMed:10072761}.	Auh	Q9JLZ3	14
0.0910941	16.3813	1.55814	0.144416	0.448152	-5.54452	Tumor protein D52 (mD52)	TPD52_MOUSE		Tpd52	Q62393	2
0.0932697	16.5835	1.55581	0.144966	0.448272	-5.54774	A-kinase anchor protein 2 (AKAP-2) (AKAP expressed in kidney and lung) (AKAP-KL) (Protein kinase A-anchoring protein 2) (PRKA2)	AKAP2_MOUSE		Akap2	O54931	12
-0.111269	15.318	-1.55408	0.145377	0.448272	-5.55014	Dual specificity mitogen-activated protein kinase kinase 2 (MAP kinase kinase 2) (MAPKK 2) (EC 2.7.12.2) (ERK activator kinase 2) (MAPK/ERK kinase 2) (MEK 2)	MP2K2_MOUSE	SUBCELLULAR LOCATION: Cytoplasm {ECO:0000269|PubMed:10409742}. Membrane {ECO:0000269|PubMed:10409742}; Peripheral membrane protein {ECO:0000269|PubMed:10409742}. Note=Membrane localization is probably regulated by its interaction with KSR1. {ECO:0000269|PubMed:10409742}.	Map2k2	Q63932	2
-0.108378	16.3451	-1.55621	0.144871	0.448272	-5.54719	Protein FAM210A	F210A_MOUSE	SUBCELLULAR LOCATION: Membrane {ECO:0000305}; Single-pass membrane protein {ECO:0000305}. Mitochondrion {ECO:0000305}.	Fam210a	Q8BGY7	2
-0.101727	15.0905	-1.55466	0.145238	0.448272	-5.54933	28S ribosomal protein S2, mitochondrial (MRP-S2) (S2mt)	RT02_MOUSE	SUBCELLULAR LOCATION: Mitochondrion {ECO:0000250|UniProtKB:Q9Y399}.	Mrps2	Q924T2	3
-0.116138	15.0088	-1.55609	0.144899	0.448272	-5.54735	BolA-like protein 1	BOLA1_MOUSE	SUBCELLULAR LOCATION: Mitochondrion {ECO:0000250|UniProtKB:Q9Y3E2}.	Bola1	Q9D8S9	4
0.10521	15.2091	1.55488	0.145187	0.448272	-5.54903	Cysteine--tRNA ligase, cytoplasmic (EC 6.1.1.16) (Cysteinyl-tRNA synthetase) (CysRS)	SYCC_MOUSE	SUBCELLULAR LOCATION: Cytoplasm.	Cars	Q9ER72	3
-0.226097	16.8909	-1.55054	0.146218	0.450171	-5.55502	Alpha-1-antitrypsin 1-2 (AAT) (Alpha-1 protease inhibitor 2) (Alpha-1-antiproteinase) (Serine protease inhibitor 1-2) (Serine protease inhibitor A1b) (Serpin A1b)	A1AT2_MOUSE	SUBCELLULAR LOCATION: Secreted {ECO:0000269|PubMed:11961105, ECO:0000269|PubMed:8619829}.	Serpina1b	P22599	2
0.150477	14.6031	1.55019	0.146302	0.450171	-5.5555	Vasodilator-stimulated phosphoprotein (VASP)	VASP_MOUSE	SUBCELLULAR LOCATION: Cytoplasm {ECO:0000269|PubMed:10660044}. Cytoplasm, cytoskeleton {ECO:0000269|PubMed:10660044}. Cell junction, focal adhesion {ECO:0000269|PubMed:10660044}. Cell junction, tight junction {ECO:0000250}. Cell projection, lamellipodium membrane {ECO:0000269|PubMed:10660044}. Cell projection, filopodium membrane {ECO:0000269|PubMed:10660044}. Note=Targeted to stress fibers and f…	Vasp	P70460	4
0.0954773	15.0567	1.54898	0.146591	0.450587	-5.55717	HBS1-like protein	HBS1L_MOUSE		Hbs1l	Q69ZS7	4
0.0953641	15.8869	1.54711	0.147039	0.451486	-5.55975	Vacuolar protein-sorting-associated protein 36 (ESCRT-II complex subunit VPS36)	VPS36_MOUSE	SUBCELLULAR LOCATION: Cytoplasm {ECO:0000250}. Endosome {ECO:0000250}. Late endosome {ECO:0000269|PubMed:15755741}. Membrane {ECO:0000250}. Nucleus {ECO:0000250}. Note=Colocalizes with ubiquitinated proteins on late endosomes. Recruited to the endosome membrane to participate in vesicle formation. {ECO:0000269|PubMed:15755741}.	Vps36	Q91XD6	4
-0.0788359	16.2982	-1.54503	0.147538	0.452543	-5.56261	Glutamate dehydrogenase 1, mitochondrial (GDH 1) (EC 1.4.1.3)	DHE3_MOUSE	SUBCELLULAR LOCATION: Mitochondrion matrix.	Glud1	P26443	15
-0.101372	17.0274	-1.54226	0.148205	0.454112	-5.56642	Nucleoside diphosphate-linked moiety X motif 13 (Nudix motif 13) (EC 3.-.-.-)	NUD13_MOUSE		Nudt13	Q8JZU0	3
0.091771	15.3694	1.54027	0.148686	0.455107	-5.56915	Cytosolic acyl coenzyme A thioester hydrolase (EC 3.1.2.2) (Acyl-CoA thioesterase 7) (Brain acyl-CoA hydrolase) (BACH) (CTE-IIa) (CTE-II) (Long chain acyl-CoA thioester hydrolase)	BACH_MOUSE	SUBCELLULAR LOCATION: Isoform A: Cytoplasm.; SUBCELLULAR LOCATION: Isoform D: Cytoplasm.	Acot7	Q91V12	7
-0.0956671	15.0833	-1.5384	0.14914	0.45602	-5.57173	Myeloid leukemia factor 2 (Myelodysplasia-myeloid leukemia factor 2)	MLF2_MOUSE	SUBCELLULAR LOCATION: Cytoplasm {ECO:0000250}. Nucleus {ECO:0000250}.	Mlf2	Q99KX1	5
0.0990898	16.8437	1.53775	0.149298	0.456022	-5.57262	Proteasome subunit beta type-1 (EC 3.4.25.1) (Macropain subunit C5) (Multicatalytic endopeptidase complex subunit C5) (Proteasome component C5) (Proteasome gamma chain)	PSB1_MOUSE	SUBCELLULAR LOCATION: Cytoplasm {ECO:0000250|UniProtKB:P20618}. Nucleus {ECO:0000250|UniProtKB:P20618}.	Psmb1	O09061	4
-0.0958492	16.7943	-1.53515	0.149928	0.456992	-5.57617	AFG1-like ATPase (EC 3.6.-.-) (Lactation elevated protein 1)	AFG1L_MOUSE	SUBCELLULAR LOCATION: Mitochondrion membrane {ECO:0000250|UniProtKB:Q8WV93}.	Afg1l	Q3V384	8
0.101559	16.468	1.53537	0.149876	0.456992	-5.57587	Peptidyl-prolyl cis-trans isomerase D (PPIase D) (EC 5.2.1.8) (40 kDa peptidyl-prolyl cis-trans isomerase) (Cyclophilin-40) (CYP-40) (Rotamase D)	PPID_MOUSE	SUBCELLULAR LOCATION: Cytoplasm {ECO:0000250|UniProtKB:Q08752}. Nucleus, nucleolus {ECO:0000250|UniProtKB:Q08752}. Nucleus, nucleoplasm {ECO:0000250|UniProtKB:Q08752}.	Ppid	Q9CR16	7
0.0966758	15.6393	1.53392	0.150229	0.457431	-5.57786	39S ribosomal protein L19, mitochondrial (L19mt) (MRP-L19)	RM19_MOUSE	SUBCELLULAR LOCATION: Mitochondrion {ECO:0000250|UniProtKB:P49406}.	Mrpl19	Q9D338	4
0.12638	15.7947	1.53228	0.15063	0.458173	-5.58011	Protein phosphatase methylesterase 1 (PME-1) (EC 3.1.1.89)	PPME1_MOUSE		Ppme1	Q8BVQ5	3
0.125569	15.186	1.53107	0.150927	0.458599	-5.58177	Quinone oxidoreductase (EC 1.6.5.5) (NADPH:quinone reductase) (Zeta-crystallin)	QOR_MOUSE	SUBCELLULAR LOCATION: Cytoplasm {ECO:0000250}.	Cryz	P47199	4
-0.0917417	16.5622	-1.52874	0.151499	0.459858	-5.58495	Adrenodoxin, mitochondrial (Adrenal ferredoxin) (Ferredoxin-1)	ADX_MOUSE	SUBCELLULAR LOCATION: Mitochondrion matrix {ECO:0000250|UniProtKB:P10109}.	Fdx1	P46656	7
0.104498	14.7269	1.52625	0.152113	0.461241	-5.58836	UDP-N-acetylhexosamine pyrophosphorylase [Includes: UDP-N-acetylgalactosamine pyrophosphorylase (EC 2.7.7.83); UDP-N-acetylglucosamine pyrophosphorylase (EC 2.7.7.23)]	UAP1_MOUSE	SUBCELLULAR LOCATION: Cytoplasm {ECO:0000250}.	Uap1	Q91YN5	2
0.19139	15.4272	1.52179	0.153216	0.46266	-5.59443	Peripherin	PERI_MOUSE		Prph	P15331	2
-0.0741509	16.5121	-1.52256	0.153026	0.46266	-5.59339	Peptidyl-prolyl cis-trans isomerase B (PPIase B) (EC 5.2.1.8) (CYP-S1) (Cyclophilin B) (Rotamase B) (S-cyclophilin) (SCYLP)	PPIB_MOUSE	SUBCELLULAR LOCATION: Endoplasmic reticulum lumen {ECO:0000250|UniProtKB:P23284}. Melanosome {ECO:0000250|UniProtKB:P23284}.	Ppib	P24369	7
0.112656	15.3947	1.52235	0.153078	0.46266	-5.59367	Serine/threonine-protein kinase Nek9 (EC 2.7.11.1) (Nercc1 kinase) (Never in mitosis A-related kinase 9) (NimA-related protein kinase 9)	NEK9_MOUSE	SUBCELLULAR LOCATION: Cytoplasm {ECO:0000250}. Nucleus {ECO:0000250}.	Nek9	Q8K1R7	5
-0.0901228	17.7054	-1.52341	0.152813	0.46266	-5.59222	Single-stranded DNA-binding protein, mitochondrial (Mt-SSB) (MtSSB)	SSBP_MOUSE	SUBCELLULAR LOCATION: Mitochondrion {ECO:0000250}. Mitochondrion matrix, mitochondrion nucleoid {ECO:0000250}.	Ssbp1	Q9CYR0	4
0.173596	16.4019	1.51746	0.154294	0.464117	-5.60032	Desmoglein-2	DSG2_MOUSE	SUBCELLULAR LOCATION: Cell membrane {ECO:0000250}; Single-pass type I membrane protein {ECO:0000250}. Cell junction, desmosome {ECO:0000250}.	Dsg2	O55111	11
0.0813648	15.3446	1.51829	0.154088	0.464117	-5.5992	Ubiquitin carboxyl-terminal hydrolase 4 (EC 3.4.19.12) (Deubiquitinating enzyme 4) (Ubiquitin thioesterase 4) (Ubiquitin-specific-processing protease 4) (Ubiquitous nuclear protein)	UBP4_MOUSE	SUBCELLULAR LOCATION: Cytoplasm {ECO:0000269|PubMed:15494318}. Nucleus {ECO:0000269|PubMed:15494318}. Note=Shuttles between the nucleus and cytoplasm. Exported to the cytoplasm in a CRM1-dependent manner and recycled back to the nucleus via the importin alpha/beta heterodimeric import receptor. {ECO:0000269|PubMed:15494318}.	Usp4	P35123	6
0.0934038	14.176	1.51666	0.154494	0.464117	-5.60141	Dolichyl-diphosphooligosaccharide--protein glycosyltransferase subunit STT3A (Oligosaccharyl transferase subunit STT3A) (STT3-A) (EC 2.4.99.18) (B5) (Integral membrane protein 1)	STT3A_MOUSE	SUBCELLULAR LOCATION: Endoplasmic reticulum {ECO:0000269|PubMed:12887896, ECO:0000269|PubMed:15781470}. Endoplasmic reticulum membrane {ECO:0000269|PubMed:15781470}; Multi-pass membrane protein {ECO:0000269|PubMed:15781470}.	Stt3a	P46978	4
-0.10346	17.2778	-1.51539	0.154812	0.464117	-5.60313	Vacuolar protein sorting-associated protein 4A (EC 3.6.4.6)	VPS4A_MOUSE	SUBCELLULAR LOCATION: Prevacuolar compartment membrane {ECO:0000269|PubMed:12594041}; Peripheral membrane protein {ECO:0000269|PubMed:12594041}. Late endosome membrane {ECO:0000250}; Peripheral membrane protein {ECO:0000250}. Midbody {ECO:0000250}. Note=Membrane-associated in the prevacuolar endosomal compartment. Localizes to the midbody of dividing cells. Localizes to the midbody of dividing ce…	Vps4a	Q8VEJ9	4
-0.0671975	16.1772	-1.51868	0.153991	0.464117	-5.59867	NADH-ubiquinone oxidoreductase 75 kDa subunit, mitochondrial (EC 1.6.5.3) (EC 1.6.99.3) (Complex I-75kD) (CI-75kD)	NDUS1_MOUSE	SUBCELLULAR LOCATION: Mitochondrion inner membrane {ECO:0000250}. Note=Matrix and cytoplasmic side of the mitochondrial inner membrane. {ECO:0000250}.	Ndufs1	Q91VD9	47
-0.213046	16.4425	-1.5154	0.154809	0.464117	-5.60312	39S ribosomal protein L11, mitochondrial (L11mt) (MRP-L11)	RM11_MOUSE	SUBCELLULAR LOCATION: Mitochondrion {ECO:0000269|PubMed:11279069}.	Mrpl11	Q9CQF0	7
0.0953632	16.1461	1.51714	0.154373	0.464117	-5.60075	WD repeat, SAM and U-box domain-containing protein 1	WSDU1_MOUSE		Wdsub1	Q9D0I6	3
0.168826	14.1379	1.5132	0.155361	0.465286	-5.60611	Ubiquitin recognition factor in ER-associated degradation protein 1 (Ubiquitin fusion degradation protein 1 homolog) (UB fusion protein 1)	UFD1_MOUSE	SUBCELLULAR LOCATION: Nucleus {ECO:0000250|UniProtKB:Q9ES53}. Cytoplasm, cytosol {ECO:0000250|UniProtKB:Q9ES53}.	Ufd1	P70362	3
0.0849627	15.7055	1.51042	0.156061	0.465956	-5.60988	Inositol polyphosphate 1-phosphatase (IPP) (IPPase) (EC 3.1.3.57)	INPP_MOUSE		Inpp1	P49442	3
0.539844	12.7123	1.50978	0.156224	0.465956	-5.61075	Ketohexokinase (EC 2.7.1.3) (Hepatic fructokinase)	KHK_MOUSE		Khk	P97328	2
0.105385	16.5139	1.51111	0.155887	0.465956	-5.60894	Secernin-3	SCRN3_MOUSE		Scrn3	Q3TMH2	3
-0.0725569	15.8306	-1.5099	0.156194	0.465956	-5.61059	Striated muscle-specific serine/threonine-protein kinase (EC 2.7.11.1) (Aortic preferentially expressed protein 1) (APEG-1)	SPEG_MOUSE	SUBCELLULAR LOCATION: Isoform 3: Nucleus.	Speg	Q62407	54
0.12142	16.854	1.509	0.156419	0.466061	-5.6118	Mitogen-activated protein kinase 14 (MAP kinase 14) (MAPK 14) (EC 2.7.11.24) (CRK1) (Mitogen-activated protein kinase p38 alpha) (MAP kinase p38 alpha)	MK14_MOUSE	SUBCELLULAR LOCATION: Cytoplasm {ECO:0000269|PubMed:10601328}. Nucleus {ECO:0000269|PubMed:10601328}.	Mapk14	P47811	5
-0.10069	15.4458	-1.50642	0.157074	0.4666	-5.6153	Paralemmin-2	PALM2_MOUSE	SUBCELLULAR LOCATION: Cell membrane {ECO:0000250}; Lipid-anchor {ECO:0000250}; Cytoplasmic side {ECO:0000250}.	Palm2	Q8BR92	3
0.0820288	17.5922	1.50639	0.15708	0.4666	-5.61533	39S ribosomal protein L3, mitochondrial (L3mt) (MRP-L3)	RM03_MOUSE	SUBCELLULAR LOCATION: Mitochondrion {ECO:0000250|UniProtKB:P09001}.	Mrpl3	Q99N95	3
-0.0851598	17.2602	-1.50739	0.156827	0.4666	-5.61398	Mitochondrial import receptor subunit TOM40 homolog (Mitochondrial outer membrane protein of 35 kDa) (MOM35) (Protein Haymaker) (Translocase of outer membrane 40 kDa subunit homolog)	TOM40_MOUSE	SUBCELLULAR LOCATION: Mitochondrion outer membrane {ECO:0000250|UniProtKB:O96008}; Multi-pass membrane protein {ECO:0000255}.	Tomm40	Q9QYA2	7
-0.283055	15.4257	-1.50184	0.158238	0.467789	-5.62148	Serine protease inhibitor A3K (Serpin A3K) (Contrapsin) (SPI-2)	SPA3K_MOUSE	SUBCELLULAR LOCATION: Secreted.	Serpina3k	P07759	9
-0.0761605	15.4325	-1.50194	0.158212	0.467789	-5.62135	Ras-related protein Rab-21 (Rab-12)	RAB21_MOUSE	SUBCELLULAR LOCATION: Endoplasmic reticulum membrane {ECO:0000269|PubMed:16754960}; Lipid-anchor {ECO:0000305}. Golgi apparatus, trans-Golgi network {ECO:0000269|PubMed:19745841}. Golgi apparatus membrane {ECO:0000269|PubMed:16754960}. Early endosome membrane {ECO:0000269|PubMed:16754960}. Cytoplasmic vesicle membrane {ECO:0000269|PubMed:16754960}. Cleavage furrow {ECO:0000269|PubMed:18804435}. N…	Rab21	P35282	4
0.102258	16.7483	1.50167	0.158282	0.467789	-5.62172	Prosaposin (Sulfated glycoprotein 1) (SGP-1) [Cleaved into: Saposin-A; Saposin-B-Val; Saposin-B; Saposin-C; Saposin-D]	SAP_MOUSE	SUBCELLULAR LOCATION: Prosaposin: Secreted {ECO:0000269|PubMed:23690594}. Note=Secreted as a fully glycosylated 70 kDa protein composed of complex glycans. {ECO:0000269|PubMed:23690594}.; SUBCELLULAR LOCATION: Lysosome {ECO:0000250|UniProtKB:P07602}.	Psap	Q61207	7
-0.0988794	14.1592	-1.50404	0.157678	0.467789	-5.61852	ERO1-like protein alpha (ERO1-L) (ERO1-L-alpha) (EC 1.8.4.-) (Endoplasmic reticulum oxidoreductase alpha) (Endoplasmic reticulum oxidoreductin-1-like protein) (Oxidoreductin-1-L-alpha)	ERO1A_MOUSE	SUBCELLULAR LOCATION: Endoplasmic reticulum membrane {ECO:0000250}; Peripheral membrane protein {ECO:0000250}; Lumenal side {ECO:0000250}. Note=The association with ERP44 is essential for its retention in the endoplasmic reticulum. {ECO:0000250}.	Ero1a	Q8R180	2
0.0865828	15.2807	1.50194	0.158213	0.467789	-5.62135	IST1 homolog	IST1_MOUSE	SUBCELLULAR LOCATION: Cytoplasmic vesicle {ECO:0000250|UniProtKB:P53990}. Cytoplasm, cytoskeleton, microtubule organizing center, centrosome {ECO:0000250|UniProtKB:P53990}. Midbody {ECO:0000250|UniProtKB:P53990}. Nucleus envelope {ECO:0000250|UniProtKB:P53990}. Note=Localizes to centrosome and midbody of dividing cells. Colocalized with SPART to the ends of Flemming bodies during cytokinesis. Loc…	Ist1	Q9CX00	3
0.0960359	16.7965	1.49769	0.159301	0.467862	-5.62709	Caveolae-associated protein 1 (Cav-p60) (Cavin-1) (Polymerase I and transcript release factor)	CAVN1_MOUSE	SUBCELLULAR LOCATION: Membrane, caveola {ECO:0000269|PubMed:18056712, ECO:0000269|PubMed:18191225, ECO:0000269|PubMed:19546242, ECO:0000269|PubMed:25514038}. Cell membrane {ECO:0000269|PubMed:18056712, ECO:0000269|PubMed:18191225}. Microsome {ECO:0000250|UniProtKB:Q6NZI2}. Endoplasmic reticulum {ECO:0000250|UniProtKB:P85125}. Cytoplasm, cytosol {ECO:0000269|PubMed:18191225, ECO:0000269|PubMed:195…	Cavin1	O54724	16
0.114221	16.787	1.50087	0.158485	0.467862	-5.62279	Leukotriene A-4 hydrolase (LTA-4 hydrolase) (EC 3.3.2.6) (Leukotriene A(4) hydrolase)	LKHA4_MOUSE	SUBCELLULAR LOCATION: Cytoplasm.	Lta4h	P24527	12
0.123153	16.9982	1.50026	0.158642	0.467862	-5.62362	RNA-binding protein EWS	EWS_MOUSE	SUBCELLULAR LOCATION: Nucleus {ECO:0000250}. Cytoplasm {ECO:0000250}. Cell membrane {ECO:0000250}. Note=Relocates from cytoplasm to ribosomes upon PTK2B/FAK2 activation. {ECO:0000250}.	Ewsr1	Q61545	2
-0.120853	16.246	-1.49719	0.159429	0.467862	-5.62776	Alpha-actinin-1 (Alpha-actinin cytoskeletal isoform) (F-actin cross-linking protein) (Non-muscle alpha-actinin-1)	ACTN1_MOUSE	SUBCELLULAR LOCATION: Cytoplasm, cytoskeleton {ECO:0000269|PubMed:23100251}. Cytoplasm, myofibril, sarcomere, Z line {ECO:0000269|PubMed:11114196}. Cell membrane {ECO:0000250|UniProtKB:Q9Z1P2}. Cell junction {ECO:0000250|UniProtKB:Q9Z1P2}. Cell projection, ruffle {ECO:0000269|PubMed:17298598}. Note=Colocalizes with MYOZ2 and PPP3CA at the Z-line of heart and skeletal muscle (PubMed:11114196). Col…	Actn1	Q7TPR4	13
0.188708	16.4182	1.49727	0.159409	0.467862	-5.62765	Interferon-induced very large GTPase 1 (Very large-inducible GTPase-1) (VLIG-1)	GVIN1_MOUSE	SUBCELLULAR LOCATION: Cytoplasm, cytosol {ECO:0000269|PubMed:12874213}. Nucleus {ECO:0000269|PubMed:12874213}.	Gvin1	Q80SU7	3
-0.0838738	15.977	-1.49756	0.159333	0.467862	-5.62726	Mitochondrial antiviral-signaling protein (MAVS) (CARD adapter inducing interferon beta) (Cardif) (Interferon beta promoter stimulator protein 1) (IPS-1) (Virus-induced-signaling adapter) (VISA)	MAVS_MOUSE	SUBCELLULAR LOCATION: Mitochondrion outer membrane {ECO:0000250|UniProtKB:Q7Z434}. Mitochondrion {ECO:0000250|UniProtKB:Q7Z434}. Peroxisome {ECO:0000250|UniProtKB:Q7Z434}.	Mavs	Q8VCF0	3
0.0864329	15.874	1.4975	0.159349	0.467862	-5.62734	Bifunctional polynucleotide phosphatase/kinase (DNA 5'-kinase/3'-phosphatase) (Polynucleotide kinase-3'-phosphatase) [Includes: Polynucleotide 3'-phosphatase (EC 3.1.3.32) (2'(3')-polynucleotidase); Polynucleotide 5'-hydroxyl-kinase (EC 2.7.1.78)]	PNKP_MOUSE	SUBCELLULAR LOCATION: Nucleus {ECO:0000250}.	Pnkp	Q9JLV6	3
0.119379	15.789	1.49588	0.159765	0.468124	-5.62952	Trafficking protein particle complex subunit 11	TPC11_MOUSE	SUBCELLULAR LOCATION: Golgi apparatus {ECO:0000250|UniProtKB:Q7Z392}. Golgi apparatus, cis-Golgi network {ECO:0000250}.	Trappc11	B2RXC1	2
0.0967544	16.4082	1.49497	0.16	0.468124	-5.63075	Alpha-endosulfine (ARPP-19e)	ENSA_MOUSE	SUBCELLULAR LOCATION: Cytoplasm {ECO:0000250}.	Ensa	P60840	2
0.239375	17.1461	1.49497	0.16	0.468124	-5.63074	40S ribosomal protein S19	RS19_MOUSE		Rps19	Q9CZX8	7
0.100434	15.2684	1.49361	0.160351	0.468682	-5.63258	Carbonyl reductase [NADPH] 3 (EC 1.1.1.184) (NADPH-dependent carbonyl reductase 3)	CBR3_MOUSE	SUBCELLULAR LOCATION: Cytoplasm {ECO:0000250}.	Cbr3	Q8K354	2
0.0904237	17.6791	1.48849	0.161676	0.47133	-5.63945	GTP-binding nuclear protein Ran (GTPase Ran) (Ras-like protein TC4) (Ras-related nuclear protein)	RAN_MOUSE	SUBCELLULAR LOCATION: Nucleus {ECO:0000269|PubMed:18347012, ECO:0000269|PubMed:25946333}. Nucleus envelope {ECO:0000269|PubMed:25946333}. Cytoplasm, cytosol {ECO:0000250|UniProtKB:P62826}. Cytoplasm {ECO:0000269|PubMed:18347012}. Melanosome {ECO:0000250|UniProtKB:P62826}. Note=Predominantly nuclear during interphase. Becomes dispersed throughout the cytoplasm during mitosis (By similarity). Ident…	Ran	P62827	4
0.13289	15.2921	1.48824	0.161742	0.47133	-5.63979	Plakophilin-4 (Armadillo-related protein)	PKP4_MOUSE	SUBCELLULAR LOCATION: Cell junction, desmosome {ECO:0000250}. Cytoplasm, cytoskeleton, spindle {ECO:0000250}. Cytoplasm, cytoskeleton, spindle pole {ECO:0000250}. Midbody {ECO:0000250}. Cell membrane {ECO:0000250}; Peripheral membrane protein {ECO:0000250}. Note=Associated with the pericentrosomal region in interphase and with spindle poles during mitosis. In anaphase, during chromosome segregati…	Pkp4	Q68FH0	3
0.101892	16.9487	1.48866	0.161631	0.47133	-5.63922	tRNA-splicing ligase RtcB homolog (EC 6.5.1.3) (Focal adhesion-associated protein) (FAAP)	RTCB_MOUSE	SUBCELLULAR LOCATION: Nucleus {ECO:0000250}. Cytoplasm {ECO:0000255|HAMAP-Rule:MF_03144, ECO:0000269|PubMed:18508721}. Note=Enters into the nucleus in case of active transcription while it accumulates in cytosol when transcription level is low. {ECO:0000250}.	Rtcb	Q99LF4	15
0.0981938	16.1896	1.48561	0.162428	0.472856	-5.64332	RelA-associated inhibitor (Inhibitor of ASPP protein) (Protein iASPP) (NFkB-interacting protein 1) (PPP1R13B-like protein)	IASPP_MOUSE	SUBCELLULAR LOCATION: Cytoplasm {ECO:0000250|UniProtKB:Q8WUF5}. Nucleus {ECO:0000250|UniProtKB:Q8WUF5}. Note=Predominantly cytoplasmic but also nuclear. {ECO:0000250|UniProtKB:Q8WUF5}.	Ppp1r13l	Q5I1X5	7
-0.130376	14.6288	-1.48426	0.162778	0.473319	-5.64512	Kinesin light chain 1 (KLC 1)	KLC1_MOUSE	SUBCELLULAR LOCATION: Cell projection, growth cone {ECO:0000250}. Cytoplasmic vesicle {ECO:0000250}. Cytoplasm, cytoskeleton {ECO:0000305}.	Klc1	O88447	4
0.101377	15.1172	1.48313	0.163074	0.473319	-5.64663	Inositol 1,4,5-trisphosphate receptor type 1 (IP3 receptor isoform 1) (IP3R 1) (InsP3R1) (Inositol 1,4,5-trisphosphate-binding protein P400) (Protein PCD-6) (Purkinje cell protein 1) (Type 1 inositol 1,4,5-trisphosphate receptor) (Type 1 InsP3 receptor)	ITPR1_MOUSE	SUBCELLULAR LOCATION: Endoplasmic reticulum membrane {ECO:0000305|PubMed:25368151}; Multi-pass membrane protein {ECO:0000255}. Cytoplasmic vesicle, secretory vesicle membrane {ECO:0000250|UniProtKB:Q9TU34}; Multi-pass membrane protein {ECO:0000255}. Cytoplasm, perinuclear region {ECO:0000250|UniProtKB:Q14643}. Note=Endoplasmic reticulum and secretory granules (By similarity). {ECO:0000250|UniProt…	Itpr1	P11881	3
0.0957827	14.2867	1.48363	0.162944	0.473319	-5.64597	Tripartite motif-containing protein 54 (Muscle-specific RING finger protein) (MuRF) (Muscle-specific RING finger protein 3) (MuRF-3) (MuRF3) (RING finger protein 30)	TRI54_MOUSE	SUBCELLULAR LOCATION: Cytoplasm, cytoskeleton {ECO:0000269|PubMed:10953002}. Cytoplasm, myofibril, sarcomere, Z line {ECO:0000269|PubMed:10953002}. Note=Associates with microtubules. Localizes to the Z-lines in skeletal muscles.	Trim54	Q9ERP3	4
0.141099	16.5854	1.48064	0.163728	0.473336	-5.64997	RNA binding protein fox-1 homolog 2 (Fox-1 homolog B) (Fox-1 homolog Fxh) (Hexaribonucleotide-binding protein 2) (RNA-binding motif protein 9) (RNA-binding protein 9)	RFOX2_MOUSE	SUBCELLULAR LOCATION: Nucleus. Cytoplasm.	Rbfox2	Q8BP71	2
0.0775198	15.907	1.48126	0.163566	0.473336	-5.64914	39S ribosomal protein L20, mitochondrial (L20mt) (MRP-L20)	RM20_MOUSE	SUBCELLULAR LOCATION: Mitochondrion {ECO:0000250|UniProtKB:Q2TBR2}.	Mrpl20	Q9CQL4	2
-0.103167	15.2802	-1.48103	0.163626	0.473336	-5.64945	Protein ERGIC-53 (ER-Golgi intermediate compartment 53 kDa protein) (Lectin mannose-binding 1) (p58)	LMAN1_MOUSE	SUBCELLULAR LOCATION: Endoplasmic reticulum-Golgi intermediate compartment membrane {ECO:0000250}; Single-pass type I membrane protein {ECO:0000250}. Golgi apparatus membrane {ECO:0000250}; Single-pass membrane protein {ECO:0000250}. Endoplasmic reticulum membrane {ECO:0000250}; Single-pass membrane protein {ECO:0000250}.	Lman1	Q9D0F3	3
-0.160682	14.5147	-1.48232	0.163287	0.473336	-5.64772	Protein-glutamine gamma-glutamyltransferase K (EC 2.3.2.13) (Epidermal TGase) (Transglutaminase K) (TG(K)) (TGK) (TGase K) (Transglutaminase-1) (TGase-1)	TGM1_MOUSE	SUBCELLULAR LOCATION: Membrane {ECO:0000250}; Peripheral membrane protein {ECO:0000250}.	Tgm1	Q9JLF6	3
0.121979	16.5351	1.48	0.163897	0.473354	-5.65083	Translationally-controlled tumor protein (TCTP) (21 kDa polypeptide) (p21) (p23)	TCTP_MOUSE	SUBCELLULAR LOCATION: Cytoplasm {ECO:0000250}.	Tpt1	P63028	6
0.0848193	16.0656	1.47825	0.164357	0.473745	-5.65316	AP-2 complex subunit mu (AP-2 mu chain) (Adaptor protein complex AP-2 subunit mu) (Adaptor-related protein complex 2 subunit mu) (Clathrin assembly protein complex 2 mu medium chain) (Clathrin coat assembly protein AP50) (Clathrin coat-associated protein AP50) (Mu2-adaptin) (Plasma membrane adaptor AP-2 50 kDa protein)	AP2M1_MOUSE	SUBCELLULAR LOCATION: Cell membrane. Membrane, coated pit; Peripheral membrane protein; Cytoplasmic side. Note=AP-2 appears to be excluded from internalizing CCVs and to disengage from sites of endocytosis seconds before internalization of the nascent CCV. {ECO:0000250}.	Ap2m1	P84091	9
0.146793	15.4996	1.47841	0.164315	0.473745	-5.65294	Guanylate-binding protein 2 (EC 3.6.5.-) (GTP-binding protein 2) (GBP-2) (mGBP-2) (mGBP2) (Guanine nucleotide-binding protein 2) (Interferon-induced guanylate-binding protein 2)	GBP2_MOUSE	SUBCELLULAR LOCATION: Cytoplasm {ECO:0000250|UniProtKB:P32456}. Cytoplasm, perinuclear region {ECO:0000250|UniProtKB:P32456}. Golgi apparatus membrane {ECO:0000250|UniProtKB:P32456}. Membrane {ECO:0000250|UniProtKB:P32456}; Lipid-anchor {ECO:0000250|UniProtKB:P32456}. Note=GBP2-GBP5 dimers localize to the Golgi apparatus. {ECO:0000250|UniProtKB:P32456}.	Gbp2	Q9Z0E6	5
-0.0792715	15.89	-1.47691	0.164709	0.473833	-5.65494	Coatomer subunit delta (Archain) (Delta-coat protein) (Delta-COP)	COPD_MOUSE	SUBCELLULAR LOCATION: Cytoplasm {ECO:0000250}. Golgi apparatus membrane {ECO:0000250}; Peripheral membrane protein {ECO:0000250}; Cytoplasmic side {ECO:0000250}. Cytoplasmic vesicle, COPI-coated vesicle membrane {ECO:0000250}; Peripheral membrane protein {ECO:0000250}; Cytoplasmic side {ECO:0000250}. Note=The coatomer is cytoplasmic or polymerized on the cytoplasmic side of the Golgi, as well as …	Arcn1	Q5XJY5	9
-0.0906137	15.9676	-1.4769	0.164713	0.473833	-5.65496	Acylpyruvase FAHD1, mitochondrial (EC 3.7.1.5) (Fumarylacetoacetate hydrolase domain-containing protein 1) (Oxaloacetate decarboxylase) (OAA decarboxylase) (EC 4.1.1.3)	FAHD1_MOUSE	SUBCELLULAR LOCATION: Mitochondrion {ECO:0000250|UniProtKB:Q6P587}. Cytoplasm, cytosol {ECO:0000250|UniProtKB:Q6P587}.	Fahd1	Q8R0F8	7
-0.0885707	16.2925	-1.47526	0.165145	0.474609	-5.65714	Aldehyde dehydrogenase, mitochondrial (EC 1.2.1.3) (AHD-M1) (ALDH class 2) (ALDH-E2) (ALDHI)	ALDH2_MOUSE	SUBCELLULAR LOCATION: Mitochondrion matrix.	Aldh2	P47738	19
0.0864641	16.7437	1.47456	0.165332	0.474678	-5.65808	Collagen alpha-2(IV) chain [Cleaved into: Canstatin]	CO4A2_MOUSE	SUBCELLULAR LOCATION: Secreted, extracellular space, extracellular matrix, basement membrane {ECO:0000255|PROSITE-ProRule:PRU00736}.	Col4a2	P08122	5
0.113952	15.79	1.47328	0.165672	0.475187	-5.65979	Laminin subunit alpha-5 (Laminin-10 subunit alpha) (Laminin-11 subunit alpha) (Laminin-15 subunit alpha)	LAMA5_MOUSE	SUBCELLULAR LOCATION: Secreted, extracellular space, extracellular matrix, basement membrane. Note=Major component.	Lama5	Q61001	25
0.0757382	16.1495	1.47204	0.166	0.47566	-5.66144	26S proteasome regulatory subunit 10B (26S proteasome AAA-ATPase subunit RPT4) (Proteasome 26S subunit ATPase 6) (Proteasome subunit p42)	PRS10_MOUSE	SUBCELLULAR LOCATION: Cytoplasm {ECO:0000250}. Nucleus {ECO:0000250}.	Psmc6	P62334	13
-0.11075	16.1829	-1.46933	0.166721	0.476789	-5.66504	Proteasome activator complex subunit 1 (11S regulator complex subunit alpha) (REG-alpha) (Activator of multicatalytic protease subunit 1) (Proteasome activator 28 subunit alpha) (PA28a) (PA28alpha)	PSME1_MOUSE		Psme1	P97371	9
0.0915606	16.7769	1.46947	0.166684	0.476789	-5.66486	Proteasome subunit alpha type-1 (EC 3.4.25.1) (Macropain subunit C2) (Multicatalytic endopeptidase complex subunit C2) (Proteasome component C2) (Proteasome nu chain)	PSA1_MOUSE	SUBCELLULAR LOCATION: Cytoplasm {ECO:0000250|UniProtKB:P25786}. Nucleus {ECO:0000250|UniProtKB:P25786}.	Psma1	Q9R1P4	6
0.0935874	17.7587	1.46689	0.167374	0.478187	-5.66829	Serine/threonine-protein phosphatase 2A 56 kDa regulatory subunit alpha isoform (PP2A B subunit isoform B'-alpha) (PP2A B subunit isoform B56-alpha) (PP2A B subunit isoform PR61-alpha) (PR61alpha) (PP2A B subunit isoform R5-alpha)	2A5A_MOUSE	SUBCELLULAR LOCATION: Cytoplasm {ECO:0000250}. Nucleus {ECO:0000250}. Chromosome, centromere {ECO:0000250}. Note=From mitotic prophase to metaphase, localizes at the inner centromere between a pair of sister kinetochores. Decreased expression at the onset of anaphase (By similarity). {ECO:0000250}.	Ppp2r5a	Q6PD03	6
0.0818106	15.6915	1.46587	0.167646	0.478498	-5.66964	Protein lin-7 homolog C (Lin-7C) (mLin7C) (Mammalian lin-seven protein 3) (MALS-3) (Vertebrate lin-7 homolog 3) (Veli-3)	LIN7C_MOUSE	SUBCELLULAR LOCATION: Cell membrane; Peripheral membrane protein. Basolateral cell membrane; Peripheral membrane protein. Cell junction. Cell junction, synapse, postsynaptic cell membrane, postsynaptic density; Peripheral membrane protein. Cell junction, tight junction. Cell junction, synapse, synaptosome. Note=Enriched in synaptosomes and at epithelial cell-cell junctions. Mainly basolateral in …	Lin7c	O88952	3
0.165229	15.58	1.46328	0.168343	0.480015	-5.67308	Beta-1-syntrophin (59 kDa dystrophin-associated protein A1 basic component 1) (DAPA1B) (Syntrophin-2)	SNTB1_MOUSE	SUBCELLULAR LOCATION: Cell membrane, sarcolemma {ECO:0000269|PubMed:9214383}; Peripheral membrane protein {ECO:0000269|PubMed:9214383}; Cytoplasmic side {ECO:0000269|PubMed:9214383}. Cell junction {ECO:0000269|PubMed:9214383}. Cytoplasm, cytoskeleton {ECO:0000269|PubMed:9214383}. Note=In skeletal muscle, it localizes at the cytoplasmic side of the sarcolemmal membrane and at neuromuscular junctio…	Sntb1	Q99L88	4
-0.209905	17.7811	-1.46121	0.168901	0.48099	-5.67582	Protein S100-A6 (5B10) (Calcyclin) (Prolactin receptor-associated protein) (S100 calcium-binding protein A6)	S10A6_MOUSE	SUBCELLULAR LOCATION: Nucleus envelope {ECO:0000250}. Cytoplasm {ECO:0000250}. Cell membrane {ECO:0000250}; Peripheral membrane protein {ECO:0000250}; Cytoplasmic side {ECO:0000250}.	S100a6	P14069	3
0.0943972	17.4412	1.46079	0.169014	0.48099	-5.67638	60S ribosomal protein L26 (Silica-induced gene 20 protein) (SIG-20)	RL26_MOUSE		Rpl26	P61255	4
0.097797	16.9051	1.46009	0.169201	0.481053	-5.6773	Torsin-1A-interacting protein 1 (Lamina-associated polypeptide 1B) (LAP1B)	TOIP1_MOUSE	SUBCELLULAR LOCATION: Nucleus inner membrane {ECO:0000250}; Single-pass membrane protein {ECO:0000250}.	Tor1aip1	Q921T2	8
0.128572	16.2446	1.4567	0.17012	0.481788	-5.68179	Vitamin D-binding protein (DBP) (VDB) (Gc-globulin) (Group-specific component)	VTDB_MOUSE	SUBCELLULAR LOCATION: Secreted {ECO:0000269|PubMed:10052453}.	Gc	P21614	6
-0.142578	16.4598	-1.4568	0.170093	0.481788	-5.68166	Polyadenylate-binding protein 1 (PABP-1) (Poly(A)-binding protein 1)	PABP1_MOUSE	SUBCELLULAR LOCATION: Cytoplasm {ECO:0000250|UniProtKB:P11940}. Nucleus {ECO:0000250|UniProtKB:P11940}. Note=Localized in cytoplasmic mRNP granules containing untranslated mRNAs. Shuttles between the cytoplasm and the nucleus (By similarity). {ECO:0000250|UniProtKB:P11940}.	Pabpc1	P29341	9
0.126102	17.1237	1.45678	0.170098	0.481788	-5.68168	Matrin-3	MATR3_MOUSE	SUBCELLULAR LOCATION: Nucleus matrix {ECO:0000255|PROSITE-ProRule:PRU00130}.	Matr3	Q8K310	4
-0.0819949	17.0886	-1.45726	0.169969	0.481788	-5.68105	DnaJ homolog subfamily A member 2 (mDj3)	DNJA2_MOUSE	SUBCELLULAR LOCATION: Membrane {ECO:0000305}; Lipid-anchor {ECO:0000305}.	Dnaja2	Q9QYJ0	6
0.118712	14.9931	1.45542	0.170468	0.481836	-5.68348	E3 ubiquitin-protein ligase UBR3 (EC 2.3.2.27) (N-recognin-3) (RING-type E3 ubiquitin transferase UBR3) (Ubiquitin-protein ligase E3-alpha-3) (Ubiquitin-protein ligase E3-alpha-III) (Zinc finger protein 650)	UBR3_MOUSE	SUBCELLULAR LOCATION: Membrane {ECO:0000305}; Multi-pass membrane protein {ECO:0000305}.	Ubr3	Q5U430	4
-0.0986862	16.259	-1.456	0.17031	0.481836	-5.68271	28S ribosomal protein S22, mitochondrial (MRP-S22) (S22mt)	RT22_MOUSE	SUBCELLULAR LOCATION: Mitochondrion {ECO:0000250|UniProtKB:P82649}.	Mrps22	Q9CXW2	9
0.113673	14.5158	1.45455	0.170704	0.482035	-5.68462	Transcriptional regulator ATRX (EC 3.6.4.12) (ATP-dependent helicase ATRX) (HP1 alpha-interacting protein) (HP1-BP38 protein) (Heterochromatin protein 2) (X-linked nuclear protein)	ATRX_MOUSE	SUBCELLULAR LOCATION: Nucleus. Chromosome, telomere. Nucleus, PML body {ECO:0000250}. Note=Associated with pericentromeric heterochromatin during interphase and mitosis, probably by interacting with CBX5/HP1 alpha. Colocalizes with histone H3.3, DAXX, HIRA and ASF1A at PML-nuclear bodies (By similarity). In embryonic stem cells localized to telomeres; localization is reduced after 12 d of inducti…	Atrx	Q61687	2
0.130709	16.8029	1.45208	0.171379	0.482261	-5.68789	Collagen alpha-2(VI) chain	CO6A2_MOUSE	SUBCELLULAR LOCATION: Secreted, extracellular space, extracellular matrix {ECO:0000250}. Membrane {ECO:0000250}; Peripheral membrane protein {ECO:0000250}. Note=Recruited on membranes by CSPG4. {ECO:0000250}.	Col6a2	Q02788	19
0.104535	15.5334	1.45183	0.171445	0.482261	-5.68821	Dynamin-3 (EC 3.6.5.5)	DYN3_MOUSE	SUBCELLULAR LOCATION: Cytoplasm {ECO:0000250}. Cytoplasm, cytoskeleton {ECO:0000250}. Note=Microtubule-associated. {ECO:0000250}.	Dnm3	Q8BZ98	3
0.0961731	16.2642	1.45302	0.171122	0.482261	-5.68665	Motile sperm domain-containing protein 1	MSPD1_MOUSE	SUBCELLULAR LOCATION: Endoplasmic reticulum membrane {ECO:0000305|PubMed:21792907}; Multi-pass membrane protein {ECO:0000255}. Golgi apparatus membrane {ECO:0000305|PubMed:21792907}; Multi-pass membrane protein {ECO:0000255}.	Mospd1	Q8VEL0	2
0.117291	17.3147	1.45257	0.171245	0.482261	-5.68724	Coactosin-like protein	COTL1_MOUSE	SUBCELLULAR LOCATION: Cytoplasm {ECO:0000250|UniProtKB:Q14019}. Cytoplasm, cytoskeleton {ECO:0000250|UniProtKB:Q14019}. Nucleus {ECO:0000250|UniProtKB:Q14019}.	Cotl1	Q9CQI6	3
-0.101301	15.7014	-1.44689	0.172798	0.485132	-5.69471	Phospholipid-transporting ATPase IA (EC 3.6.3.1) (ATPase class I type 8A member 1) (Chromaffin granule ATPase II) (P4-ATPase flippase complex alpha subunit ATP8A1)	AT8A1_MOUSE	SUBCELLULAR LOCATION: Cytoplasmic vesicle, secretory vesicle, chromaffin granule membrane {ECO:0000269|PubMed:16643453}; Multi-pass membrane protein {ECO:0000255}. Cytoplasmic granule {ECO:0000269|PubMed:16643453}. Cell membrane {ECO:0000250|UniProtKB:Q9Y2Q0}. Endoplasmic reticulum {ECO:0000250|UniProtKB:Q9Y2Q0}. Golgi apparatus {ECO:0000250|UniProtKB:Q9Y2Q0}. Note=Exit from the endoplasmic retic…	Atp8a1	P70704	2
0.0966309	15.8699	1.44731	0.172685	0.485132	-5.69417	COMM domain-containing protein 10 (Down-regulated in W/WV mouse stomach 2) (mDRWMS2)	COMDA_MOUSE	SUBCELLULAR LOCATION: Cytoplasm {ECO:0000250|UniProtKB:Q9Y6G5}. Nucleus {ECO:0000250|UniProtKB:Q9Y6G5}.	Commd10	Q8JZY2	2
0.159991	16.2269	1.44587	0.17308	0.485456	-5.69606	Calpain small subunit 1 (CSS1) (Calcium-activated neutral proteinase small subunit) (CANP small subunit) (Calcium-dependent protease small subunit) (CDPS) (Calcium-dependent protease small subunit 1) (Calpain regulatory subunit)	CPNS1_MOUSE	SUBCELLULAR LOCATION: Cytoplasm {ECO:0000250}. Cell membrane {ECO:0000250}. Note=Translocates to the plasma membrane upon calcium binding. {ECO:0000250}.	Capns1	O88456	5
0.209263	14.7292	1.44476	0.173386	0.485848	-5.69752	Leucine-rich repeat flightless-interacting protein 2 (LRR FLII-interacting protein 2)	LRRF2_MOUSE		Lrrfip2	Q91WK0	3
-0.098394	17.6459	-1.4436	0.173707	0.486279	-5.69905	Hydroxyacyl-coenzyme A dehydrogenase, mitochondrial (HCDH) (EC 1.1.1.35) (Medium and short-chain L-3-hydroxyacyl-coenzyme A dehydrogenase) (Short-chain 3-hydroxyacyl-CoA dehydrogenase)	HCDH_MOUSE	SUBCELLULAR LOCATION: Mitochondrion matrix.	Hadh	Q61425	11
-0.0843739	16.0696	-1.44198	0.174153	0.48706	-5.70117	26S proteasome regulatory subunit 4 (P26s4) (26S proteasome AAA-ATPase subunit RPT2) (Proteasome 26S subunit ATPase 1)	PRS4_MOUSE	SUBCELLULAR LOCATION: Cytoplasm {ECO:0000250}. Nucleus {ECO:0000250}. Membrane {ECO:0000250|UniProtKB:P62191}; Lipid-anchor {ECO:0000250|UniProtKB:P62191}.	Psmc1	P62192	14
-0.11236	16.1346	-1.43795	0.175273	0.489258	-5.70646	Tripartite motif-containing protein 72 (Mitsugumin-53) (Mg53)	TRI72_MOUSE	SUBCELLULAR LOCATION: Cell membrane, sarcolemma. Cytoplasmic vesicle membrane. Note=Tethered to plasma membrane and cytoplasmic vesicles via its interaction with phosphatidylserine.	Trim72	Q1XH17	23
0.14942	16.6247	1.43794	0.175274	0.489258	-5.70646	Blood vessel epicardial substance (mBVES) (Popeye domain-containing protein 1) (Popeye protein 1)	POPD1_MOUSE	SUBCELLULAR LOCATION: Lateral cell membrane {ECO:0000250|UniProtKB:Q8NE79}. Cell junction, tight junction {ECO:0000269|PubMed:16188940}. Membrane {ECO:0000269|PubMed:22354168}; Multi-pass membrane protein {ECO:0000305}. Cell membrane, sarcolemma {ECO:0000269|PubMed:24066022}. Membrane, caveola {ECO:0000269|PubMed:24066022}. Note=Its movement from the cytoplasm to membrane is an early event occurr…	Bves	Q9ES83	5
-0.114965	16.1024	-1.43685	0.175577	0.489636	-5.70789	Alpha-crystallin B chain (Alpha(B)-crystallin) (P23)	CRYAB_MOUSE	SUBCELLULAR LOCATION: Cytoplasm {ECO:0000250|UniProtKB:P02511}. Nucleus {ECO:0000250|UniProtKB:P02511}. Note=Translocates to the nucleus during heat shock and resides in sub-nuclear structures known as SC35 speckles or nuclear splicing speckles. Localizes at the Z-bands and the intercalated disk in cardiomyocytes. {ECO:0000250|UniProtKB:P02511}.	Cryab	P23927	16
-0.0782957	16.9527	-1.43327	0.176577	0.491954	-5.71257	AP-3 complex subunit mu-1 (AP-3 adaptor complex mu3A subunit) (Adaptor-related protein complex 3 subunit mu-1) (Mu-adaptin 3A) (Mu3A-adaptin)	AP3M1_MOUSE	SUBCELLULAR LOCATION: Golgi apparatus. Cytoplasmic vesicle membrane {ECO:0000250}; Peripheral membrane protein {ECO:0000250}; Cytoplasmic side {ECO:0000250}. Note=Component of the coat surrounding the cytoplasmic face of coated vesicles located at the Golgi complex. {ECO:0000250}.	Ap3m1	Q9JKC8	2
0.271241	17.083	1.43217	0.176885	0.492342	-5.71401	Fermitin family homolog 3 (Kindlin-3) (Unc-112-related protein 2)	URP2_MOUSE	SUBCELLULAR LOCATION: Cell projection, podosome {ECO:0000269|PubMed:16876785}. Note=Present in the F-actin surrounding ring structure of podosomes, which are specialized adhesion structures of hematopoietic cells.	Fermt3	Q8K1B8	3
-0.11653	16.0451	-1.43152	0.17707	0.492386	-5.71487	Glyceraldehyde-3-phosphate dehydrogenase (GAPDH) (EC 1.2.1.12) (Peptidyl-cysteine S-nitrosylase GAPDH) (EC 2.6.99.-)	G3P_MOUSE	SUBCELLULAR LOCATION: Cytoplasm, cytosol {ECO:0000250}. Nucleus {ECO:0000250}. Cytoplasm, cytoskeleton {ECO:0000250}. Note=Translocates to the nucleus following S-nitrosylation and interaction with SIAH1, which contains a nuclear localization signal. {ECO:0000250}.	Gapdh	P16858	27
0.113432	16.2477	1.42631	0.178535	0.492703	-5.72165	Putative hydrolase RBBP9 (EC 3.-.-.-) (B5T-overexpressed gene protein) (Protein BOG) (Retinoblastoma-binding protein 9) (RBBP-9)	RBBP9_MOUSE	SUBCELLULAR LOCATION: Cytoplasm {ECO:0000250}. Nucleus {ECO:0000250}.	Rbbp9	O88851	3
-0.100795	16.1635	-1.42699	0.178345	0.492703	-5.72077	Inter-alpha-trypsin inhibitor heavy chain H1 (ITI heavy chain H1) (ITI-HC1) (Inter-alpha-inhibitor heavy chain 1)	ITIH1_MOUSE	SUBCELLULAR LOCATION: Secreted.	Itih1	Q61702	7
0.0942095	15.8232	1.42693	0.178362	0.492703	-5.72085	Mitofusin-2 (EC 3.6.5.-) (Hypertension-related protein 1) (Mitochondrial assembly regulatory factor) (HSG protein) (Transmembrane GTPase MFN2)	MFN2_MOUSE	SUBCELLULAR LOCATION: Mitochondrion outer membrane {ECO:0000250|UniProtKB:O95140}; Multi-pass membrane protein {ECO:0000250|UniProtKB:O95140}. Note=Colocalizes with BAX during apoptosis. {ECO:0000250|UniProtKB:O95140}.	Mfn2	Q80U63	10
-0.114545	15.0017	-1.42636	0.178523	0.492703	-5.72159	Peptidyl-tRNA hydrolase ICT1, mitochondrial (EC 3.1.1.29) (39S ribosomal protein L58, mitochondrial) (MRP-L58) (Immature colon carcinoma transcript 1 protein homolog)	ICT1_MOUSE	SUBCELLULAR LOCATION: Mitochondrion {ECO:0000250|UniProtKB:Q14197}.	Mrpl58	Q8R035	3
0.0758411	16.6635	1.42898	0.177784	0.492703	-5.71818	26S proteasome non-ATPase regulatory subunit 6 (26S proteasome regulatory subunit RPN7) (26S proteasome regulatory subunit S10) (p42A)	PSMD6_MOUSE		Psmd6	Q99JI4	6
0.0883441	17.7251	1.4285	0.177919	0.492703	-5.71881	LIM and senescent cell antigen-like-containing domain protein 1 (Particularly interesting new Cys-His protein 1) (PINCH-1)	LIMS1_MOUSE	SUBCELLULAR LOCATION: Cell junction, focal adhesion {ECO:0000250}. Cell membrane {ECO:0000250}; Peripheral membrane protein {ECO:0000250}; Cytoplasmic side {ECO:0000250}.	Lims1	Q99JW4	3
0.105567	16.6805	1.42796	0.178071	0.492703	-5.71951	Protein FAM136A	F136A_MOUSE		Fam136a	Q9CR98	5
-0.071071	16.3278	-1.42768	0.178148	0.492703	-5.71987	Glycogen phosphorylase, muscle form (EC 2.4.1.1) (Myophosphorylase)	PYGM_MOUSE		Pygm	Q9WUB3	46
0.193772	15.6337	1.42332	0.179381	0.493125	-5.72554	Collagen alpha-1(I) chain (Alpha-1 type I collagen)	CO1A1_MOUSE	SUBCELLULAR LOCATION: Secreted, extracellular space, extracellular matrix {ECO:0000255|PROSITE-ProRule:PRU00793}.	Col1a1	P11087	12
0.0851252	16.7223	1.42462	0.179015	0.493125	-5.72386	Transcription elongation factor, mitochondrial	TEFM_MOUSE	SUBCELLULAR LOCATION: Mitochondrion matrix {ECO:0000250}. Mitochondrion matrix, mitochondrion nucleoid {ECO:0000250}.	Tefm	Q5SSK3	7
0.0934776	17.6033	1.42328	0.179394	0.493125	-5.7256	Nucleosome assembly protein 1-like 4	NP1L4_MOUSE	SUBCELLULAR LOCATION: Nucleus {ECO:0000250|UniProtKB:Q99733}. Cytoplasm {ECO:0000250|UniProtKB:Q99733}. Note=Present in the cytoplasm and excluded from the nucleus during G0/G1 phase, then relocates to the nucleus by the time cells are in S phase. Phosphorylated form localizes in the cytoplasm during the G0/G1 transition, whereas dephosphorylation leads to relocalization into the nucleus at the G…	Nap1l4	Q78ZA7	2
-0.069728	15.5859	-1.42322	0.179412	0.493125	-5.72568	Supervillin (Archvillin) (p205/p250)	SVIL_MOUSE	SUBCELLULAR LOCATION: Cell membrane {ECO:0000250|UniProtKB:O95425}; Peripheral membrane protein {ECO:0000250|UniProtKB:O95425}; Cytoplasmic side {ECO:0000250|UniProtKB:O95425}. Cytoplasm, cytoskeleton {ECO:0000250|UniProtKB:O95425}. Cell projection, invadopodium {ECO:0000250|UniProtKB:O95425}. Cell projection, podosome {ECO:0000250|UniProtKB:O95425}. Midbody {ECO:0000250|UniProtKB:O46385}. Cleava…	Svil	Q8K4L3	27
-0.0624339	17.0655	-1.42279	0.179533	0.493125	-5.72624	Electron transfer flavoprotein-ubiquinone oxidoreductase, mitochondrial (ETF-QO) (ETF-ubiquinone oxidoreductase) (EC 1.5.5.1) (Electron-transferring-flavoprotein dehydrogenase) (ETF dehydrogenase)	ETFD_MOUSE	SUBCELLULAR LOCATION: Mitochondrion inner membrane {ECO:0000250}.	Etfdh	Q921G7	26
0.125485	17.0515	1.42189	0.17979	0.493365	-5.72741	Proteasome activator complex subunit 2 (11S regulator complex subunit beta) (REG-beta) (Activator of multicatalytic protease subunit 2) (Proteasome activator 28 subunit beta) (PA28b) (PA28beta)	PSME2_MOUSE		Psme2	P97372	4
0.0745429	16.3735	1.41852	0.180749	0.495065	-5.73178	Serine/threonine-protein phosphatase 2A 56 kDa regulatory subunit gamma isoform (PP2A B subunit isoform B'-alpha-3) (PP2A B subunit isoform B'-gamma) (PP2A B subunit isoform B56-gamma) (PP2A B subunit isoform PR61-gamma) (PP2A B subunit isoform R5-gamma)	2A5G_MOUSE	SUBCELLULAR LOCATION: Nucleus {ECO:0000250}. Chromosome, centromere {ECO:0000250}.	Ppp2r5c	Q60996	3
0.214471	15.0761	1.41897	0.180621	0.495065	-5.7312	Protein PBDC1 (Polysaccharide biosynthesis domain-containing protein 1)	PBDC1_MOUSE		Pbdc1	Q9D0B6	3
0.0777098	16.3162	1.41782	0.180948	0.495146	-5.73268	Ras-related protein Rab-35	RAB35_MOUSE	SUBCELLULAR LOCATION: Cell membrane {ECO:0000250|UniProtKB:Q15286}; Lipid-anchor {ECO:0000305}; Cytoplasmic side {ECO:0000305}. Membrane, clathrin-coated pit {ECO:0000250|UniProtKB:Q15286}. Cytoplasmic vesicle, clathrin-coated vesicle {ECO:0000250|UniProtKB:Q15286}. Endosome {ECO:0000250|UniProtKB:Q15286}. Melanosome {ECO:0000250|UniProtKB:Q15286}. Note=Present on sorting endosomes and recycling …	Rab35	Q6PHN9	2
-0.0648914	16.6146	-1.41718	0.181132	0.495184	-5.73352	Acyl-CoA synthetase family member 3, mitochondrial (EC 6.2.1.-)	ACSF3_MOUSE	SUBCELLULAR LOCATION: Mitochondrion {ECO:0000250}.	Acsf3	Q3URE1	9
0.114912	15.7024	1.4164	0.181356	0.495333	-5.73453	Chloride intracellular channel protein 1 (Nuclear chloride ion channel 27) (NCC27)	CLIC1_MOUSE	SUBCELLULAR LOCATION: Nucleus {ECO:0000250}. Nucleus membrane {ECO:0000250}; Single-pass membrane protein {ECO:0000250}. Cytoplasm {ECO:0000250}. Cell membrane {ECO:0000250}; Single-pass membrane protein {ECO:0000250}. Note=Mostly in the nucleus including in the nuclear membrane. Small amount in the cytoplasm and the plasma membrane. Exists both as soluble cytoplasmic protein and as membrane prot…	Clic1	Q9Z1Q5	4
0.158908	14.5338	1.41502	0.18175	0.495944	-5.73631	Lipoma-preferred partner homolog	LPP_MOUSE	SUBCELLULAR LOCATION: Nucleus {ECO:0000250}. Cytoplasm {ECO:0000250}. Cell junction {ECO:0000250}. Note=Found in the nucleus, in the cytoplasm and at cell adhesion sites. {ECO:0000250}.	Lpp	Q8BFW7	3
-0.0789578	16.8083	-1.4133	0.182244	0.496205	-5.73854	DnaJ homolog subfamily C member 11	DJC11_MOUSE	SUBCELLULAR LOCATION: Mitochondrion {ECO:0000250|UniProtKB:Q9NVH1, ECO:0000269|PubMed:25111180}. Mitochondrion outer membrane {ECO:0000250|UniProtKB:Q9NVH1}; Peripheral membrane protein {ECO:0000250|UniProtKB:Q9NVH1}.	Dnajc11	Q5U458	17
0.219764	16.8604	1.4138	0.182099	0.496205	-5.73789	NAD-dependent protein deacetylase sirtuin-3 (EC 3.5.1.-) (Regulatory protein SIR2 homolog 3) (SIR2-like protein 3) (mSIR2L3)	SIR3_MOUSE	SUBCELLULAR LOCATION: Isoform L: Mitochondrion matrix {ECO:0000269|PubMed:19241369, ECO:0000269|PubMed:19333382, ECO:0000269|PubMed:23283301}.; SUBCELLULAR LOCATION: Isoform S: Cytoplasm {ECO:0000269|PubMed:11056054}.	Sirt3	Q8R104	5
0.0945749	12.7326	1.41291	0.182356	0.496205	-5.73904	Equilibrative nucleoside transporter 1 (Equilibrative nitrobenzylmercaptopurine riboside-sensitive nucleoside transporter) (Equilibrative NBMPR-sensitive nucleoside transporter) (Nucleoside transporter, es-type) (Solute carrier family 29 member 1)	S29A1_MOUSE	SUBCELLULAR LOCATION: Basolateral cell membrane {ECO:0000250}; Multi-pass membrane protein {ECO:0000250}. Apical cell membrane {ECO:0000250}; Multi-pass membrane protein {ECO:0000250}. Cell membrane {ECO:0000250}; Multi-pass membrane protein {ECO:0000250}. Note=Predominantly localized in the basolateral membrane in polarized MDCK cells. {ECO:0000250}.	Slc29a1	Q9JIM1	2
0.0904057	15.0617	1.4123	0.182531	0.49622	-5.73983	Histone deacetylase complex subunit SAP18 (18 kDa Sin3-associated polypeptide) (Sin3-associated polypeptide p18)	SAP18_MOUSE	SUBCELLULAR LOCATION: Nucleus {ECO:0000250|UniProtKB:O00422}. Cytoplasm {ECO:0000250|UniProtKB:O00422}. Nucleus speckle {ECO:0000250|UniProtKB:O00422}. Note=Shuttles between the nucleus and the cytoplasm (By similarity). Colocalizes with ACIN1 and SRSF2 in nuclear speckles (By similarity). {ECO:0000250|UniProtKB:O00422}.	Sap18	O55128	5
0.0985575	15.849	1.40763	0.18388	0.498091	-5.74587	Insulin receptor (IR) (EC 2.7.10.1) (CD antigen CD220) [Cleaved into: Insulin receptor subunit alpha; Insulin receptor subunit beta]	INSR_MOUSE	SUBCELLULAR LOCATION: Cell membrane; Single-pass type I membrane protein.	Insr	P15208	4
-0.0971407	15.7582	-1.40461	0.184756	0.498091	-5.74976	Inosine-5'-monophosphate dehydrogenase 2 (IMP dehydrogenase 2) (IMPD 2) (IMPDH 2) (EC 1.1.1.205) (IMPDH-II)	IMDH2_MOUSE	SUBCELLULAR LOCATION: Cytoplasm {ECO:0000255|HAMAP-Rule:MF_03156}. Nucleus {ECO:0000255|HAMAP-Rule:MF_03156}.	Impdh2	P24547	8
-0.101628	14.911	-1.40466	0.184743	0.498091	-5.7497	Calcineurin B homologous protein 1 (Calcineurin B-like protein) (Calcium-binding protein CHP) (Calcium-binding protein p22) (EF-hand calcium-binding domain-containing protein p22) (Sid 470) (p24)	CHP1_MOUSE	SUBCELLULAR LOCATION: Nucleus {ECO:0000250|UniProtKB:P61023}. Cytoplasm {ECO:0000250|UniProtKB:P61023}. Cytoplasm, cytoskeleton {ECO:0000250|UniProtKB:P61023}. Endomembrane system {ECO:0000250|UniProtKB:P61023}. Endoplasmic reticulum-Golgi intermediate compartment {ECO:0000250|UniProtKB:P61023}. Endoplasmic reticulum {ECO:0000250|UniProtKB:P61023}. Cell membrane {ECO:0000250|UniProtKB:P61023}. Me…	Chp1	P61022	5
-0.087708	16.3059	-1.40525	0.184572	0.498091	-5.74894	Mitochondrial import inner membrane translocase subunit Tim8 B (Deafness dystonia protein 2 homolog)	TIM8B_MOUSE	SUBCELLULAR LOCATION: Mitochondrion inner membrane {ECO:0000250}; Peripheral membrane protein {ECO:0000250}; Intermembrane side {ECO:0000250}.	Timm8b	P62077	3
0.0874214	16.1431	1.4072	0.184005	0.498091	-5.74642	Protein phosphatase 1 regulatory subunit 12C (Protein phosphatase 1 myosin-binding subunit of 85 kDa) (Protein phosphatase 1 myosin-binding subunit p85)	PP12C_MOUSE	SUBCELLULAR LOCATION: Cytoplasm {ECO:0000250|UniProtKB:Q9BZL4}. Note=Along actomyosin filaments and stress fibers. {ECO:0000250|UniProtKB:Q9BZL4}.	Ppp1r12c	Q3UMT1	10
-0.0819786	16.6252	-1.4048	0.184701	0.498091	-5.74951	Nebulin-related-anchoring protein (N-RAP)	NRAP_MOUSE	SUBCELLULAR LOCATION: Note=Localized at the myotendinous junction in skeletal muscle and at the intercalated disk in cardiac muscle. {ECO:0000269|PubMed:11732910, ECO:0000269|PubMed:15765519, ECO:0000269|PubMed:9295142}.	Nrap	Q80XB4	27
-0.0850812	15.7736	-1.40873	0.183561	0.498091	-5.74444	LIM and cysteine-rich domains protein 1	LMCD1_MOUSE	SUBCELLULAR LOCATION: Cytoplasm {ECO:0000269|PubMed:16199866}. Nucleus {ECO:0000269|PubMed:16199866}. Note=May shuttle between the cytoplasm and the nucleus.	Lmcd1	Q8VEE1	10
0.0721367	15.9067	1.40771	0.183855	0.498091	-5.74575	Signal recognition particle receptor subunit alpha (SR-alpha) (Docking protein alpha) (DP-alpha)	SRPRA_MOUSE	SUBCELLULAR LOCATION: Endoplasmic reticulum membrane {ECO:0000250}; Peripheral membrane protein {ECO:0000250}. Note=Thought to be anchored in the membrane through an interaction with SR-beta, which contains a bona fide transmembrane domain. {ECO:0000250}.	Srpra	Q9DBG7	9
0.10807	15.6343	1.40578	0.184416	0.498091	-5.74825	Eukaryotic translation initiation factor 4H (eIF-4H) (Williams-Beuren syndrome chromosomal region 1 protein homolog)	IF4H_MOUSE	SUBCELLULAR LOCATION: Cytoplasm, perinuclear region.	Eif4h	Q9WUK2	4
0.107632	16.1	1.40084	0.185855	0.500343	-5.75461	Protein FAM162A (E2-induced gene 5 protein homolog) (Growth and transformation-dependent protein) (HGTD-P)	F162A_MOUSE	SUBCELLULAR LOCATION: Membrane {ECO:0000305}; Single-pass membrane protein {ECO:0000305}. Mitochondrion {ECO:0000250}.	Fam162a	Q9D6U8	4
0.0931822	15.9334	1.40057	0.185935	0.500343	-5.75496	Leucine zipper transcription factor-like protein 1	LZTL1_MOUSE	SUBCELLULAR LOCATION: Cytoplasm {ECO:0000269|PubMed:22072986, ECO:0000269|PubMed:22093827}.	Lztfl1	Q9JHQ5	3
0.152587	16.4172	1.39995	0.186116	0.500368	-5.75575	Heme oxygenase 2 (HO-2) (EC 1.14.14.18)	HMOX2_MOUSE	SUBCELLULAR LOCATION: Microsome. Endoplasmic reticulum.	Hmox2	O70252	5
0.102251	15.7525	1.39469	0.18766	0.501531	-5.7625	A-kinase anchor protein 1, mitochondrial (Dual specificity A-kinase-anchoring protein 1) (D-AKAP-1) (Protein kinase A-anchoring protein 1) (PRKA1) (Spermatid A-kinase anchor protein) (S-AKAP)	AKAP1_MOUSE	SUBCELLULAR LOCATION: Mitochondrion outer membrane {ECO:0000269|PubMed:24101730, ECO:0000269|PubMed:9182549}.; SUBCELLULAR LOCATION: Isoform 2: Endoplasmic reticulum.; SUBCELLULAR LOCATION: Isoform 4: Endoplasmic reticulum.; SUBCELLULAR LOCATION: Isoform 1: Mitochondrion outer membrane.; SUBCELLULAR LOCATION: Isoform 3: Mitochondrion outer membrane.; SUBCELLULAR LOCATION: Isoform 5: Mitochondrion…	Akap1	O08715	9
0.0843421	16.0366	1.39541	0.187446	0.501531	-5.76157	Guanine nucleotide-binding protein G(I)/G(S)/G(T) subunit beta-1 (Transducin beta chain 1)	GBB1_MOUSE		Gnb1	P62874	3
-0.104128	16.2542	-1.39732	0.186885	0.501531	-5.75912	Transferrin receptor protein 1 (TR) (TfR) (TfR1) (Trfr) (CD antigen CD71)	TFR1_MOUSE	SUBCELLULAR LOCATION: Cell membrane {ECO:0000250|UniProtKB:P02786}; Single-pass type II membrane protein {ECO:0000250|UniProtKB:P02786}. Melanosome {ECO:0000250|UniProtKB:P02786}.	Tfrc	Q62351	5
0.108149	15.8879	1.39344	0.188027	0.501531	-5.7641	Tropomyosin alpha-4 chain (Tropomyosin-4)	TPM4_MOUSE	SUBCELLULAR LOCATION: Cytoplasm, cytoskeleton {ECO:0000250|UniProtKB:P09495}. Note=Associates with F-actin stress fibers. {ECO:0000250|UniProtKB:P09495}.	Tpm4	Q6IRU2	11
0.0696984	15.8846	1.39331	0.188066	0.501531	-5.76426	AP-3 complex subunit sigma-2 (AP-3 complex subunit sigma-3B) (Adaptor-related protein complex 3 subunit sigma-2) (Sigma-3B-adaptin) (Sigma3B-adaptin) (Sigma-adaptin 3b)	AP3S2_MOUSE	SUBCELLULAR LOCATION: Golgi apparatus. Cytoplasmic vesicle membrane {ECO:0000250}; Peripheral membrane protein {ECO:0000250}; Cytoplasmic side {ECO:0000250}. Note=Component of the coat surrounding the cytoplasmic face of coated vesicles located at the Golgi complex. {ECO:0000250}.	Ap3s2	Q8BSZ2	2
-0.160188	14.0754	-1.39325	0.188084	0.501531	-5.76434	Guanine nucleotide-binding protein-like 3 (Nucleolar GTP-binding protein 3) (Nucleostemin)	GNL3_MOUSE	SUBCELLULAR LOCATION: Nucleus {ECO:0000269|PubMed:21132010}. Nucleus, nucleolus {ECO:0000269|PubMed:12464630}. Note=Shuttles between the nucleus and nucleolus. {ECO:0000250|UniProtKB:Q811S9}.	Gnl3	Q8CI11	3
0.099571	16.2781	1.39321	0.188096	0.501531	-5.76439	MOB kinase activator 2 (Mob2 homolog) (Mps one binder kinase activator-like 2) (Ovary-specific MOB-like protein)	MOB2_MOUSE	SUBCELLULAR LOCATION: Nucleus {ECO:0000250}. Cytoplasm, perinuclear region {ECO:0000250}.	Mob2	Q8VI63	2
0.0699515	16.0736	1.39614	0.187232	0.501531	-5.76064	EH domain-containing protein 4 (PAST homolog 2) (mPAST2)	EHD4_MOUSE	SUBCELLULAR LOCATION: Early endosome membrane {ECO:0000250|UniProtKB:Q9H223}; Peripheral membrane protein {ECO:0000305}; Cytoplasmic side {ECO:0000305}. Recycling endosome membrane {ECO:0000250|UniProtKB:Q9H223}; Peripheral membrane protein {ECO:0000305}; Cytoplasmic side {ECO:0000305}. Cell membrane {ECO:0000269|PubMed:21177873}; Peripheral membrane protein {ECO:0000305}; Cytoplasmic side {ECO:0…	Ehd4	Q9EQP2	23
0.11573	16.4302	1.39719	0.186923	0.501531	-5.75929	Thioredoxin reductase 1, cytoplasmic (TR) (EC 1.8.1.9) (Thioredoxin reductase TR1)	TRXR1_MOUSE	SUBCELLULAR LOCATION: Cytoplasm {ECO:0000269|PubMed:10721726}.	Txnrd1	Q9JMH6	6
-0.379035	15.2906	-1.38929	0.189256	0.50407	-5.76941	Bisphosphoglycerate mutase (BPGM) (EC 5.4.2.4) (2,3-bisphosphoglycerate mutase, erythrocyte) (2,3-bisphosphoglycerate synthase) (EC 5.4.2.11) (BPG-dependent PGAM)	PMGE_MOUSE		Bpgm	P15327	2
0.327555	17.6363	1.38883	0.189393	0.50407	-5.77	26S proteasome non-ATPase regulatory subunit 8 (26S proteasome regulatory subunit RPN12) (26S proteasome regulatory subunit S14)	PSMD8_MOUSE		Psmd8	Q9CX56	3
-0.138659	14.3285	-1.38652	0.190078	0.504272	-5.77294	Phytanoyl-CoA dioxygenase, peroxisomal (EC 1.14.11.18) (Lupus nephritis-associated peptide 1) (Phytanic acid oxidase) (Phytanoyl-CoA alpha-hydroxylase) (PhyH)	PAHX_MOUSE	SUBCELLULAR LOCATION: Peroxisome.	Phyh	O35386	5
0.0911655	14.7265	1.38631	0.19014	0.504272	-5.77321	Tight junction protein ZO-1 (Tight junction protein 1) (Zona occludens protein 1) (Zonula occludens protein 1)	ZO1_MOUSE	SUBCELLULAR LOCATION: Cell membrane {ECO:0000250|UniProtKB:Q07157}; Peripheral membrane protein {ECO:0000250|UniProtKB:Q07157}; Cytoplasmic side {ECO:0000250|UniProtKB:Q07157}. Cell junction, tight junction {ECO:0000269|PubMed:10601346, ECO:0000269|PubMed:3528172}. Cell junction, gap junction {ECO:0000269|PubMed:20093627}. Cytoplasm, myofibril, sarcomere, I band {ECO:0000269|PubMed:20093627}. Not…	Tjp1	P39447	14
0.0859791	15.963	1.38764	0.189746	0.504272	-5.77152	V-type proton ATPase subunit B, brain isoform (V-ATPase subunit B 2) (Endomembrane proton pump 58 kDa subunit) (Vacuolar proton pump subunit B 2)	VATB2_MOUSE	SUBCELLULAR LOCATION: Endomembrane system; Peripheral membrane protein. Melanosome {ECO:0000250}. Note=Endomembrane.	Atp6v1b2	P62814	8
-0.107374	14.3728	-1.38596	0.190246	0.504272	-5.77366	m-AAA protease-interacting protein 1, mitochondrial (Matrix AAA peptidase-interacting protein 1)	MAIP1_MOUSE	SUBCELLULAR LOCATION: Mitochondrion matrix {ECO:0000250|UniProtKB:Q8WWC4}.	Maip1	Q8BHE8	5
-0.0788335	16.1201	-1.38566	0.190334	0.504272	-5.77404	Acyl-coenzyme A thioesterase 2, mitochondrial (Acyl-CoA thioesterase 2) (EC 3.1.2.2) (Acyl coenzyme A thioester hydrolase) (MTE-I) (Very-long-chain acyl-CoA thioesterase)	ACOT2_MOUSE	SUBCELLULAR LOCATION: Mitochondrion matrix {ECO:0000269|PubMed:25114170}.	Acot2	Q9QYR9	8
0.111422	16.5368	1.38413	0.190791	0.505025	-5.77599	Mimecan (Osteoglycin)	MIME_MOUSE	SUBCELLULAR LOCATION: Secreted, extracellular space, extracellular matrix {ECO:0000250}.	Ogn	Q62000	3
0.152229	14.1588	1.38258	0.191255	0.505795	-5.77797	Membrane-associated guanylate kinase, WW and PDZ domain-containing protein 3 (Membrane-associated guanylate kinase inverted 3) (MAGI-3)	MAGI3_MOUSE	SUBCELLULAR LOCATION: Cell membrane {ECO:0000269|PubMed:15195140}; Peripheral membrane protein {ECO:0000269|PubMed:15195140}. Cell junction, tight junction {ECO:0000269|PubMed:15195140}. Nucleus {ECO:0000250}. Note=Concentrates in specific sites at the plasma membrane and in the nucleus. In epithelial cells, it localizes at tight junctions (By similarity). {ECO:0000250}.	Magi3	Q9EQJ9	2
0.140297	14.9593	1.37944	0.192195	0.507805	-5.78196	GDH/6PGL endoplasmic bifunctional protein [Includes: Glucose 1-dehydrogenase (EC 1.1.1.47) (Glucose-6-phosphate dehydrogenase) (EC 1.1.1.363); 6-phosphogluconolactonase (6PGL) (EC 3.1.1.31)]	G6PE_MOUSE	SUBCELLULAR LOCATION: Endoplasmic reticulum lumen {ECO:0000250}. Note=Microsomes, endoplasmic reticulum lumen. {ECO:0000250}.	H6pd	Q8CFX1	3
0.0919201	16.0922	1.37888	0.192364	0.507805	-5.78267	Vesicular integral-membrane protein VIP36 (Lectin mannose-binding 2) (Vesicular integral-membrane protein 36) (VIP36)	LMAN2_MOUSE	SUBCELLULAR LOCATION: Golgi apparatus membrane {ECO:0000250}; Single-pass type I membrane protein {ECO:0000250}.	Lman2	Q9DBH5	6
0.0832028	16.2581	1.37606	0.193215	0.509131	-5.78626	Talin-2	TLN2_MOUSE	SUBCELLULAR LOCATION: Cytoplasm {ECO:0000250|UniProtKB:Q9Y4G6}. Cell junction, focal adhesion {ECO:0000250|UniProtKB:Q9Y4G6}. Cell junction, synapse {ECO:0000250|UniProtKB:Q9Y4G6}. Cell membrane {ECO:0000250|UniProtKB:Q9Y4G6}; Peripheral membrane protein {ECO:0000250|UniProtKB:Q9Y4G6}; Cytoplasmic side {ECO:0000250|UniProtKB:Q9Y4G6}. Cytoplasm, cytoskeleton {ECO:0000250|UniProtKB:Q9Y4G6}. Note=Fo…	Tln2	Q71LX4	57
0.0745504	16.3818	1.37644	0.193098	0.509131	-5.78577	Heterogeneous nuclear ribonucleoproteins C1/C2 (hnRNP C1/C2)	HNRPC_MOUSE	SUBCELLULAR LOCATION: Nucleus {ECO:0000250|UniProtKB:P07910}. Note=Component of ribonucleosomes. {ECO:0000250|UniProtKB:P07910}.	Hnrnpc	Q9Z204	7
0.107607	15.3605	1.37375	0.193912	0.510505	-5.78918	Ras-related protein Ral-B	RALB_MOUSE	SUBCELLULAR LOCATION: Cell membrane {ECO:0000250|UniProtKB:P11234}; Lipid-anchor {ECO:0000250|UniProtKB:P11234}; Cytoplasmic side {ECO:0000250|UniProtKB:P11234}. Midbody {ECO:0000250|UniProtKB:P11234}. Note=During late cytokinesis, enriched at the midbody. {ECO:0000250|UniProtKB:P11234}.	Ralb	Q9JIW9	2
-0.0738223	14.9686	-1.37077	0.194817	0.512425	-5.79296	ER membrane protein complex subunit 10 (Hematopoietic signal peptide-containing membrane domain-containing protein 1)	EMC10_MOUSE	SUBCELLULAR LOCATION: Isoform 1: Membrane {ECO:0000250|UniProtKB:Q5UCC4}; Single-pass type I membrane protein {ECO:0000255}.; SUBCELLULAR LOCATION: Isoform 2: Secreted {ECO:0000250|UniProtKB:Q5UCC4}.	Emc10	Q3TAS6	2
0.140479	16.8583	1.3674	0.195843	0.514661	-5.79722	AMP deaminase 3 (EC 3.5.4.6) (AMP deaminase H-type) (AMP deaminase isoform E) (Heart-type AMPD)	AMPD3_MOUSE		Ampd3	O08739	4
-0.0933936	16.2743	-1.36615	0.196222	0.514731	-5.79879	NADPH--cytochrome P450 reductase (CPR) (P450R) (EC 1.6.2.4)	NCPR_MOUSE	SUBCELLULAR LOCATION: Endoplasmic reticulum membrane {ECO:0000255|HAMAP-Rule:MF_03212}; Single-pass membrane protein {ECO:0000255|HAMAP-Rule:MF_03212}; Cytoplasmic side {ECO:0000255|HAMAP-Rule:MF_03212}.	Por	P37040	4
0.0772511	15.5606	1.36656	0.196097	0.514731	-5.79827	CUGBP Elav-like family member 2 (CELF-2) (Bruno-like protein 3) (CUG triplet repeat RNA-binding protein 2) (CUG-BP2) (CUG-BP- and ETR-3-like factor 2) (ELAV-type RNA-binding protein 3) (ETR-3) (mETR-3) (Neuroblastoma apoptosis-related RNA-binding protein) (mNapor) (RNA-binding protein BRUNOL-3)	CELF2_MOUSE	SUBCELLULAR LOCATION: Nucleus. Cytoplasm. Note=Colocalizes with APOBEC1 and A1CF (By similarity). RNA-binding activity is detected in both nuclear and cytoplasmic compartments (By similarity). Accumulates in the cytoplasm after ionizing radiation. {ECO:0000250}.	Celf2	Q9Z0H4	3
-0.726052	16.2707	-1.36497	0.196585	0.515219	-5.80029	Myosin light chain kinase 3 (EC 2.7.11.18) (Cardiac-MyBP-C-associated Ca/CaM kinase) (Cardiac-MLCK)	MYLK3_MOUSE	SUBCELLULAR LOCATION: Cytoplasm {ECO:0000269|PubMed:18202317}.	Mylk3	Q3UIZ8	13
0.11765	15.1528	1.36377	0.196952	0.515717	-5.8018	Synembryn-A (Protein Ric-8A)	RIC8A_MOUSE	SUBCELLULAR LOCATION: Cytoplasm {ECO:0000250}. Cell membrane {ECO:0000250}. Note=Colocalizes with GNAI1 and RGS14 at the plasma membrane (By similarity). Colocalizes with RIC8A in CA2 hippocampal neurons. {ECO:0000250, ECO:0000269|PubMed:21158412}.	Ric8a	Q3TIR3	2
0.148808	17.7464	1.36111	0.197769	0.516928	-5.80515	Serine/threonine-protein phosphatase CPPED1 (EC 3.1.3.16) (Calcineurin-like phosphoesterase domain-containing protein 1)	CPPED_MOUSE	SUBCELLULAR LOCATION: Cytoplasm {ECO:0000250}.	Cpped1	Q8BFS6	4
-0.541819	15.0925	-1.36131	0.197706	0.516928	-5.80489	Fructose-bisphosphate aldolase B (EC 4.1.2.13) (Aldolase 2) (Liver-type aldolase)	ALDOB_MOUSE	SUBCELLULAR LOCATION: Cytoplasm, cytoskeleton, microtubule organizing center, centrosome, centriolar satellite {ECO:0000250}.	Aldob	Q91Y97	6
0.11392	15.268	1.3587	0.198512	0.518406	-5.80818	Desmocollin-2 (Epithelial type 2 desmocollin)	DSC2_MOUSE	SUBCELLULAR LOCATION: Cell membrane; Single-pass type I membrane protein. Cell junction, desmosome.	Dsc2	P55292	5
-0.0976384	15.2013	-1.35473	0.19974	0.520246	-5.81317	Thioredoxin reductase 2, mitochondrial (EC 1.8.1.9) (Thioredoxin reductase TR3)	TRXR2_MOUSE	SUBCELLULAR LOCATION: Mitochondrion {ECO:0000269|PubMed:10721726}.	Txnrd2	Q9JLT4	5
0.0741649	16.816	1.35469	0.199752	0.520246	-5.81321	Acyl-coenzyme A thioesterase 9, mitochondrial (Acyl-CoA thioesterase 9) (EC 3.1.2.-) (Acyl coenzyme A thioester hydrolase 2) (MTE-2) (Acyl-CoA thioester hydrolase 9) (Mitochondrial 48 kDa acyl-CoA thioester hydrolase 1) (Mt-ACT48.1) (Protein U8) (p48)	ACOT9_MOUSE	SUBCELLULAR LOCATION: Mitochondrion {ECO:0000305|PubMed:10383425}.	Acot9	Q9R0X4	12
0.0771229	15.8234	1.35582	0.199402	0.520246	-5.8118	Protein kinase C and casein kinase substrate in neurons protein 2 (Syndapin-2) (Syndapin-II)	PACN2_MOUSE	SUBCELLULAR LOCATION: Cytoplasm. Cytoplasm, cytoskeleton. Cytoplasmic vesicle membrane; Peripheral membrane protein; Cytoplasmic side. Cell projection, ruffle membrane; Peripheral membrane protein; Cytoplasmic side. Early endosome. Recycling endosome membrane {ECO:0000250}. Cell membrane; Peripheral membrane protein; Cytoplasmic side. Cell projection. Membrane, caveola. Note=Detected at the neck …	Pacsin2	Q9WVE8	7
0.107923	13.4909	1.35254	0.200418	0.521517	-5.81591	Exocyst complex component 8 (Exocyst complex 84 kDa subunit)	EXOC8_MOUSE	SUBCELLULAR LOCATION: Cytoplasm {ECO:0000250|UniProtKB:O54924}. Cytoplasm, perinuclear region {ECO:0000250|UniProtKB:O54924}. Cell projection, growth cone {ECO:0000250|UniProtKB:O54924}. Cell projection {ECO:0000250|UniProtKB:O54924}. Note=Binds lipids with phosphatidylinositol 3,4,5-trisphosphate groups (By similarity). Perinuclear in undifferentiated PC12 cells. Redistributes to growing neurite…	Exoc8	Q6PGF7	5
-0.0712952	16.507	-1.35076	0.200973	0.522493	-5.81813	Sodium/potassium-transporting ATPase subunit alpha-1 (Na(+)/K(+) ATPase alpha-1 subunit) (EC 3.6.3.9) (Sodium pump subunit alpha-1)	AT1A1_MOUSE	SUBCELLULAR LOCATION: Cell membrane, sarcolemma {ECO:0000250|UniProtKB:P05023}; Multi-pass membrane protein {ECO:0000255}.	Atp1a1	Q8VDN2	27
-0.134492	14.9247	-1.34724	0.202072	0.524883	-5.82253	Protein odr-4 homolog (mODR-4)	ODR4_MOUSE	SUBCELLULAR LOCATION: Membrane {ECO:0000255}; Multi-pass membrane protein {ECO:0000255}.	Odr4	Q4PJX1	3
0.0891351	16.0323	1.34624	0.202388	0.525236	-5.82379	Striatin	STRN_MOUSE	SUBCELLULAR LOCATION: Cytoplasm. Membrane; Peripheral membrane protein. Cell projection, dendritic spine {ECO:0000250}. Note=CTTNBP2-binding may regulate dendritic spine distribution. {ECO:0000250}.	Strn	O55106	5
-0.0714507	16.6006	-1.34497	0.202784	0.525588	-5.82537	Sorbin and SH3 domain-containing protein 2 (Arg-binding protein 2) (ArgBP2) (Arg/Abl-interacting protein 2)	SRBS2_MOUSE	SUBCELLULAR LOCATION: Cytoplasm, perinuclear region {ECO:0000250}. Cytoplasm, myofibril, sarcomere, Z line {ECO:0000250}. Apical cell membrane {ECO:0000250|UniProtKB:O94875}. Cell junction, focal adhesion {ECO:0000250|UniProtKB:O94875}. Cell projection, lamellipodium {ECO:0000250|UniProtKB:O94875}. Cytoplasm, cytoskeleton {ECO:0000250}. Note=Found at the Z line sarcomeres, stress fibers, dense bo…	Sorbs2	Q3UTJ2	14
0.0761032	14.9574	1.34465	0.202884	0.525588	-5.82577	Pleckstrin homology domain-containing family M member 2 (PH domain-containing family M member 2)	PKHM2_MOUSE	SUBCELLULAR LOCATION: Cytoplasm {ECO:0000250|UniProtKB:Q8IWE5}.	Plekhm2	Q80TQ5	2
0.0755665	15.6362	1.3429	0.203435	0.526548	-5.82795	Charged multivesicular body protein 4b (Chromatin-modifying protein 4b) (CHMP4b)	CHM4B_MOUSE	SUBCELLULAR LOCATION: Cytoplasm, cytosol {ECO:0000250|UniProtKB:Q9H444}. Late endosome membrane {ECO:0000250|UniProtKB:Q9H444}; Peripheral membrane protein {ECO:0000250|UniProtKB:Q9H444}. Midbody {ECO:0000250|UniProtKB:Q9H444}. Nucleus envelope {ECO:0000250|UniProtKB:Q9H444}. Note=Recruited to the nuclear envelope by CHMP7 during late anaphase. Localizes transiently to the midbody arms immediatel…	Chmp4b	Q9D8B3	4
-0.139373	16.7589	-1.33969	0.204449	0.528703	-5.83195	ADP-ribosylation factor 5	ARF5_MOUSE	SUBCELLULAR LOCATION: Golgi apparatus. Cytoplasm, perinuclear region {ECO:0000250}. Membrane {ECO:0000250|UniProtKB:P84085}; Lipid-anchor {ECO:0000250|UniProtKB:P84085}.	Arf5	P84084	2
0.123397	15.3968	1.33139	0.207085	0.53484	-5.84225	Tetratricopeptide repeat protein 38 (TPR repeat protein 38)	TTC38_MOUSE		Ttc38	A3KMP2	3
-0.111284	14.8801	-1.33107	0.207189	0.53484	-5.84265	DnaJ homolog subfamily A member 4 (MmDjA4)	DNJA4_MOUSE	SUBCELLULAR LOCATION: Membrane {ECO:0000305}; Lipid-anchor {ECO:0000305}.	Dnaja4	Q9JMC3	8
-0.171461	15.1135	-1.32771	0.208263	0.534844	-5.8468	WW domain-binding protein 2 (WBP-2)	WBP2_MOUSE	SUBCELLULAR LOCATION: Cytoplasm {ECO:0000250|UniProtKB:Q969T9}. Nucleus {ECO:0000250|UniProtKB:Q969T9}. Note=Translocates from cytoplasm to nucleus when phosphorylated. {ECO:0000250|UniProtKB:Q969T9}.	Wbp2	P97765	2
0.100501	13.8504	1.32788	0.20821	0.534844	-5.8466	Egl nine homolog 1 (EC 1.14.11.29) (Hypoxia-inducible factor prolyl hydroxylase 2) (HIF-PH2) (HIF-prolyl hydroxylase 2) (HPH-2) (Prolyl hydroxylase domain-containing protein 2) (PHD2) (SM-20)	EGLN1_MOUSE	SUBCELLULAR LOCATION: Cytoplasm {ECO:0000250|UniProtKB:Q9GZT9}. Nucleus {ECO:0000250|UniProtKB:Q9GZT9}. Note=Mainly cytoplasmic. Shuttles between the nucleus and cytoplasm. Nuclear export requires functional XPO1. {ECO:0000250|UniProtKB:Q9GZT9}.	Egln1	Q91YE3	6
-0.107801	16.5507	-1.32763	0.20829	0.534844	-5.84691	3-ketoacyl-CoA thiolase A, peroxisomal (EC 2.3.1.16) (Acetyl-CoA acyltransferase A) (Beta-ketothiolase A) (Peroxisomal 3-oxoacyl-CoA thiolase A)	THIKA_MOUSE	SUBCELLULAR LOCATION: Peroxisome {ECO:0000250}.	Acaa1a	Q921H8	13
-0.0684551	18.0942	-1.32804	0.208158	0.534844	-5.8464	NADH dehydrogenase [ubiquinone] 1 beta subcomplex subunit 5, mitochondrial (Complex I-SGDH) (CI-SGDH) (NADH-ubiquinone oxidoreductase SGDH subunit)	NDUB5_MOUSE	SUBCELLULAR LOCATION: Mitochondrion inner membrane {ECO:0000250|UniProtKB:O43674}; Single-pass membrane protein {ECO:0000250|UniProtKB:O43674}; Matrix side {ECO:0000250|UniProtKB:O43674}.	Ndufb5	Q9CQH3	4
-0.0695772	17.0021	-1.32832	0.20807	0.534844	-5.84606	Protein O-GlcNAcase (OGA) (EC 3.2.1.169) (Beta-N-acetylhexosaminidase) (Beta-hexosaminidase) (Bifunctional protein NCOAT) (Meningioma-expressed antigen 5) (N-acetyl-beta-D-glucosaminidase) (N-acetyl-beta-glucosaminidase)	OGA_MOUSE	SUBCELLULAR LOCATION: Nucleus {ECO:0000250}. Cytoplasm {ECO:0000250}.	Mgea5	Q9EQQ9	2
0.0977018	16.8506	1.33029	0.207437	0.534844	-5.84362	MAGUK p55 subfamily member 6 (Dlgh4 protein) (P55T protein) (Protein associated with Lin-7 2)	MPP6_MOUSE	SUBCELLULAR LOCATION: Membrane; Peripheral membrane protein.	Mpp6	Q9JLB0	8
-0.163292	16.2738	-1.32523	0.209062	0.536353	-5.84987	Pre-mRNA-processing factor 40 homolog A (Formin-binding protein 11) (FBP-11) (Formin-binding protein 3)	PR40A_MOUSE	SUBCELLULAR LOCATION: Nucleus speckle. Nucleus matrix. Note=Colocalizes with AKAP8L in the nuclear matrix.	Prpf40a	Q9R1C7	4
0.115022	15.3964	1.3213	0.210329	0.537242	-5.85471	Fatty acid-binding protein, heart (Fatty acid-binding protein 3) (Heart-type fatty acid-binding protein) (H-FABP) (Mammary-derived growth inhibitor) (MDGI)	FABPH_MOUSE	SUBCELLULAR LOCATION: Cytoplasm.	Fabp3	P11404	11
-0.256161	15.1224	-1.32156	0.210245	0.537242	-5.85439	Cartilage intermediate layer protein 1 (CILP-1) [Cleaved into: Cartilage intermediate layer protein 1 C1; Cartilage intermediate layer protein 1 C2]	CILP1_MOUSE	SUBCELLULAR LOCATION: Secreted, extracellular space, extracellular matrix {ECO:0000250}.	Cilp	Q66K08	3
-0.0914005	15.6379	-1.32232	0.209998	0.537242	-5.85345	Phosphatidylinositol 3,4,5-trisphosphate 5-phosphatase 2 (EC 3.1.3.86) (AblSH3-binding protein) (Inositol polyphosphate phosphatase-like protein 1) (INPPL-1) (SH2 domain-containing inositol 5'-phosphatase 2) (SH2 domain-containing inositol phosphatase 2) (SHIP-2)	SHIP2_MOUSE	SUBCELLULAR LOCATION: Cytoplasm, cytosol. Cytoplasm, cytoskeleton {ECO:0000250}. Membrane; Peripheral membrane protein. Cell projection, filopodium {ECO:0000250}. Cell projection, lamellipodium {ECO:0000250}. Note=Translocates to membrane ruffles when activated, translocation is probably due to different mechanisms depending on the stimulus and cell type. Partly translocated via its SH2 domain wh…	Inppl1	Q6P549	12
0.0859034	14.8269	1.32147	0.210273	0.537242	-5.8545	COMM domain-containing protein 7	COMD7_MOUSE	SUBCELLULAR LOCATION: Cytoplasmic vesicle {ECO:0000250|UniProtKB:Q86VX2}.	Commd7	Q8BG94	2
0.099186	16.9225	1.3221	0.210072	0.537242	-5.85373	Rho guanine nucleotide exchange factor 7 (Beta-Pix) (PAK-interacting exchange factor beta) (p85SPR)	ARHG7_MOUSE	SUBCELLULAR LOCATION: Cell junction, focal adhesion. Cell projection, ruffle. Cytoplasm, cell cortex. Cell projection, lamellipodium. Note=Detected at cell adhesions. A small proportion is detected at focal adhesions.	Arhgef7	Q9ES28	3
-0.101712	17.1363	-1.31919	0.211012	0.538515	-5.85731	Growth factor receptor-bound protein 2 (Adapter protein GRB2) (SH2/SH3 adapter GRB2)	GRB2_MOUSE	SUBCELLULAR LOCATION: Nucleus {ECO:0000250}. Cytoplasm {ECO:0000250}. Endosome {ECO:0000250}. Golgi apparatus {ECO:0000269|PubMed:11571277}.	Grb2	Q60631	6
0.0770292	15.683	1.31591	0.212078	0.540763	-5.86134	Rho GTPase-activating protein 26 (Rho-type GTPase-activating protein 26)	RHG26_MOUSE	SUBCELLULAR LOCATION: Cell junction, focal adhesion {ECO:0000250}. Cytoplasm, cytoskeleton {ECO:0000250}. Note=Colocalizes with actin stress fibers and cortical actin structures. {ECO:0000250}.	Arhgap26	Q6ZQ82	3
-0.116636	17.0719	-1.31387	0.212744	0.541514	-5.86384	Acylphosphatase-2 (EC 3.6.1.7) (Acylphosphatase, muscle type isozyme) (Acylphosphate phosphohydrolase 2)	ACYP2_MOUSE		Acyp2	P56375	5
0.0714882	16.5942	1.31422	0.21263	0.541514	-5.86341	Serine-threonine kinase receptor-associated protein (UNR-interacting protein)	STRAP_MOUSE	SUBCELLULAR LOCATION: Cytoplasm {ECO:0000250}. Nucleus {ECO:0000250}. Note=Localized predominantly in the cytoplasm but also found in the nucleus. {ECO:0000250}.	Strap	Q9Z1Z2	4
-0.121469	16.5842	-1.31325	0.212945	0.541552	-5.8646	ER membrane protein complex subunit 1	EMC1_MOUSE	SUBCELLULAR LOCATION: Membrane {ECO:0000250}; Single-pass type I membrane protein {ECO:0000250}.	Emc1	Q8C7X2	7
0.108733	14.1116	1.31244	0.21321	0.541755	-5.86559	ADP-ribosylation factor 1	ARF1_MOUSE	SUBCELLULAR LOCATION: Golgi apparatus. Cytoplasm, perinuclear region {ECO:0000250}. Cell junction, synapse, synaptosome {ECO:0000250}. Cell junction, synapse, postsynaptic cell membrane, postsynaptic density {ECO:0000250}. Membrane {ECO:0000250|UniProtKB:P84077}; Lipid-anchor {ECO:0000250|UniProtKB:P84077}.	Arf1	P84078	2
0.0763604	15.0497	1.3103	0.213911	0.543062	-5.86821	Mitochondrial fission regulator 1-like	MFR1L_MOUSE		Mtfr1l	Q9CWE0	6
0.0840596	16.3434	1.30705	0.21498	0.544829	-5.87219	Peroxidasin homolog (EC 1.11.1.7)	PXDN_MOUSE	SUBCELLULAR LOCATION: Secreted, extracellular space, extracellular matrix {ECO:0000269|PubMed:19590037}. Note=Enriched in the peritubular space of fibrotic kidneys.	Pxdn	Q3UQ28	8
-0.097757	16.9073	-1.30759	0.214804	0.544829	-5.87153	60S ribosomal protein L15	RL15_MOUSE	SUBCELLULAR LOCATION: Membrane {ECO:0000250|UniProtKB:P61313}; Lipid-anchor {ECO:0000250|UniProtKB:P61313}.	Rpl15	Q9CZM2	4
-0.070702	16.2224	-1.30488	0.215697	0.545225	-5.87484	Isocitrate dehydrogenase [NADP], mitochondrial (IDH) (EC 1.1.1.42) (ICD-M) (IDP) (NADP(+)-specific ICDH) (Oxalosuccinate decarboxylase)	IDHP_MOUSE	SUBCELLULAR LOCATION: Mitochondrion.	Idh2	P54071	29
0.0935485	16.3824	1.30554	0.215479	0.545225	-5.87403	Nucleoporin SEH1 (GATOR complex protein SEH1) (Nup107-160 subcomplex subunit SEH1)	SEH1_MOUSE	SUBCELLULAR LOCATION: Chromosome, centromere, kinetochore {ECO:0000250|UniProtKB:Q96EE3}. Nucleus, nuclear pore complex {ECO:0000250|UniProtKB:Q96EE3}. Lysosome membrane {ECO:0000250|UniProtKB:Q96EE3}.	Seh1l	Q8R2U0	2
-0.079901	16.901	-1.30498	0.215663	0.545225	-5.87471	Solute carrier family 12 member 7 (Electroneutral potassium-chloride cotransporter 4) (K-Cl cotransporter 4)	S12A7_MOUSE	SUBCELLULAR LOCATION: Cell membrane {ECO:0000269|PubMed:23376777}; Multi-pass membrane protein {ECO:0000269|PubMed:23376777}.	Slc12a7	Q9WVL3	11
-0.091291	15.9576	-1.30383	0.216043	0.545627	-5.87612	Vesicle-associated membrane protein 3 (VAMP-3) (Cellubrevin) (CEB) (Synaptobrevin-3)	VAMP3_MOUSE	SUBCELLULAR LOCATION: Membrane {ECO:0000305}; Single-pass type IV membrane protein {ECO:0000305}. Cell junction, synapse, synaptosome {ECO:0000250}.	Vamp3	P63024	4
0.0789422	16.5861	1.30187	0.216693	0.546793	-5.87851	Clathrin light chain A (Lca)	CLCA_MOUSE	SUBCELLULAR LOCATION: Cytoplasmic vesicle membrane; Peripheral membrane protein; Cytoplasmic side. Membrane, coated pit; Peripheral membrane protein; Cytoplasmic side. Cytoplasm, cytoskeleton, spindle {ECO:0000250|UniProtKB:P09496}. Note=Cytoplasmic face of coated pits and vesicles.In complex with TACC3 and CKAP5 (forming the TACC3/ch-TOG/clathrin complex) localized to inter-microtubule bridges i…	Clta	O08585	2
-0.250692	17.2881	-1.30029	0.217217	0.547168	-5.88043	Fumarylacetoacetase (FAA) (EC 3.7.1.2) (Beta-diketonase) (Fumarylacetoacetate hydrolase)	FAAA_MOUSE		Fah	P35505	4
-0.0696414	16.3333	-1.3007	0.217079	0.547168	-5.87993	Enoyl-CoA hydratase domain-containing protein 3, mitochondrial	ECHD3_MOUSE	SUBCELLULAR LOCATION: Mitochondrion {ECO:0000305}.	Echdc3	Q9D7J9	10
0.0950066	15.6678	1.29813	0.217935	0.548504	-5.88306	Charged multivesicular body protein 2b (Chromatin-modifying protein 2b) (CHMP2b)	CHM2B_MOUSE	SUBCELLULAR LOCATION: Cytoplasm, cytosol {ECO:0000250}. Late endosome membrane {ECO:0000250}; Peripheral membrane protein {ECO:0000250}.	Chmp2b	Q8BJF9	3
-0.0827021	16.1532	-1.29572	0.218738	0.550049	-5.88598	Tripeptidyl-peptidase 2 (TPP-2) (EC 3.4.14.10) (Tripeptidyl aminopeptidase) (Tripeptidyl-peptidase II) (TPP-II)	TPP2_MOUSE	SUBCELLULAR LOCATION: Cytoplasm {ECO:0000269|PubMed:19747897}. Nucleus {ECO:0000269|PubMed:19747897}. Note=Translocates to the nucleus in responce to gamma-irradiation.	Tpp2	Q64514	11
-0.0645574	14.3325	-1.29492	0.219006	0.550251	-5.88696	Syntaxin-binding protein 1 (Protein unc-18 homolog 1) (Unc18-1) (Protein unc-18 homolog A) (Unc-18A)	STXB1_MOUSE	SUBCELLULAR LOCATION: Cytoplasm, cytosol {ECO:0000250|UniProtKB:P61764}. Membrane; Peripheral membrane protein.	Stxbp1	O08599	2
-0.0708319	14.5255	-1.29272	0.219742	0.551304	-5.88962	Exocyst complex component 4 (Exocyst complex component Sec8)	EXOC4_MOUSE	SUBCELLULAR LOCATION: Midbody, Midbody ring {ECO:0000250|UniProtKB:Q96A65}. Cell projection {ECO:0000250|UniProtKB:Q62824}. Note=Colocalizes with CNTRL/centriolin at the midbody ring (By similarity). Localizes at the leading edge of migrating cells (By similarity). {ECO:0000250|UniProtKB:Q62824, ECO:0000250|UniProtKB:Q96A65}.	Exoc4	O35382	3
-0.0824637	17.0255	-1.29253	0.219804	0.551304	-5.88984	40S ribosomal protein S3a (Protein TU-11)	RS3A_MOUSE	SUBCELLULAR LOCATION: Cytoplasm {ECO:0000255|HAMAP-Rule:MF_03122, ECO:0000269|PubMed:10713066}. Nucleus {ECO:0000255|HAMAP-Rule:MF_03122, ECO:0000269|PubMed:10713066}. Note=Localized in cytoplasmic mRNP granules containing untranslated mRNAs. {ECO:0000255|HAMAP-Rule:MF_03122}.	Rps3a	P97351	11
0.0748335	14.4609	1.29022	0.220581	0.55278	-5.89265	Ran GTPase-activating protein 1 (RanGAP1)	RAGP1_MOUSE	SUBCELLULAR LOCATION: Cytoplasm {ECO:0000269|PubMed:26506250, ECO:0000269|PubMed:9442102, ECO:0000269|PubMed:9456312}. Nucleus, nucleoplasm {ECO:0000269|PubMed:26506250}. Nucleus envelope {ECO:0000269|PubMed:16469311, ECO:0000269|PubMed:18305100, ECO:0000269|PubMed:26506250, ECO:0000269|PubMed:9442102, ECO:0000269|PubMed:9456312}. Chromosome, centromere, kinetochore {ECO:0000250|UniProtKB:P46060}…	Rangap1	P46061	3
0.104586	16.2759	1.28962	0.220781	0.552806	-5.89336	Dolichyl-diphosphooligosaccharide--protein glycosyltransferase subunit 2 (Dolichyl-diphosphooligosaccharide--protein glycosyltransferase 63 kDa subunit) (Ribophorin II) (RPN-II) (Ribophorin-2)	RPN2_MOUSE	SUBCELLULAR LOCATION: Endoplasmic reticulum {ECO:0000250|UniProtKB:F1PCT7}. Endoplasmic reticulum membrane; Multi-pass membrane protein {ECO:0000305}.	Rpn2	Q9DBG6	10
0.0719578	16.3418	1.28668	0.221774	0.552898	-5.89692	Thymidylate kinase (EC 2.7.4.9) (dTMP kinase)	KTHY_MOUSE		Dtymk	P97930	4
-0.105107	16.1751	-1.28745	0.221514	0.552898	-5.89599	Hsp90 co-chaperone Cdc37 (Hsp90 chaperone protein kinase-targeting subunit) (p50Cdc37) [Cleaved into: Hsp90 co-chaperone Cdc37, N-terminally processed]	CDC37_MOUSE	SUBCELLULAR LOCATION: Cytoplasm {ECO:0000250|UniProtKB:Q16543}.	Cdc37	Q61081	3
0.0759048	16.424	1.28722	0.22159	0.552898	-5.89626	Serine/threonine-protein phosphatase 2A 65 kDa regulatory subunit A alpha isoform (PP2A subunit A isoform PR65-alpha) (PP2A subunit A isoform R1-alpha)	2AAA_MOUSE	SUBCELLULAR LOCATION: Cytoplasm {ECO:0000250|UniProtKB:Q32PI5}. Chromosome, centromere {ECO:0000250|UniProtKB:P30153}. Lateral cell membrane {ECO:0000250|UniProtKB:P30153}. Cell projection, dendrite {ECO:0000250|UniProtKB:P30153}. Note=Centromeric localization requires the presence of BUB1. {ECO:0000250|UniProtKB:P30153}.	Ppp2r1a	Q76MZ3	14
-0.0720999	15.8151	-1.28614	0.221955	0.552898	-5.89757	BLOC-1-related complex subunit 5	BORC5_MOUSE	SUBCELLULAR LOCATION: Lysosome membrane {ECO:0000250|UniProtKB:Q969J3}; Lipid-anchor {ECO:0000250|UniProtKB:Q969J3}; Cytoplasmic side {ECO:0000250|UniProtKB:Q969J3}.	Borcs5	Q9D920	2
-0.145208	16.8972	-1.2867	0.221766	0.552898	-5.89689	Histidine-rich glycoprotein (Histidine-proline-rich glycoprotein) (HPRG)	HRG_MOUSE	SUBCELLULAR LOCATION: Secreted.	Hrg	Q9ESB3	4
0.138338	14.859	1.28753	0.221485	0.552898	-5.89589	High mobility group nucleosome-binding domain-containing protein 5 (Nucleosome-binding protein 1) (Nucleosome-binding protein 45) (NBP-45) (Protein GARP45)	HMGN5_MOUSE	SUBCELLULAR LOCATION: Nucleus {ECO:0000269|PubMed:10692437, ECO:0000269|PubMed:19748358}. Note=Associates with nucleosomes in euchromatin and is largely excluded from constitutive heterochromatin.	Hmgn5	Q9JL35	2
0.0934689	15.0571	1.28532	0.222232	0.553115	-5.89856	Golgin subfamily A member 3 (Golgin-160) (Male-enhanced antigen 2) (MEA-2)	GOGA3_MOUSE	SUBCELLULAR LOCATION: Cytoplasm {ECO:0000250}. Golgi apparatus, Golgi stack membrane {ECO:0000250}; Peripheral membrane protein {ECO:0000250}.	Golga3	P55937	6
0.0792069	15.5549	1.28453	0.222501	0.553245	-5.89951	Nucleoprotein TPR (NPC-associated intranuclear protein) (Translocated promoter region and nuclear basket protein)	TPR_MOUSE	SUBCELLULAR LOCATION: Nucleus {ECO:0000250|UniProtKB:P12270}. Nucleus membrane {ECO:0000250|UniProtKB:P12270}; Peripheral membrane protein {ECO:0000250|UniProtKB:P12270}; Nucleoplasmic side {ECO:0000250|UniProtKB:P12270}. Nucleus envelope {ECO:0000269|PubMed:12424524, ECO:0000269|PubMed:12513910}. Nucleus, nuclear pore complex {ECO:0000250|UniProtKB:P12270, ECO:0000269|PubMed:12513910}. Cytoplasm…	Tpr	F6ZDS4	8
0.121264	15.2225	1.28395	0.222698	0.553245	-5.90021	DNA topoisomerase 2-beta (EC 5.99.1.3) (DNA topoisomerase II, beta isozyme)	TOP2B_MOUSE	SUBCELLULAR LOCATION: Nucleus, nucleolus.	Top2b	Q64511	8
0.0813013	16.1117	1.28349	0.222853	0.553245	-5.90077	3-hydroxyisobutyrate dehydrogenase, mitochondrial (HIBADH) (EC 1.1.1.31)	3HIDH_MOUSE	SUBCELLULAR LOCATION: Mitochondrion {ECO:0000250}.	Hibadh	Q99L13	9
0.0795726	16.1185	1.28262	0.223149	0.553508	-5.90182	Clathrin heavy chain 1	CLH1_MOUSE	SUBCELLULAR LOCATION: Cytoplasmic vesicle membrane {ECO:0000250}; Peripheral membrane protein {ECO:0000250}; Cytoplasmic side {ECO:0000250}. Membrane, coated pit {ECO:0000250}; Peripheral membrane protein {ECO:0000250}; Cytoplasmic side {ECO:0000250}. Melanosome {ECO:0000250}. Cytoplasm, cytoskeleton, spindle {ECO:0000250|UniProtKB:Q00610}. Note=Cytoplasmic face of coated pits and vesicles. In co…	Cltc	Q68FD5	35
-0.0857935	16.7227	-1.28148	0.223535	0.553598	-5.90318	Atypical kinase COQ8A, mitochondrial (EC 2.7.-.-) (Chaperone activity of bc1 complex-like) (Chaperone-ABC1-like) (Coenzyme Q protein 8A) (aarF domain-containing protein kinase 3)	COQ8A_MOUSE	SUBCELLULAR LOCATION: Mitochondrion {ECO:0000250|UniProtKB:Q8NI60}. Membrane {ECO:0000255}; Single-pass membrane protein {ECO:0000250|UniProtKB:Q8NI60, ECO:0000255}.	Coq8a	Q60936	16
-0.0939609	14.3828	-1.28139	0.223565	0.553598	-5.90329	ATP synthase subunit delta, mitochondrial (ATP synthase F1 subunit delta) (F-ATPase delta subunit)	ATPD_MOUSE	SUBCELLULAR LOCATION: Mitochondrion. Mitochondrion inner membrane.	Atp5f1d	Q9D3D9	4
-0.0761837	15.9032	-1.27879	0.224449	0.555317	-5.90641	Prohibitin (B-cell receptor-associated protein 32) (BAP 32)	PHB_MOUSE	SUBCELLULAR LOCATION: Mitochondrion inner membrane {ECO:0000269|PubMed:11302691}.	Phb	P67778	14
[truncated: 1,738 more rows]
