# Supplementary material for: Remodeling of the Cardiac Extracellular Matrix Proteome During Chronological and Pathological Aging
Source: Mol Cell Proteomics. 2023 Dec 21;23(1):100706. doi: 10.1016/j.mcpro.2023.100706 (PMC10828820; doi:10.1016/j.mcpro.2023.100706)
Supplement: Table S9 [file mmc9.xlsx]

## Sheet: Table S9
	Table S9 - Description of the human samples used for the experiment comparing progeria, old and young
	Experimental ID #	Sample ID #	Tissue Type	Area	Age of Death (years old)	Gender	cause of death
	Young (y)1	12952	Left Ventricle	slightly basal	21	Male	Head trauma with multiple hemorrhages, secondary to a motor vehicle accident (brain death criteria)
	Young (y)2	12955	Left Ventricle	slightly basal	20	Female	Head trauma secondary to a motor vehicle accident (brain death criteria)
	Young (y)3	12956	Left Ventricle	slightly basal	21	Male	Head trauma with multiple hemorrhages, secondary to a motor vehicle accident (brain death criteria)
	Young (y)4	DFB	Left Ventricle	slightly basal	31	Male	Traumatic brain injury
	Old (o)1	JAGS	Left Ventricle	slightly basal	70	Male	Hemorrhagic stroke
	Old (o)2	PB	Left Ventricle	slightly basal	65	Male	Hemorrhagic stroke
	Old (o)3	JTAB	Left Ventricle	slightly basal	67	Male	Hemorrhagic stroke
	Old (o)4	JMTS	Left Ventricle	slightly basal	67	Male	Traumatic brain injury
	Progeria (p)1	HGAPATHA120	Left Ventricle	Unknown	14.01	Male	Myocardial Infarction (MI)
	Progeria (p)2	HGAPATHA0028	Left Ventricle	Unknown	9.93	Female	Congestive Heart Failure (CHF)/ atherosclerotic coronary artery disease (CAD)
