# Supplementary material for: Remodeling of the Cardiac Extracellular Matrix Proteome During Chronological and Pathological Aging
Source: Mol Cell Proteomics. 2023 Dec 21;23(1):100706. doi: 10.1016/j.mcpro.2023.100706 (PMC10828820; doi:10.1016/j.mcpro.2023.100706)
Supplement: Table S10 [file mmc10.xlsx]

## Sheet: Table S10
	Table S10 - Results of Pearson's correlation coefficient for the different experimental comparisons
	R: corresponds to Pearson’s correlation coefficient;
	p-value: corresponds to p-value.
	Comparison	R	p-value
	Chronological Aging- Human vs. Mouse	0.16231	2.2e-16
	Pathological Aging (Progeria.vs.Wt) - Human vs. Mouse	0.0642552	0.001404
	Mouse - Chronological Aging vs. Pathological Aging (Progeria.vs.Wt)	-0.0231017	0.2183
	Human - Chronological Aging vs. Pathological Aging (Progeria.vs.Wt)	0.275141	2.2e-16
