# Supplementary material for: Remodeling of the Cardiac Extracellular Matrix Proteome During Chronological and Pathological Aging
Source: Mol Cell Proteomics. 2023 Dec 21;23(1):100706. doi: 10.1016/j.mcpro.2023.100706 (PMC10828820; doi:10.1016/j.mcpro.2023.100706)
Supplement: Tables S11 to S14 [file mmc11.xlsx]

## Sheet: Description
Table S11 - UP -regulated phosphorylated peptides identified and quantified in MAECs stimulated with immobilized lactadherin vs Ctl at 1 hour and their kinase substrate scores
Table S12 - DOWN-regulated hosphorylated peptides identified and quantified in MAECs stimulated with immobilized lactadherin vs Ctl at 1 hour and their kinase substrate scores
Table S13 - UP -regulated phosphorylated peptides identified and quantified in MAECs stimulated with immobilized lactadherin vs Ctl at 24 hours and their kinase substrate scores
Table S14 - DOWN -regulated phosphorylated peptides identified and quantified in MAECs stimulated with immobilized lactadherin vs Ctl at 24 hours and their kinase substrate scores
	Column Header	Meaning
	siteID	Phosphorylation site
	logFC	log2 (fold change)
	AveExpr	log2 (average protein abundance score )
	t	moderated t-statistic computed by limma
	P.Value	P. Value
	adj.P.Val	adj.P.Val
	B	B-statistics computed by limma
	ID	UniProt ID
	Location	Phosphorylation location
	short.name	short name of the protein
	sub.cell	subcellular location of the protein
	gene.name	name of the gene
	mass	mass/charge
	* The following columns show the combined kinase score of each kinase (column) for each phosphosite identified (row)

## Sheet: TableS11_1H_UP
Table S11 - UP-regulated phosphorylated peptides identified and quantified in MAECs stimulated with immobilized lactadherin vs Ctl at 1 hour and their kinase substrate scores
siteID	logFC	AveExpr	t	P.Value	adj.P.Val	B	ID	Location	description	short.name	sub.cell	gene.name	mass	GSK3B	MAPK1	MAPK3	MAPKAPK2	PRKCA	SIK1	SIK2	SRC	STK38
AAK1;S635;	2.13588	1.53548	6.98254	0.00108487	0.0246643	-0.384182	Q3UHJ0	S635	AP2-associated protein kinase 1 (EC 2.7.11.1) (Adaptor-associated kinase 1)	AAK1_MOUSE	SUBCELLULAR LOCATION: Cell membrane {ECO:0000250}; Peripheral membrane protein {ECO:0000250}. Membrane, clathrin-coated pit {ECO:0000250}. Note=Active when found in clathrin-coated pits at the plasma membrane. In neuronal cells, enriched at presynaptic terminals. In non-neuronal cells, enriched at leading edge of migrating cells (By similarity). {ECO:0000250}.	Aak1	103346	0.200979	0.484591	0.239848	0.342035	0.451192	0.302045	0.246653	0.259868	1
ABCC5;S509;	0.624555	-2.07499	2.92891	0.0455019	0.184867	-4.24444	Q9R1X5	S509	Multidrug resistance-associated protein 5 (ATP-binding cassette sub-family C member 5) (Multi-specific organic anion transporter C) (MOAT-C) (SMRP)	MRP5_MOUSE	SUBCELLULAR LOCATION: Membrane; Multi-pass membrane protein.	Abcc5	161125	0.829619	0.673703	0.821276	0.510657	0.634433	0.688938	0.659185	0.333849	0.219355
ABI1;S225;	5.9337	-3.05088	34.449	6.0495e-07	0.00183844	6.42764	Q8CBW3	S225	Abl interactor 1 (Abelson interactor 1) (Abi-1) (Ablphilin-1) (Eps8 SH3 domain-binding protein) (Eps8-binding protein) (Spectrin SH3 domain-binding protein 1) (e3B1)	ABI1_MOUSE	SUBCELLULAR LOCATION: Cytoplasm {ECO:0000250}. Nucleus {ECO:0000250}. Cell projection, lamellipodium {ECO:0000250}. Cell projection, filopodium {ECO:0000250}. Cell projection, growth cone {ECO:0000250}. Cell junction, synapse, postsynaptic cell membrane, postsynaptic density {ECO:0000250}. Cytoplasm, cytoskeleton {ECO:0000250}. Note=Localized to protruding lamellipodia and filopodia tips. Also lo…	Abi1	52288	0.412257	0.535454	0.477705	0.366664	0.436858	0.221052	0.148041	0.245207	0.67903
ABLIM1;S760;	0.80466	-3.05006	6.70008	0.00130242	0.0265641	-0.590532	Q8K4G5	S760	Actin-binding LIM protein 1 (abLIM-1) (Actin-binding LIM protein family member 1)	ABLM1_MOUSE	SUBCELLULAR LOCATION: Cytoplasm {ECO:0000269|PubMed:9245787}. Cytoplasm, cytoskeleton {ECO:0000269|PubMed:9245787}. Note=In a striped pattern along the myofibril axis in cardiac myocytes. Associated with the cytoskeleton.	Ablim1	96805	0.632014	0.204631	0.558908	0.643623	0.60658	0.645448	0.607896	0.438937	0.143241
ADAM19;S804;	0.809794	-1.66088	6.91299	0.00113414	0.0250629	-0.434282	O35674	S804	Disintegrin and metalloproteinase domain-containing protein 19 (ADAM 19) (EC 3.4.24.-) (Meltrin-beta)	ADA19_MOUSE	SUBCELLULAR LOCATION: Membrane; Single-pass type I membrane protein.	Adam19	100860	0.871514	0.569165	0.865637	0.787692	0.772213	0.789312	0.770837	0.497934	0.197261
ADD1;S355;	3.05198	-2.05831	20.7198	4.66202e-05	0.00737663	2.86684	Q9QYC0	S355	Alpha-adducin (Erythrocyte adducin subunit alpha)	ADDA_MOUSE	SUBCELLULAR LOCATION: Cytoplasm, cytoskeleton. Cell membrane; Peripheral membrane protein; Cytoplasmic side.	Add1	80647	0.572305	0.655908	0.583136	0.351169	0.443728	0.449508	0.448294	0.147129	0.428227
AFAP1L1;S747;	3.11508	0.226232	21.6424	5.58721e-06	0.00424488	4.93097	Q8BZI0	S747	Actin filament-associated protein 1-like 1 (AFAP1-like protein 1)	AF1L1_MOUSE	SUBCELLULAR LOCATION: Cytoplasm {ECO:0000250}. Cell projection, podosome {ECO:0000250}. Cell projection, invadopodium {ECO:0000250}. Note=In the cytosol, associated with actin stress fibers. {ECO:0000250}.	Afap1l1	86638	0.332627	0.335017	0.219845	0.484528	0.470327	0.244398	0.195204	0.282721	0.807562
AFAP1L2;T541;	0.734064	-3.19741	4.83393	0.00525086	0.0537285	-2.17603	Q5DTU0	T541	Actin filament-associated protein 1-like 2 (AFAP1-like protein 2)	AF1L2_MOUSE	SUBCELLULAR LOCATION: Cytoplasm {ECO:0000250}.	Afap1l2	92175	0.701415	0.446901	0.640747	0.410493	0.32283	0.470618	0.519699	0.39318	0.121218
AGAP3;S573;	1.54939	-0.411043	11.8447	9.6687e-05	0.00995285	2.25756	Q8VHH5	S573	Arf-GAP with GTPase, ANK repeat and PH domain-containing protein 3 (AGAP-3) (CRAM-associated GTPase) (CRAG) (Centaurin-gamma-3) (Cnt-g3) (MR1-interacting protein) (MRIP-1)	AGAP3_MOUSE	SUBCELLULAR LOCATION: Cytoplasm. Note=Upon oxidative stress, translocates to PML nuclear bodies. {ECO:0000250}.	Agap3	97965	0.515232	0.594977	0.553298	0.452312	0.468073	0.279864	0.174515	0.427387	0.636533
AHCTF1;T1954;	0.927243	-2.78232	5.4373	0.00638159	0.0607952	-1.95719	Q8CJF7	T1954	Protein ELYS (Embryonic large molecule derived from yolk sac) (Protein MEL-28) (Putative AT-hook-containing transcription factor 1)	ELYS_MOUSE	SUBCELLULAR LOCATION: Chromosome, centromere, kinetochore {ECO:0000250}. Nucleus, nucleoplasm {ECO:0000269|PubMed:11952839}. Nucleus, nuclear pore complex {ECO:0000269|PubMed:23499022}. Nucleus matrix {ECO:0000269|PubMed:23499022}. Cytoplasm {ECO:0000269|PubMed:11952839}. Note=Localizes to the nuclear pore complex (NPC) throughout interphase. Localizes to the kinetochore from prophase, and this a…	Ahctf1	247646	0.41956	0.644782	0.431	0.19337	0.25222	0.199144	0.166475	0.175299	0.497092
AHSA2;S189;	0.712558	-3.17323	5.55983	0.0029249	0.0391576	-1.50909	Q8N9S3	S189	Activator of 90 kDa heat shock protein ATPase homolog 2	AHSA2_MOUSE		Ahsa2	37648	0.790585	0.511694	0.788317	0.665187	0.621263	0.712242	0.725072	0.399877	0.127187
ALS2;S477;	0.925723	0.173715	8.50768	0.000445942	0.016819	0.609691	Q920R0	S477	Alsin (Amyotrophic lateral sclerosis 2 protein homolog)	ALS2_MOUSE		Als2	182566	0.776081	0.429332	0.758148	0.896686	0.930043	0.856967	0.851478	0.616838	0.243088
AMOTL2;S184;	0.629138	-0.666254	5.56234	0.0029193	0.0391576	-1.50691	Q8K371	S184	Angiomotin-like protein 2	AMOL2_MOUSE	SUBCELLULAR LOCATION: Recycling endosome {ECO:0000250}.	Amotl2	85278	0.725065	0.497971	0.713594	0.723179	0.759463	0.939376	0.913355	0.558207	0.152818
AMPD2;S12;	0.609983	-2.60966	4.17443	0.00945932	0.0759494	-2.84624	Q9DBT5	S12	AMP deaminase 2 (EC 3.5.4.6) (AMP deaminase isoform L)	AMPD2_MOUSE		Ampd2	92024	0.729046	0.812126	0.813855	0.572353	0.725917	0.681368	0.669031	0.490882	0.307752
ANKRD17;S2401;	0.652015	2.20915	5.93151	0.00221662	0.0341439	-1.19355	Q99NH0	S2401	Ankyrin repeat domain-containing protein 17 (Ankyrin repeat domain-containing protein FOE) (Gene trap ankyrin repeat protein)	ANR17_MOUSE	SUBCELLULAR LOCATION: Cytoplasm {ECO:0000250|UniProtKB:O75179}. Nucleus {ECO:0000250|UniProtKB:O75179}. Note=Detected around the nucleolus. {ECO:0000250|UniProtKB:O75179}.	Ankrd17	274213	0.887282	0.745387	0.947431	0.900398	0.917464	0.85063	0.83867	0.628714	0.235201
ANKS1A;S663;	0.757603	-0.385094	5.77535	0.00248623	0.0361385	-1.32411	P59672	S663	Ankyrin repeat and SAM domain-containing protein 1A (Odin)	ANS1A_MOUSE	SUBCELLULAR LOCATION: Cytoplasm {ECO:0000250}. Cell projection {ECO:0000269|PubMed:17875921}. Note=Cytoplasmic before and after growth factor treatment. {ECO:0000250}.	Anks1a	125242	0.605749	0.516016	0.620562	0.857166	0.863911	0.806193	0.808135	0.598687	0.362795
ANKS1A;S903;	0.774151	1.00897	6.42594	0.00156498	0.0289116	-0.798391	P59672	S903	Ankyrin repeat and SAM domain-containing protein 1A (Odin)	ANS1A_MOUSE	SUBCELLULAR LOCATION: Cytoplasm {ECO:0000250}. Cell projection {ECO:0000269|PubMed:17875921}. Note=Cytoplasmic before and after growth factor treatment. {ECO:0000250}.	Anks1a	125242	0.604463	0.505563	0.630388	0.773869	0.882748	0.850682	0.822196	0.596335	0.287179
ANLN;S180;	0.77316	1.42856	6.7438	0.00126556	0.0264333	-0.558083	Q8K298	S180	Anillin	ANLN_MOUSE	SUBCELLULAR LOCATION: Nucleus {ECO:0000250}. Cytoplasm, cytoskeleton {ECO:0000250}. Cytoplasm, cell cortex {ECO:0000250|UniProtKB:Q9NQW6}. Cell projection, bleb {ECO:0000250|UniProtKB:Q9NQW6}. Note=Mainly found in the nucleus during interphase. Colocalizes with cortical F-actin upon nuclear envelope breakdown in mitosis and subsequently concentrates in the area of the prospective contractile ring…	Anln	122794	0.840357	0.627636	0.849019	0.763324	0.79291	0.743518	0.77849	0.57842	0.155589
ANLN;S637;	0.735814	-5.30043	6.32638	0.00167561	0.0300901	-0.875818	Q8K298	S637	Anillin	ANLN_MOUSE	SUBCELLULAR LOCATION: Nucleus {ECO:0000250}. Cytoplasm, cytoskeleton {ECO:0000250}. Cytoplasm, cell cortex {ECO:0000250|UniProtKB:Q9NQW6}. Cell projection, bleb {ECO:0000250|UniProtKB:Q9NQW6}. Note=Mainly found in the nucleus during interphase. Colocalizes with cortical F-actin upon nuclear envelope breakdown in mitosis and subsequently concentrates in the area of the prospective contractile ring…	Anln	122794	0.391227	0.780944	0.562426	0.380695	0.609363	0.41082	0.380799	0.440171	0.581511
APBB1IP;S507;	0.639958	0.249182	5.93429	0.00221214	0.0341439	-1.19125	Q8R5A3	S507	Amyloid beta A4 precursor protein-binding family B member 1-interacting protein (APBB1-interacting protein 1) (Proline-rich EVH1 ligand 1) (PREL-1) (Proline-rich protein 48)	AB1IP_MOUSE	SUBCELLULAR LOCATION: Cell membrane {ECO:0000269|PubMed:15642358}; Peripheral membrane protein {ECO:0000269|PubMed:15642358}. Cell projection, lamellipodium {ECO:0000269|PubMed:15642358}. Cell junction, focal adhesion {ECO:0000269|PubMed:15642358}. Cytoplasm, cytoskeleton {ECO:0000269|PubMed:15642358}. Note=Colocalizes with ENA/VASP proteins at lamellipodia tips and focal adhesions, and F-actin a…	Apbb1ip	74319	0.731456	0.681061	0.833359	0.635781	0.681472	0.73129	0.756495	0.524881	0.175932
ARAP3;T1344;	0.580446	-5.31253	4.44346	0.00738756	0.0657375	-2.56502	Q8R5G7	T1344	Arf-GAP with Rho-GAP domain, ANK repeat and PH domain-containing protein 3 (Centaurin-delta-3) (Cnt-d3) (Dual specificity Rho- and Arf-GTPase-activating protein 1)	ARAP3_MOUSE	SUBCELLULAR LOCATION: Cytoplasm {ECO:0000269|PubMed:15546919}. Cell membrane {ECO:0000269|PubMed:15546919}; Peripheral membrane protein {ECO:0000269|PubMed:15546919}. Cytoplasm, cytoskeleton {ECO:0000269|PubMed:15546919}. Cell projection, lamellipodium {ECO:0000269|PubMed:15546919}. Cell projection, ruffle {ECO:0000269|PubMed:15546919}. Note=Cytoplasmic, and associated with F-actin-rich membrane …	Arap3	169741	0.39028	0.570601	0.409227	0.367	0.376761	0.632485	0.685952	0.422365	0.309034
ARFGAP2;S431;	0.80503	1.30526	5.31767	0.0035316	0.0431025	-1.72385	Q99K28	S431	ADP-ribosylation factor GTPase-activating protein 2 (ARF GAP 2) (GTPase-activating protein ZNF289) (Zinc finger protein 289)	ARFG2_MOUSE	SUBCELLULAR LOCATION: Cytoplasm {ECO:0000250}. Golgi apparatus membrane {ECO:0000250}; Peripheral membrane protein {ECO:0000250}; Cytoplasmic side {ECO:0000250}. Note=Also found on peripheral punctate structures likely to be endoplasmic reticulum-Golgi intermediate compartment. {ECO:0000250}.	Arfgap2	56598	0.461748	0.54138	0.497801	0.521855	0.599634	0.633197	0.683697	0.456289	0.310052
ARHGAP25;S488;	1.18112	-0.330174	5.67713	0.00267573	0.037456	-1.40771	Q8BYW1	S488	Rho GTPase-activating protein 25 (Rho-type GTPase-activating protein 25)	RHG25_MOUSE		Arhgap25	73383	0.22397	0.548053	0.315311	0.427278	0.572633	0.378122	0.381497	0.381222	0.842841
ARHGAP6;S713;	0.649067	0.614631	2.73874	0.0425735	0.178088	-4.53399	O54834	S713	Rho GTPase-activating protein 6 (Rho-type GTPase-activating protein 6) (Rho-type GTPase-activating protein RhoGAPX-1)	RHG06_MOUSE	SUBCELLULAR LOCATION: Cytoplasm {ECO:0000305}.	Arhgap6	108844	0.754244	0.762372	0.768054	0.479795	0.70606	0.723412	0.707414	0.315056	0.265821
ARHGEF1;S905;	1.19564	1.76026	8.54188	0.00043787	0.0167382	0.6299	Q61210	S905	Rho guanine nucleotide exchange factor 1 (Lbc's second cousin) (Lymphoid blast crisis-like 2)	ARHG1_MOUSE	SUBCELLULAR LOCATION: Cytoplasm {ECO:0000250}. Membrane {ECO:0000250}. Note=Translocated to the membrane by activated GNA13 or LPA stimulation. {ECO:0000250}.	Arhgef1	102805	0.396575	0.843804	0.556592	0.384286	0.517225	0.501822	0.422834	0.370839	0.666776
ARHGEF15;S33;	1.09716	0.0256747	5.1577	0.00401431	0.0466519	-1.86989	Q5FWH6	S33	Rho guanine nucleotide exchange factor 15 (Ephexin-5) (E5)	ARHGF_MOUSE	SUBCELLULAR LOCATION: Cell projection, dendrite {ECO:0000269|PubMed:21029865}. Note=Expressed exclusively in dendrites of the developing hippocampus.	Arhgef15	92946	0.41128	0.816754	0.633471	0.4208	0.499531	0.531602	0.462435	0.490988	0.653917
ARHGEF40;S929;	1.04966	-3.98885	7.84042	0.000645761	0.0200873	0.198071	Q3UPH7	S929	Rho guanine nucleotide exchange factor 40 (Protein SOLO)	ARH40_MOUSE	SUBCELLULAR LOCATION: Cytoplasm {ECO:0000250}. Note=Concentrated in the perinuclear region. {ECO:0000250}.	Arhgef40	165132	0.483681	0.484838	0.437385	0.27133	0.316764	0.308436	0.22784	0.20848	0.60525
ARID1A;S1605;	0.64206	-1.94248	4.77243	0.00553369	0.055963	-2.23583	A2BH40	S1605	AT-rich interactive domain-containing protein 1A (ARID domain-containing protein 1A) (BRG1-associated factor 250) (BAF250) (BRG1-associated factor 250a) (BAF250A) (Osa homolog 1) (SWI-like protein) (SWI/SNF complex protein p270) (SWI/SNF-related, matrix-associated, actin-dependent regulator of chromatin subfamily F member 1)	ARI1A_MOUSE	SUBCELLULAR LOCATION: Nucleus {ECO:0000255|PROSITE-ProRule:PRU00355}.	Arid1a	242092	0.849584	0.599638	0.904752	0.757943	0.768954	0.723652	0.740767	0.596643	0.173459
ATRX;S717;	0.675371	0.412765	5.7252	0.00258092	0.036764	-1.36665	Q61687	S717	Transcriptional regulator ATRX (EC 3.6.4.12) (ATP-dependent helicase ATRX) (HP1 alpha-interacting protein) (HP1-BP38 protein) (Heterochromatin protein 2) (X-linked nuclear protein)	ATRX_MOUSE	SUBCELLULAR LOCATION: Nucleus. Chromosome, telomere. Nucleus, PML body {ECO:0000250}. Note=Associated with pericentromeric heterochromatin during interphase and mitosis, probably by interacting with CBX5/HP1 alpha. Colocalizes with histone H3.3, DAXX, HIRA and ASF1A at PML-nuclear bodies (By similarity). In embryonic stem cells localized to telomeres; localization is reduced after 12 d of inducti…	Atrx	278587	0.611516	0.485647	0.576674	0.706109	0.694867	0.776488	0.762434	0.565666	0.221676
ATXN2;S593;	1.8898	2.72717	16.2386	2.18899e-05	0.00695273	3.73545	O70305	S593	Ataxin-2 (Spinocerebellar ataxia type 2 protein homolog)	ATX2_MOUSE	SUBCELLULAR LOCATION: Cytoplasm {ECO:0000269|PubMed:9668173}.	Atxn2	136485	0.440702	0.530148	0.461668	0.354683	0.473258	0.240817	0.157056	0.296742	0.645854
ATXN2;S753;	0.586329	0.196954	4.72221	0.00577796	0.0572895	-2.28507	O70305	S753	Ataxin-2 (Spinocerebellar ataxia type 2 protein homolog)	ATX2_MOUSE	SUBCELLULAR LOCATION: Cytoplasm {ECO:0000269|PubMed:9668173}.	Atxn2	136485	0.761965	0.640001	0.800126	0.678137	0.735921	0.78941	0.775432	0.595459	0.200839
ATXN2L;S407;	0.805106	2.3629	6.7625	0.00125018	0.0262021	-0.544265	Q7TQH0	S407	Ataxin-2-like protein	ATX2L_MOUSE	SUBCELLULAR LOCATION: Membrane {ECO:0000250}; Peripheral membrane protein {ECO:0000250}. Cytoplasm {ECO:0000250|UniProtKB:Q8WWM7}. Nucleus speckle {ECO:0000250|UniProtKB:Q8WWM7}. Cytoplasmic granule {ECO:0000250|UniProtKB:Q8WWM7}. Note=Predominantly cytoplasmic but is also detected in nuclear speckles. Component of cytoplasmic stress granules. Inhibition of methylation alters nuclear localization…	Atxn2l	110649	0.730976	0.719982	0.825128	0.634677	0.868088	0.738105	0.760052	0.546329	0.215719
BAG3;S274;	0.841697	0.876948	6.82703	0.00119877	0.025476	-0.496834	Q9JLV1	S274	BAG family molecular chaperone regulator 3 (BAG-3) (Bcl-2-associated athanogene 3) (Bcl-2-binding protein Bis)	BAG3_MOUSE	SUBCELLULAR LOCATION: Nucleus {ECO:0000250|UniProtKB:O95817}. Cytoplasm {ECO:0000250|UniProtKB:O95817}. Note=Colocalizes with HSF1 to the nucleus upon heat stress. {ECO:0000250|UniProtKB:O95817}.	Bag3	61860	0.845217	0.70612	0.899799	0.723389	0.801579	0.697253	0.726169	0.603247	0.217339
BAG6;T1075;	0.864512	-4.22991	4.02086	0.0109433	0.0808059	-3.01173	Q9Z1R2	T1075	Large proline-rich protein BAG6 (BAG family molecular chaperone regulator 6) (BCL2-associated athanogene 6) (BAG-6) (HLA-B-associated transcript 3) (Protein Scythe)	BAG6_MOUSE	SUBCELLULAR LOCATION: Cytoplasm, cytosol {ECO:0000269|PubMed:18056262}. Nucleus {ECO:0000250|UniProtKB:P46379}. Secreted, exosome {ECO:0000250|UniProtKB:P46379}. Note=Normally localized in cytosol and nucleus, it can also be released extracellularly, in exosomes, by tumor and myeloid dendritic cells. {ECO:0000250|UniProtKB:P46379}.	Bag6	121037	0.157898	0.570933	0.216952	0.355576	0.385377	0.274621	0.288556	0.332606	0.609329
BOP1;S14;	0.595146	0.262807	5.34824	0.00344733	0.0429952	-1.69633	P97452	S14	Ribosome biogenesis protein BOP1 (Block of proliferation 1 protein)	BOP1_MOUSE	SUBCELLULAR LOCATION: Nucleus, nucleolus. Nucleus, nucleoplasm.	Bop1	82546	0.693158	0.540551	0.713359	0.675593	0.800757	0.790778	0.791341	0.553008	0.191905
BUD13;S135;	1.2811	-1.66568	5.65184	0.00272726	0.0377593	-1.42943	Q8R149	S135	BUD13 homolog	BUD13_MOUSE		Bud13	72139	0.6061	0.374132	0.540545	0.42475	0.47649	0.305379	0.25421	0.356989	0.456503
CAMK1;Y184;	0.653493	0.576488	5.57166	0.00289857	0.0390632	-1.49879	Q91YS8	Y184	Calcium/calmodulin-dependent protein kinase type 1 (EC 2.7.11.17) (CaM kinase I) (CaM-KI) (CaM kinase I alpha) (CaMKI-alpha)	KCC1A_MOUSE	SUBCELLULAR LOCATION: Cytoplasm {ECO:0000250}. Nucleus {ECO:0000250}. Note=Predominantly cytoplasmic. {ECO:0000250}.	Camk1	41624	0.482678	0.421888	0.540083	0.525763	0.510654	0.58741	0.683784	0.947455	0.0650921
CAST;S11;	1.13711	3.64986	7.65098	0.000720976	0.0208098	0.074903	P51125	S11	Calpastatin (Calpain inhibitor)	ICAL_MOUSE		Cast	84922	0.675972	0.900546	0.705751	0.515444	0.721731	0.555974	0.537687	0.451265	0.506866
CAST;S81;	0.67133	-0.261157	3.27584	0.0233471	0.124806	-3.8668	P51125	S81	Calpastatin (Calpain inhibitor)	ICAL_MOUSE		Cast	84922	0.961845	0.496802	0.842776	0.747185	0.720865	0.819354	0.780771	0.471488	0.103726
CCAR2;S124;	0.911022	-3.73614	5.98149	0.00213774	0.0339247	-1.15236	Q8VDP4	S124	Cell cycle and apoptosis regulator protein 2 (Cell division cycle and apoptosis regulator protein 2)	CCAR2_MOUSE	SUBCELLULAR LOCATION: Nucleus {ECO:0000250|UniProtKB:Q8N163}. Cytoplasm {ECO:0000250|UniProtKB:Q8N163}. Note=Recruited to chromatin, post-UV irradiation. Sequestered to the cytoplasm in the presence of MCC. Translocated to the cytoplasm during UV-induced apoptosis. {ECO:0000250|UniProtKB:Q8N163}.	Ccar2	103002	0.649796	0.429648	0.625666	0.389976	0.441028	0.373401	0.354059	0.289414	0.389767
CD44;S742;	1.03529	-0.243219	6.98629	0.00108229	0.0246643	-0.3815	P15379	S742	CD44 antigen (Extracellular matrix receptor III) (ECMR-III) (GP90 lymphocyte homing/adhesion receptor) (HUTCH-I) (Hermes antigen) (Hyaluronate receptor) (Lymphocyte antigen 24) (Ly-24) (Phagocytic glycoprotein 1) (PGP-1) (Phagocytic glycoprotein I) (PGP-I) (CD antigen CD44)	CD44_MOUSE	SUBCELLULAR LOCATION: Cell membrane {ECO:0000269|PubMed:17403031, ECO:0000269|PubMed:25065622}; Single-pass type I membrane protein {ECO:0000269|PubMed:17403031}. Cell projection, microvillus {ECO:0000269|PubMed:9472040}. Note=Colocalizes with actin in membrane protrusionFs at wounding edges. Co-localizes with RDX, EZR and MSN in microvilli. {ECO:0000269|PubMed:17403031, ECO:0000269|PubMed:947204…	Cd44	85617	0.274711	0.504285	0.380164	0.454485	0.535767	0.432703	0.464639	0.531048	0.577594
CDC42EP1;S19;	0.67767	0.79832	4.34028	0.0081126	0.0699295	-2.67158	Q91W92	S19	Cdc42 effector protein 1 (Binder of Rho GTPases 5)	BORG5_MOUSE	SUBCELLULAR LOCATION: Endomembrane system {ECO:0000250}; Peripheral membrane protein {ECO:0000250}. Cytoplasm, cytoskeleton {ECO:0000250}.	Cdc42ep1	43096	0.695607	0.821678	0.850936	0.597457	0.670105	0.706737	0.723059	0.47796	0.275705
CDK18;S75;	0.720055	1.88261	3.58723	0.0168315	0.104496	-3.49893	Q04899	S75	Cyclin-dependent kinase 18 (EC 2.7.11.22) (Cell division protein kinase 18) (PCTAIRE-motif protein kinase 3) (Serine/threonine-protein kinase PCTAIRE-3)	CDK18_MOUSE		Cdk18	51848	0.45892	0.633487	0.561309	0.598674	0.692951	0.822026	0.808032	0.451095	0.324984
CDK5RAP2;T1195;	0.842879	-5.72067	4.38241	0.00780693	0.0686694	-2.62788	Q8K389	T1195	CDK5 regulatory subunit-associated protein 2 (CDK5 activator-binding protein C48)	CK5P2_MOUSE	SUBCELLULAR LOCATION: Cytoplasm, cytoskeleton, microtubule organizing center, centrosome {ECO:0000269|PubMed:20466722, ECO:0000269|PubMed:20471352, ECO:0000269|PubMed:20627074, ECO:0000305|PubMed:19553473}. Golgi apparatus {ECO:0000250|UniProtKB:Q96SN8}. Cytoplasm {ECO:0000250|UniProtKB:Q96SN8}. Note=Found in the pericentriolar region adhering to the surface of the centrosome and in the region of…	Cdk5rap2	205945	0.517149	0.420135	0.503475	0.394838	0.279036	0.269734	0.276073	0.301445	0.380873
CEP170B;T529;	0.644332	-0.907786	4.55443	0.00669078	0.062297	-2.4522	Q80U49	T529	Centrosomal protein of 170 kDa protein B (Centrosomal protein 170B) (Cep170B)	C170B_MOUSE	SUBCELLULAR LOCATION: Cytoplasm, cytoskeleton {ECO:0000250|UniProtKB:Q498L0}.	Cep170b	170821	0.636517	0.909674	0.806734	0.550221	0.579776	0.682005	0.698373	0.538668	0.22001
CFDP1;S246;	1.12973	-0.0903485	3.69392	0.0150994	0.0980494	-3.37633	O88271	S246	Craniofacial development protein 1 (27 kDa craniofacial protein) (Bucentaur) (Protein Cp27)	CFDP1_MOUSE	SUBCELLULAR LOCATION: Chromosome, centromere, kinetochore {ECO:0000250|UniProtKB:Q9UEE9}.	Cfdp1	32921	0.263331	0.582206	0.285843	0.27103	0.468671	0.387871	0.327385	0.242732	0.619181
CHAMP1;S204;	1.18048	-2.35085	8.17527	0.000534477	0.018846	0.408814	Q8K327	S204	Chromosome alignment-maintaining phosphoprotein 1 (Zinc finger protein 828)	CHAP1_MOUSE	SUBCELLULAR LOCATION: Nucleus {ECO:0000250}. Chromosome {ECO:0000250}. Chromosome, centromere, kinetochore {ECO:0000250}. Cytoplasm, cytoskeleton, spindle {ECO:0000250}.	Champ1	87561	0.465377	0.531269	0.550915	0.583937	0.622351	0.310463	0.251246	0.498207	0.698171
CHAMP1;S605;	1.28259	-0.70378	5.34697	0.00345079	0.0429952	-1.69747	Q8K327	S605	Chromosome alignment-maintaining phosphoprotein 1 (Zinc finger protein 828)	CHAP1_MOUSE	SUBCELLULAR LOCATION: Nucleus {ECO:0000250}. Chromosome {ECO:0000250}. Chromosome, centromere, kinetochore {ECO:0000250}. Cytoplasm, cytoskeleton, spindle {ECO:0000250}.	Champ1	87561	0.480492	0.152724	0.38254	0.531637	0.60832	0.385446	0.337435	0.381678	0.389668
CHAMP1;S606;	1.28259	-0.70378	5.34697	0.00345079	0.0429952	-1.69747	Q8K327	S606	Chromosome alignment-maintaining phosphoprotein 1 (Zinc finger protein 828)	CHAP1_MOUSE	SUBCELLULAR LOCATION: Nucleus {ECO:0000250}. Chromosome {ECO:0000250}. Chromosome, centromere, kinetochore {ECO:0000250}. Cytoplasm, cytoskeleton, spindle {ECO:0000250}.	Champ1	87561	0.525331	0.288474	0.445724	0.417373	0.603466	0.312719	0.30127	0.399969	0.367113
CHCHD2;S45;	0.966951	1.34538	7.18404	0.000955874	0.0233325	-0.2416	Q9D1L0	S45	Coiled-coil-helix-coiled-coil-helix domain-containing protein 2	CHCH2_MOUSE	SUBCELLULAR LOCATION: Nucleus {ECO:0000250|UniProtKB:Q9Y6H1}. Mitochondrion {ECO:0000250|UniProtKB:Q9Y6H1}. Mitochondrion intermembrane space {ECO:0000250|UniProtKB:Q9Y6H1}. Note=Mainly localised in the intermembrane space. {ECO:0000250|UniProtKB:Q9Y6H1}.	Chchd2	15661	0.717571	0.713817	0.813876	0.617185	0.723681	0.646785	0.650116	0.582455	0.356787
CHERP;S913;	1.18844	-2.89559	6.09992	0.00196375	0.0331547	-1.05591	Q8CGZ0	S913	Calcium homeostasis endoplasmic reticulum protein (SR-related CTD-associated factor 6)	CHERP_MOUSE	SUBCELLULAR LOCATION: Cytoplasm {ECO:0000250|UniProtKB:Q8IWX8}. Cytoplasm, perinuclear region {ECO:0000250|UniProtKB:Q8IWX8}. Endoplasmic reticulum {ECO:0000250|UniProtKB:Q8IWX8}. Note=Distributed throughout the cytoplasm and also localizes to the perinuclear region. Colocalizes with ITPR1 (By similarity). {ECO:0000250|UniProtKB:Q8IWX8}.	Cherp	106169	0.174903	0.415808	0.234543	0.378667	0.539871	0.306113	0.298816	0.373535	0.688601
CLASP1;T708;	0.870006	-1.0107	6.34369	0.00165572	0.0299097	-0.862281	Q80TV8	T708	CLIP-associating protein 1 (Cytoplasmic linker-associated protein 1)	CLAP1_MOUSE	SUBCELLULAR LOCATION: Cytoplasm, cytoskeleton {ECO:0000250}. Cytoplasm, cytoskeleton, microtubule organizing center, centrosome {ECO:0000250}. Chromosome, centromere, kinetochore {ECO:0000250}. Cytoplasm, cytoskeleton, spindle {ECO:0000250}. Golgi apparatus, trans-Golgi network {ECO:0000250}. Note=Localizes to microtubule plus ends. Localizes to centrosomes, kinetochores and the mitotic spindle f…	Clasp1	169227	0.64781	0.753947	0.77061	0.539961	0.545695	0.602666	0.600326	0.688203	0.255482
CLIP2;S974;	1.41326	0.216583	6.87192	0.00116449	0.0252133	-0.464076	Q9Z0H8	S974	CAP-Gly domain-containing linker protein 2 (Cytoplasmic linker protein 115) (CLIP-115) (Cytoplasmic linker protein 2)	CLIP2_MOUSE	SUBCELLULAR LOCATION: Cytoplasm {ECO:0000250|UniProtKB:O55156}. Cytoplasm, cytoskeleton {ECO:0000269|PubMed:16954346}. Note=Localizes preferentially to the ends of tyrosinated microtubules. {ECO:0000269|PubMed:16954346}.	Clip2	115910	0.238536	0.527436	0.302227	0.497578	0.55653	0.311675	0.228565	0.297755	0.792363
COBLL1;S300;	0.90006	-2.24339	8.38812	0.000475607	0.0173098	0.538362	Q3UMF0	S300	Cordon-bleu protein-like 1 (Cobl-related protein 1)	COBL1_MOUSE		Cobll1	137382	0.424344	0.403561	0.495167	0.565399	0.679463	0.514315	0.503707	0.604624	0.521655
CRTC3;S391;	0.914606	-1.4563	7.72406	0.000690783	0.0203814	0.122762	Q91X84	S391	CREB-regulated transcription coactivator 3 (Transducer of regulated cAMP response element-binding protein 3) (TORC-3) (Transducer of CREB protein 3)	CRTC3_MOUSE	SUBCELLULAR LOCATION: Nucleus {ECO:0000250|UniProtKB:Q6UUV7}. Cytoplasm {ECO:0000250|UniProtKB:Q6UUV7}. Note=Appears to be mainly nuclear. {ECO:0000250|UniProtKB:Q6UUV7}.	Crtc3	67027	0.55401	0.915963	0.739898	0.473874	0.607772	0.620774	0.569837	0.538238	0.507487
CRTC3;S62;	0.599812	1.53977	5.58027	0.00287957	0.03898	-1.4913	Q91X84	S62	CREB-regulated transcription coactivator 3 (Transducer of regulated cAMP response element-binding protein 3) (TORC-3) (Transducer of CREB protein 3)	CRTC3_MOUSE	SUBCELLULAR LOCATION: Nucleus {ECO:0000250|UniProtKB:Q6UUV7}. Cytoplasm {ECO:0000250|UniProtKB:Q6UUV7}. Note=Appears to be mainly nuclear. {ECO:0000250|UniProtKB:Q6UUV7}.	Crtc3	67027	0.637112	0.425967	0.623346	0.635521	0.725971	0.975757	0.951781	0.514011	0.165769
CTNND1;Y291;	0.898067	-0.772509	4.27716	0.014294	0.0946392	-2.89695	P30999	Y291	Catenin delta-1 (Cadherin-associated Src substrate) (CAS) (p120 catenin) (p120(ctn)) (p120(cas))	CTND1_MOUSE	SUBCELLULAR LOCATION: Cytoplasm {ECO:0000269|PubMed:15138284, ECO:0000269|PubMed:17344476}. Nucleus {ECO:0000269|PubMed:15138284, ECO:0000269|PubMed:17344476}. Cell membrane {ECO:0000269|PubMed:17344476}. Note=Interaction with GLIS2 promotes nuclear translocation (PubMed:17344476). Detected at cell-cell contacts (By similarity). NANOS1 induces its translocation from sites of cell-cell contact to …	Ctnnd1	104925	0.364171	0.217779	0.408959	0.498094	0.424664	0.537621	0.594238	1	0.189061
CTTN;S417;	1.09088	4.48855	8.68537	0.000405841	0.0162283	0.713829	Q60598	S417	Src substrate cortactin	SRC8_MOUSE	SUBCELLULAR LOCATION: Cytoplasm, cytoskeleton. Cell projection, lamellipodium. Cell projection, ruffle. Cytoplasm, cell cortex. Cell projection {ECO:0000250|UniProtKB:Q66HL2}. Cell projection, podosome {ECO:0000250|UniProtKB:Q01406}. Cell projection, dendritic spine {ECO:0000250}. Cell projection, dendrite {ECO:0000250}. Cell membrane {ECO:0000250|UniProtKB:Q66HL2}; Peripheral membrane protein {E…	Cttn	61250	0.683183	0.393029	0.680231	0.849006	0.850436	0.707884	0.710117	0.676629	0.18344
DBNL;S277;	1.35069	-0.284054	7.06481	0.00102984	0.023874	-0.325515	Q62418	S277	Drebrin-like protein (Actin-binding protein 1) (SH3 domain-containing protein 7)	DBNL_MOUSE	SUBCELLULAR LOCATION: Cytoplasm, cytoskeleton {ECO:0000269|PubMed:10637315, ECO:0000269|PubMed:17476322, ECO:0000269|PubMed:9891087}. Cell projection, lamellipodium {ECO:0000269|PubMed:10637315, ECO:0000269|PubMed:12913069}. Cell projection, ruffle {ECO:0000269|PubMed:12913069}. Cytoplasm, cell cortex {ECO:0000269|PubMed:10637315, ECO:0000269|PubMed:11309416, ECO:0000269|PubMed:23223303}. Cytopla…	Dbnl	48700	0.272327	0.524949	0.303923	0.428712	0.499284	0.3499	0.254869	0.349064	0.833688
DBNL;T279;	0.927711	-1.08073	3.11014	0.0383116	0.166692	-4.04595	Q62418	T279	Drebrin-like protein (Actin-binding protein 1) (SH3 domain-containing protein 7)	DBNL_MOUSE	SUBCELLULAR LOCATION: Cytoplasm, cytoskeleton {ECO:0000269|PubMed:10637315, ECO:0000269|PubMed:17476322, ECO:0000269|PubMed:9891087}. Cell projection, lamellipodium {ECO:0000269|PubMed:10637315, ECO:0000269|PubMed:12913069}. Cell projection, ruffle {ECO:0000269|PubMed:12913069}. Cytoplasm, cell cortex {ECO:0000269|PubMed:10637315, ECO:0000269|PubMed:11309416, ECO:0000269|PubMed:23223303}. Cytopla…	Dbnl	48700	0.532158	0.507587	0.408888	0.413435	0.370071	0.530697	0.593646	0.34031	0.275222
DCPS;S100;	0.695035	-1.13126	3.45389	0.0280548	0.1384	-3.68431	Q9DAR7	S100	m7GpppX diphosphatase (EC 3.6.1.59) (DCS-1) (Decapping scavenger enzyme) (Hint-related 7meGMP-directed hydrolase) (Histidine triad nucleotide-binding protein 5) (Histidine triad protein member 5) (HINT-5) (Scavenger mRNA-decapping enzyme DcpS)	DCPS_MOUSE	SUBCELLULAR LOCATION: Cytoplasm {ECO:0000250}. Nucleus {ECO:0000250}. Note=Predominantly localized in the nucleus. Nucleocytoplasmic shuttling protein that can transiently enter the cytoplasm in mammalian cells in a XPO1/CRM1-dependent manner. {ECO:0000250}.	Dcps	38988	0.688283	0.678943	0.741562	0.44118	0.555782	0.664681	0.693091	0.304544	0.262673
DIDO1;S657;	0.645375	-1.96866	4.97162	0.00467693	0.0501184	-2.04407	Q8C9B9	S657	Death-inducer obliterator 1 (DIO-1) (Death-associated transcription factor 1) (DATF-1)	DIDO1_MOUSE	SUBCELLULAR LOCATION: Cytoplasm. Nucleus. Cytoplasm, cytoskeleton, spindle {ECO:0000250}. Note=Translocates to the mitotic spindle upon loss of interaction with H3K4me3 during early mitosis (By similarity). Translocates to the nucleus after pro-apoptotic stimuli. {ECO:0000250}.	Dido1	247176	0.968582	0.627112	0.91557	0.730516	0.778348	0.760229	0.743259	0.662221	0.117301
DIS3L2;S12;	0.671117	1.74609	4.9892	0.00460909	0.049847	-2.02741	Q8CI75	S12	DIS3-like exonuclease 2 (EC 3.1.13.-)	DI3L2_MOUSE	SUBCELLULAR LOCATION: Cytoplasm {ECO:0000255|HAMAP-Rule:MF_03045, ECO:0000269|PubMed:23594738}. Cytoplasm, P-body {ECO:0000255|HAMAP-Rule:MF_03045}.	Dis3l2	97775	0.66443	0.695514	0.806532	0.639843	0.720039	0.684171	0.717462	0.537369	0.208663
DNM3;S767;	1.04745	-0.800071	3.97975	0.0113853	0.0820627	-3.05666	Q8BZ98	S767	Dynamin-3 (EC 3.6.5.5)	DYN3_MOUSE	SUBCELLULAR LOCATION: Cytoplasm {ECO:0000250}. Cytoplasm, cytoskeleton {ECO:0000250}. Note=Microtubule-associated. {ECO:0000250}.	Dnm3	97190	0.64773	0.88096	0.681071	0.25579	0.430113	0.472754	0.401994	0.242127	0.516526
DOPEY2;S1167;	1.30703	-2.53995	7.57953	0.000752029	0.0208098	0.0276871	Q3UHQ6	S1167	Protein dopey-2	DOP2_MOUSE		Dopey2	257483	0.36274	0.750068	0.478106	0.233863	0.389011	0.266601	0.187463	0.22663	0.746701
DPF2;S244;	1.56192	-0.653521	11.7807	9.9168e-05	0.00995285	2.23112	Q61103	S244	Zinc finger protein ubi-d4 (Apoptosis response zinc finger protein) (BRG1-associated factor 45D) (BAF45D) (D4, zinc and double PHD fingers family 2) (Protein requiem)	REQU_MOUSE	SUBCELLULAR LOCATION: Cytoplasm. Nucleus.	Dpf2	44230	0.384467	0.265183	0.302462	0.330384	0.386966	0.22563	0.191845	0.403798	0.624107
DPYSL2;T509;	0.599324	-0.898801	3.41626	0.0201057	0.114315	-3.69907	O08553	T509	Dihydropyrimidinase-related protein 2 (DRP-2) (Unc-33-like phosphoprotein 2) (ULIP-2)	DPYL2_MOUSE	SUBCELLULAR LOCATION: Cytoplasm, cytosol {ECO:0000250}. Cytoplasm, cytoskeleton {ECO:0000250}. Membrane {ECO:0000250}. Note=Tightly but non-covalently associated with membranes. {ECO:0000250}.	Dpysl2	62278	0.775806	0.461219	0.669055	0.567276	0.507598	0.619693	0.636087	0.555212	0.00321106
DST;S3065;	0.900442	-3.48745	6.54725	0.0014417	0.0278179	-0.705463	Q91ZU6	S3065	Dystonin (Bullous pemphigoid antigen 1) (BPA) (Dystonia musculorum protein) (Hemidesmosomal plaque protein) (Microtubule actin cross-linking factor 2)	DYST_MOUSE	SUBCELLULAR LOCATION: Cytoplasm, cytoskeleton. Cell projection, axon {ECO:0000269|PubMed:17287360}. Note=Associates with axonal microtubules at the growing distal tip and intermediate filaments, but not with actin cytoskeleton, in sensory neurons (By similarity). Associates with intermediate filaments, actin and microtubule cytoskeletons. Localizes to actin stress fibers and to actin-rich rufflin…	Dst	834218	0.312704	0.500626	0.372782	0.583003	0.727141	0.438138	0.375465	0.543006	0.668919
DYNC1LI1;S510;	0.842972	1.2253	3.56818	0.025398	0.131112	-3.56843	Q8R1Q8	S510	Cytoplasmic dynein 1 light intermediate chain 1 (Dynein light chain A) (DLC-A) (Dynein light intermediate chain 1, cytosolic)	DC1L1_MOUSE	SUBCELLULAR LOCATION: Cytoplasm {ECO:0000250}. Chromosome, centromere, kinetochore {ECO:0000250}. Cytoplasm, cytoskeleton, spindle pole {ECO:0000250}.	Dync1li1	56614	0.729194	0.746286	0.806818	0.502829	0.555762	0.62471	0.616509	0.365795	0.262119
EEF2;T57;	0.871352	2.67869	4.52915	0.00684251	0.0631089	-2.47774	P58252	T57	Elongation factor 2 (EF-2)	EF2_MOUSE	SUBCELLULAR LOCATION: Cytoplasm {ECO:0000250|UniProtKB:P13639}. Nucleus {ECO:0000250|UniProtKB:P13639}. Note=Phosphorylation by CSK promotes cleavage and SUMOylation-dependent nuclear translocation of the C-terminal cleavage product. {ECO:0000250|UniProtKB:P13639}.	Eef2	95314	0.441079	0.467002	0.422615	0.301685	0.43701	0.534879	0.593243	0.422347	0.165405
EEFSEC;T532;	0.734544	1.88325	6.03652	0.00205472	0.0336208	-1.10735	Q9JHW4	T532	Selenocysteine-specific elongation factor (Elongation factor sec) (Eukaryotic elongation factor, selenocysteine-tRNA-specific) (mSelB)	SELB_MOUSE	SUBCELLULAR LOCATION: Cytoplasm {ECO:0000305}. Nucleus {ECO:0000305}.	Eefsec	63539	0.65457	0.757025	0.773032	0.476374	0.514371	0.647879	0.707732	0.53982	0.114139
EHD2;S468;	0.598842	6.10562	3.76193	0.0141024	0.0938822	-3.2991	Q8BH64	S468	EH domain-containing protein 2	EHD2_MOUSE	SUBCELLULAR LOCATION: Cell membrane {ECO:0000269|PubMed:14676205}; Peripheral membrane protein {ECO:0000269|PubMed:14676205}; Cytoplasmic side {ECO:0000269|PubMed:14676205}. Membrane, caveola {ECO:0000269|PubMed:24508342}; Peripheral membrane protein {ECO:0000269|PubMed:24508342}; Cytoplasmic side {ECO:0000269|PubMed:24508342}. Endosome membrane {ECO:0000250|UniProtKB:Q4V8H8}; Peripheral membrane…	Ehd2	61174	0.65555	0.446404	0.659281	0.635822	0.757964	0.745668	0.805136	0.539857	0.105719
EIF3A;S1149;	1.18126	-1.68927	8.0127	0.000585372	0.0192319	0.307581	P23116	S1149	Eukaryotic translation initiation factor 3 subunit A (eIF3a) (Centrosomin) (Eukaryotic translation initiation factor 3 subunit 10) (eIF-3-theta) (eIF3 p167) (eIF3 p180) (eIF3 p185) (p162)	EIF3A_MOUSE	SUBCELLULAR LOCATION: Cytoplasm {ECO:0000255|HAMAP-Rule:MF_03000}. Cytoplasm, cytoskeleton, microtubule organizing center, centrosome {ECO:0000269|PubMed:9372446}. Nucleus {ECO:0000269|PubMed:9372446}. Note=Centrosomin-A is found in the centrosome. Centrosomin-B is found in the nucleus.	Eif3a	161936	0.231255	0.490319	0.267364	0.457851	0.519309	0.2496	0.214778	0.395947	0.754121
EIF4B;S504;	0.63988	3.1664	4.36445	0.00793555	0.069337	-2.64647	Q8BGD9	S504	Eukaryotic translation initiation factor 4B (eIF-4B)	IF4B_MOUSE		Eif4b	68840	0.873505	0.6236	0.886079	0.708992	0.725312	0.827552	0.77753	0.598595	0.119713
EIF4G1;S1096;	1.05163	1.96175	9.46546	0.000273645	0.0133057	1.14629	Q6NZJ6	S1096	Eukaryotic translation initiation factor 4 gamma 1 (eIF-4-gamma 1) (eIF-4G 1) (eIF-4G1)	IF4G1_MOUSE		Eif4g1	176077	0.678104	0.387217	0.676265	0.736235	0.802601	0.7366	0.753798	0.549603	0.103323
EIF4G1;S708;	0.972678	-3.05853	8.43135	0.000464615	0.0171147	0.564273	Q6NZJ6	S708	Eukaryotic translation initiation factor 4 gamma 1 (eIF-4-gamma 1) (eIF-4G 1) (eIF-4G1)	IF4G1_MOUSE		Eif4g1	176077	0.245671	0.52753	0.254827	0.365714	0.560184	0.27112	0.221383	0.321884	0.718004
EIF4G2;S394;	0.799404	0.417053	4.01409	0.0110147	0.0810233	-3.01911	Q62448	S394	Eukaryotic translation initiation factor 4 gamma 2 (eIF-4-gamma 2) (eIF-4G 2) (eIF4G 2) (Novel APOBEC-1 target 1) (Translation repressor NAT1) (p97)	IF4G2_MOUSE		Eif4g2	102106	0.593635	0.747162	0.637693	0.453084	0.513721	0.583375	0.586536	0.309567	0.332528
ELF2;T499;	0.681677	-4.08028	3.80272	0.0135411	0.0917969	-3.25314	Q9JHC9	T499	ETS-related transcription factor Elf-2 (E74-like factor 2) (New ETS-related factor)	ELF2_MOUSE	SUBCELLULAR LOCATION: Nucleus.	Elf2	63203	0.421734	0.820303	0.55189	0.513321	0.422774	0.508427	0.510204	0.442712	0.534849
ELK3;S398;	1.17442	-0.732437	3.8341	0.0131266	0.0907347	-3.21795	P41971	S398	ETS domain-containing protein Elk-3 (ETS-related protein ERP) (ETS-related protein NET)	ELK3_MOUSE	SUBCELLULAR LOCATION: Nucleus.	Elk3	44414	0.476066	0.851523	0.628066	0.651743	0.627761	0.627018	0.477992	0.418297	0.713405
EML4;S146;	0.657549	1.29475	3.36602	0.0212024	0.11726	-3.75874	Q3UMY5	S146	Echinoderm microtubule-associated protein-like 4 (EMAP-4)	EMAL4_MOUSE	SUBCELLULAR LOCATION: Cytoplasm, cytoskeleton {ECO:0000305}.	Eml4	110027	0.77094	0.79654	0.829998	0.742849	0.729351	0.722706	0.723117	0.588265	0.340755
ENAH;T721;	1.73327	0.0102372	15.4181	2.79777e-05	0.00722116	3.5024	Q03173	T721	Protein enabled homolog (NPC-derived proline-rich protein 1) (NDPP-1)	ENAH_MOUSE	SUBCELLULAR LOCATION: Cytoplasm {ECO:0000269|PubMed:10069337, ECO:0000269|PubMed:12134088, ECO:0000269|PubMed:8861907}. Cytoplasm, cytoskeleton {ECO:0000250}. Cell projection, lamellipodium {ECO:0000250}. Cell projection, filopodium {ECO:0000250}. Cell junction, synapse {ECO:0000250}. Cell junction, focal adhesion {ECO:0000250}. Note=Targeted to the leading edge of lamellipodia and filopodia by M…	Enah	85844	0.333736	0.544362	0.39283	0.177257	0.228527	0.0374471	0.0494969	0.305504	0.638076
EPB41L2;S86;	1.18443	0.140495	6.76364	0.00124925	0.0262021	-0.543424	O70318	S86	Band 4.1-like protein 2 (Generally expressed protein 4.1) (4.1G)	E41L2_MOUSE	SUBCELLULAR LOCATION: Cytoplasm, cytoskeleton {ECO:0000250}. Cytoplasm, cell cortex {ECO:0000250|UniProtKB:O43491}. Cell membrane {ECO:0000250|UniProtKB:O43491}.	Epb41l2	109940	0.191228	0.552618	0.257755	0.395988	0.458948	0.401408	0.354019	0.309497	0.675927
EPN2;T465;	0.663827	0.865424	3.10255	0.0281989	0.13878	-4.0778	Q8CHU3	T465	Epsin-2 (EPS-15-interacting protein 2) (Intersectin-EH-binding protein 2) (Ibp2)	EPN2_MOUSE	SUBCELLULAR LOCATION: Cytoplasm {ECO:0000250}. Note=In punctate structures throughout the cell and particularly concentrated in the region of the Golgi complex. {ECO:0000250}.	Epn2	63472	0.825664	0.49932	0.808324	0.59887	0.52887	0.552635	0.590074	0.491426	0.0882879
ERC1;S17;	1.26147	0.718031	10.7387	0.000152672	0.0115992	1.77574	Q99MI1	S17	ELKS/Rab6-interacting/CAST family member 1 (ERC-1) (CAZ-associated structural protein 2) (CAST2) (Rab6-interacting protein 2)	RB6I2_MOUSE	SUBCELLULAR LOCATION: Cytoplasm. Membrane; Peripheral membrane protein. Golgi apparatus membrane; Peripheral membrane protein. Note=In neurons, localized closed to presynaptic membrane. Recruited on Golgi membranes by RAB6A in a GTP-dependent manner.	Erc1	128331	0.518052	0.657228	0.451331	0.329559	0.410362	0.241787	0.16044	0.233001	0.750129
ERC1;S21;	1.12149	2.9526	8.13532	0.000546477	0.018846	0.384124	Q99MI1	S21	ELKS/Rab6-interacting/CAST family member 1 (ERC-1) (CAZ-associated structural protein 2) (CAST2) (Rab6-interacting protein 2)	RB6I2_MOUSE	SUBCELLULAR LOCATION: Cytoplasm. Membrane; Peripheral membrane protein. Golgi apparatus membrane; Peripheral membrane protein. Note=In neurons, localized closed to presynaptic membrane. Recruited on Golgi membranes by RAB6A in a GTP-dependent manner.	Erc1	128331	0.935073	0.541973	0.873423	0.671765	0.749658	0.666185	0.613576	0.45784	0.135413
ETV6;S265;	0.586381	0.357976	3.4457	0.0194932	0.112517	-3.66429	P97360	S265	Transcription factor ETV6 (ETS translocation variant 6) (ETS-related protein Tel1) (Tel)	ETV6_MOUSE	SUBCELLULAR LOCATION: Nucleus {ECO:0000255|PROSITE-ProRule:PRU00237}.	Etv6	56406	0.674387	0.701254	0.766812	0.631661	0.638973	0.621337	0.67419	0.462612	0.294639
EZH2;S380;	1.80744	-3.83707	9.00373	0.000344258	0.0146756	0.895044	Q61188	S380	Histone-lysine N-methyltransferase EZH2 (EC 2.1.1.43) (ENX-1) (Enhancer of zeste homolog 2)	EZH2_MOUSE	SUBCELLULAR LOCATION: Nucleus. Chromosome. Note=Localizes to the inactive X chromosome in trophoblast stem cells.	Ezh2	85292	0.362678	0.24437	0.218464	0.294736	0.473805	0.286716	0.21652	0.331847	0.641717
FAM117B;S302;	0.606061	-1.23843	4.10959	0.0100554	0.0783779	-2.91566	Q3U3E2	S302	Protein FAM117B (Amyotrophic lateral sclerosis 2 chromosomal region candidate gene 13 protein homolog)	F117B_MOUSE		Fam117b	61345	0.596496	0.606234	0.716015	0.66108	0.676982	0.634024	0.674857	0.577078	0.210365
FARP1;S427;	0.704108	-2.19797	6.48379	0.00150468	0.0284905	-0.753882	F8VPU2	S427	FERM, ARHGEF and pleckstrin domain-containing protein 1 (FERM, RhoGEF and pleckstrin domain-containing protein 1)	FARP1_MOUSE	SUBCELLULAR LOCATION: Cell membrane {ECO:0000269|PubMed:23209303}; Peripheral membrane protein {ECO:0000269|PubMed:23209303}; Cytoplasmic side {ECO:0000269|PubMed:23209303}. Cell junction, synapse {ECO:0000269|PubMed:23209303}. Cell junction, synapse, synaptosome {ECO:0000250}. Cytoplasm, cytosol {ECO:0000250}. Cell projection, filopodium {ECO:0000250}. Cell projection, dendrite {ECO:0000250}. Ce…	Farp1	118875	0.793793	0.770699	0.914298	0.745295	0.736602	0.740735	0.789503	0.591555	0.154717
FAT4;S4757;	0.697438	-1.58508	6.11041	0.00194917	0.0330002	-1.04744	Q2PZL6	S4757	Protocadherin Fat 4 (FAT tumor suppressor homolog 4) (Fat-like cadherin protein FAT-J)	FAT4_MOUSE	SUBCELLULAR LOCATION: Membrane {ECO:0000305}; Single-pass type I membrane protein {ECO:0000305}. Note=In the kidney, localizes to primary cilia. {ECO:0000250}.	Fat4	540316	0.731226	0.718949	0.827551	0.790532	0.802018	0.765086	0.799447	0.47877	0.290638
FBXL3;S12;	0.860342	-6.7385	4.95117	0.00475734	0.0502619	-2.0635	Q8C4V4	S12	F-box/LRR-repeat protein 3 (F-box and leucine-rich repeat protein 3A) (F-box/LRR-repeat protein 3A) (Protein after-hours) (Protein overtime)	FBXL3_MOUSE	SUBCELLULAR LOCATION: Nucleus. Cytoplasm. Note=Predominantly nuclear.	Fbxl3	48682	0.398202	0.384836	0.233295	0.204628	0.317857	0.261881	0.178802	0.288692	0.618743
FBXL3;S8;	0.860342	-6.7385	4.95117	0.00475734	0.0502619	-2.0635	Q8C4V4	S8	F-box/LRR-repeat protein 3 (F-box and leucine-rich repeat protein 3A) (F-box/LRR-repeat protein 3A) (Protein after-hours) (Protein overtime)	FBXL3_MOUSE	SUBCELLULAR LOCATION: Nucleus. Cytoplasm. Note=Predominantly nuclear.	Fbxl3	48682	0.411013	0.376405	0.196917	0.204628	0.388245	0.286123	0.202912	0.194628	0.63002
FILIP1;S979;	0.607355	-2.1607	5.41268	0.00327733	0.0419674	-1.6387	Q9CS72	S979	Filamin-A-interacting protein 1 (FILIP)	FLIP1_MOUSE	SUBCELLULAR LOCATION: Cytoplasm, cytoskeleton {ECO:0000250|UniProtKB:Q7Z7B0, ECO:0000250|UniProtKB:Q8K4T4}.	Filip1	137599	0.778745	0.625717	0.8245	0.756264	0.766731	0.791396	0.828234	0.537536	0.228934
FKBP15;S1190;	1.33416	-2.4981	11.0724	0.000132424	0.0110257	1.92693	Q6P9Q6	S1190	FK506-binding protein 15 (FKBP-15) (133 kDa FK506-binding protein) (133 kDa FKBP) (FKBP-133) (WASP and FKBP-like) (WAFL)	FKB15_MOUSE	SUBCELLULAR LOCATION: Cytoplasm {ECO:0000269|PubMed:16756961}. Cell projection, axon {ECO:0000269|PubMed:16756961}. Early endosome {ECO:0000269|PubMed:16756961}. Note=Present in axons and neuronal growth cones. {ECO:0000269|PubMed:16756961}.	Fkbp15	132961	0.336148	0.256225	0.227066	0.35013	0.413061	0.180472	0.111385	0.490213	0.605815
FLNA;S2414;	2.01704	-2.04082	11.5508	0.000108728	0.0100128	2.13479	Q8BTM8	S2414	Filamin-A (FLN-A) (Actin-binding protein 280) (ABP-280) (Alpha-filamin) (Endothelial actin-binding protein) (Filamin-1) (Non-muscle filamin)	FLNA_MOUSE	SUBCELLULAR LOCATION: Cytoplasm, cell cortex {ECO:0000250}. Cytoplasm, cytoskeleton {ECO:0000250}.	Flna	281222	0.339311	0.617937	0.403361	0.264773	0.359288	0.17715	0.117282	0.211557	0.716194
FMNL3;T453;	0.626075	-2.72318	3.76567	0.0140498	0.0936345	-3.29487	Q6ZPF4	T453	Formin-like protein 3	FMNL3_MOUSE	SUBCELLULAR LOCATION: Cytoplasm {ECO:0000250|UniProtKB:Q8IVF7}. Cell membrane {ECO:0000250|UniProtKB:Q8IVF7}; Lipid-anchor {ECO:0000255}. Note=Enriched in lamellipodia. {ECO:0000250|UniProtKB:Q8IVF7}.	Fmnl3	117169	0.553362	0.197806	0.478963	0.542676	0.672526	0.5994	0.646079	0.53056	0.0468383
FOSL2;S200;	0.916374	1.24909	4.30267	0.00839727	0.0714827	-2.71082	P47930	S200	Fos-related antigen 2 (FRA-2)	FOSL2_MOUSE	SUBCELLULAR LOCATION: Nucleus.	Fosl2	35298	0.624973	0.778521	0.718909	0.585321	0.699191	0.596471	0.56667	0.555422	0.45193
FOXC2;S239;	0.619149	-2.06298	5.3854	0.00334807	0.042395	-1.66303	Q61850	S239	Forkhead box protein C2 (Brain factor 3) (BF-3) (Forkhead-related protein FKHL14) (Mesenchyme fork head protein 1) (MFH-1 protein) (Transcription factor FKH-14)	FOXC2_MOUSE	SUBCELLULAR LOCATION: Nucleus {ECO:0000255|PROSITE-ProRule:PRU00089}.	Foxc2	52874	0.889975	0.656521	0.897602	0.755233	0.839927	0.800047	0.800031	0.480263	0.130459
GADD45GIP1;S39;	1.09223	-0.459281	7.82831	0.000650279	0.0200873	0.190286	Q9CR59	S39	Growth arrest and DNA damage-inducible proteins-interacting protein 1 (39S ribosomal protein L59, mitochondrial) (MRP-L59)	G45IP_MOUSE	SUBCELLULAR LOCATION: Mitochondrion {ECO:0000250|UniProtKB:Q8TAE8}. Nucleus {ECO:0000250|UniProtKB:Q8TAE8}. Note=Using N-terminally tagged constructs, has been found in the nucleus. C-terminally tagged constructs are targeted exclusively to mitochondria. This discrepancy may be explained by masking of a potential N-terminal mitochondrial targeting signal by the tag. {ECO:0000250|UniProtKB:Q8TAE8}.	Gadd45gip1	25820	0.37308	0.823518	0.558587	0.267704	0.431028	0.31004	0.276242	0.396048	0.705675
GIT1;S371;	0.806798	1.45622	5.81766	0.00240952	0.0354103	-1.28845	Q68FF6	S371	ARF GTPase-activating protein GIT1 (ARF GAP GIT1) (G protein-coupled receptor kinase-interactor 1) (GRK-interacting protein 1)	GIT1_MOUSE	SUBCELLULAR LOCATION: Cytoplasm {ECO:0000250}. Note=Cycles between at least 3 distinct intracellular compartments, including focal adhesions, cytoplasmic complexes and membrane protrusions. During cell migration, when cells detach, moves from the adhesions into the cytoplasmic complexes towards the leading edge, while, when cells adhere, it is found in vinculin-containing adhesions. Recruitment t…	Git1	85300	0.834295	0.538478	0.869876	0.648907	0.71633	0.730936	0.725248	0.553692	0.10339
GNL1;T342;	1.10443	0.220722	2.98394	0.0321782	0.149984	-4.22466	P36916	T342	Guanine nucleotide-binding protein-like 1 (GTP-binding protein MMR1)	GNL1_MOUSE		Gnl1	68771	0.293289	0.556686	0.291718	0.228101	0.169882	0.449716	0.441819	0.252999	0.499588
GNL1;T48;	2.512	-0.813457	7.38744	0.000843776	0.0220938	-0.101402	P36916	T48	Guanine nucleotide-binding protein-like 1 (GTP-binding protein MMR1)	GNL1_MOUSE		Gnl1	68771	0.163585	0.401384	0.0907163	0.112548	0.128229	0.132772	0.112311	0.373012	0.692915
GNL3L;S459;	0.948619	-3.44122	7.88407	0.000629783	0.0200409	0.22604	Q6PGG6	S459	Guanine nucleotide-binding protein-like 3-like protein	GNL3L_MOUSE	SUBCELLULAR LOCATION: Nucleus, nucleolus {ECO:0000269|PubMed:21132010}.	Gnl3l	65195	0.33053	0.601166	0.368813	0.182815	0.284401	0.173379	0.13161	0.140437	0.715291
GORAB;S82;	0.892921	-1.86643	5.37225	0.0033828	0.0426569	-1.67479	Q8BRM2	S82	RAB6-interacting golgin (N-terminal kinase-like-binding protein 1) (NTKL-BP1) (NTKL-binding protein 1) (mNTKL-BP1) (SCY1-like 1-binding protein 1) (SCYL1-BP1) (SCYL1-binding protein 1)	GORAB_MOUSE	SUBCELLULAR LOCATION: Cytoplasm {ECO:0000269|PubMed:12783284}. Golgi apparatus {ECO:0000269|PubMed:18997784}.	Gorab	41487	0.742943	0.472716	0.799402	0.843403	0.788012	0.686703	0.634148	0.581814	0.367108
GPSM2;S408;	0.667422	-3.65957	6.01713	0.00208353	0.0336801	-1.12317	Q8VDU0	S408	G-protein-signaling modulator 2 (Pins homolog)	GPSM2_MOUSE	SUBCELLULAR LOCATION: Cytoplasm {ECO:0000250|UniProtKB:P81274}. Cytoplasm, cell cortex {ECO:0000269|PubMed:26766442}. Cytoplasm, cytoskeleton, spindle pole {ECO:0000250|UniProtKB:P81274}. Lateral cell membrane {ECO:0000269|PubMed:26766442}. Note=Localizes in the cytoplasm during interphase and at cell cortex during metaphase. Colocalizes with NUMA1 to mitotic spindle poles. Localized at the centr…	Gpsm2	75591	0.570644	0.366603	0.628236	0.882311	0.885922	0.815019	0.820784	0.571479	0.248695
GTPBP1;S8;	2.07647	2.86476	9.90261	0.000741452	0.0208098	0.437244	O08582	S8	GTP-binding protein 1 (G-protein 1) (GP-1) (GP1)	GTPB1_MOUSE	SUBCELLULAR LOCATION: Cytoplasm {ECO:0000269|PubMed:10938096}.	Gtpbp1	72301	0.827717	0.684896	0.752087	0.645133	0.621357	0.667143	0.641055	0.309281	0.35644
HDAC7;S134;	0.714942	-1.2603	5.81629	0.00241195	0.0354103	-1.2896	Q8C2B3	S134	Histone deacetylase 7 (HD7) (EC 3.5.1.98) (Histone deacetylase 7A) (HD7a)	HDAC7_MOUSE	SUBCELLULAR LOCATION: Nucleus. Cytoplasm. Note=In the nucleus, it associates with distinct subnuclear dot-like structures. Shuttles between the nucleus and the cytoplasm. In muscle cells, it shuttles into the cytoplasm during myocyte differentiation. The export to cytoplasm depends on the interaction with the 14-3-3 protein YWHAE and is due to its phosphorylation.	Hdac7	101287	0.613767	0.534828	0.645658	0.679345	0.756664	0.720473	0.749074	0.582892	0.308227
HES1;S12;	1.88873	-1.22506	8.61294	0.000421645	0.0165061	0.671642	P35428	S12	Transcription factor HES-1 (Hairy and enhancer of split 1)	HES1_MOUSE	SUBCELLULAR LOCATION: Nucleus.	Hes1	29749	0.484052	0.430605	0.472979	0.384939	0.411484	0.263176	0.195479	0.257752	0.601524
HMGN5;T105;	0.667629	-4.34882	4.769	0.00554998	0.0560345	-2.23918	Q9JL35	T105	High mobility group nucleosome-binding domain-containing protein 5 (Nucleosome-binding protein 1) (Nucleosome-binding protein 45) (NBP-45) (Protein GARP45)	HMGN5_MOUSE	SUBCELLULAR LOCATION: Nucleus {ECO:0000269|PubMed:10692437, ECO:0000269|PubMed:19748358}. Note=Associates with nucleosomes in euchromatin and is largely excluded from constitutive heterochromatin.	Hmgn5	45344	0.501327	0.178635	0.379185	0.538792	0.424025	0.479218	0.505732	0.72916	0.0990236
HMOX1;S229;	0.868034	-0.860284	4.63915	0.00621031	0.0597419	-2.3673	P14901	S229	Heme oxygenase 1 (HO-1) (EC 1.14.14.18) (P32 protein)	HMOX1_MOUSE	SUBCELLULAR LOCATION: Microsome. Endoplasmic reticulum membrane {ECO:0000250}; Peripheral membrane protein; Cytoplasmic side.	Hmox1	32929	0.758279	0.3798	0.747075	0.647687	0.572793	0.555746	0.561527	0.471527	0.177561
HNRNPUL2;S226;	0.740446	1.0459	5.94979	0.00218738	0.0341439	-1.17845	Q00PI9	S226	Heterogeneous nuclear ribonucleoprotein U-like protein 2 (MLF1-associated nuclear protein)	HNRL2_MOUSE	SUBCELLULAR LOCATION: Nucleus {ECO:0000269|PubMed:17008314}.	Hnrnpul2	84940	0.797415	0.707272	0.891196	0.809226	0.846937	0.765957	0.786178	0.604979	0.35385
HPS5;S534;	0.630783	0.0407552	4.37527	0.00785778	0.0689171	-2.63526	P59438	S534	Hermansky-Pudlak syndrome 5 protein homolog (Ruby-eye protein 2) (Ru2)	HPS5_MOUSE	SUBCELLULAR LOCATION: Cytoplasm, cytosol {ECO:0000250|UniProtKB:Q9UPZ3}.	Hps5	126337	0.773197	0.773579	0.849901	0.791069	0.824512	0.729277	0.759456	0.512913	0.358041
HS1BP3;S3;	0.812105	1.19839	7.46857	0.000803486	0.0214381	-0.0464987	Q3TC93	S3	HCLS1-binding protein 3 (HS1-binding protein 3) (HSP1BP-3)	H1BP3_MOUSE		Hs1bp3	43691	0.732636	0.545113	0.777391	0.639793	0.615371	0.790817	0.851661	0.452818	0.0829301
HSPA4;S816;	0.870361	-1.10987	3.78872	0.0137308	0.0921145	-3.26889	Q61316	S816	Heat shock 70 kDa protein 4 (Heat shock 70-related protein APG-2)	HSP74_MOUSE	SUBCELLULAR LOCATION: Cytoplasm {ECO:0000305}.	Hspa4	94133	0.344986	0.678462	0.481374	0.403836	0.566433	0.51265	0.520519	0.497704	0.523078
HTATSF1;S388;	0.926717	-3.28711	6.51004	0.00147825	0.0282514	-0.733808	Q8BGC0	S388	HIV Tat-specific factor 1 homolog	HTSF1_MOUSE	SUBCELLULAR LOCATION: Nucleus {ECO:0000250}.	Htatsf1	86240	0.475524	0.316441	0.400445	0.787856	0.755395	0.468158	0.406389	0.560729	0.583232
IBTK;Y997;	0.722862	-1.45358	2.92041	0.0345676	0.156559	-4.30409	Q6ZPR6	Y997	Inhibitor of Bruton tyrosine kinase (IBtk)	IBTK_MOUSE	SUBCELLULAR LOCATION: Cytoplasm {ECO:0000250}. Membrane {ECO:0000250}; Peripheral membrane protein {ECO:0000250}. Note=Translocates to the plasma membrane upon IgM stimulation. {ECO:0000250}.	Ibtk	149569	0.490557	0.40843	0.363622	0.271105	0.280241	0.519548	0.515744	0.633783	0.271067
ICE1;T1607;	0.806376	-3.58398	5.88765	0.00228868	0.0347765	-1.22993	E9Q286	T1607	Little elongation complex subunit 1 (Interactor of little elongator complex ELL subunit 1)	ICE1_MOUSE	SUBCELLULAR LOCATION: Nucleus {ECO:0000250|UniProtKB:Q9Y2F5}. Nucleus, Cajal body {ECO:0000250|UniProtKB:Q9Y2F5}. Note=Colocalizes with COIL in subnuclear Cajal and histone locus bodies. Associates to transcriptionally active chromatin at snRNA genes. {ECO:0000250|UniProtKB:Q9Y2F5}.	Ice1	242254	0.507608	0.700873	0.598747	0.42552	0.428505	0.46789	0.484267	0.485611	0.468897
IGF2;S173;	2.25675	-2.37773	14.0414	0.000201972	0.0121543	1.70608	P09535	S173	Insulin-like growth factor II (IGF-II) (Multiplication-stimulating polypeptide) [Cleaved into: Insulin-like growth factor II; Preptin]	IGF2_MOUSE	SUBCELLULAR LOCATION: Secreted {ECO:0000269|PubMed:28522536}.	Igf2	20030	0.515866	0.333324	0.406443	0.593869	0.609641	0.476739	0.408933	0.545665	0.556309
ILF3;T592;	1.03941	1.71291	3.2541	0.0239004	0.126649	-3.89303	Q9Z1X4	T592	Interleukin enhancer-binding factor 3	ILF3_MOUSE	SUBCELLULAR LOCATION: Nucleus, nucleolus {ECO:0000250|UniProtKB:Q12906}. Cytoplasm {ECO:0000269|PubMed:21123651}. Nucleus {ECO:0000269|PubMed:21123651}. Note=Localizes in the cytoplasm in response to viral infection. The unphosphorylated form is retained in the nucleus by ILF2. Phosphorylation at Thr-188 and Thr-315 causes the dissociation of ILF2 from the ILF2-ILF3 complex resulting in a cytopla…	Ilf3	96021	0.339695	0.863826	0.54792	0.226794	0.250019	0.450451	0.465941	0.375661	0.4889
IQSEC1;S179;	0.64779	1.57083	5.48379	0.00310111	0.0407978	-1.57573	Q8R0S2	S179	IQ motif and SEC7 domain-containing protein 1	IQEC1_MOUSE	SUBCELLULAR LOCATION: Cytoplasm {ECO:0000250|UniProtKB:Q6DN90}. Nucleus {ECO:0000250|UniProtKB:Q6DN90}. Note=At steady state, may be preferentially cytosolic. {ECO:0000250|UniProtKB:Q6DN90}.	Iqsec1	108015	0.595077	0.453731	0.61346	0.645055	0.726544	0.739907	0.776472	0.499439	0.146358
IRF2BP1;S66;	1.07204	1.0281	6.61951	0.00137374	0.0273319	-0.650826	Q8R3Y8	S66	Interferon regulatory factor 2-binding protein 1 (IRF-2-binding protein 1) (IRF-2BP1) (Probable E3 ubiquitin-protein ligase IRF2BP1) (EC 2.3.2.27) (Probable RING-type E3 ubiquitin transferase IRF2BP1)	I2BP1_MOUSE	SUBCELLULAR LOCATION: Nucleus {ECO:0000250|UniProtKB:Q8IU81}.	Irf2bp1	61751	0.441974	0.80985	0.640475	0.554056	0.594721	0.52465	0.477491	0.497313	0.519173
IRF2BPL;S618;	0.711864	-0.930561	6.2338	0.0017869	0.031299	-0.948763	Q8K3X4	S618	Interferon regulatory factor 2-binding protein-like (Enhanced at puberty protein 1)	I2BPL_MOUSE	SUBCELLULAR LOCATION: Nucleus {ECO:0000250}.	Irf2bpl	80565	0.717247	0.73896	0.807395	0.697522	0.774846	0.821756	0.794804	0.530554	0.247173
IRF9;S393;	0.791319	-2.34162	3.84161	0.0130296	0.0904039	-3.20955	Q61179	S393	Interferon regulatory factor 9 (IRF-9) (IFN-alpha-responsive transcription factor subunit) (ISGF3 p48 subunit) (Interferon-stimulated gene factor 3 gamma) (ISGF-3 gamma) (Transcriptional regulator ISGF3 subunit gamma)	IRF9_MOUSE	SUBCELLULAR LOCATION: Nucleus.	Irf9	44610	0.467505	0.802581	0.603548	0.43212	0.424258	0.630828	0.591509	0.356546	0.51701
ITGB4;S1470;	1.13843	0.205377	4.28354	0.00854651	0.0720275	-2.73086	A2A863	S1470	Integrin beta-4 (CD antigen CD104)	ITB4_MOUSE	SUBCELLULAR LOCATION: Cell membrane {ECO:0000250}; Single-pass type I membrane protein {ECO:0000250}. Cell membrane {ECO:0000250}; Lipid-anchor {ECO:0000250}. Cell junction, hemidesmosome {ECO:0000250}. Note=Colocalizes with DST at the leading edge of migrating keratinocytes. {ECO:0000250}.	Itgb4	201650	0.434628	0.822548	0.500388	0.299739	0.386852	0.436807	0.388191	0.290954	0.649135
ITSN2;S838;	0.583176	0.0626527	5.4307	0.00323159	0.0419117	-1.62268	Q9Z0R6	S838	Intersectin-2 (EH domain and SH3 domain regulator of endocytosis 2) (EH and SH3 domains protein 2) (SH3 domain-containing protein 1B)	ITSN2_MOUSE	SUBCELLULAR LOCATION: Cytoplasm {ECO:0000250}.	Itsn2	188908	0.82711	0.726809	0.882439	0.770826	0.809959	0.949818	0.913615	0.520312	0.252517
JMY;S108;	1.01062	0.12303	8.41407	0.000468971	0.0171711	0.553933	Q9QXM1	S108	Junction-mediating and -regulatory protein	JMY_MOUSE	SUBCELLULAR LOCATION: Nucleus {ECO:0000269|PubMed:19287377, ECO:0000269|PubMed:19897726}. Cytoplasm, cytoskeleton {ECO:0000250}. Note=Localizes to the nucleus in most cell types. In primary neutrophils, it colocalizes with actin filaments at the leading edge and is excluded from the nucleus. Localization correlates with motility, because it moves from the nucleus to the cytoplasmic compartment wh…	Jmy	110586	0.764464	0.388659	0.73058	0.690187	0.763323	0.608424	0.559752	0.500593	0.230035
KIAA1522;S543;	0.84433	1.78134	7.27191	0.000905398	0.0227245	-0.180587	A2A7S8	S543	Uncharacterized protein KIAA1522	K1522_MOUSE		Kiaa1522	104842	0.740108	0.798686	0.895115	0.674456	0.768745	0.672593	0.718102	0.545116	0.196258
KLC2;S443;	0.761658	0.111259	6.85476	0.00117745	0.0252882	-0.476575	O88448	S443	Kinesin light chain 2 (KLC 2)	KLC2_MOUSE	SUBCELLULAR LOCATION: Cytoplasm, cytoskeleton {ECO:0000305}.	Klc2	66662	0.708135	0.562313	0.813365	0.62941	0.686528	0.757914	0.781174	0.598472	0.114338
KLF4;S251;	0.851309	-0.0768721	6.00446	0.00210262	0.0337196	-1.13353	Q60793	S251	Krueppel-like factor 4 (Epithelial zinc finger protein EZF) (Gut-enriched krueppel-like factor)	KLF4_MOUSE	SUBCELLULAR LOCATION: Nucleus {ECO:0000269|PubMed:10431239, ECO:0000269|PubMed:24161396}.	Klf4	51880	0.914644	0.479162	0.792294	0.60098	0.686739	0.685862	0.672091	0.460562	0.134215
KSR1;S320;	0.690778	1.13398	4.39391	0.00772588	0.0682527	-2.616	Q61097	S320	Kinase suppressor of Ras 1 (mKSR1) (Protein Hb)	KSR1_MOUSE	SUBCELLULAR LOCATION: Cytoplasm {ECO:0000269|PubMed:10409742, ECO:0000269|PubMed:11741534, ECO:0000269|PubMed:12932319, ECO:0000269|PubMed:23250398}. Membrane {ECO:0000269|PubMed:10409742}; Peripheral membrane protein {ECO:0000269|PubMed:10409742}. Cell membrane {ECO:0000269|PubMed:11741534, ECO:0000269|PubMed:12932319, ECO:0000269|PubMed:23250398}; Peripheral membrane protein {ECO:0000269|PubMed…	Ksr1	96755	0.677195	0.803839	0.7675	0.573892	0.611027	0.694548	0.69887	0.48714	0.253812
LARP1;T503;	0.639942	2.82928	5.9588	0.00217313	0.0341439	-1.17102	Q6ZQ58	T503	La-related protein 1 (La ribonucleoprotein domain family member 1)	LARP1_MOUSE	SUBCELLULAR LOCATION: Cytoplasm {ECO:0000269|PubMed:10878606}. Cytoplasmic granule {ECO:0000250|UniProtKB:Q6PKG0}. Note=Colocalizes with RPTOR and PABPC1 in cytoplasmic granules that resemble stress granules. {ECO:0000250|UniProtKB:Q6PKG0}.	Larp1	121125	0.741944	0.635394	0.790908	0.659806	0.641813	0.672321	0.734316	0.648784	0.144243
LARP7;S253;	0.704593	2.88645	2.61889	0.0489815	0.192568	-4.68768	Q05CL8	S253	La-related protein 7 (La ribonucleoprotein domain family member 7)	LARP7_MOUSE	SUBCELLULAR LOCATION: Nucleus, nucleoplasm {ECO:0000250|UniProtKB:Q4G0J3}.	Larp7	64802	0.655521	0.511606	0.598906	0.589323	0.673126	0.701977	0.72278	0.375559	0.304638
LASP1;T104;	1.04575	0.493928	4.24785	0.00883327	0.0728475	-2.76839	Q61792	T104	LIM and SH3 domain protein 1 (LASP-1) (Metastatic lymph node gene 50 protein) (MLN 50)	LASP1_MOUSE	SUBCELLULAR LOCATION: Cytoplasm, cell cortex {ECO:0000250}. Cytoplasm, cytoskeleton {ECO:0000250}. Note=Associated with the F-actin rich cortical cytoskeleton. {ECO:0000250}.	Lasp1	29994	0.329178	0.77954	0.415968	0.219449	0.282779	0.300281	0.311242	0.380554	0.507671
LDLRAP1;S16;	0.731861	-2.37602	6.19535	0.00183568	0.0316968	-0.979332	Q8C142	S16	Low density lipoprotein receptor adapter protein 1 (Autosomal recessive hypercholesterolemia protein homolog)	ARH_MOUSE	SUBCELLULAR LOCATION: Cytoplasm {ECO:0000269|PubMed:15166224}.	Ldlrap1	33975	0.513304	0.605158	0.602124	0.813385	0.899882	0.839884	0.841147	0.497246	0.353599
LIG1;T77;	0.779986	-1.00083	2.70191	0.0444379	0.18299	-4.58107	P37913	T77	DNA ligase 1 (EC 6.5.1.1) (DNA ligase I) (Polydeoxyribonucleotide synthase [ATP] 1)	DNLI1_MOUSE	SUBCELLULAR LOCATION: Nucleus.	Lig1	102290	0.385566	0.833577	0.585947	0.261821	0.404268	0.381911	0.419566	0.584135	0.403983
LLGL1;S982;	0.621409	-1.59888	5.01612	0.00450742	0.0491851	-2.00198	Q80Y17	S982	Lethal(2) giant larvae protein homolog 1 (LLGL) (Mgl-1) (Mlgl)	L2GL1_MOUSE	SUBCELLULAR LOCATION: Early endosome membrane {ECO:0000250}. Golgi apparatus, trans-Golgi network membrane {ECO:0000250}. Golgi apparatus membrane {ECO:0000250}. Cell projection, axon {ECO:0000250}. Cytoplasm, cytoskeleton {ECO:0000250}. Note=Localized to the lateral membrane during the polarization and formation cell-cell contacts. Enriched in developping axons (By similarity). {ECO:0000250}.	Llgl1	112618	0.826517	0.487698	0.754142	0.760984	0.737993	0.685048	0.742606	0.644965	0.145604
LYSMD2;S5;	0.991767	0.250087	9.11353	0.000325658	0.0144478	0.956004	Q9D7V2	S5	LysM and putative peptidoglycan-binding domain-containing protein 2	LYSM2_MOUSE		Lysmd2	23694	0.781899	0.530639	0.835976	0.638522	0.664439	0.682565	0.727622	0.537641	0.104337
MAP1B;S1391;	0.591793	1.45798	3.69253	0.0151206	0.098082	-3.37791	P14873	S1391	Microtubule-associated protein 1B (MAP-1B) (MAP1(X)) (MAP1.2) [Cleaved into: MAP1B heavy chain; MAP1 light chain LC1]	MAP1B_MOUSE	SUBCELLULAR LOCATION: Cytoplasm, cytoskeleton {ECO:0000305|PubMed:21984824}. Cytoplasm {ECO:0000250}. Cell junction, synapse {ECO:0000269|PubMed:21984824}. Cell projection, dendritic spine {ECO:0000269|PubMed:21984824}. Note=Colocalizes with DAPK1 in the microtubules and cortical actin fibers. {ECO:0000250}.	Map1b	270255	0.836913	0.8331	0.888863	0.615718	0.711426	0.769633	0.776219	0.540662	0.259178
MAP1B;S1422;	0.812522	1.12845	6.02109	0.00207761	0.0336739	-1.11994	P14873	S1422	Microtubule-associated protein 1B (MAP-1B) (MAP1(X)) (MAP1.2) [Cleaved into: MAP1B heavy chain; MAP1 light chain LC1]	MAP1B_MOUSE	SUBCELLULAR LOCATION: Cytoplasm, cytoskeleton {ECO:0000305|PubMed:21984824}. Cytoplasm {ECO:0000250}. Cell junction, synapse {ECO:0000269|PubMed:21984824}. Cell projection, dendritic spine {ECO:0000269|PubMed:21984824}. Note=Colocalizes with DAPK1 in the microtubules and cortical actin fibers. {ECO:0000250}.	Map1b	270255	0.637786	0.702793	0.737861	0.792206	0.792445	0.713898	0.729264	0.587075	0.34135
MAP1B;T1784;	0.8364	0.778948	7.36713	0.000854237	0.0220938	-0.115237	P14873	T1784	Microtubule-associated protein 1B (MAP-1B) (MAP1(X)) (MAP1.2) [Cleaved into: MAP1B heavy chain; MAP1 light chain LC1]	MAP1B_MOUSE	SUBCELLULAR LOCATION: Cytoplasm, cytoskeleton {ECO:0000305|PubMed:21984824}. Cytoplasm {ECO:0000250}. Cell junction, synapse {ECO:0000269|PubMed:21984824}. Cell projection, dendritic spine {ECO:0000269|PubMed:21984824}. Note=Colocalizes with DAPK1 in the microtubules and cortical actin fibers. {ECO:0000250}.	Map1b	270255	0.811559	0.713446	0.855318	0.604846	0.660503	0.685333	0.706778	0.639891	0.0914045
MAP2K5;S133;	0.618629	-2.18242	4.13938	0.0097763	0.0772151	-2.88369	Q9WVS7	S133	Dual specificity mitogen-activated protein kinase kinase 5 (MAP kinase kinase 5) (MAPKK 5) (EC 2.7.12.2) (MAPK/ERK kinase 5) (MEK 5)	MP2K5_MOUSE	SUBCELLULAR LOCATION: Cytoplasm {ECO:0000250}.	Map2k5	50105	0.981861	0.518471	0.877537	0.701511	0.713049	0.669625	0.686013	0.5804	0.171119
MAP4;S475;	0.616345	4.64672	4.70488	0.00586519	0.0579368	-2.30214	P27546	S475	Microtubule-associated protein 4 (MAP-4)	MAP4_MOUSE	SUBCELLULAR LOCATION: Cytoplasm, cytoskeleton.	Map4	117429	0.794634	0.593247	0.876888	0.672946	0.72434	0.751699	0.788139	0.60682	0.12889
MAP4;T658;	0.754555	0.340368	4.33728	0.00813483	0.0699295	-2.6747	P27546	T658	Microtubule-associated protein 4 (MAP-4)	MAP4_MOUSE	SUBCELLULAR LOCATION: Cytoplasm, cytoskeleton.	Map4	117429	0.708794	0.481031	0.687244	0.458334	0.43187	0.610996	0.659754	0.47697	0.0325509
MAP4K4;T901;	0.592361	-4.07055	3.38043	0.0299393	0.143621	-3.75995	P97820	T901	Mitogen-activated protein kinase kinase kinase kinase 4 (EC 2.7.11.1) (HPK/GCK-like kinase HGK) (MAPK/ERK kinase kinase kinase 4) (MEK kinase kinase 4) (MEKKK 4) (Nck-interacting kinase)	M4K4_MOUSE	SUBCELLULAR LOCATION: Cytoplasm {ECO:0000250}.	Map4k4	140602	0.553419	0.331831	0.542359	0.592972	0.563116	0.63616	0.701486	0.599452	0.0560249
MAST2;S841;	0.603215	-0.460818	5.20279	0.00387076	0.045418	-1.82838	Q60592	S841	Microtubule-associated serine/threonine-protein kinase 2 (EC 2.7.11.1)	MAST2_MOUSE	SUBCELLULAR LOCATION: Membrane {ECO:0000269|PubMed:10404183}; Peripheral membrane protein {ECO:0000269|PubMed:10404183}; Cytoplasmic side {ECO:0000269|PubMed:10404183}. Cytoplasm, cytoskeleton {ECO:0000269|PubMed:10404183}. Cell junction {ECO:0000269|PubMed:10404183}. Note=Colocalizes with beta 2-syntrophin and utrophin at neuromuscular junctions.	Mast2	190534	0.749034	0.683375	0.817529	0.604697	0.698564	0.75991	0.771472	0.528736	0.169605
MAST3;S1229;	1.19221	-3.08758	9.56361	0.000260957	0.0131083	1.19801	Q3U214	S1229	Microtubule-associated serine/threonine-protein kinase 3 (EC 2.7.11.1)	MAST3_MOUSE		Mast3	144174	0.332438	0.642008	0.406832	0.273852	0.420368	0.153973	0.108724	0.259207	0.712633
MAST4;S1395;	1.39793	-1.59947	10.5696	0.000164345	0.0116834	1.69707	Q811L6	S1395	Microtubule-associated serine/threonine-protein kinase 4 (EC 2.7.11.1)	MAST4_MOUSE	SUBCELLULAR LOCATION: Cytoplasm {ECO:0000250|UniProtKB:Q60592}.	Mast4	284004	0.382416	0.653994	0.496333	0.477846	0.472121	0.283973	0.20123	0.264265	0.799788
MAST4;S1436;	1.19356	-0.485846	8.64343	0.000414904	0.0163752	0.689445	Q811L6	S1436	Microtubule-associated serine/threonine-protein kinase 4 (EC 2.7.11.1)	MAST4_MOUSE	SUBCELLULAR LOCATION: Cytoplasm {ECO:0000250|UniProtKB:Q60592}.	Mast4	284004	0.382548	0.85341	0.579722	0.285383	0.429084	0.23448	0.175077	0.352973	0.693873
MASTL;S389;	0.708936	-1.65629	5.07178	0.00430551	0.0480995	-1.94973	Q8C0P0	S389	Serine/threonine-protein kinase greatwall (GW) (GWL) (EC 2.7.11.1) (Microtubule-associated serine/threonine-protein kinase-like) (MAST-L)	GWL_MOUSE	SUBCELLULAR LOCATION: Cytoplasm, cytoskeleton, microtubule organizing center, centrosome {ECO:0000250}. Nucleus. Note=During interphase is mainly nuclear, upon nuclear envelope breakdown localizes at the cytoplasm and during mitosis at the centrosomes. {ECO:0000250}.	Mastl	95975	0.668864	0.249391	0.586564	0.801684	0.751544	0.661798	0.700891	0.573123	0.173448
MCM3;S160;	0.609596	1.78664	5.70084	0.00262847	0.0370562	-1.38742	P25206	S160	DNA replication licensing factor MCM3 (EC 3.6.4.12) (DNA polymerase alpha holoenzyme-associated protein P1) (P1-MCM3)	MCM3_MOUSE	SUBCELLULAR LOCATION: Nucleus.	Mcm3	91546	0.615634	0.455313	0.658553	0.776313	0.842269	0.745329	0.782867	0.540338	0.249568
MCM6;S13;	0.943665	-1.17938	8.05809	0.000570599	0.0189514	0.336051	P97311	S13	DNA replication licensing factor MCM6 (EC 3.6.4.12) (Mis5 homolog)	MCM6_MOUSE	SUBCELLULAR LOCATION: Nucleus {ECO:0000250}. Note=Binds to chromatin during G1 and detach from it during S phase. {ECO:0000250}.	Mcm6	92867	0.330852	0.626489	0.419927	0.388836	0.515254	0.486412	0.467706	0.469336	0.52106
MED1;S1209;	0.742791	-1.22637	3.81649	0.0133574	0.0911179	-3.23768	Q925J9	S1209	Mediator of RNA polymerase II transcription subunit 1 (Mediator complex subunit 1) (Peroxisome proliferator-activated receptor-binding protein) (PBP) (PPAR-binding protein) (Thyroid hormone receptor-associated protein complex 220 kDa component) (Trap220) (Thyroid receptor-interacting protein 2) (TR-interacting protein 2) (TRIP-2)	MED1_MOUSE	SUBCELLULAR LOCATION: Nucleus {ECO:0000269|PubMed:15150259}. Note=A subset of the protein may enter the nucleolus subsequent to phosphorylation by MAPK1 or MAPK3. {ECO:0000250}.	Med1	167141	0.841938	0.429856	0.796586	0.645529	0.721307	0.610496	0.601986	0.491997	0.115412
MEF2D;S231;	0.891836	-1.15121	6.39008	0.0016038	0.029539	-0.826159	Q63943	S231	Myocyte-specific enhancer factor 2D	MEF2D_MOUSE	SUBCELLULAR LOCATION: Nucleus {ECO:0000255|PROSITE-ProRule:PRU00251, ECO:0000269|PubMed:18299387}. Note=Translocated by HDAC4 to nuclear dots. {ECO:0000250}.	Mef2d	55065	0.863236	0.433894	0.802559	0.668018	0.626126	0.576179	0.57133	0.412168	0.147682
MICALL1;S481;	1.05228	2.3725	8.85724	0.000371094	0.0151376	0.812496	Q8BGT6	S481	MICAL-like protein 1 (Molecule interacting with Rab13) (MIRab13)	MILK1_MOUSE	SUBCELLULAR LOCATION: Recycling endosome membrane {ECO:0000250}; Peripheral membrane protein {ECO:0000250}. Late endosome membrane {ECO:0000250}. Note=Localization to late endosomes is actin-dependent. Association to tubular recycling endosomes is regulated by RAB35 and ARF6 (By similarity). {ECO:0000250}.	Micall1	94079	0.668556	0.820473	0.758523	0.539814	0.787342	0.64076	0.661786	0.471963	0.367465
MICALL1;S496;	1.22561	3.05047	9.1787	0.000315188	0.0142964	0.991817	Q8BGT6	S496	MICAL-like protein 1 (Molecule interacting with Rab13) (MIRab13)	MILK1_MOUSE	SUBCELLULAR LOCATION: Recycling endosome membrane {ECO:0000250}; Peripheral membrane protein {ECO:0000250}. Late endosome membrane {ECO:0000250}. Note=Localization to late endosomes is actin-dependent. Association to tubular recycling endosomes is regulated by RAB35 and ARF6 (By similarity). {ECO:0000250}.	Micall1	94079	0.491044	0.784485	0.637955	0.471319	0.548437	0.491674	0.496635	0.403367	0.590029
MICALL1;S628;	0.812573	2.11948	7.4687	0.000803424	0.0214381	-0.0464126	Q8BGT6	S628	MICAL-like protein 1 (Molecule interacting with Rab13) (MIRab13)	MILK1_MOUSE	SUBCELLULAR LOCATION: Recycling endosome membrane {ECO:0000250}; Peripheral membrane protein {ECO:0000250}. Late endosome membrane {ECO:0000250}. Note=Localization to late endosomes is actin-dependent. Association to tubular recycling endosomes is regulated by RAB35 and ARF6 (By similarity). {ECO:0000250}.	Micall1	94079	0.769291	0.713055	0.847382	0.698907	0.756828	0.728448	0.777253	0.547094	0.142959
MICALL1;T311;	0.681864	3.27701	6.13793	0.00191152	0.0326354	-1.02529	Q8BGT6	T311	MICAL-like protein 1 (Molecule interacting with Rab13) (MIRab13)	MILK1_MOUSE	SUBCELLULAR LOCATION: Recycling endosome membrane {ECO:0000250}; Peripheral membrane protein {ECO:0000250}. Late endosome membrane {ECO:0000250}. Note=Localization to late endosomes is actin-dependent. Association to tubular recycling endosomes is regulated by RAB35 and ARF6 (By similarity). {ECO:0000250}.	Micall1	94079	0.793721	0.708006	0.823117	0.586105	0.566411	0.669197	0.718577	0.605344	0.11149
MICALL2;S143;	0.781953	0.852754	6.55213	0.00143698	0.0278179	-0.701753	Q3TN34	S143	MICAL-like protein 2 (Junctional Rab13-binding protein) (Molecule interacting with CasL-like 2) (MICAL-L2)	MILK2_MOUSE	SUBCELLULAR LOCATION: Cell membrane; Peripheral membrane protein. Cell junction, tight junction. Recycling endosome. Cell projection {ECO:0000250}. Cytoplasm, cytoskeleton. Cytoplasm, cytosol.	Micall2	108288	0.743346	0.70034	0.862192	0.674111	0.758878	0.764952	0.797049	0.572488	0.180065
MICALL2;S150;	1.25902	1.80491	10.5088	0.000168809	0.0116834	1.66839	Q3TN34	S150	MICAL-like protein 2 (Junctional Rab13-binding protein) (Molecule interacting with CasL-like 2) (MICAL-L2)	MILK2_MOUSE	SUBCELLULAR LOCATION: Cell membrane; Peripheral membrane protein. Cell junction, tight junction. Recycling endosome. Cell projection {ECO:0000250}. Cytoplasm, cytoskeleton. Cytoplasm, cytosol.	Micall2	108288	0.410376	0.693473	0.525638	0.407574	0.457097	0.395798	0.302278	0.333359	0.666742
MICALL2;S655;	0.748471	-2.12797	2.60251	0.0499371	0.194563	-4.70878	Q3TN34	S655	MICAL-like protein 2 (Junctional Rab13-binding protein) (Molecule interacting with CasL-like 2) (MICAL-L2)	MILK2_MOUSE	SUBCELLULAR LOCATION: Cell membrane; Peripheral membrane protein. Cell junction, tight junction. Recycling endosome. Cell projection {ECO:0000250}. Cytoplasm, cytoskeleton. Cytoplasm, cytosol.	Micall2	108288	0.59557	0.827232	0.608864	0.430564	0.527393	0.521244	0.506543	0.365082	0.537177
MICALL2;S766;	1.66809	-0.565444	11.0953	0.000131153	0.0110257	1.93715	Q3TN34	S766	MICAL-like protein 2 (Junctional Rab13-binding protein) (Molecule interacting with CasL-like 2) (MICAL-L2)	MILK2_MOUSE	SUBCELLULAR LOCATION: Cell membrane; Peripheral membrane protein. Cell junction, tight junction. Recycling endosome. Cell projection {ECO:0000250}. Cytoplasm, cytoskeleton. Cytoplasm, cytosol.	Micall2	108288	0.503822	0.668764	0.517239	0.371641	0.380524	0.248638	0.16628	0.338283	0.734074
MINK1;S729;	0.624429	-3.97101	3.73278	0.0145201	0.0958231	-3.33211	Q9JM52	S729	Misshapen-like kinase 1 (EC 2.7.11.1) (GCK family kinase MiNK) (MAPK/ERK kinase kinase kinase 6) (MEK kinase kinase 6) (MEKKK 6) (Misshapen/NIK-related kinase) (Mitogen-activated protein kinase kinase kinase kinase 6)	MINK1_MOUSE	SUBCELLULAR LOCATION: Cytoplasm {ECO:0000250}. Cell junction, synapse, postsynaptic cell membrane, postsynaptic density {ECO:0000250}. Cell projection, axon {ECO:0000250}. Cell projection, dendrite {ECO:0000250}.	Mink1	147295	0.42883	0.616219	0.487714	0.559693	0.646286	0.634066	0.620823	0.427299	0.424964
MVB12A;S168;	0.969327	1.09848	5.20626	0.00385998	0.045379	-1.82519	Q78HU3	S168	Multivesicular body subunit 12A (ESCRT-I complex subunit MVB12A) (Protein FAM125A)	MB12A_MOUSE	SUBCELLULAR LOCATION: Cytoplasm, cytoskeleton {ECO:0000250}. Nucleus {ECO:0000250}. Endosome. Cytoplasm, cytoskeleton, microtubule organizing center, centrosome. Late endosome membrane {ECO:0000250}; Peripheral membrane protein {ECO:0000250}. Note=Colocalizes with F-actin. Some fraction may be nuclear (By similarity). {ECO:0000250}.	Mvb12a	28705	0.363214	0.68233	0.505497	0.561962	0.699375	0.644182	0.609498	0.517263	0.567605
MYBBP1A;S1253;	0.81504	2.16393	7.26628	0.000908531	0.0227245	-0.18447	Q7TPV4	S1253	Myb-binding protein 1A (Myb-binding protein of 160 kDa)	MBB1A_MOUSE	SUBCELLULAR LOCATION: Nucleus {ECO:0000269|PubMed:12941609}. Nucleus, nucleolus {ECO:0000269|PubMed:12941609, ECO:0000269|PubMed:19129230}. Cytoplasm {ECO:0000269|PubMed:12941609}. Note=Predominantly nucleolar. Also shuttles between the nucleus and cytoplasm. Nuclear import may be mediated by KPNA2, while export appears to depend partially on XPO1/CRM1. {ECO:0000269|PubMed:12941609}.	Mybbp1a	152037	0.866882	0.698962	0.963106	0.737372	0.792312	0.810492	0.834219	0.612429	0.127451
MYBBP1A;S1280;	0.940769	2.10689	7.88963	0.000627784	0.0200409	0.229587	Q7TPV4	S1280	Myb-binding protein 1A (Myb-binding protein of 160 kDa)	MBB1A_MOUSE	SUBCELLULAR LOCATION: Nucleus {ECO:0000269|PubMed:12941609}. Nucleus, nucleolus {ECO:0000269|PubMed:12941609, ECO:0000269|PubMed:19129230}. Cytoplasm {ECO:0000269|PubMed:12941609}. Note=Predominantly nucleolar. Also shuttles between the nucleus and cytoplasm. Nuclear import may be mediated by KPNA2, while export appears to depend partially on XPO1/CRM1. {ECO:0000269|PubMed:12941609}.	Mybbp1a	152037	0.831986	0.688726	0.902772	0.634348	0.69049	0.675497	0.709472	0.529356	0.0719541
MYBBP1A;S1323;	0.64655	-0.162639	5.42154	0.00325474	0.0419117	-1.63082	Q7TPV4	S1323	Myb-binding protein 1A (Myb-binding protein of 160 kDa)	MBB1A_MOUSE	SUBCELLULAR LOCATION: Nucleus {ECO:0000269|PubMed:12941609}. Nucleus, nucleolus {ECO:0000269|PubMed:12941609, ECO:0000269|PubMed:19129230}. Cytoplasm {ECO:0000269|PubMed:12941609}. Note=Predominantly nucleolar. Also shuttles between the nucleus and cytoplasm. Nuclear import may be mediated by KPNA2, while export appears to depend partially on XPO1/CRM1. {ECO:0000269|PubMed:12941609}.	Mybbp1a	152037	0.783059	0.762085	0.885802	0.75928	0.747913	0.847787	0.857188	0.540507	0.218763
MYBBP1A;S1325;	1.21892	0.423312	6.97121	0.00109272	0.0246643	-0.392312	Q7TPV4	S1325	Myb-binding protein 1A (Myb-binding protein of 160 kDa)	MBB1A_MOUSE	SUBCELLULAR LOCATION: Nucleus {ECO:0000269|PubMed:12941609}. Nucleus, nucleolus {ECO:0000269|PubMed:12941609, ECO:0000269|PubMed:19129230}. Cytoplasm {ECO:0000269|PubMed:12941609}. Note=Predominantly nucleolar. Also shuttles between the nucleus and cytoplasm. Nuclear import may be mediated by KPNA2, while export appears to depend partially on XPO1/CRM1. {ECO:0000269|PubMed:12941609}.	Mybbp1a	152037	0.469605	0.477901	0.426008	0.675336	0.701856	0.486605	0.392833	0.480623	0.681992
MYBBP1A;S722;	1.21119	-0.445433	2.86497	0.0368161	0.162709	-4.37383	Q7TPV4	S722	Myb-binding protein 1A (Myb-binding protein of 160 kDa)	MBB1A_MOUSE	SUBCELLULAR LOCATION: Nucleus {ECO:0000269|PubMed:12941609}. Nucleus, nucleolus {ECO:0000269|PubMed:12941609, ECO:0000269|PubMed:19129230}. Cytoplasm {ECO:0000269|PubMed:12941609}. Note=Predominantly nucleolar. Also shuttles between the nucleus and cytoplasm. Nuclear import may be mediated by KPNA2, while export appears to depend partially on XPO1/CRM1. {ECO:0000269|PubMed:12941609}.	Mybbp1a	152037	0.485137	0.154443	0.322414	0.379582	0.406122	0.384455	0.349706	0.383441	0.319275
MYLK;S1782;	2.3319	-1.62036	4.81925	0.0053168	0.0542027	-2.19025	Q6PDN3	S1782	Myosin light chain kinase, smooth muscle (MLCK) (smMLCK) (EC 2.7.11.18) (Kinase-related protein) (KRP) (Telokin) [Cleaved into: Myosin light chain kinase, smooth muscle, deglutamylated form]	MYLK_MOUSE	SUBCELLULAR LOCATION: Cytoplasm {ECO:0000269|PubMed:11832329}. Cell projection, lamellipodium {ECO:0000250}. Cleavage furrow {ECO:0000250}. Cytoplasm, cytoskeleton {ECO:0000250}. Note=Localized to stress fibers during interphase and to the cleavage furrow during mitosis (By similarity). Tagged isoform 1 colocalizes with stress fibers. Tagged Smooth muscle isoform is found throughout the cytoplasm…	Mylk	212925	0.275097	0.357256	0.28528	0.483494	0.582498	0.352642	0.277733	0.336457	0.726939
MYO18A;S728;	0.678701	-0.174725	5.49171	0.0030822	0.0406368	-1.56876	Q9JMH9	S728	Unconventional myosin-XVIIIa (Molecule associated with JAK3 N-terminus) (MAJN) (Myosin containing a PDZ domain) (Surfactant protein receptor SP-R210) (SP-R210)	MY18A_MOUSE	SUBCELLULAR LOCATION: Isoform 1: Endoplasmic reticulum-Golgi intermediate compartment. Cytoplasm, cytoskeleton. Note=Colocalizes with actin.; SUBCELLULAR LOCATION: Isoform 2: Cytoplasm. Note=Lacks the PDZ domain. Diffusely localized in the cytoplasm.; SUBCELLULAR LOCATION: Golgi apparatus {ECO:0000250}. Golgi apparatus, trans-Golgi network {ECO:0000250}. Note=Recruited to the Golgi apparatus by G…	Myo18a	232755	0.717629	0.377472	0.654397	0.936924	0.929427	0.799317	0.833095	0.558401	0.16402
NACA;T159;	0.84486	-1.08906	6.70949	0.00129438	0.0265641	-0.583535	P70670	T159	Nascent polypeptide-associated complex subunit alpha, muscle-specific form (Alpha-NAC, muscle-specific form) (skNAC)	NACAM_MOUSE	SUBCELLULAR LOCATION: Cytoplasm {ECO:0000269|PubMed:12011100}. Nucleus {ECO:0000269|PubMed:12011100}.	Naca	220499	0.45648	0.67558	0.625067	0.402819	0.436931	0.490169	0.566866	0.606041	0.266673
NACA;T2131;	0.84486	-1.08906	6.70949	0.00129438	0.0265641	-0.583535	P70670	T2131	Nascent polypeptide-associated complex subunit alpha, muscle-specific form (Alpha-NAC, muscle-specific form) (skNAC)	NACAM_MOUSE	SUBCELLULAR LOCATION: Cytoplasm {ECO:0000269|PubMed:12011100}. Nucleus {ECO:0000269|PubMed:12011100}.	Naca	220499	0.45648	0.67558	0.625067	0.402819	0.436931	0.490169	0.566866	0.606041	0.266673
NCKAP5L;S436;	0.94163	-1.35695	3.71893	0.0147236	0.0965373	-3.34785	Q6GQX2	S436	Nck-associated protein 5-like (Centrosomal protein of 169 kDa) (Cep169)	NCK5L_MOUSE	SUBCELLULAR LOCATION: Cytoplasm, cytoskeleton, microtubule organizing center, centrosome {ECO:0000250|UniProtKB:Q9HCH0}. Note=Localizes to microtubule plus ends. Associates with centrosomes during interphase, but dissociates from these structures from the onset of mitosis. {ECO:0000250|UniProtKB:Q9HCH0}.	Nckap5l	138170	0.455009	0.908815	0.637244	0.374172	0.489857	0.467274	0.416547	0.351844	0.587482
NCKAP5L;S473;	0.619804	0.134166	5.67559	0.00267885	0.037456	-1.40903	Q6GQX2	S473	Nck-associated protein 5-like (Centrosomal protein of 169 kDa) (Cep169)	NCK5L_MOUSE	SUBCELLULAR LOCATION: Cytoplasm, cytoskeleton, microtubule organizing center, centrosome {ECO:0000250|UniProtKB:Q9HCH0}. Note=Localizes to microtubule plus ends. Associates with centrosomes during interphase, but dissociates from these structures from the onset of mitosis. {ECO:0000250|UniProtKB:Q9HCH0}.	Nckap5l	138170	0.846797	0.834858	0.952887	0.716017	0.756688	0.777131	0.813651	0.591133	0.142266
NCKAP5L;S494;	0.608003	-1.33523	5.63485	0.00276253	0.0380102	-1.44406	Q6GQX2	S494	Nck-associated protein 5-like (Centrosomal protein of 169 kDa) (Cep169)	NCK5L_MOUSE	SUBCELLULAR LOCATION: Cytoplasm, cytoskeleton, microtubule organizing center, centrosome {ECO:0000250|UniProtKB:Q9HCH0}. Note=Localizes to microtubule plus ends. Associates with centrosomes during interphase, but dissociates from these structures from the onset of mitosis. {ECO:0000250|UniProtKB:Q9HCH0}.	Nckap5l	138170	0.831027	0.739516	0.903095	0.714228	0.795074	0.839762	0.816039	0.590044	0.156731
NDRG3;S333;	0.604907	-2.63678	3.43405	0.0285494	0.139444	-3.70465	Q9QYF9	S333	Protein NDRG3 (N-myc downstream-regulated gene 3 protein) (Protein Ndr3)	NDRG3_MOUSE		Ndrg3	41555	0.594327	0.480625	0.60655	0.749166	0.808797	0.760048	0.774729	0.663848	0.278259
NDRG3;T332;	0.604907	-2.63678	3.43405	0.0285494	0.139444	-3.70465	Q9QYF9	T332	Protein NDRG3 (N-myc downstream-regulated gene 3 protein) (Protein Ndr3)	NDRG3_MOUSE		Ndrg3	41555	0.540903	0.410776	0.550835	0.625482	0.579909	0.569807	0.61566	0.673639	0.225271
NEDD4;S320;	0.656372	-0.885128	4.61754	0.00632889	0.0604827	-2.38885	P46935	S320	E3 ubiquitin-protein ligase NEDD4 (EC 2.3.2.26) (HECT-type E3 ubiquitin transferase NEDD4) (Neural precursor cell expressed developmentally down-regulated protein 4) (NEDD-4)	NEDD4_MOUSE	SUBCELLULAR LOCATION: Cytoplasm. Cell membrane; Peripheral membrane protein. Note=Recruited to the plasma membrane by GRB10. Once complexed with GRB10 and IGF1R, follows IGF1R internalization, remaining associated with early endosomes. Uncouples from IGF1R-containing endosomes before the sorting of the receptor to the lysosomal compartment (By similarity). May be recruited to exosomes by NDFIP1. …	Nedd4	102706	0.618928	0.715132	0.715302	0.543326	0.663113	0.65789	0.698523	0.503362	0.285875
NEDD4;T287;	0.62714	3.69218	2.60375	0.0498644	0.194404	-4.70719	P46935	T287	E3 ubiquitin-protein ligase NEDD4 (EC 2.3.2.26) (HECT-type E3 ubiquitin transferase NEDD4) (Neural precursor cell expressed developmentally down-regulated protein 4) (NEDD-4)	NEDD4_MOUSE	SUBCELLULAR LOCATION: Cytoplasm. Cell membrane; Peripheral membrane protein. Note=Recruited to the plasma membrane by GRB10. Once complexed with GRB10 and IGF1R, follows IGF1R internalization, remaining associated with early endosomes. Uncouples from IGF1R-containing endosomes before the sorting of the receptor to the lysosomal compartment (By similarity). May be recruited to exosomes by NDFIP1. …	Nedd4	102706	0.419729	0.584926	0.447385	0.38738	0.368326	0.629605	0.619187	0.578415	0.270608
NES;S977;	0.761847	-1.89774	7.13494	0.000985543	0.0236764	-0.276002	Q6P5H2	S977	Nestin	NEST_MOUSE		Nes	207124	0.574533	0.401253	0.581997	0.679871	0.687178	0.710615	0.758463	0.555714	0.139225
NIPBL;S2666;	1.15221	-2.51033	4.4098	0.00761544	0.067375	-2.59961	Q6KCD5	S2666	Nipped-B-like protein (Delangin homolog) (SCC2 homolog)	NIPBL_MOUSE	SUBCELLULAR LOCATION: Nucleus {ECO:0000269|PubMed:23967866, ECO:0000269|PubMed:24287868, ECO:0000269|PubMed:28041881, ECO:0000269|PubMed:28914604}. Chromosome {ECO:0000269|PubMed:23967866, ECO:0000269|PubMed:24287868}.	Nipbl	315450	0.233828	0.546034	0.264976	0.310128	0.403489	0.327061	0.267725	0.484386	0.708534
NLN;S53;	0.585964	-3.93552	3.39669	0.020525	0.114928	-3.72227	Q91YP2	S53	Neurolysin, mitochondrial (EC 3.4.24.16) (Microsomal endopeptidase) (MEP) (Mitochondrial oligopeptidase M) (Neurotensin endopeptidase)	NEUL_MOUSE	SUBCELLULAR LOCATION: Mitochondrion intermembrane space {ECO:0000250}. Cytoplasm {ECO:0000250}.	Nln	80429	0.576828	0.796899	0.684068	0.520827	0.565104	0.69858	0.714294	0.343248	0.360931
NOSTRIN;S479;	0.713757	-1.78514	3.55632	0.0173752	0.106072	-3.53477	Q6WKZ7	S479	Nostrin (Disabled homolog 2-interacting protein 2) (Dab2-interacting protein 2) (Nitric oxide synthase trafficker) (eNOS-trafficking inducer)	NOSTN_MOUSE	SUBCELLULAR LOCATION: Cell membrane {ECO:0000250|UniProtKB:Q8IVI9}; Peripheral membrane protein {ECO:0000250|UniProtKB:Q8IVI9}; Cytoplasmic side {ECO:0000250|UniProtKB:Q8IVI9}. Cytoplasmic vesicle {ECO:0000250|UniProtKB:Q8IVI9}. Cytoplasm, cytoskeleton {ECO:0000250|UniProtKB:Q8IVI9}. Cytoplasm {ECO:0000269|PubMed:15596140}. Nucleus {ECO:0000269|PubMed:15596140}. Note=Enriched in selected actin st…	Nostrin	57673	0.632522	0.235214	0.50404	0.556493	0.672052	0.604391	0.606841	0.406546	0.118095
NPM1;S10;	1.30085	-0.467195	4.07804	0.0103612	0.0788679	-2.94968	Q61937	S10	Nucleophosmin (NPM) (Nucleolar phosphoprotein B23) (Nucleolar protein NO38) (Numatrin)	NPM_MOUSE	SUBCELLULAR LOCATION: Nucleus, nucleolus {ECO:0000250|UniProtKB:P06748}. Nucleus, nucleoplasm {ECO:0000250|UniProtKB:P06748}. Cytoplasm, cytoskeleton, microtubule organizing center, centrosome {ECO:0000250|UniProtKB:P06748}. Note=Generally nucleolar, but is translocated to the nucleoplasm in case of serum starvation or treatment with anticancer drugs. Colocalizes with the methylated form of RPS10…	Npm1	32560	0.33988	0.710827	0.44842	0.202849	0.340085	0.330575	0.245519	0.168384	0.63641
NPM1;S4;	0.6744	-2.01768	3.01844	0.041767	0.175318	-4.14572	Q61937	S4	Nucleophosmin (NPM) (Nucleolar phosphoprotein B23) (Nucleolar protein NO38) (Numatrin)	NPM_MOUSE	SUBCELLULAR LOCATION: Nucleus, nucleolus {ECO:0000250|UniProtKB:P06748}. Nucleus, nucleoplasm {ECO:0000250|UniProtKB:P06748}. Cytoplasm, cytoskeleton, microtubule organizing center, centrosome {ECO:0000250|UniProtKB:P06748}. Note=Generally nucleolar, but is translocated to the nucleoplasm in case of serum starvation or treatment with anticancer drugs. Colocalizes with the methylated form of RPS10…	Npm1	32560	0.47705	0.447759	0.442005	0.409466	0.404042	0.553297	0.596189	0.268926	0.274109
NT5C;S184;	0.613357	-0.726769	4.04728	0.0106697	0.0798651	-2.983	Q9JM14	S184	5'(3')-deoxyribonucleotidase, cytosolic type (EC 3.1.3.-) (Cytosolic 5',3'-pyrimidine nucleotidase) (Deoxy-5'-nucleotidase 1) (dNT-1)	NT5C_MOUSE	SUBCELLULAR LOCATION: Cytoplasm.	Nt5c	23076	0.701523	0.399673	0.621275	0.780839	0.742025	0.808535	0.779212	0.477044	0.195275
NUFIP2;S213;	1.02829	0.18986	5.05962	0.00816532	0.0699983	-2.24345	Q5F2E7	S213	Nuclear fragile X mental retardation-interacting protein 2 (82 kDa FMRP-interacting protein) (82-FIP) (FMRP-interacting protein 2)	NUFP2_MOUSE	SUBCELLULAR LOCATION: Nucleus {ECO:0000269|PubMed:12837692}. Cytoplasm {ECO:0000269|PubMed:12837692}. Cytoplasm, Stress granule {ECO:0000250|UniProtKB:Q7Z417}. Note=Localized in both nucleus and cytoplasm in most neurons. In the cortex, distributed in a diffuse way in the nucleus and in the cytoplasm. Localized in the cytoplasm in neurons of the dentate gyrus in the olfactive bulb, in the ependym…	Nufip2	75657	0.702426	0.467443	0.519526	0.482022	0.565421	0.679902	0.646288	0.372633	0.297527
NUP107;S11;	0.607884	-1.88649	4.22761	0.00900096	0.073631	-2.78978	Q8BH74	S11	Nuclear pore complex protein Nup107 (107 kDa nucleoporin) (Nucleoporin Nup107)	NU107_MOUSE	SUBCELLULAR LOCATION: Nucleus membrane {ECO:0000250|UniProtKB:P57740}. Nucleus, nuclear pore complex {ECO:0000250|UniProtKB:P57740}. Chromosome, centromere, kinetochore {ECO:0000250|UniProtKB:P57740}. Note=Located on both the cytoplasmic and nuclear sides of the NPC core structure. During mitosis, localizes to the kinetochores. Dissociates from the dissasembled NPC structure late during prophase …	Nup107	106717	0.793908	0.660712	0.793187	0.525681	0.656222	0.744482	0.763093	0.444982	0.160261
OGFR;S452;	0.658358	-0.767845	5.01108	0.00452628	0.0493024	-2.00674	Q99PG2	S452	Opioid growth factor receptor (OGFr) (Zeta-type opioid receptor)	OGFR_MOUSE	SUBCELLULAR LOCATION: Cytoplasm {ECO:0000250}. Nucleus {ECO:0000250}. Note=The OGF/OGFR complex is probably translocated to the nucleus.	Ogfr	70679	0.914255	0.603676	0.906428	0.732367	0.722141	0.710786	0.74437	0.549698	0.0947557
P33MONOX;T179;	0.644869	-3.83616	5.94675	0.00219221	0.0341439	-1.18096	Q9DBN4	T179	Putative monooxygenase p33MONOX (EC 1.-.-.-)	P33MX_MOUSE	SUBCELLULAR LOCATION: Cytoplasm {ECO:0000269|PubMed:21153684}.	P33monox	32715	0.895514	0.654583	0.830482	0.579813	0.564028	0.635944	0.722246	0.521054	0.11304
PCBP2;S185;	1.01051	3.33478	9.19532	0.000312583	0.0142964	1.00091	Q61990	S185	Poly(rC)-binding protein 2 (Alpha-CP2) (CTBP) (CBP) (Putative heterogeneous nuclear ribonucleoprotein X) (hnRNP X)	PCBP2_MOUSE	SUBCELLULAR LOCATION: Nucleus {ECO:0000250}. Cytoplasm {ECO:0000250}.	Pcbp2	38222	0.8277	0.628306	0.883408	0.699606	0.716246	0.740137	0.776744	0.568718	0.106265
PCM1;S68;	0.990878	-0.576255	6.89462	0.0011476	0.0251809	-0.447592	Q9R0L6	S68	Pericentriolar material 1 protein (PCM-1) (mPCM-1)	PCM1_MOUSE	SUBCELLULAR LOCATION: Cytoplasm, cytoskeleton. Cytoplasm, cytoskeleton, microtubule organizing center, centrosome {ECO:0000269|PubMed:10579718, ECO:0000269|PubMed:12112146, ECO:0000269|PubMed:12403812}. Cytoplasmic granule {ECO:0000269|PubMed:12403812, ECO:0000269|PubMed:12571289}. Cytoplasm, cytoskeleton, microtubule organizing center, centrosome, centriolar satellite {ECO:0000269|PubMed:1057971…	Pcm1	228847	0.370053	0.645045	0.459601	0.480457	0.598763	0.483148	0.471431	0.544474	0.556724
PCM1;S69;	1.37612	-2.02097	7.27736	0.000902369	0.0227245	-0.176821	Q9R0L6	S69	Pericentriolar material 1 protein (PCM-1) (mPCM-1)	PCM1_MOUSE	SUBCELLULAR LOCATION: Cytoplasm, cytoskeleton. Cytoplasm, cytoskeleton, microtubule organizing center, centrosome {ECO:0000269|PubMed:10579718, ECO:0000269|PubMed:12112146, ECO:0000269|PubMed:12403812}. Cytoplasmic granule {ECO:0000269|PubMed:12403812, ECO:0000269|PubMed:12571289}. Cytoplasm, cytoskeleton, microtubule organizing center, centrosome, centriolar satellite {ECO:0000269|PubMed:1057971…	Pcm1	228847	0.467293	0.696519	0.471536	0.324277	0.414048	0.241036	0.178329	0.321473	0.721106
PCNT;S1860;	0.851352	-3.35157	5.43352	0.00639692	0.0608458	-1.95997	P48725	S1860	Pericentrin	PCNT_MOUSE	SUBCELLULAR LOCATION: Cytoplasm, cytoskeleton, microtubule organizing center, centrosome {ECO:0000250|UniProtKB:O95613}. Note=Centrosomal at all stages of the cell cycle. Remains associated with centrosomes following microtubule depolymerization. Colocalized with DISC1 at the centrosome. {ECO:0000250|UniProtKB:O95613}.	Pcnt	329465	0.802811	0.689987	0.786638	0.551472	0.603016	0.681352	0.672107	0.368626	0.251984
PDCD4;S313;	0.90425	-0.348158	5.86429	0.00232819	0.0350696	-1.2494	Q61823	S313	Programmed cell death protein 4 (Protein MA-3) (Topoisomerase-inhibitor suppressed protein)	PDCD4_MOUSE	SUBCELLULAR LOCATION: Nucleus {ECO:0000269|PubMed:12894233}. Cytoplasm {ECO:0000269|PubMed:12894233}. Note=Shuttles between the nucleus and cytoplasm (PubMed:12894233). Predominantly nuclear under normal growth conditions, and when phosphorylated at Ser-457 (By similarity). {ECO:0000250|UniProtKB:Q53EL6, ECO:0000269|PubMed:12894233}.	Pdcd4	51702	0.472107	0.503209	0.472915	0.719241	0.812313	0.616403	0.561587	0.623701	0.528697
PDE2A;S185;	1.9609	-2.57769	14.7728	3.42414e-05	0.00722116	3.30692	Q922S4	S185	cGMP-dependent 3',5'-cyclic phosphodiesterase (EC 3.1.4.17) (Cyclic GMP-stimulated phosphodiesterase) (CGS-PDE) (cGSPDE)	PDE2A_MOUSE	SUBCELLULAR LOCATION: Isoform PDE2A1: Cytoplasm {ECO:0000250|UniProtKB:O00408}.; SUBCELLULAR LOCATION: Isoform PDE2A2: Mitochondrion matrix {ECO:0000269|PubMed:21724846}. Mitochondrion inner membrane {ECO:0000250|UniProtKB:O00408}. Mitochondrion outer membrane {ECO:0000250|UniProtKB:O00408}.; SUBCELLULAR LOCATION: Isoform PDE2A3: Cell membrane {ECO:0000250|UniProtKB:O00408}; Lipid-anchor {ECO:000…	Pde2a	105619	0.321199	0.330431	0.182521	0.326779	0.361466	0.163959	0.103965	0.321753	0.762627
PDHA1;S232;	0.669471	-0.478118	4.75923	0.00559671	0.0563192	-2.24874	P35486	S232	Pyruvate dehydrogenase E1 component subunit alpha, somatic form, mitochondrial (EC 1.2.4.1) (PDHE1-A type I)	ODPA_MOUSE	SUBCELLULAR LOCATION: Mitochondrion matrix {ECO:0000269|PubMed:19341700}.	Pdha1	43232	0.682791	0.314581	0.602896	0.649672	0.780333	0.68796	0.731745	0.540801	0.0790473
PDHA1;S300;	1.06777	1.93278	4.94969	0.00476322	0.0502619	-2.06491	P35486	S300	Pyruvate dehydrogenase E1 component subunit alpha, somatic form, mitochondrial (EC 1.2.4.1) (PDHE1-A type I)	ODPA_MOUSE	SUBCELLULAR LOCATION: Mitochondrion matrix {ECO:0000269|PubMed:19341700}.	Pdha1	43232	0.661829	0.292042	0.515294	0.462452	0.586063	0.569383	0.518191	0.396798	0.2068
PDLIM1;S130;	0.714011	1.5661	5.12443	0.0041242	0.0472961	-1.90068	O70400	S130	PDZ and LIM domain protein 1 (C-terminal LIM domain protein 1) (Elfin) (LIM domain protein CLP-36)	PDLI1_MOUSE	SUBCELLULAR LOCATION: Cytoplasm, cytoskeleton {ECO:0000269|PubMed:11596114}. Cytoplasm, myofibril, sarcomere, Z line {ECO:0000250|UniProtKB:O00151}. Note=Associates with the actin stress fibers (PubMed:11596114).	Pdlim1	35774	0.792488	0.773305	0.835368	0.590008	0.69322	0.831873	0.802255	0.525848	0.245095
PDLIM1;T128;	0.588359	-2.23473	4.18441	0.00937126	0.0756079	-2.83561	O70400	T128	PDZ and LIM domain protein 1 (C-terminal LIM domain protein 1) (Elfin) (LIM domain protein CLP-36)	PDLI1_MOUSE	SUBCELLULAR LOCATION: Cytoplasm, cytoskeleton {ECO:0000269|PubMed:11596114}. Cytoplasm, myofibril, sarcomere, Z line {ECO:0000250|UniProtKB:O00151}. Note=Associates with the actin stress fibers (PubMed:11596114).	Pdlim1	35774	0.510058	0.628035	0.612105	0.515114	0.547866	0.555518	0.631878	0.597741	0.219678
PDLIM5;S359;	0.864007	2.94445	7.12808	0.000989772	0.0236844	-0.280822	Q8CI51	S359	PDZ and LIM domain protein 5 (Enigma homolog) (Enigma-like PDZ and LIM domains protein)	PDLI5_MOUSE	SUBCELLULAR LOCATION: Cell junction, synapse, postsynaptic cell membrane, postsynaptic density {ECO:0000250}. Cell junction, synapse, synaptosome {ECO:0000250}. Cytoplasm {ECO:0000250}. Note=Detected both at presynaptic and postsynaptic sites. {ECO:0000250}.	Pdlim5	63299	0.838475	0.58705	0.866965	0.708586	0.774579	0.726835	0.749001	0.538256	0.131003
PDXDC1;S736;	1.23224	-0.937275	4.90181	0.00495814	0.0515139	-2.11064	Q99K01	S736	Pyridoxal-dependent decarboxylase domain-containing protein 1 (EC 4.1.1.-)	PDXD1_MOUSE		Pdxdc1	87335	0.454886	0.166202	0.351558	0.491484	0.444594	0.334581	0.327053	0.401169	0.384133
PDXDC1;T691;	1.25781	-0.212447	5.73624	0.00255972	0.036607	-1.35726	Q99K01	T691	Pyridoxal-dependent decarboxylase domain-containing protein 1 (EC 4.1.1.-)	PDXD1_MOUSE		Pdxdc1	87335	0.391589	0.862614	0.491719	0.114047	0.181813	0.134504	0.142088	0.211345	0.632837
PEAK1;S1050;	0.800178	-0.1004	5.06948	0.00431365	0.0480995	-1.95188	Q69Z38	S1050	Inactive tyrosine-protein kinase PEAK1 (Pseudopodium-enriched atypical kinase 1) (Sugen kinase 269) (Tyrosine-protein kinase SgK269)	PEAK1_MOUSE	SUBCELLULAR LOCATION: Cytoplasm, cytoskeleton {ECO:0000269|PubMed:20534451}. Cell junction, focal adhesion {ECO:0000269|PubMed:20534451}. Note=Colocalizes with actin (PubMed:20534451).	Peak1	191097	0.581117	0.822897	0.730213	0.582969	0.672234	0.648253	0.666143	0.490747	0.335991
PEAK1;S584;	1.47998	-3.1951	12.94	6.38913e-05	0.00809024	2.68467	Q69Z38	S584	Inactive tyrosine-protein kinase PEAK1 (Pseudopodium-enriched atypical kinase 1) (Sugen kinase 269) (Tyrosine-protein kinase SgK269)	PEAK1_MOUSE	SUBCELLULAR LOCATION: Cytoplasm, cytoskeleton {ECO:0000269|PubMed:20534451}. Cell junction, focal adhesion {ECO:0000269|PubMed:20534451}. Note=Colocalizes with actin (PubMed:20534451).	Peak1	191097	0.486768	0.554026	0.432779	0.292956	0.383978	0.21537	0.131526	0.283361	0.690915
PHLDB1;S325;	0.676626	-0.123349	4.6389	0.00621164	0.0597419	-2.36754	Q6PDH0	S325	Pleckstrin homology-like domain family B member 1 (Protein LL5-alpha)	PHLB1_MOUSE		Phldb1	150070	0.700786	0.848534	0.892916	0.754132	0.809495	0.692196	0.708151	0.640172	0.401903
PHRF1;S1169;	0.756452	-2.20573	5.81845	0.00240812	0.0354103	-1.28779	A6H619	S1169	PHD and RING finger domain-containing protein 1	PHRF1_MOUSE		Phrf1	184081	0.553947	0.544139	0.550465	0.755065	0.807515	0.632726	0.662127	0.59114	0.454134
PHRF1;S1171;	0.756452	-2.20573	5.81845	0.00240812	0.0354103	-1.28779	A6H619	S1171	PHD and RING finger domain-containing protein 1	PHRF1_MOUSE		Phrf1	184081	0.596651	0.734695	0.761078	0.789344	0.78567	0.705454	0.722401	0.541495	0.397749
PHRF1;S1173;	0.756452	-2.20573	5.81845	0.00240812	0.0354103	-1.28779	A6H619	S1173	PHD and RING finger domain-containing protein 1	PHRF1_MOUSE		Phrf1	184081	0.598786	0.55257	0.5811	0.80077	0.843922	0.66909	0.674181	0.562398	0.442857
PIKFYVE;S88;	0.998116	-1.17044	7.81554	0.000655086	0.0200873	0.18206	Q9Z1T6	S88	1-phosphatidylinositol 3-phosphate 5-kinase (Phosphatidylinositol 3-phosphate 5-kinase) (EC 2.7.1.150) (FYVE finger-containing phosphoinositide kinase) (PIKfyve) (Phosphatidylinositol 3-phosphate 5-kinase type III) (PIPkin-III) (Type III PIP kinase) (p235)	FYV1_MOUSE	SUBCELLULAR LOCATION: Cytoplasmic vesicle membrane {ECO:0000269|PubMed:19037259}; Peripheral membrane protein {ECO:0000269|PubMed:19037259}. Endosome membrane {ECO:0000250}. Note=Associated with vesicle structures. Displays a peripheral vesicular punctate pattern. Mainly associated with membranes of the late endocytic pathway (By similarity). {ECO:0000250}.	Pikfyve	236877	0.413551	0.76258	0.526045	0.202958	0.409356	0.387856	0.356811	0.242541	0.591891
PLEC;T4037;	1.57647	1.50095	10.4259	0.000175121	0.0116834	1.62906	Q9QXS1	T4037	Plectin (PCN) (PLTN) (Plectin-1) (Plectin-6)	PLEC_MOUSE	SUBCELLULAR LOCATION: Cytoplasm, cytoskeleton. Cell junction, hemidesmosome {ECO:0000250}.	Plec	534188	0.138462	0.387243	0.08091	0.234981	0.191678	0.192748	0.171841	0.30475	0.682543
PLEKHG3;S76;	0.625373	-4.43887	2.97904	0.0323555	0.150192	-4.23076	Q4VAC9	S76	Pleckstrin homology domain-containing family G member 3 (PH domain-containing family G member 3)	PKHG3_MOUSE		Plekhg3	148519	0.52026	0.905942	0.690831	0.364353	0.453602	0.5878	0.590369	0.355405	0.470307
PPP1CB;T316;	0.870896	4.03734	4.59978	0.00642836	0.0609527	-2.40662	P62141	T316	Serine/threonine-protein phosphatase PP1-beta catalytic subunit (PP-1B) (EC 3.1.3.16) (EC 3.1.3.53)	PP1B_MOUSE	SUBCELLULAR LOCATION: Cytoplasm {ECO:0000250|UniProtKB:P62140}. Nucleus {ECO:0000250|UniProtKB:P62140}. Nucleus, nucleoplasm {ECO:0000250|UniProtKB:P62140}. Nucleus, nucleolus {ECO:0000250|UniProtKB:P62140}. Note=Highly mobile in cells and can be relocalized through interaction with targeting subunits. In the presence of PPP1R8 relocalizes from the nucleus to nuclear speckles. {ECO:0000250|UniPro…	Ppp1cb	37187	0.565512	0.845138	0.778186	0.582313	0.588168	0.593597	0.641476	0.570545	0.299913
PPP1R12A;T498;	1.64928	-2.72099	10.4074	0.000176567	0.0116834	1.62025	Q9DBR7	T498	Protein phosphatase 1 regulatory subunit 12A (Myosin phosphatase-targeting subunit 1) (Myosin phosphatase target subunit 1)	MYPT1_MOUSE	SUBCELLULAR LOCATION: Cytoplasm {ECO:0000250|UniProtKB:O14974}. Note=Along actomyosin filaments and stress fibers. {ECO:0000250|UniProtKB:O14974}.	Ppp1r12a	114996	0.212188	0.572	0.269622	0.0787741	0.124235	0.0969446	0.0624839	0.24968	0.64161
PPP1R14A;S26;	0.696892	0.0507822	3.53725	0.0177208	0.106838	-3.55697	Q91VC7	S26	Protein phosphatase 1 regulatory subunit 14A (17 kDa PKC-potentiated inhibitory protein of PP1) (Protein kinase C-potentiated inhibitor protein of 17 kDa) (CPI-17)	PP14A_MOUSE	SUBCELLULAR LOCATION: Cytoplasm {ECO:0000250}.	Ppp1r14a	16649	0.726231	0.625855	0.800596	0.733735	0.811473	0.802442	0.763066	0.621364	0.244045
PRPF31;S451;	0.999452	-1.81575	4.43567	0.00743963	0.0660118	-2.57302	Q8CCF0	S451	U4/U6 small nuclear ribonucleoprotein Prp31 (Pre-mRNA-processing factor 31) (U4/U6 snRNP 61 kDa protein) (Protein 61K)	PRP31_MOUSE	SUBCELLULAR LOCATION: Nucleus {ECO:0000250|UniProtKB:Q8WWY3}. Nucleus speckle {ECO:0000250|UniProtKB:Q8WWY3}. Nucleus, Cajal body {ECO:0000250|UniProtKB:Q8WWY3}. Note=Predominantly found in speckles and in Cajal bodies. {ECO:0000250|UniProtKB:Q8WWY3}.	Prpf31	55430	0.669336	0.183992	0.501877	0.577599	0.606965	0.401207	0.383757	0.409615	0.290848
PRPF31;T455;	1.17297	-1.59222	3.2066	0.0251619	0.130601	-3.95058	Q8CCF0	T455	U4/U6 small nuclear ribonucleoprotein Prp31 (Pre-mRNA-processing factor 31) (U4/U6 snRNP 61 kDa protein) (Protein 61K)	PRP31_MOUSE	SUBCELLULAR LOCATION: Nucleus {ECO:0000250|UniProtKB:Q8WWY3}. Nucleus speckle {ECO:0000250|UniProtKB:Q8WWY3}. Nucleus, Cajal body {ECO:0000250|UniProtKB:Q8WWY3}. Note=Predominantly found in speckles and in Cajal bodies. {ECO:0000250|UniProtKB:Q8WWY3}.	Prpf31	55430	0.618858	0.405152	0.50818	0.26467	0.201738	0.243394	0.25397	0.252939	0.344045
PRRC2A;S1002;	1.08439	1.77358	8.90643	0.000361812	0.0149598	0.840372	Q7TSC1	S1002	Protein PRRC2A (HLA-B-associated transcript 2) (Proline-rich and coiled-coil-containing protein 2A)	PRC2A_MOUSE	SUBCELLULAR LOCATION: Cytoplasm {ECO:0000250}. Nucleus {ECO:0000250}.	Prrc2a	229203	0.575087	0.713554	0.747603	0.637429	0.702851	0.5126	0.52718	0.660052	0.421385
PRRC2A;S1145;	1.19385	1.41429	10.4955	0.000169801	0.0116834	1.66212	Q7TSC1	S1145	Protein PRRC2A (HLA-B-associated transcript 2) (Proline-rich and coiled-coil-containing protein 2A)	PRC2A_MOUSE	SUBCELLULAR LOCATION: Cytoplasm {ECO:0000250}. Nucleus {ECO:0000250}.	Prrc2a	229203	0.582442	0.555127	0.657236	0.550396	0.613088	0.297636	0.273669	0.557051	0.491931
PRRC2A;S1431;	0.678667	0.53971	6.02161	0.00207682	0.0336739	-1.1195	Q7TSC1	S1431	Protein PRRC2A (HLA-B-associated transcript 2) (Proline-rich and coiled-coil-containing protein 2A)	PRC2A_MOUSE	SUBCELLULAR LOCATION: Cytoplasm {ECO:0000250}. Nucleus {ECO:0000250}.	Prrc2a	229203	0.763635	0.626981	0.852611	0.71039	0.856891	0.773037	0.784713	0.595576	0.119463
PRRC2C;T2634;	0.78286	1.29912	5.86262	0.00233105	0.0350696	-1.25079	Q3TLH4	T2634	Protein PRRC2C (BAT2 domain-containing protein 1) (HLA-B-associated transcript 2-like 2) (Proline-rich and coiled-coil-containing protein 2C)	PRC2C_MOUSE		Prrc2c	310892	0.747181	0.749259	0.727433	0.697853	0.616791	0.653362	0.683368	0.555273	0.292739
PSMD2;T9;	0.631114	0.727779	2.8911	0.0357365	0.159667	-4.34091	Q8VDM4	T9	26S proteasome non-ATPase regulatory subunit 2 (26S proteasome regulatory subunit RPN1) (26S proteasome regulatory subunit S2) (26S proteasome subunit p97)	PSMD2_MOUSE		Psmd2	100203	0.749182	0.428167	0.697174	0.697829	0.580181	0.55592	0.630112	0.563368	0.132381
PXN;S83;	0.731621	4.60145	5.93922	0.00220422	0.0341439	-1.18718	Q8VI36	S83	Paxillin	PAXI_MOUSE	SUBCELLULAR LOCATION: Cytoplasm, cytoskeleton {ECO:0000250|UniProtKB:P49023}. Cell junction, focal adhesion {ECO:0000250|UniProtKB:P49023}. Cytoplasm, cell cortex {ECO:0000269|PubMed:8940124}. Note=Colocalizes with integrins at the cell periphery. Colocalizes with PXN to membrane ruffles and the leading edge of migrating cells (By similarity). {ECO:0000250|UniProtKB:P49023}.	Pxn	64476	0.830383	0.690291	0.978939	0.709064	0.714131	0.739075	0.787546	0.61049	0.144142
RAB11FIP5;S480;	0.900326	-1.22263	6.76558	0.00124767	0.0262021	-0.54199	Q8R361	S480	Rab11 family-interacting protein 5 (Rab11-FIP5) (Rab11-interacting protein Rip11)	RFIP5_MOUSE	SUBCELLULAR LOCATION: Cytoplasm {ECO:0000250}. Recycling endosome membrane {ECO:0000269|PubMed:19335615}; Peripheral membrane protein {ECO:0000269|PubMed:19335615}. Early endosome membrane {ECO:0000269|PubMed:19335615}; Peripheral membrane protein {ECO:0000269|PubMed:19335615}. Golgi apparatus membrane {ECO:0000269|PubMed:19335615}; Peripheral membrane protein {ECO:0000269|PubMed:19335615}. Cytop…	Rab11fip5	69553	0.688005	0.548146	0.782562	0.765701	0.733204	0.547713	0.539999	0.667937	0.285862
RANBP1;S14;	0.68032	1.66556	4.73727	0.00570343	0.0568286	-2.27027	P34022	S14	Ran-specific GTPase-activating protein (HpaII tiny fragments locus 9a protein) (Ran-binding protein 1) (RANBP1)	RANG_MOUSE		Ranbp1	23596	0.683933	0.384575	0.608679	0.595097	0.644268	0.79733	0.806642	0.541037	0.120623
RANBP9;S418;	0.828657	-1.69256	3.05106	0.0298537	0.143439	-4.14131	P69566	S418	Ran-binding protein 9 (RanBP9) (B-cell antigen receptor Ig beta-associated protein 1) (IBAP-1) (Ran-binding protein M) (RanBPM)	RANB9_MOUSE	SUBCELLULAR LOCATION: Cytoplasm {ECO:0000250|UniProtKB:Q96S59}. Nucleus {ECO:0000250|UniProtKB:Q96S59}. Note=The unphosphorylated form is predominantly cytoplasmic (By similarity). A phosphorylated form is associated with the plasma membrane (By similarity). Perinuclear in spermatids (PubMed:14648869). {ECO:0000250|UniProtKB:Q96S59, ECO:0000269|PubMed:14648869}.	Ranbp9	71012	0.59352	0.50255	0.468366	0.38677	0.465337	0.632928	0.543525	0.242412	0.368868
RBBP6;S874;	1.06749	1.89409	9.46864	0.000273224	0.0133057	1.14797	P97868	S874	E3 ubiquitin-protein ligase RBBP6 (EC 2.3.2.27) (Proliferation potential-related protein) (Protein P2P-R) (RING-type E3 ubiquitin transferase RBBP6) (Retinoblastoma-binding protein 6) (p53-associated cellular protein of testis)	RBBP6_MOUSE	SUBCELLULAR LOCATION: Nucleus, nucleolus. Chromosome. Cytoplasm, cytoskeleton, microtubule organizing center, centrosome {ECO:0000250}. Note=Colocalizes with mitotic chromosomes. Co-localizes with NEK6 in the centrosome (By similarity). {ECO:0000250}.	Rbbp6	199587	0.562613	0.788459	0.707851	0.669056	0.681117	0.72908	0.699805	0.474024	0.345753
RBM27;T447;	0.926083	-1.72697	7.07634	0.0010224	0.023874	-0.317344	Q5SFM8	T447	RNA-binding protein 27 (Peri-implantation stem cell protein 1) (RNA-binding motif protein 27)	RBM27_MOUSE	SUBCELLULAR LOCATION: Cytoplasm {ECO:0000269|PubMed:15741184}. Nucleus speckle {ECO:0000269|PubMed:15741184}. Note=Incorporated into the nuclear speckles and to speckles proximal to the nuclear periphery. Also localizes to punctate structures in the cytoplasm termed cytospeckles.	Rbm27	118552	0.55697	0.462983	0.629937	0.492303	0.473203	0.555068	0.535233	0.579139	0.280493
RGS3;S712;	0.783534	-1.02547	6.94704	0.00110969	0.0246643	-0.409694	Q9DC04	S712	Regulator of G-protein signaling 3 (RGS3) (C2PA)	RGS3_MOUSE	SUBCELLULAR LOCATION: Cytoplasm {ECO:0000305}. Cell membrane {ECO:0000250|UniProtKB:P49796}; Peripheral membrane protein {ECO:0000250|UniProtKB:P49796}; Cytoplasmic side {ECO:0000250|UniProtKB:P49796}. Note=Long isoforms are cytoplasmic and associated with the plasma membrane. Short isoforms are nuclear. {ECO:0000250|UniProtKB:P49796}.; SUBCELLULAR LOCATION: Isoform 2: Cytoplasm {ECO:0000269|PubM…	Rgs3	106219	0.620526	0.518171	0.634725	0.763854	0.82761	0.887764	0.881078	0.613136	0.348536
RNF123;S675;	0.849443	-3.09906	6.87266	0.00116394	0.0252133	-0.463543	Q5XPI3	S675	E3 ubiquitin-protein ligase RNF123 (EC 2.3.2.27) (Kip1 ubiquitination-promoting complex protein 1) (RING finger protein 123) (RING-type E3 ubiquitin transferase RNF123)	RN123_MOUSE	SUBCELLULAR LOCATION: Cytoplasm {ECO:0000250|UniProtKB:Q5XPI4}.	Rnf123	148652	0.484395	0.843609	0.570245	0.285424	0.458164	0.450757	0.399308	0.251542	0.543561
RNF169;S679;	0.684146	-3.16853	2.69062	0.045027	0.184283	-4.59552	E9Q7F2	S679	E3 ubiquitin-protein ligase RNF169 (EC 2.3.2.27) (RING finger protein 169) (RING-type E3 ubiquitin transferase RNF169)	RN169_MOUSE	SUBCELLULAR LOCATION: Nucleus, nucleoplasm {ECO:0000250|UniProtKB:Q8NCN4}. Note=Localizes to sites of double-strand breaks (DSBs) following DNA damage. Recruited to DSBs via recognition of RNF168-dependent ubiquitin products. {ECO:0000250|UniProtKB:Q8NCN4}.	Rnf169	75796	0.387701	0.465604	0.479473	0.669625	0.777411	0.528161	0.531237	0.541663	0.54217
RPL3;S13;	1.99631	-3.73877	6.6121	0.00138053	0.0273319	-0.656404	P27659	S13	60S ribosomal protein L3 (J1 protein)	RL3_MOUSE	SUBCELLULAR LOCATION: Nucleus, nucleolus {ECO:0000250}. Cytoplasm.	Rpl3	46110	0.280087	0.464745	0.229832	0.378856	0.430183	0.329145	0.199563	0.193446	0.79552
RPL7L1;S54;	0.859995	-2.61495	5.65615	0.0027184	0.0377224	-1.42572	Q9D8M4	S54	60S ribosomal protein L7-like 1	RL7L_MOUSE		Rpl7l1	28544	0.36003	0.556559	0.360662	0.435767	0.509725	0.473713	0.462544	0.198517	0.573792
RPS2;S281;	0.915839	-2.85125	4.18368	0.0153588	0.0987375	-2.98095	P25444	S281	40S ribosomal protein S2 (40S ribosomal protein S4) (Protein LLRep3)	RS2_MOUSE		Rps2	31231	0.438143	0.445326	0.514182	0.65477	0.741152	0.5489	0.572229	0.576893	0.343173
RTCB;S208;	0.868502	-3.53035	7.21333	0.000938685	0.0231924	-0.221186	Q99LF4	S208	tRNA-splicing ligase RtcB homolog (EC 6.5.1.3) (Focal adhesion-associated protein) (FAAP)	RTCB_MOUSE	SUBCELLULAR LOCATION: Nucleus {ECO:0000250}. Cytoplasm {ECO:0000255|HAMAP-Rule:MF_03144, ECO:0000269|PubMed:18508721}. Note=Enters into the nucleus in case of active transcription while it accumulates in cytosol when transcription level is low. {ECO:0000250}.	Rtcb	55249	0.413507	0.593747	0.555441	0.501852	0.679136	0.423054	0.376451	0.559573	0.530261
RTN4;S145;	0.604565	3.96398	3.45737	0.0192563	0.1117	-3.65054	Q99P72	S145	Reticulon-4 (Neurite outgrowth inhibitor) (Nogo protein)	RTN4_MOUSE	SUBCELLULAR LOCATION: Endoplasmic reticulum membrane {ECO:0000250|UniProtKB:Q9NQC3}; Multi-pass membrane protein {ECO:0000255}. Note=Anchored to the membrane of the endoplasmic reticulum through 2 putative transmembrane domains. Localizes throughout the ER tubular network. Co-localizes with TMEM33 at the ER sheets. {ECO:0000250|UniProtKB:Q9NQC3}.	Rtn4	126613	0.900453	0.598709	0.907503	0.720321	0.712247	0.735746	0.745215	0.536955	0.103695
RTP4;S181;	0.638333	2.55041	2.97621	0.0324588	0.150255	-4.2343	Q9ER80	S181	Receptor-transporting protein 4 (28 kDa interferon-responsive protein)	RTP4_MOUSE	SUBCELLULAR LOCATION: Membrane {ECO:0000305}; Single-pass type III membrane protein {ECO:0000305}.	Rtp4	28392	0.783131	0.725697	0.953474	0.88914	0.917229	0.749678	0.776795	0.639745	0.278204
SEPT9;S85;	0.724054	7.0436	5.89005	0.00228467	0.0347765	-1.22793	Q80UG5	S85	Septin-9 (SL3-3 integration site 1 protein)	SEPT9_MOUSE	SUBCELLULAR LOCATION: Cytoplasm, cytoskeleton {ECO:0000269|PubMed:17546647}. Note=In an epithelial cell line, concentrates at cell-cell contact areas. After TGF-beta1 treatment and induction of epithelial to mesenchymal transition, colocalizes with actin stress fibers.	2009-09-01	65575	0.86575	0.720904	0.890344	0.696366	0.835101	0.750758	0.750865	0.547234	0.185408
SEPT9;T49;	0.709862	0.159991	3.99826	0.0111837	0.0815044	-3.03639	Q80UG5	T49	Septin-9 (SL3-3 integration site 1 protein)	SEPT9_MOUSE	SUBCELLULAR LOCATION: Cytoplasm, cytoskeleton {ECO:0000269|PubMed:17546647}. Note=In an epithelial cell line, concentrates at cell-cell contact areas. After TGF-beta1 treatment and induction of epithelial to mesenchymal transition, colocalizes with actin stress fibers.	2009-09-01	65575	0.47764	0.807847	0.673452	0.50186	0.515801	0.523648	0.618404	0.500228	0.328524
SF3B1;T142;	0.609538	0.544828	3.19089	0.0255959	0.131395	-3.9697	Q99NB9	T142	Splicing factor 3B subunit 1 (Pre-mRNA-splicing factor SF3b 155 kDa subunit) (SF3b155) (Spliceosome-associated protein 155) (SAP 155)	SF3B1_MOUSE	SUBCELLULAR LOCATION: Nucleus {ECO:0000250|UniProtKB:O75533}.	Sf3b1	145816	0.676714	0.527543	0.665831	0.466351	0.446712	0.597853	0.602755	0.473588	0.0557059
SF3B1;T207;	0.659738	0.448228	3.12698	0.0274501	0.13698	-4.04779	Q99NB9	T207	Splicing factor 3B subunit 1 (Pre-mRNA-splicing factor SF3b 155 kDa subunit) (SF3b155) (Spliceosome-associated protein 155) (SAP 155)	SF3B1_MOUSE	SUBCELLULAR LOCATION: Nucleus {ECO:0000250|UniProtKB:O75533}.	Sf3b1	145816	0.692613	0.546551	0.693395	0.390771	0.381371	0.536603	0.597517	0.406516	0.102579
SF3B1;T235;	0.756699	1.45835	5.45958	0.00315983	0.0413911	-1.5971	Q99NB9	T235	Splicing factor 3B subunit 1 (Pre-mRNA-splicing factor SF3b 155 kDa subunit) (SF3b155) (Spliceosome-associated protein 155) (SAP 155)	SF3B1_MOUSE	SUBCELLULAR LOCATION: Nucleus {ECO:0000250|UniProtKB:O75533}.	Sf3b1	145816	0.730666	0.548638	0.739266	0.590418	0.55512	0.682451	0.691324	0.502911	0.051909
SH2B3;S13;	0.73821	-1.81702	3.80224	0.0135475	0.0917969	-3.25368	O09039	S13	SH2B adapter protein 3 (Lymphocyte adapter protein) (Lymphocyte-specific adapter protein Lnk) (Signal transduction protein Lnk)	SH2B3_MOUSE		Sh2b3	60487	0.833731	0.528645	0.634622	0.601194	0.694846	0.722845	0.70984	0.314439	0.405801
SH3D19;S128;	0.745101	-2.92305	6.4486	0.00154102	0.0286432	-0.780915	Q91X43	S128	SH3 domain-containing protein 19 (Kryn)	SH319_MOUSE	SUBCELLULAR LOCATION: Cytoplasm {ECO:0000250}.	Sh3d19	86077	0.6821	0.572076	0.729416	0.651847	0.727724	0.593961	0.639666	0.615681	0.304841
SH3KBP1;S631;	0.649289	1.85105	3.18737	0.0256943	0.131678	-3.97398	Q8R550	S631	SH3 domain-containing kinase-binding protein 1 (Regulator of ubiquitous kinase) (Ruk) (SH3-containing, expressed in tumorigenic astrocytes)	SH3K1_MOUSE	SUBCELLULAR LOCATION: Cytoplasm {ECO:0000250|UniProtKB:Q96B97}. Cytoplasm, cytoskeleton {ECO:0000250}. Cytoplasmic vesicle membrane {ECO:0000250}; Peripheral membrane protein {ECO:0000250}. Cell junction, synapse, synaptosome {ECO:0000250}. Cell junction, focal adhesion {ECO:0000250}. Note=Localized in endocytic vesicles containing clustered receptors. Colocalizes with ASAP1 in vesicular structur…	Sh3kbp1	78170	0.718407	0.687362	0.859407	0.843164	0.865738	0.807178	0.833405	0.59622	0.292999
SH3PXD2A;S1047;	0.618818	4.06822	5.77262	0.00249129	0.0361385	-1.32642	O89032	S1047	SH3 and PX domain-containing protein 2A (Five SH3 domain-containing protein) (SH3 multiple domains protein 1) (Tyrosine kinase substrate with five SH3 domains)	SPD2A_MOUSE	SUBCELLULAR LOCATION: Cytoplasm. Cell projection, podosome {ECO:0000250}. Note=Cytoplasmic in normal cells and localizes to podosomes in Src-transformed cells. {ECO:0000250}.	Sh3pxd2a	124201	0.74971	0.728779	0.870654	0.62902	0.772873	0.684075	0.721828	0.588733	0.122082
SH3PXD2B;S291;	0.587941	0.236156	4.37152	0.00788461	0.0690528	-2.63914	A2AAY5	S291	SH3 and PX domain-containing protein 2B (Factor for adipocyte differentiation 49) (Tyrosine kinase substrate with four SH3 domains)	SPD2B_MOUSE	SUBCELLULAR LOCATION: Cytoplasm. Cell projection, podosome. Note=Cytoplasmic in normal cells and localizes to podosomes in SRC-transformed cells.	Sh3pxd2b	101517	0.885705	0.80824	0.919877	0.70534	0.764425	0.757007	0.753753	0.596185	0.209865
SH3PXD2B;S551;	1.30748	1.3062	6.45818	0.00153103	0.0286326	-0.773543	A2AAY5	S551	SH3 and PX domain-containing protein 2B (Factor for adipocyte differentiation 49) (Tyrosine kinase substrate with four SH3 domains)	SPD2B_MOUSE	SUBCELLULAR LOCATION: Cytoplasm. Cell projection, podosome. Note=Cytoplasmic in normal cells and localizes to podosomes in SRC-transformed cells.	Sh3pxd2b	101517	0.361039	0.771189	0.486756	0.433406	0.586681	0.363637	0.289845	0.316582	0.731882
SHANK3;S1577;	0.628313	4.87516	3.5521	0.017451	0.106174	-3.53968	Q4ACU6	S1577	SH3 and multiple ankyrin repeat domains protein 3 (Shank3) (Proline-rich synapse-associated protein 2) (ProSAP2) (SPANK-2)	SHAN3_MOUSE	SUBCELLULAR LOCATION: Cytoplasm. Cell junction, synapse. Cell junction, synapse, postsynaptic cell membrane, postsynaptic density. Cell projection, dendritic spine {ECO:0000250}. Note=In neuronal cells, extends into the region subjacent to the postsynaptic density (PSD).	Shank3	185397	0.737802	0.778474	0.838953	0.805185	0.850129	0.715094	0.7231	0.520178	0.325629
SHANK3;S979;	0.987274	0.26857	3.949	0.0117295	0.0837744	-3.09044	Q4ACU6	S979	SH3 and multiple ankyrin repeat domains protein 3 (Shank3) (Proline-rich synapse-associated protein 2) (ProSAP2) (SPANK-2)	SHAN3_MOUSE	SUBCELLULAR LOCATION: Cytoplasm. Cell junction, synapse. Cell junction, synapse, postsynaptic cell membrane, postsynaptic density. Cell projection, dendritic spine {ECO:0000250}. Note=In neuronal cells, extends into the region subjacent to the postsynaptic density (PSD).	Shank3	185397	0.443633	0.678289	0.496389	0.483812	0.636729	0.522942	0.501826	0.457514	0.531173
SHROOM2;S935;	0.830481	3.47952	3.83395	0.0131286	0.0907347	-3.21812	A2ALU4	S935	Protein Shroom2 (Protein Apxl)	SHRM2_MOUSE	SUBCELLULAR LOCATION: Apical cell membrane {ECO:0000269|PubMed:16684770}. Cell junction, tight junction {ECO:0000269|PubMed:16684770}. Cytoplasm, cytoskeleton {ECO:0000269|PubMed:16684770}. Note=Associates with cortical F-actin.	Shroom2	164703	0.49829	0.603212	0.52328	0.591338	0.743176	0.674703	0.646876	0.405534	0.430062
SIPA1;S8;	1.05558	-3.34872	8.07739	0.000564454	0.0189514	0.348106	P46062	S8	Signal-induced proliferation-associated protein 1 (Sipa-1) (GTPase-activating protein Spa-1)	SIPA1_MOUSE	SUBCELLULAR LOCATION: Nucleus {ECO:0000269|PubMed:7799964}. Cytoplasm, perinuclear region {ECO:0000250|UniProtKB:Q96FS4}. Endomembrane system; Peripheral membrane protein {ECO:0000250|UniProtKB:Q96FS4}. Note=Mostly localized in the perinuclear membraneous region. {ECO:0000250|UniProtKB:Q96FS4}.	Sipa1	112066	0.398439	0.513299	0.389326	0.218924	0.393939	0.181905	0.12513	0.126695	0.646479
SIPA1L1;S162;	1.41157	-2.02102	6.0774	0.0019955	0.0334581	-1.07413	Q8C0T5	S162	Signal-induced proliferation-associated 1-like protein 1 (SIPA1-like protein 1)	SI1L1_MOUSE	SUBCELLULAR LOCATION: Cytoplasm, cytoskeleton {ECO:0000250}. Cell junction, synapse, postsynaptic cell membrane, postsynaptic density {ECO:0000250}. Cell junction, synapse, synaptosome {ECO:0000250}. Note=Associated with the actin cytoskeleton. Detected at synapses and dendritic spines of cultured hippocampal neurons (By similarity). {ECO:0000250}.	Sipa1l1	197031	0.44121	0.638288	0.536866	0.422941	0.590767	0.232009	0.186458	0.36433	0.642592
SLC12A4;T983;	1.06512	0.684622	9.97406	0.000214976	0.0125637	1.40829	Q9JIS8	T983	Solute carrier family 12 member 4 (Electroneutral potassium-chloride cotransporter 1) (Erythroid K-Cl cotransporter 1) (mKCC1)	S12A4_MOUSE	SUBCELLULAR LOCATION: Membrane; Multi-pass membrane protein.	Slc12a4	120624	0.225622	0.318654	0.317798	0.408887	0.425275	0.331941	0.384744	0.52388	0.351829
SLC12A6;T991;	0.790686	2.35556	5.74073	0.00255115	0.0365705	-1.35344	Q924N4	T991	Solute carrier family 12 member 6 (Electroneutral potassium-chloride cotransporter 3) (K-Cl cotransporter 3)	S12A6_MOUSE	SUBCELLULAR LOCATION: Basolateral cell membrane {ECO:0000269|PubMed:16048901}; Multi-pass membrane protein {ECO:0000269|PubMed:16048901}.	Slc12a6	127527	0.567441	0.28551	0.487526	0.492387	0.484203	0.706171	0.750982	0.499088	0.0261381
SLC12A7;T980;	0.965603	2.48727	8.88659	0.000365522	0.0150111	0.829148	Q9WVL3	T980	Solute carrier family 12 member 7 (Electroneutral potassium-chloride cotransporter 4) (K-Cl cotransporter 4)	S12A7_MOUSE	SUBCELLULAR LOCATION: Cell membrane {ECO:0000269|PubMed:23376777}; Multi-pass membrane protein {ECO:0000269|PubMed:23376777}.	Slc12a7	119481	0.490461	0.377801	0.527182	0.534855	0.526893	0.535918	0.644073	0.5745	0.0669982
SLC9A3R2;S254;	1.43689	-0.960336	13.4154	5.39273e-05	0.00737663	2.85643	Q9JHL1	S254	Na(+)/H(+) exchange regulatory cofactor NHE-RF2 (NHERF-2) (NHE3 kinase A regulatory protein E3KARP) (Octs2) (SRY-interacting protein 1) (SIP-1) (Sodium-hydrogen exchanger regulatory factor 2) (Solute carrier family 9 isoform A3 regulatory factor 2) (Tyrosine kinase activator protein 1) (TKA-1)	NHRF2_MOUSE	SUBCELLULAR LOCATION: Endomembrane system {ECO:0000250}; Peripheral membrane protein {ECO:0000250}. Nucleus {ECO:0000250}. Apical cell membrane {ECO:0000250}. Note=Localizes with EZR and PODXL at the apical cell membrane of glomerular epithelium cells and the sides of the food processes. Nuclear, in a punctate pattern (By similarity). {ECO:0000250}.	Slc9a3r2	37403	0.450427	0.549007	0.446089	0.321554	0.374226	0.199921	0.151711	0.303933	0.663238
SLK;S2;	1.04271	-4.12211	5.42167	0.00325442	0.0419117	-1.6307	O54988	S2	STE20-like serine/threonine-protein kinase (STE20-like kinase) (mSLK) (EC 2.7.11.1) (Etk4) (STE20-related kinase SMAK) (STE20-related serine/threonine-protein kinase) (STE20-related kinase) (Serine/threonine-protein kinase 2)	SLK_MOUSE	SUBCELLULAR LOCATION: Cytoplasm {ECO:0000269|PubMed:10611247, ECO:0000269|PubMed:9808774}.	Slk	141457	0.0949082	0.440003	0.119723	0.190944	0.283044	0.222137	0.215461	0.0935923	0.680919
SLK;S347;	0.732974	1.37986	3.55497	0.0173994	0.106072	-3.53634	O54988	S347	STE20-like serine/threonine-protein kinase (STE20-like kinase) (mSLK) (EC 2.7.11.1) (Etk4) (STE20-related kinase SMAK) (STE20-related serine/threonine-protein kinase) (STE20-related kinase) (Serine/threonine-protein kinase 2)	SLK_MOUSE	SUBCELLULAR LOCATION: Cytoplasm {ECO:0000269|PubMed:10611247, ECO:0000269|PubMed:9808774}.	Slk	141457	0.520859	0.582901	0.59159	0.61196	0.762282	0.700471	0.708949	0.599953	0.329485
SLTM;S1011;	1.09805	-1.80706	9.03725	0.000338447	0.0146756	0.913737	Q8CH25	S1011	SAFB-like transcription modulator (Modulator of estrogen-induced transcription) (SAF-like transcription modulator)	SLTM_MOUSE	SUBCELLULAR LOCATION: Nucleus {ECO:0000269|PubMed:17630952}. Note=Detected in punctate structures.	Sltm	116919	0.438183	0.217609	0.349835	0.455607	0.551083	0.407185	0.323282	0.36002	0.538288
SMAD3;T132;	0.936693	-3.67761	5.75894	0.00251676	0.0361899	-1.338	Q8BUN5	T132	Mothers against decapentaplegic homolog 3 (MAD homolog 3) (Mad3) (Mothers against DPP homolog 3) (mMad3) (SMAD family member 3) (SMAD 3) (Smad3)	SMAD3_MOUSE	SUBCELLULAR LOCATION: Cytoplasm {ECO:0000269|PubMed:15356634, ECO:0000269|PubMed:22781750}. Nucleus {ECO:0000269|PubMed:15356634, ECO:0000269|PubMed:22781750}. Note=Cytoplasmic and nuclear in the absence of TGF-beta. On TGF-beta stimulation, migrates to the nucleus when complexed with SMAD4. Through the action of the phosphatase PPM1A, released from the SMAD2/SMAD4 complex, and exported out of th…	Smad3	48081	0.517031	0.298013	0.48758	0.491553	0.309293	0.246914	0.267935	0.401122	0.367996
SMARCC1;S309;	0.627849	-2.30157	4.2825	0.00855472	0.0720275	-2.73195	P97496	S309	SWI/SNF complex subunit SMARCC1 (BRG1-associated factor 155) (SWI/SNF complex 155 kDa subunit) (SWI/SNF-related matrix-associated actin-dependent regulator of chromatin subfamily C member 1) (SWI3-related protein) (BAF155)	SMRC1_MOUSE	SUBCELLULAR LOCATION: Nucleus {ECO:0000305}. Cytoplasm {ECO:0000250|UniProtKB:Q92922}.	Smarcc1	122890	0.647271	0.815096	0.765447	0.487172	0.652292	0.638404	0.663487	0.497719	0.281981
SMG9;S53;	2.54734	-2.35425	22.826	4.33396e-06	0.00376312	5.13196	Q9DB90	S53	Protein SMG9	SMG9_MOUSE		Smg9	57621	0.321074	0.313085	0.212681	0.374806	0.439276	0.218732	0.121196	0.413902	0.797879
SND1;Y421;	0.724889	0.885466	2.69725	0.0446801	0.183614	-4.58703	Q78PY7	Y421	Staphylococcal nuclease domain-containing protein 1 (100 kDa coactivator) (p100 co-activator)	SND1_MOUSE	SUBCELLULAR LOCATION: Cytoplasm {ECO:0000250}. Nucleus {ECO:0000250}. Melanosome {ECO:0000250}. Note=In IL-4 stimulated cells colocalizes with STAT6 in the nucleus. {ECO:0000250}.	Snd1	102088	0.514255	0.17752	0.40231	0.463783	0.490109	0.506866	0.548153	0.764478	0.0588969
SNX2;S119;	0.664239	-2.04927	5.71809	0.0025947	0.0368472	-1.3727	Q9CWK8	S119	Sorting nexin-2	SNX2_MOUSE	SUBCELLULAR LOCATION: Early endosome membrane; Peripheral membrane protein; Cytoplasmic side {ECO:0000250|UniProtKB:O60749}. Cell projection, lamellipodium. Note=Colocalized with SORT1 to tubular endosomal membrane structures called endosome-to-TGN transport carriers (ETCs) which are budding from early endosome vacuoles just before maturing into late endosome vacuoles. Colocalized with F-actin at…	Snx2	58471	0.710214	0.420876	0.627938	0.68599	0.714127	0.76105	0.808982	0.570069	0.135367
SORBS2;T1171;	0.606484	-0.867775	5.03192	0.00444899	0.0487224	-1.9871	Q3UTJ2	T1171	Sorbin and SH3 domain-containing protein 2 (Arg-binding protein 2) (ArgBP2) (Arg/Abl-interacting protein 2)	SRBS2_MOUSE	SUBCELLULAR LOCATION: Cytoplasm, perinuclear region {ECO:0000250}. Cytoplasm, myofibril, sarcomere, Z line {ECO:0000250}. Apical cell membrane {ECO:0000250|UniProtKB:O94875}. Cell junction, focal adhesion {ECO:0000250|UniProtKB:O94875}. Cell projection, lamellipodium {ECO:0000250|UniProtKB:O94875}. Cytoplasm, cytoskeleton {ECO:0000250}. Note=Found at the Z line sarcomeres, stress fibers, dense bo…	Sorbs2	132349	0.440014	0.468434	0.466869	0.453669	0.477837	0.630162	0.701132	0.510562	0.12839
SOX17;S339;	0.863073	-0.283548	4.54254	0.00676166	0.0625531	-2.4642	Q61473	S339	Transcription factor SOX-17	SOX17_MOUSE	SUBCELLULAR LOCATION: Nucleus {ECO:0000255|PROSITE-ProRule:PRU00267, ECO:0000269|PubMed:20802155}.	Sox17	44646	0.542151	0.842697	0.75279	0.533738	0.595682	0.538465	0.543387	0.502655	0.456656
SOX18;S47;	0.661548	-1.12186	4.034	0.0108063	0.080294	-2.99743	P43680	S47	Transcription factor SOX-18	SOX18_MOUSE	SUBCELLULAR LOCATION: Nucleus.	Sox18	40898	0.993276	0.656034	0.967917	0.72289	0.719743	0.805091	0.782725	0.509959	0.118547
SPATS2;S472;	0.698236	-0.769415	6.34136	0.00165837	0.0299097	-0.864095	Q8K1N4	S472	Spermatogenesis-associated serine-rich protein 2 (Serine-rich spermatocytes and round spermatid 59 kDa protein) (p59scr)	SPAS2_MOUSE	SUBCELLULAR LOCATION: Cytoplasm {ECO:0000269|PubMed:11944913}.	Spats2	58956	0.645448	0.460487	0.627662	0.746807	0.853284	0.805027	0.830014	0.555028	0.16082
SPECC1L;S888;	0.581442	0.967344	3.66347	0.0155719	0.0996581	-3.41113	Q2KN98	S888	Cytospin-A (SPECC1-like protein) (Sperm antigen with calponin homology and coiled-coil domains 1-like)	CYTSA_MOUSE	SUBCELLULAR LOCATION: Cytoplasm, cytoskeleton {ECO:0000269|PubMed:21703590}. Cytoplasm, cytoskeleton, spindle {ECO:0000250}. Cell junction, gap junction {ECO:0000250}. Note=Colocalizes with beta-tubulin, acetylated alpha-tubulin and F-actin. Also observed in a ring around gamma-tubulin containing centrioles possibly in the microtubule organizing center (By similarity). {ECO:0000250}.	Specc1l	124488	0.5601	0.557792	0.630383	0.683774	0.75115	0.707522	0.726225	0.500658	0.23563
SPEN;S190;	1.10272	-0.0709922	9.26052	0.000302607	0.0142577	1.03641	Q62504	S190	Msx2-interacting protein (SMART/HDAC1-associated repressor protein) (SPEN homolog)	MINT_MOUSE	SUBCELLULAR LOCATION: Nucleus {ECO:0000269|PubMed:10451362, ECO:0000269|PubMed:15131132}. Note=Associates with chromatin.	Spen	398754	0.542853	0.442723	0.569821	0.66564	0.628871	0.38775	0.356687	0.440197	0.563644
SPRY4;S126;	0.657134	-0.763563	5.23073	0.00378487	0.044843	-1.80279	Q9WTP2	S126	Protein sprouty homolog 4 (Spry-4)	SPY4_MOUSE	SUBCELLULAR LOCATION: Cytoplasm. Membrane; Peripheral membrane protein. Note=Found in the cytoplasm in unstimulated cells but is translocated to the membrane ruffles in cells stimulated with EGF (epidermal growth factor).	Spry4	32523	0.819832	0.618927	0.817265	0.707724	0.734883	0.706386	0.74142	0.486699	0.115844
SRC;S17;	0.623565	3.02956	5.7058	0.00261871	0.0370152	-1.38319	P05480	S17	Neuronal proto-oncogene tyrosine-protein kinase Src (EC 2.7.10.2) (Proto-oncogene c-Src) (pp60c-src) (p60-Src)	SRC_MOUSE	SUBCELLULAR LOCATION: Cell membrane {ECO:0000269|PubMed:12615910, ECO:0000269|PubMed:21525037}. Mitochondrion inner membrane {ECO:0000269|PubMed:12615910}. Nucleus {ECO:0000269|PubMed:12615910}. Cytoplasm, cytoskeleton {ECO:0000269|PubMed:12615910}. Cytoplasm, perinuclear region {ECO:0000250|UniProtKB:P12931}. Note=Localizes to focal adhesion sites following integrin engagement. Localization to f…	Src	60645	0.730722	0.445147	0.698538	0.842324	0.921155	0.80517	0.806074	0.603157	0.207365
SRRM2;S2335;	0.672844	2.41802	3.54504	0.0175787	0.106567	-3.5479	Q8BTI8	S2335	Serine/arginine repetitive matrix protein 2	SRRM2_MOUSE	SUBCELLULAR LOCATION: Nucleus speckle {ECO:0000250}.	Srrm2	294840	0.675642	0.824549	0.824535	0.607891	0.779053	0.650379	0.665556	0.498114	0.301778
SRRM2;S2656;	0.628756	1.31185	3.39778	0.0205015	0.114928	-3.72098	Q8BTI8	S2656	Serine/arginine repetitive matrix protein 2	SRRM2_MOUSE	SUBCELLULAR LOCATION: Nucleus speckle {ECO:0000250}.	Srrm2	294840	0.965331	0.529164	0.868293	0.971673	0.861742	0.700842	0.694237	0.639	0.194069
STAM;S156;	0.619986	-2.6373	4.76421	0.00557284	0.056172	-2.24387	P70297	S156	Signal transducing adapter molecule 1 (STAM-1)	STAM1_MOUSE	SUBCELLULAR LOCATION: Cytoplasm {ECO:0000305}. Early endosome membrane {ECO:0000250|UniProtKB:Q92783}; Peripheral membrane protein {ECO:0000250|UniProtKB:Q92783}; Cytoplasmic side {ECO:0000250|UniProtKB:Q92783}.	Stam	59771	0.621379	0.734896	0.788781	0.600695	0.709148	0.663323	0.714745	0.575134	0.24136
SUCO;S1222;	0.689507	-1.17265	3.43967	0.0196168	0.112808	-3.6714	Q8C341	S1222	SUN domain-containing ossification factor (Membrane protein CH1) (Protein osteopotentia) (SUN-like protein 1)	SUCO_MOUSE	SUBCELLULAR LOCATION: Rough endoplasmic reticulum membrane {ECO:0000269|PubMed:20440000}; Single-pass type I membrane protein {ECO:0000269|PubMed:20440000}.	Suco	139169	0.488612	0.617582	0.507939	0.518143	0.627407	0.810499	0.799772	0.394936	0.444428
SUGP1;S134;	0.927595	-0.540417	7.81711	0.000654493	0.0200873	0.183072	Q8CH02	S134	SURP and G-patch domain-containing protein 1 (Splicing factor 4)	SUGP1_MOUSE	SUBCELLULAR LOCATION: Nucleus {ECO:0000305}.	Sugp1	72649	0.780315	0.45132	0.804163	0.684408	0.780745	0.625557	0.603212	0.54256	0.13519
SVIL;S50;	0.842179	-0.122327	6.46629	0.00152263	0.0285634	-0.767311	Q8K4L3	S50	Supervillin (Archvillin) (p205/p250)	SVIL_MOUSE	SUBCELLULAR LOCATION: Cell membrane {ECO:0000250|UniProtKB:O95425}; Peripheral membrane protein {ECO:0000250|UniProtKB:O95425}; Cytoplasmic side {ECO:0000250|UniProtKB:O95425}. Cytoplasm, cytoskeleton {ECO:0000250|UniProtKB:O95425}. Cell projection, invadopodium {ECO:0000250|UniProtKB:O95425}. Cell projection, podosome {ECO:0000250|UniProtKB:O95425}. Midbody {ECO:0000250|UniProtKB:O46385}. Cleava…	Svil	243162	0.624997	0.865518	0.768415	0.529378	0.651565	0.598714	0.621161	0.538841	0.334791
SYNJ1;S1175;	1.7267	0.577124	11.1628	0.000127505	0.0110257	1.96699	Q8CHC4	S1175	Synaptojanin-1 (EC 3.1.3.36) (Synaptic inositol 1,4,5-trisphosphate 5-phosphatase 1)	SYNJ1_MOUSE	SUBCELLULAR LOCATION: Cytoplasm, perinuclear region {ECO:0000250|UniProtKB:O18964}.	Synj1	172617	0.318959	0.574857	0.384342	0.304754	0.370713	0.173626	0.127421	0.285286	0.777098
SYNPO;S488;	1.82914	-0.635293	5.63408	0.00276415	0.0380102	-1.44472	Q8CC35	S488	Synaptopodin	SYNPO_MOUSE	SUBCELLULAR LOCATION: Cytoplasm, cytoskeleton {ECO:0000269|PubMed:9314539}. Cell junction, tight junction {ECO:0000269|PubMed:9314539}. Perikaryon {ECO:0000269|PubMed:9314539}. Cell projection, dendritic spine {ECO:0000269|PubMed:12928494, ECO:0000269|PubMed:9314539}. Cell junction, synapse, postsynaptic cell membrane, postsynaptic density {ECO:0000269|PubMed:9314539}. Cell junction, synapse {ECO…	Synpo	99552	0.396353	0.457035	0.427977	0.380965	0.398985	0.231157	0.183214	0.351602	0.604309
SYNPO;S512;	1.8657	3.75688	14.2828	4.01485e-05	0.00737663	3.15074	Q8CC35	S512	Synaptopodin	SYNPO_MOUSE	SUBCELLULAR LOCATION: Cytoplasm, cytoskeleton {ECO:0000269|PubMed:9314539}. Cell junction, tight junction {ECO:0000269|PubMed:9314539}. Perikaryon {ECO:0000269|PubMed:9314539}. Cell projection, dendritic spine {ECO:0000269|PubMed:12928494, ECO:0000269|PubMed:9314539}. Cell junction, synapse, postsynaptic cell membrane, postsynaptic density {ECO:0000269|PubMed:9314539}. Cell junction, synapse {ECO…	Synpo	99552	0.405279	0.475095	0.460875	0.328956	0.388832	0.203022	0.109389	0.30421	0.641672
SYNPO;S523;	1.86454	2.09104	9.78973	0.000234311	0.0130655	1.31504	Q8CC35	S523	Synaptopodin	SYNPO_MOUSE	SUBCELLULAR LOCATION: Cytoplasm, cytoskeleton {ECO:0000269|PubMed:9314539}. Cell junction, tight junction {ECO:0000269|PubMed:9314539}. Perikaryon {ECO:0000269|PubMed:9314539}. Cell projection, dendritic spine {ECO:0000269|PubMed:12928494, ECO:0000269|PubMed:9314539}. Cell junction, synapse, postsynaptic cell membrane, postsynaptic density {ECO:0000269|PubMed:9314539}. Cell junction, synapse {ECO…	Synpo	99552	0.293731	0.572728	0.359532	0.280611	0.336503	0.218137	0.161139	0.21129	0.782793
SYNPO;S805;	0.583054	1.68761	4.9043	0.00494781	0.0515139	-2.10826	Q8CC35	S805	Synaptopodin	SYNPO_MOUSE	SUBCELLULAR LOCATION: Cytoplasm, cytoskeleton {ECO:0000269|PubMed:9314539}. Cell junction, tight junction {ECO:0000269|PubMed:9314539}. Perikaryon {ECO:0000269|PubMed:9314539}. Cell projection, dendritic spine {ECO:0000269|PubMed:12928494, ECO:0000269|PubMed:9314539}. Cell junction, synapse, postsynaptic cell membrane, postsynaptic density {ECO:0000269|PubMed:9314539}. Cell junction, synapse {ECO…	Synpo	99552	0.846378	0.666295	0.879995	0.682041	0.734213	0.741918	0.766789	0.521182	0.141239
SYNPO;S854;	0.955351	5.48077	7.74412	0.000682759	0.020243	0.135825	Q8CC35	S854	Synaptopodin	SYNPO_MOUSE	SUBCELLULAR LOCATION: Cytoplasm, cytoskeleton {ECO:0000269|PubMed:9314539}. Cell junction, tight junction {ECO:0000269|PubMed:9314539}. Perikaryon {ECO:0000269|PubMed:9314539}. Cell projection, dendritic spine {ECO:0000269|PubMed:12928494, ECO:0000269|PubMed:9314539}. Cell junction, synapse, postsynaptic cell membrane, postsynaptic density {ECO:0000269|PubMed:9314539}. Cell junction, synapse {ECO…	Synpo	99552	0.805609	0.881698	0.935582	0.677373	0.766776	0.702022	0.736274	0.618389	0.175789
SYNPO;T69;	0.672019	3.91437	5.78159	0.00247474	0.0360707	-1.31884	Q8CC35	T69	Synaptopodin	SYNPO_MOUSE	SUBCELLULAR LOCATION: Cytoplasm, cytoskeleton {ECO:0000269|PubMed:9314539}. Cell junction, tight junction {ECO:0000269|PubMed:9314539}. Perikaryon {ECO:0000269|PubMed:9314539}. Cell projection, dendritic spine {ECO:0000269|PubMed:12928494, ECO:0000269|PubMed:9314539}. Cell junction, synapse, postsynaptic cell membrane, postsynaptic density {ECO:0000269|PubMed:9314539}. Cell junction, synapse {ECO…	Synpo	99552	0.78003	0.606465	0.769895	0.608709	0.5507	0.668648	0.71793	0.56033	0.0728887
TAB3;S5;	0.794678	-4.78032	3.36957	0.0211228	0.116931	-3.75451	Q571K4	S5	TGF-beta-activated kinase 1 and MAP3K7-binding protein 3 (Mitogen-activated protein kinase kinase kinase 7-interacting protein 3) (TAK1-binding protein 3) (TAB-3) (TGF-beta-activated kinase 1-binding protein 3)	TAB3_MOUSE		Tab3	79029	0.324394	0.741697	0.459692	0.31212	0.327664	0.378576	0.371362	0.225434	0.591425
TACC3;S71;	0.63219	-2.22102	5.05639	0.00436026	0.0482726	-1.96413	Q9JJ11	S71	Transforming acidic coiled-coil-containing protein 3 (ARNT-interacting protein)	TACC3_MOUSE	SUBCELLULAR LOCATION: Cytoplasm {ECO:0000269|PubMed:17920017}. Cytoplasm, cytoskeleton, microtubule organizing center, centrosome {ECO:0000250|UniProtKB:Q9Y6A5}. Cytoplasm, cytoskeleton, spindle pole {ECO:0000250|UniProtKB:Q9PTG8}. Note=In complex with CKAP5 localized to microtubule plus-ends in mitosis and interphase. In complex with CKAP5 and clathrin localized to inter-microtubule bridges in m…	Tacc3	70627	0.696769	0.650987	0.811301	0.816123	0.770898	0.701944	0.719647	0.550939	0.291156
TBC1D1;S489;	0.919717	-4.00762	3.5344	0.0177731	0.106838	-3.56029	Q60949	S489	TBC1 domain family member 1	TBCD1_MOUSE	SUBCELLULAR LOCATION: Nucleus {ECO:0000269|PubMed:7566974}.	Tbc1d1	142026	0.256089	0.590802	0.313119	0.420497	0.703849	0.452687	0.378329	0.325387	0.704225
TBC1D10B;S129;	0.860746	-0.221893	7.9816	0.000595756	0.0194678	0.287988	Q8BHL3	S129	TBC1 domain family member 10B (Protein wz3-85)	TB10B_MOUSE	SUBCELLULAR LOCATION: Cytoplasm {ECO:0000250}.	Tbc1d10b	87275	0.80364	0.590776	0.861982	0.719309	0.773354	0.717919	0.740726	0.652816	0.148838
TBC1D4;S348;	1.18163	-1.41146	5.95128	0.00218502	0.0341439	-1.17723	Q8BYJ6	S348	TBC1 domain family member 4 (Akt substrate of 160 kDa) (AS160)	TBCD4_MOUSE	SUBCELLULAR LOCATION: Cytoplasm {ECO:0000269|PubMed:11994271}. Note=Cytoplasmic perinuclear. {ECO:0000250}.	Tbc1d4	147451	0.335378	0.457047	0.280346	0.377925	0.430996	0.349048	0.292269	0.175258	0.74876
TBC1D4;S598;	0.958891	-0.620717	5.58142	0.00287706	0.03898	-1.49031	Q8BYJ6	S598	TBC1 domain family member 4 (Akt substrate of 160 kDa) (AS160)	TBCD4_MOUSE	SUBCELLULAR LOCATION: Cytoplasm {ECO:0000269|PubMed:11994271}. Note=Cytoplasmic perinuclear. {ECO:0000250}.	Tbc1d4	147451	0.316586	0.639178	0.412214	0.454423	0.641416	0.508504	0.487039	0.387173	0.559534
TBC1D4;S673;	0.7793	1.00846	6.63375	0.00136081	0.0273319	-0.640122	Q8BYJ6	S673	TBC1 domain family member 4 (Akt substrate of 160 kDa) (AS160)	TBCD4_MOUSE	SUBCELLULAR LOCATION: Cytoplasm {ECO:0000269|PubMed:11994271}. Note=Cytoplasmic perinuclear. {ECO:0000250}.	Tbc1d4	147451	0.742841	0.709237	0.879912	0.664882	0.755029	0.709203	0.742502	0.552714	0.181812
TCOF1;T171;	1.42015	1.44465	10.4071	0.000176592	0.0116834	1.62009	O08784	T171	Treacle protein (Treacher Collins syndrome protein homolog)	TCOF_MOUSE	SUBCELLULAR LOCATION: Nucleus, nucleolus {ECO:0000250|UniProtKB:Q13428}.	Tcof1	135001	0.127257	0.311347	0.103016	0.239069	0.184226	0.105214	0.139231	0.383731	0.625136
TGFB1I1;S68;	0.662865	-0.811525	5.20755	0.00385597	0.045379	-1.82401	Q62219	S68	Transforming growth factor beta-1-induced transcript 1 protein (Androgen receptor-associated protein of 55 kDa) (Hydrogen peroxide-inducible clone 5 protein) (Hic-5) (TGF beta-stimulated clone 5) (TSC-5)	TGFI1_MOUSE	SUBCELLULAR LOCATION: Cell junction, focal adhesion. Nucleus matrix. Cytoplasm, cytoskeleton. Note=Associated with the actin cytoskeleton, colocalizes with stress fibers.	Tgfb1i1	50101	0.780417	0.76241	0.879866	0.583151	0.727625	0.774806	0.796614	0.490384	0.136037
TJP1;S899;	0.668963	4.34331	5.32192	0.00351975	0.0431025	-1.72002	P39447	S899	Tight junction protein ZO-1 (Tight junction protein 1) (Zona occludens protein 1) (Zonula occludens protein 1)	ZO1_MOUSE	SUBCELLULAR LOCATION: Cell membrane {ECO:0000250|UniProtKB:Q07157}; Peripheral membrane protein {ECO:0000250|UniProtKB:Q07157}; Cytoplasmic side {ECO:0000250|UniProtKB:Q07157}. Cell junction, tight junction {ECO:0000269|PubMed:10601346, ECO:0000269|PubMed:3528172}. Cell junction, gap junction {ECO:0000269|PubMed:20093627}. Cytoplasm, myofibril, sarcomere, I band {ECO:0000269|PubMed:20093627}. Not…	Tjp1	194742	0.849451	0.703366	0.909717	0.695984	0.697745	0.714075	0.762543	0.567708	0.150212
TLN1;S425;	0.591543	-1.92935	4.22919	0.0089877	0.0736216	-2.7881	P26039	S425	Talin-1	TLN1_MOUSE	SUBCELLULAR LOCATION: Cell projection, ruffle membrane {ECO:0000250}; Peripheral membrane protein {ECO:0000250}; Cytoplasmic side {ECO:0000250}. Cytoplasm, cytoskeleton {ECO:0000250}. Cell surface {ECO:0000269|PubMed:21768292}. Cell junction, focal adhesion {ECO:0000269|PubMed:21768292}. Note=Colocalizes with LAYN at the membrane ruffles (By similarity). Localized preferentially in focal adhesion…	Tln1	269821	0.822603	0.672337	0.816536	0.676349	0.727709	0.834919	0.781737	0.515397	0.166756
TMEM41B;S10;	1.00304	-0.649005	8.2722	0.000506648	0.0182213	0.468222	Q8K1A5	S10	Transmembrane protein 41B	TM41B_MOUSE	SUBCELLULAR LOCATION: Membrane {ECO:0000305}; Multi-pass membrane protein {ECO:0000305}.	Tmem41b	32429	0.413448	0.748843	0.5758	0.388455	0.536253	0.475124	0.421324	0.41181	0.625247
TMPO;S306;	0.737032	-4.78757	3.54196	0.0176346	0.106567	-3.55148	Q61029	S306	Lamina-associated polypeptide 2, isoforms beta/delta/epsilon/gamma (Thymopoietin isoforms beta/delta/epsilon/gamma) (TP beta/delta/epsilon/gamma)	LAP2B_MOUSE	SUBCELLULAR LOCATION: Nucleus inner membrane {ECO:0000250}; Single-pass type II membrane protein {ECO:0000250}. Chromosome {ECO:0000250}. Note=Tightly associated with the nuclear lamina. {ECO:0000250}.	Tmpo	50373	0.305732	0.638565	0.384698	0.313264	0.443151	0.437027	0.459925	0.301333	0.552564
TMPO;S308;	0.597749	-0.0730425	5.07613	0.00429016	0.0480995	-1.94565	Q61033	S308	Lamina-associated polypeptide 2, isoforms alpha/zeta (Thymopoietin isoforms alpha/zeta) (TP alpha/zeta)	LAP2A_MOUSE	SUBCELLULAR LOCATION: Nucleus {ECO:0000250}. Chromosome {ECO:0000250}. Note=Expressed diffusely throughout the nucleus. {ECO:0000250}.	Tmpo	75168	0.876056	0.620794	0.884406	0.746083	0.721036	0.751799	0.788257	0.566159	0.106187
TOMM22;S15;	0.778579	7.37281	5.9344	0.00221197	0.0341439	-1.19116	Q9CPQ3	S15	Mitochondrial import receptor subunit TOM22 homolog (Translocase of outer membrane 22 kDa subunit homolog)	TOM22_MOUSE	SUBCELLULAR LOCATION: Mitochondrion outer membrane {ECO:0000250}; Single-pass membrane protein {ECO:0000250}.	Tomm22	15537	0.848213	0.729832	0.933633	0.714156	0.767275	0.786667	0.798548	0.672984	0.156028
TOP2B;S1539;	1.07926	0.66241	9.79046	0.000234231	0.0130655	1.31541	Q64511	S1539	DNA topoisomerase 2-beta (EC 5.99.1.3) (DNA topoisomerase II, beta isozyme)	TOP2B_MOUSE	SUBCELLULAR LOCATION: Nucleus, nucleolus.	Top2b	181909	0.288829	0.437324	0.336501	0.48022	0.567023	0.441139	0.42189	0.517409	0.571896
TPRN;S196;	2.08205	-1.72859	7.09049	0.00101335	0.0238726	-0.307332	A2AI08	S196	Taperin	TPRN_MOUSE	SUBCELLULAR LOCATION: Cell projection, stereocilium {ECO:0000269|PubMed:20170899}. Note=Localized prominently at the taper regions of hair cell stereocilia.	Tprn	80089	0.550308	0.547934	0.559806	0.370647	0.354097	0.24604	0.191805	0.374693	0.575201
TRIP12;S1030;	0.802334	-2.02443	4.17493	0.0094549	0.0759494	-2.84571	G5E870	S1030	E3 ubiquitin-protein ligase TRIP12 (EC 2.3.2.26) (HECT-type E3 ubiquitin transferase TRIP12) (Thyroid receptor-interacting protein 12) (TR-interacting protein 12) (TRIP-12)	TRIPC_MOUSE	SUBCELLULAR LOCATION: Nucleus, nucleoplasm {ECO:0000250}.	Trip12	224128	0.370588	0.709103	0.476798	0.438966	0.61726	0.558238	0.545691	0.416559	0.519772
TSC22D4;T183;	0.76786	2.66696	2.84724	0.0375699	0.164285	-4.39622	Q9EQN3	T183	TSC22 domain family protein 4 (TSC22-related-inducible leucine zipper protein 2) (Thg-1pit)	T22D4_MOUSE	SUBCELLULAR LOCATION: Nucleus {ECO:0000305}.	Tsc22d4	39979	0.698021	0.619345	0.714119	0.632164	0.55159	0.53202	0.587632	0.634569	0.24626
TSC22D4;T223;	0.850302	2.23166	7.22238	0.00093345	0.0231572	-0.214895	Q9EQN3	T223	TSC22 domain family protein 4 (TSC22-related-inducible leucine zipper protein 2) (Thg-1pit)	T22D4_MOUSE	SUBCELLULAR LOCATION: Nucleus {ECO:0000305}.	Tsc22d4	39979	0.881593	0.612451	0.794648	0.625825	0.583739	0.690133	0.724493	0.614202	0.0983341
TTC28;S2370;	1.04775	-4.85054	4.27643	0.00860279	0.0720365	-2.73833	Q80XJ3	S2370	Tetratricopeptide repeat protein 28 (TPR repeat protein 28)	TTC28_MOUSE	SUBCELLULAR LOCATION: Cytoplasm, cytoskeleton {ECO:0000250}. Cytoplasm, cytoskeleton, microtubule organizing center, centrosome {ECO:0000250}. Cytoplasm, cytoskeleton, spindle {ECO:0000250}. Cytoplasm, cytoskeleton, spindle pole {ECO:0000250}. Midbody {ECO:0000250}. Note=At interphase, localizes to centrosomes. At prometaphase and metaphase, associated with spindle microtubules and spindle poles.…	Ttc28	267459	0.406826	0.732328	0.47394	0.212742	0.395807	0.275094	0.244844	0.183645	0.661267
TWISTNB;S325;	0.623471	-1.98362	4.00377	0.0111246	0.0814148	-3.03038	Q78WZ7	S325	DNA-directed RNA polymerase I subunit RPA43 (Twist neighbor protein)	RPA43_MOUSE	SUBCELLULAR LOCATION: Nucleus, nucleolus {ECO:0000250}.	Twistnb	36721	0.617889	0.58807	0.704383	0.641474	0.753684	0.684718	0.697092	0.572314	0.224183
UBA1;T800;	0.91611	-5.12317	6.86153	0.00117232	0.0252672	-0.471641	Q02053	T800	Ubiquitin-like modifier-activating enzyme 1 (EC 6.2.1.45) (Ubiquitin-activating enzyme E1) (Ubiquitin-activating enzyme E1 X) (Ubiquitin-like modifier-activating enzyme 1 X)	UBA1_MOUSE	SUBCELLULAR LOCATION: Cytoplasm {ECO:0000250|UniProtKB:P22314}. Mitochondrion {ECO:0000250|UniProtKB:P22314}. Nucleus {ECO:0000250|UniProtKB:P22314}.	Uba1	117809	0.292452	0.684161	0.316593	0.126443	0.215149	0.195887	0.172448	0.274136	0.685785
UBAP2L;S629;	0.759992	3.08155	7.06095	0.00103235	0.023874	-0.328257	Q80X50	S629	Ubiquitin-associated protein 2-like	UBP2L_MOUSE		Ubap2l	116799	0.880933	0.659976	0.902846	0.717483	0.769789	0.768442	0.817699	0.517316	0.120731
UBN2;S13;	0.801962	-0.915968	5.24941	0.00372869	0.0445329	-1.78575	Q80WC1	S13	Ubinuclein-2	UBN2_MOUSE		Ubn2	141740	0.653947	0.79722	0.721495	0.514832	0.636159	0.610588	0.652553	0.335741	0.304771
UBR4;S178;	0.695864	1.23398	5.13517	0.00408835	0.0469735	-1.89072	A2AN08	S178	E3 ubiquitin-protein ligase UBR4 (EC 2.3.2.27) (N-recognin-4) (RING-type E3 ubiquitin transferase UBR4) (Zinc finger UBR1-type protein 1) (p600)	UBR4_MOUSE	SUBCELLULAR LOCATION: Membrane {ECO:0000305}; Multi-pass membrane protein {ECO:0000305}. Cytoplasm {ECO:0000250}. Cytoplasm, cytoskeleton {ECO:0000250}. Nucleus {ECO:0000250}. Note=Concentrates at the leading edge of membrane structures involved in actin motility. {ECO:0000250}.	Ubr4	572290	0.836503	0.573763	0.883957	0.696536	0.719236	0.724836	0.758699	0.585663	0.116147
UNC5B;S528;	0.677508	-4.28107	3.19688	0.0254293	0.131112	-3.9624	Q8K1S3	S528	Netrin receptor UNC5B (Protein unc-5 homolog 2) (Protein unc-5 homolog B)	UNC5B_MOUSE	SUBCELLULAR LOCATION: Cell membrane {ECO:0000269|PubMed:19492039, ECO:0000269|PubMed:21673655, ECO:0000269|PubMed:25374360}; Single-pass type I membrane protein {ECO:0000250|UniProtKB:O08722}. Membrane raft {ECO:0000250|UniProtKB:O08722}. Note=Associated with lipid rafts. {ECO:0000250|UniProtKB:O08722}.	Unc5b	103739	0.395031	0.647232	0.439375	0.536411	0.611278	0.629566	0.614129	0.244167	0.653052
UNK;S394;	0.633242	-1.74055	5.31358	0.00354307	0.0431559	-1.72755	Q8BL48	S394	RING finger protein unkempt homolog (Zinc finger CCCH domain-containing protein 5)	UNK_MOUSE	SUBCELLULAR LOCATION: Cytoplasm {ECO:0000269|PubMed:25737280}.	Unk	88058	0.647952	0.563783	0.639639	0.738568	0.831605	0.732438	0.765424	0.539123	0.325626
USP8;S392;	0.875979	-2.90665	8.08943	0.000560658	0.0189316	0.355617	Q80U87	S392	Ubiquitin carboxyl-terminal hydrolase 8 (EC 3.4.19.12) (Deubiquitinating enzyme 8) (Ubiquitin isopeptidase Y) (mUBPy) (Ubiquitin thioesterase 8) (Ubiquitin-specific-processing protease 8)	UBP8_MOUSE	SUBCELLULAR LOCATION: Cytoplasm {ECO:0000269|PubMed:17720156}. Nucleus {ECO:0000269|PubMed:16944949}. Endosome membrane {ECO:0000269|PubMed:16120644}; Peripheral membrane protein {ECO:0000305}. Cell membrane {ECO:0000250|UniProtKB:P40818}; Peripheral membrane protein {ECO:0000305}.	Usp8	122611	0.541659	0.522563	0.639325	0.566364	0.60826	0.404431	0.399613	0.552673	0.458167
UTP14A;S531;	0.676013	-0.81077	6.21608	0.00180918	0.0315078	-0.96283	Q640M1	S531	U3 small nucleolar RNA-associated protein 14 homolog A (Juvenile spermatogonial depletion-like X-linked protein) (Jsd-like X-linked protein)	UT14A_MOUSE	SUBCELLULAR LOCATION: Nucleus, nucleolus {ECO:0000250}.	Utp14a	87265	0.629752	0.460961	0.637979	0.722233	0.808958	0.664258	0.724808	0.605676	0.16741
VAMP8;T54;	0.60417	1.02529	3.90709	0.0122181	0.0862505	-3.13671	O70404	T54	Vesicle-associated membrane protein 8 (VAMP-8) (Endobrevin) (Edb)	VAMP8_MOUSE	SUBCELLULAR LOCATION: Lysosome membrane {ECO:0000269|PubMed:27628032}; Single-pass type IV membrane protein {ECO:0000305}. Late endosome membrane {ECO:0000250|UniProtKB:Q9WUF4}; Single-pass type IV membrane protein {ECO:0000305}. Early endosome membrane {ECO:0000250|UniProtKB:Q9WUF4}; Single-pass type IV membrane protein {ECO:0000305}. Cell membrane {ECO:0000269|PubMed:22118466}; Single-pass type…	Vamp8	11451	0.403441	0.462502	0.466846	0.449455	0.485567	0.599366	0.691163	0.556465	0.170794
VASP;T311;	1.02887	0.821216	8.10051	0.000557196	0.0189198	0.362511	P70460	T311	Vasodilator-stimulated phosphoprotein (VASP)	VASP_MOUSE	SUBCELLULAR LOCATION: Cytoplasm {ECO:0000269|PubMed:10660044}. Cytoplasm, cytoskeleton {ECO:0000269|PubMed:10660044}. Cell junction, focal adhesion {ECO:0000269|PubMed:10660044}. Cell junction, tight junction {ECO:0000250}. Cell projection, lamellipodium membrane {ECO:0000269|PubMed:10660044}. Cell projection, filopodium membrane {ECO:0000269|PubMed:10660044}. Note=Targeted to stress fibers and f…	Vasp	39667	0.322231	0.540119	0.380291	0.441828	0.473625	0.499162	0.523386	0.510458	0.42111
VIM;S438;	0.768878	-0.614023	5.3989	0.00331284	0.0422126	-1.65098	P20152	S438	Vimentin	VIME_MOUSE	SUBCELLULAR LOCATION: Cytoplasm {ECO:0000250|UniProtKB:P08670}. Cytoplasm, cytoskeleton {ECO:0000250|UniProtKB:P08670}. Nucleus matrix {ECO:0000250|UniProtKB:P31000}.	Vim	53688	0.602171	0.341843	0.594182	0.780691	0.821455	0.779534	0.76688	0.615159	0.205097
WEE1;T190;	0.580401	-2.0395	4.49547	0.00705094	0.0641128	-2.51192	P47810	T190	Wee1-like protein kinase (EC 2.7.10.2) (Wee1A kinase)	WEE1_MOUSE	SUBCELLULAR LOCATION: Nucleus {ECO:0000250}.	Wee1	71578	0.649799	0.780727	0.774388	0.512787	0.539289	0.670947	0.689812	0.557644	0.206136
WIPF2;S235;	0.838853	-1.09028	5.99558	0.00211611	0.0337578	-1.1408	Q6PEV3	S235	WAS/WASL-interacting protein family member 2 (WASP-interacting protein-related protein) (WIP-related protein)	WIPF2_MOUSE	SUBCELLULAR LOCATION: Cytoplasm, cytoskeleton {ECO:0000250}. Note=Localized to stress fibers and bundles of actin filaments. {ECO:0000250}.	Wipf2	46297	0.608342	0.937292	0.772014	0.564052	0.616438	0.637415	0.648881	0.524505	0.418848
WIPF3;S161;	1.58211	-2.97978	7.31666	0.000880912	0.0224966	-0.149775	P0C7L0	S161	WAS/WASL-interacting protein family member 3 (Corticosteroids and regional expression protein 16 homolog)	WIPF3_MOUSE	SUBCELLULAR LOCATION: Cytoplasm {ECO:0000269|PubMed:17573773}. Note=In hippocampal neurons colocalizes with WASL in the cell body, axons and the growth cone (By similarity). Localizes to the actin filaments at the Sertoli cell-spermatid junctions. {ECO:0000250}.	Wipf3	49453	0.391905	0.785101	0.536173	0.331453	0.422053	0.25522	0.200391	0.293664	0.712567
WIPI2;T397;	1.14285	0.355735	5.46214	0.00628203	0.0601294	-1.93897	Q80W47	T397	WD repeat domain phosphoinositide-interacting protein 2 (WIPI-2)	WIPI2_MOUSE	SUBCELLULAR LOCATION: Preautophagosomal structure membrane {ECO:0000269|PubMed:23051912, ECO:0000269|PubMed:23291478, ECO:0000269|PubMed:24954904}; Peripheral membrane protein {ECO:0000250|UniProtKB:Q9Y4P8}; Cytoplasmic side {ECO:0000250|UniProtKB:Q9Y4P8}. Note=Enriched at preautophagosomal structure membranes in response to PtdIns3P. Dissociates from mature phagosome membranes. {ECO:0000250|UniP…	Wipi2	48477	0.469574	0.508444	0.435884	0.32747	0.325691	0.47382	0.547586	0.31566	0.219761
WNK1;S1256;	1.68254	-1.50248	14.9614	3.22494e-05	0.00722116	3.36524	P83741	S1256	Serine/threonine-protein kinase WNK1 (EC 2.7.11.1) (Protein kinase lysine-deficient 1) (Protein kinase with no lysine 1)	WNK1_MOUSE	SUBCELLULAR LOCATION: Cytoplasm {ECO:0000269|PubMed:11498583}.	Wnk1	250934	0.373761	0.523184	0.401831	0.256803	0.372241	0.242666	0.156997	0.302911	0.7384
WNK1;S2367;	0.836566	2.24218	7.04802	0.00104079	0.023874	-0.337435	P83741	S2367	Serine/threonine-protein kinase WNK1 (EC 2.7.11.1) (Protein kinase lysine-deficient 1) (Protein kinase with no lysine 1)	WNK1_MOUSE	SUBCELLULAR LOCATION: Cytoplasm {ECO:0000269|PubMed:11498583}.	Wnk1	250934	0.593486	0.528954	0.669263	0.772151	0.756145	0.976167	0.971894	0.630703	0.198348
XKR5;S597;	0.795438	-2.11424	6.56967	0.00142019	0.0276665	-0.688454	Q5GH66	S597	XK-related protein 5	XKR5_MOUSE	SUBCELLULAR LOCATION: Membrane {ECO:0000305}; Multi-pass membrane protein {ECO:0000305}.	Xkr5	74634	0.658613	0.770825	0.709198	0.528735	0.558804	0.622067	0.646462	0.450317	0.286505
ZC3H11A;S677;	0.661424	0.221519	3.59154	0.0167572	0.104282	-3.49394	Q6NZF1	S677	Zinc finger CCCH domain-containing protein 11A	ZC11A_MOUSE		Zc3h11a	86492	0.80181	0.529969	0.875924	0.716509	0.802596	0.73234	0.710369	0.584603	0.123737
ZC3H13;S1273;	0.798706	-7.3521	4.21042	0.0150446	0.0977982	-2.95679	E9Q784	S1273	Zinc finger CCCH domain-containing protein 13	ZC3HD_MOUSE	SUBCELLULAR LOCATION: Nucleus speckle {ECO:0000250|UniProtKB:Q5T200}. Nucleus, nucleoplasm {ECO:0000269|PubMed:29547716}.	Zc3h13	203755	0.469339	0.618759	0.483563	0.38188	0.437383	0.394807	0.325219	0.102088	0.679077
ZC3H13;S1499;	1.29047	-1.07824	4.28223	0.00855681	0.0720275	-2.73223	E9Q784	S1499	Zinc finger CCCH domain-containing protein 13	ZC3HD_MOUSE	SUBCELLULAR LOCATION: Nucleus speckle {ECO:0000250|UniProtKB:Q5T200}. Nucleus, nucleoplasm {ECO:0000269|PubMed:29547716}.	Zc3h13	203755	0.537347	0.156126	0.390145	0.605794	0.611805	0.456262	0.399934	0.463291	0.464362
ZC3H13;S355;	0.715008	-1.0981	2.91114	0.0349326	0.157512	-4.31573	E9Q784	S355	Zinc finger CCCH domain-containing protein 13	ZC3HD_MOUSE	SUBCELLULAR LOCATION: Nucleus speckle {ECO:0000250|UniProtKB:Q5T200}. Nucleus, nucleoplasm {ECO:0000269|PubMed:29547716}.	Zc3h13	203755	0.567271	0.738745	0.722359	0.737941	0.799731	0.69815	0.695013	0.553427	0.481425
ZC3H13;T353;	0.715008	-1.0981	2.91114	0.0349326	0.157512	-4.31573	E9Q784	T353	Zinc finger CCCH domain-containing protein 13	ZC3HD_MOUSE	SUBCELLULAR LOCATION: Nucleus speckle {ECO:0000250|UniProtKB:Q5T200}. Nucleus, nucleoplasm {ECO:0000269|PubMed:29547716}.	Zc3h13	203755	0.55873	0.717666	0.638114	0.669383	0.600702	0.528452	0.5383	0.603072	0.436316
ZDHHC5;S529;	1.16051	1.12127	3.41261	0.0201832	0.114355	-3.7034	Q8VDZ4	S529	Palmitoyltransferase ZDHHC5 (EC 2.3.1.225) (Zinc finger DHHC domain-containing protein 5) (DHHC-5)	ZDHC5_MOUSE	SUBCELLULAR LOCATION: Cell membrane {ECO:0000269|PubMed:21820437}. Membrane {ECO:0000305}; Multi-pass membrane protein {ECO:0000305}.	Zdhhc5	77501	0.396673	0.793644	0.534639	0.476123	0.567238	0.415321	0.383866	0.358665	0.661227
ZEB2;S1203;	0.757961	-4.09013	4.15229	0.00965814	0.076936	-2.86987	Q9R0G7	S1203	Zinc finger E-box-binding homeobox 2 (Smad-interacting protein 1) (Zinc finger homeobox protein 1b)	ZEB2_MOUSE	SUBCELLULAR LOCATION: Nucleus.	Zeb2	136615	0.561563	0.0983165	0.43807	0.575134	0.597273	0.50559	0.514433	0.528259	0.253672
ZFP36;S52;	0.914883	0.512967	7.81988	0.00065345	0.0200873	0.184854	P22893	S52	mRNA decay activator protein ZFP36 (Growth factor-inducible nuclear protein NUP475) (TPA-induced sequence 11) (Tristetraprolin) (Zinc finger protein 36) (Zfp-36)	TTP_MOUSE	SUBCELLULAR LOCATION: Nucleus {ECO:0000269|PubMed:11796723, ECO:0000269|PubMed:11886850, ECO:0000269|PubMed:15014438, ECO:0000269|PubMed:16508015, ECO:0000269|PubMed:22844456}. Cytoplasm {ECO:0000269|PubMed:11796723, ECO:0000269|PubMed:11886850, ECO:0000269|PubMed:15014438, ECO:0000269|PubMed:16508015, ECO:0000269|PubMed:17288565, ECO:0000269|PubMed:22844456, ECO:0000269|PubMed:24733888, ECO:0000…	Zfp36	33613	0.689882	0.332013	0.621892	0.937155	0.890297	0.691442	0.729131	0.622024	0.225993
ZNF516;S720;	1.03139	-1.0236	6.61594	0.00137701	0.0273319	-0.653516	Q7TSH3	S720	Zinc finger protein 516	ZN516_MOUSE	SUBCELLULAR LOCATION: Nucleus {ECO:0000269|PubMed:25578880}.	Znf516	124788	0.304134	0.579948	0.283789	0.264666	0.449095	0.483223	0.40538	0.193249	0.637401
ZSWIM8;S1132;	0.677987	-0.247031	5.53987	0.00296999	0.0395632	-1.52652	Q3UHH1	S1132	Zinc finger SWIM domain-containing protein 8	ZSWM8_MOUSE		Zswim8	197061	0.688066	0.616065	0.803428	0.644276	0.834389	0.683772	0.716991	0.602401	0.140467

## Sheet: TableS12_1H_DOWN
Table S12 - DOWN-regulated hosphorylated peptides identified and quantified in MAECs stimulated with immobilized lactadherin vs Ctl at 1 hour and their kinase substrate scores
siteID	logFC	AveExpr	t	P.Value	adj.P.Val	B	ID	Location	description	short.name	sub.cell	gene.name	mass	ABL1	AKT1	AKT2	CAMK2A	CSK	FER	GSK3B	IGF1R	LCK	MAP2K1	MAPK1	MAPK10	MAPK3	MAPK8	MAPK9	PRKACA	PRKCA	PRKCG	PTK2	RPS6KB1
AATK;S1277;	-0.62305	-0.790351	-4.95219	0.00475326	0.0502619	-2.06252	Q80YE4	S1277	Serine/threonine-protein kinase LMTK1 (EC 2.7.11.1) (Apoptosis-associated tyrosine kinase) (AATYK) (Brain apoptosis-associated tyrosine kinase) (Lemur tyrosine kinase 1)	LMTK1_MOUSE	SUBCELLULAR LOCATION: Membrane {ECO:0000269|PubMed:17651901}; Single-pass type I membrane protein {ECO:0000269|PubMed:17651901}. Cytoplasm {ECO:0000269|PubMed:17651901}. Cytoplasm, perinuclear region {ECO:0000250}. Cell projection, dendrite {ECO:0000269|PubMed:17651901}. Cell projection, axon {ECO:0000269|PubMed:17651901}. Cell projection, growth cone {ECO:0000269|PubMed:17651901}. Note=Predomina…	Aatk	144607	0.515976	0.64752	0.350936	0.731401	0.516245	0.464077	0.780196	0.505179	0.425539	0.258488	0.813135	0.791377	0.850021	0.878294	0.772149	0.689388	0.77237	0.748962	0.100614	0.663318
ACTN1;T230;	-1.2259	-3.55076	-7.7716	0.000671948	0.0200873	0.153666	Q7TPR4	T230	Alpha-actinin-1 (Alpha-actinin cytoskeletal isoform) (F-actin cross-linking protein) (Non-muscle alpha-actinin-1)	ACTN1_MOUSE	SUBCELLULAR LOCATION: Cytoplasm, cytoskeleton {ECO:0000269|PubMed:23100251}. Cytoplasm, myofibril, sarcomere, Z line {ECO:0000269|PubMed:11114196}. Cell membrane {ECO:0000250|UniProtKB:Q9Z1P2}. Cell junction {ECO:0000250|UniProtKB:Q9Z1P2}. Cell projection, ruffle {ECO:0000269|PubMed:17298598}. Note=Colocalizes with MYOZ2 and PPP3CA at the Z-line of heart and skeletal muscle (PubMed:11114196). Col…	Actn1	103068	0.239173	0.0972624	0.337575	0.168716	0.210917	0.230632	0.200698	0.19152	0.23181	0.501264	0.210837	0.451222	0.247362	0.248433	0.4121	0.0519933	0.269401	0.350871	0.468117	0.0534182
AFAP1L1;S745;	-4.40889	-0.852417	-40.403	2.8163e-07	0.00171175	6.80184	Q8BZI0	S745	Actin filament-associated protein 1-like 1 (AFAP1-like protein 1)	AF1L1_MOUSE	SUBCELLULAR LOCATION: Cytoplasm {ECO:0000250}. Cell projection, podosome {ECO:0000250}. Cell projection, invadopodium {ECO:0000250}. Note=In the cytosol, associated with actin stress fibers. {ECO:0000250}.	Afap1l1	86638	0.117713	0.414963	0.665942	0.490786	0.288946	0.269399	0.409985	0.0936832	0.252853	0.705653	0.363387	0.422158	0.407683	0.362217	0.491748	0.466094	0.359755	0.254878	0.538277	0.327875
AGFG1;S167;	-0.778671	-4.02267	-4.67594	0.00601427	0.0588643	-2.33075	Q8K2K6	S167	Arf-GAP domain and FG repeat-containing protein 1 (HIV-1 Rev-binding protein homolog) (Nucleoporin-like protein RIP)	AGFG1_MOUSE	SUBCELLULAR LOCATION: Nucleus {ECO:0000250|UniProtKB:P52594}. Cytoplasmic vesicle {ECO:0000250|UniProtKB:P52594}. Note=Associated with the cytosolic surface of proacrosomic vesicles of early round spermatids. {ECO:0000269|PubMed:11711676}.	Agfg1	58043	0.498344	0.499355	0.566973	0.635283	0.228865	0.184191	0.582232	0.579309	0.239364	0.577669	0.61523	0.620161	0.680419	0.659303	0.68666	0.593075	0.624235	0.632282	0.196346	0.473214
AGFG1;S362;	-1.20837	2.88729	-9.22026	0.000308721	0.0142964	1.01452	Q8K2K6	S362	Arf-GAP domain and FG repeat-containing protein 1 (HIV-1 Rev-binding protein homolog) (Nucleoporin-like protein RIP)	AGFG1_MOUSE	SUBCELLULAR LOCATION: Nucleus {ECO:0000250|UniProtKB:P52594}. Cytoplasmic vesicle {ECO:0000250|UniProtKB:P52594}. Note=Associated with the cytosolic surface of proacrosomic vesicles of early round spermatids. {ECO:0000269|PubMed:11711676}.	Agfg1	58043	0.434872	0.604876	0.196102	0.557157	0.808886	0.730718	0.414846	0.392849	0.626225	0.162503	0.490471	0.351497	0.515247	0.479349	0.40128	0.700143	0.710367	0.542175	0.187399	0.620141
AKAP10;S257;	-0.725689	-4.13078	-3.24357	0.0241738	0.1271	-3.90576	O88845	S257	A-kinase anchor protein 10, mitochondrial (AKAP-10) (Dual specificity A kinase-anchoring protein 2) (D-AKAP-2) (Protein kinase A-anchoring protein 10) (PRKA10)	AKA10_MOUSE	SUBCELLULAR LOCATION: Mitochondrion {ECO:0000269|PubMed:11248059}. Membrane {ECO:0000269|PubMed:11248059}. Cytoplasm {ECO:0000269|PubMed:11248059}. Note=Predominantly mitochondrial but also membrane associated and cytoplasmic.	Akap10	73632	0.516713	0.709998	0.613343	0.779711	0.574268	0.471602	0.427418	0.558054	0.456382	0.371523	0.4811	0.289071	0.464575	0.488421	0.359554	0.807751	0.652834	0.479689	0.279881	0.744772
AKAP12;S505;	-0.722077	0.357195	-4.33892	0.00812264	0.0699295	-2.67299	Q9WTQ5	S505	A-kinase anchor protein 12 (AKAP-12) (Germ cell lineage protein gercelin) (Src-suppressed C kinase substrate) (SSeCKS)	AKA12_MOUSE	SUBCELLULAR LOCATION: Cytoplasm, cytoskeleton {ECO:0000250}. Membrane {ECO:0000250|UniProtKB:Q02952}; Lipid-anchor {ECO:0000250|UniProtKB:Q02952}.	Akap12	180695	0.562561	0.692893	0.285115	0.792316	0.660732	0.592094	0.432502	0.616137	0.489801	0.285661	0.593817	0.400562	0.592392	0.580274	0.518212	0.810481	0.782699	0.590622	0.128512	0.700458
AKR7A2;S40;	-1.76329	-0.588585	-15.4025	2.81117e-05	0.00722116	3.49782	Q8CG76	S40	Aflatoxin B1 aldehyde reductase member 2 (EC 1.1.1.n11) (Succinic semialdehyde reductase) (SSA reductase)	ARK72_MOUSE	SUBCELLULAR LOCATION: Golgi apparatus {ECO:0000250}. Cytoplasm {ECO:0000250}.	Akr7a2	40612	0.283518	0.45488	0.697514	0.49417	0.263244	0.255901	0.367067	0.106178	0.26584	0.675086	0.247051	0.327336	0.262954	0.284314	0.358911	0.460978	0.393183	0.33953	0.542563	0.290137
ALYREF;S93;	-1.79827	0.574724	-14.7177	3.48502e-05	0.00722116	3.28972	O08583	S93	THO complex subunit 4 (Tho4) (Ally of AML-1 and LEF-1) (Aly/REF export factor) (REF1-I) (RNA and export factor-binding protein 1) (Transcriptional coactivator Aly/REF)	THOC4_MOUSE	SUBCELLULAR LOCATION: Nucleus {ECO:0000269|PubMed:9119228}. Nucleus speckle {ECO:0000250|UniProtKB:Q86V81}. Cytoplasm {ECO:0000269|PubMed:9119228}. Note=Colocalizes with the core EJC, ALYREF/THOC4, NXF1 and DDX39B in the nucleus and nuclear speckles. Localizes to regions surrounding nuclear speckles known as perispeckles in which TREX complex assembly seems to occur. Travels to the cytoplasm as p…	Alyref	26940	0.10026	0.153636	0.468951	0.283552	0.233925	0.255526	0.256961	0.142076	0.229507	0.693653	0.144004	0.342422	0.186065	0.228404	0.416656	0.227516	0.229166	0.208677	0.586756	0.114187
AMFR;S542;	-0.799659	-0.00294911	-5.26079	0.00369495	0.0443832	-1.77539	Q9R049	S542	E3 ubiquitin-protein ligase AMFR (EC 2.3.2.27) (Autocrine motility factor receptor) (AMF receptor) (RING-type E3 ubiquitin transferase AMFR)	AMFR_MOUSE	SUBCELLULAR LOCATION: Endoplasmic reticulum membrane {ECO:0000250}; Multi-pass membrane protein {ECO:0000250}.	Amfr	73105	0.494131	0.524044	0.446633	0.652465	0.394509	0.422205	0.66086	0.547946	0.422367	0.381956	0.834148	0.823191	0.881194	0.897698	0.836784	0.596814	0.734212	0.792188	0.168642	0.558339
AMPD2;S53;	-0.891228	-1.46052	-7.40238	0.000836178	0.0220013	-0.0912491	Q9DBT5	S53	AMP deaminase 2 (EC 3.5.4.6) (AMP deaminase isoform L)	AMPD2_MOUSE		Ampd2	92024	0.499476	0.602003	0.447986	0.680684	0.42456	0.36168	0.655561	0.49313	0.451572	0.424016	0.606141	0.683461	0.671815	0.674994	0.630409	0.658434	0.791721	0.75295	0.0611299	0.704958
ANKRD17;S152;	-1.74486	-1.85949	-13.3793	5.46147e-05	0.00737663	2.84367	Q99NH0	S152	Ankyrin repeat domain-containing protein 17 (Ankyrin repeat domain-containing protein FOE) (Gene trap ankyrin repeat protein)	ANR17_MOUSE	SUBCELLULAR LOCATION: Cytoplasm {ECO:0000250|UniProtKB:O75179}. Nucleus {ECO:0000250|UniProtKB:O75179}. Note=Detected around the nucleolus. {ECO:0000250|UniProtKB:O75179}.	Ankrd17	274213	0.205233	0.24641	0.596844	0.425651	0.223931	0.229269	0.321157	0.149337	0.187089	0.731452	0.258853	0.444939	0.3305	0.311753	0.484937	0.30582	0.303903	0.210683	0.53452	0.170378
ANP32B;T265;	-0.749344	-4.52143	-3.51131	0.0182035	0.107523	-3.58724	Q9EST5	T265	Acidic leucine-rich nuclear phosphoprotein 32 family member B (Proliferation-related acidic leucine-rich protein PAL31)	AN32B_MOUSE	SUBCELLULAR LOCATION: Nucleus. Note=Accumulates in the nuclei at the S phase. {ECO:0000250}.	Anp32b	31079	0.431581	0.369527	0.356598	0.513362	0.312901	0.313866	0.376017	0.359438	0.318171	0.261741	0.417855	0.67022	0.442635	0.510889	0.582938	0.370766	0.468978	0.542841	0.220594	0.343422
ANXA2;S12;	-0.758087	2.9148	-6.05788	0.00202353	0.0334599	-1.08997	P07356	S12	Annexin A2 (Annexin II) (Annexin-2) (Calpactin I heavy chain) (Calpactin-1 heavy chain) (Chromobindin-8) (Lipocortin II) (Placental anticoagulant protein IV) (PAP-IV) (Protein I) (p36)	ANXA2_MOUSE	SUBCELLULAR LOCATION: Secreted, extracellular space, extracellular matrix, basement membrane. Melanosome {ECO:0000250}. Note=In the lamina beneath the plasma membrane.	Anxa2	38676	0.452461	0.537786	0.286355	0.659236	0.632122	0.485158	0.466137	0.531559	0.466364	0.30902	0.565902	0.430835	0.595849	0.59392	0.552957	0.674944	0.724671	0.686958	0.0431014	0.608673
AP2M1;T156;	-0.667383	-1.88278	-4.29053	0.00849159	0.0719831	-2.72353	P84091	T156	AP-2 complex subunit mu (AP-2 mu chain) (Adaptor protein complex AP-2 subunit mu) (Adaptor-related protein complex 2 subunit mu) (Clathrin assembly protein complex 2 mu medium chain) (Clathrin coat assembly protein AP50) (Clathrin coat-associated protein AP50) (Mu2-adaptin) (Plasma membrane adaptor AP-2 50 kDa protein)	AP2M1_MOUSE	SUBCELLULAR LOCATION: Cell membrane. Membrane, coated pit; Peripheral membrane protein; Cytoplasmic side. Note=AP-2 appears to be excluded from internalizing CCVs and to disengage from sites of endocytosis seconds before internalization of the nascent CCV. {ECO:0000250}.	Ap2m1	49655	0.473023	0.374125	0.202248	0.494411	0.557671	0.488523	0.402543	0.57284	0.510535	0.273065	0.515586	0.499592	0.485348	0.557404	0.539855	0.380349	0.509341	0.67531	0.142416	0.42597
ARFGEF1;S1563;	-0.592746	-1.88745	-4.51296	0.00694182	0.0637347	-2.49415	G3X9K3	S1563	Brefeldin A-inhibited guanine nucleotide-exchange protein 1 (BIG1) (Brefeldin A-inhibited GEP 1) (ADP-ribosylation factor guanine nucleotide-exchange factor 1)	BIG1_MOUSE	SUBCELLULAR LOCATION: Cytoplasm {ECO:0000250}. Cytoplasm, perinuclear region {ECO:0000250}. Golgi apparatus {ECO:0000250}. Golgi apparatus, trans-Golgi network {ECO:0000250}. Nucleus {ECO:0000250}. Nucleus, nucleolus {ECO:0000250}. Nucleus matrix {ECO:0000250}. Membrane {ECO:0000250}. Note=Translocates from cytoplasm to membranes and nucleus upon cAMP treatment. {ECO:0000250}.	Arfgef1	208500	0.573027	0.54386	0.212186	0.591387	0.618596	0.501937	0.471649	0.513364	0.513524	0.186976	0.529656	0.471554	0.56436	0.603262	0.50575	0.597453	0.751079	0.695503	0.114333	0.571128
ARFGEF1;S1566;	-0.693729	0.35252	-5.59585	0.00284557	0.0386921	-1.47778	G3X9K3	S1566	Brefeldin A-inhibited guanine nucleotide-exchange protein 1 (BIG1) (Brefeldin A-inhibited GEP 1) (ADP-ribosylation factor guanine nucleotide-exchange factor 1)	BIG1_MOUSE	SUBCELLULAR LOCATION: Cytoplasm {ECO:0000250}. Cytoplasm, perinuclear region {ECO:0000250}. Golgi apparatus {ECO:0000250}. Golgi apparatus, trans-Golgi network {ECO:0000250}. Nucleus {ECO:0000250}. Nucleus, nucleolus {ECO:0000250}. Nucleus matrix {ECO:0000250}. Membrane {ECO:0000250}. Note=Translocates from cytoplasm to membranes and nucleus upon cAMP treatment. {ECO:0000250}.	Arfgef1	208500	0.425792	0.555564	0.284367	0.717692	0.646344	0.543719	0.459881	0.552559	0.514304	0.196119	0.560677	0.373896	0.586893	0.572996	0.44754	0.67709	0.715213	0.68312	0.141083	0.661135
ARHGAP11A;T505;	-0.627708	-3.87832	-2.87217	0.0480735	0.190474	-4.30767	Q80Y19	T505	Rho GTPase-activating protein 11A (Rho-type GTPase-activating protein 11A)	RHGBA_MOUSE		Arhgap11a	108436	0.447176	0.381635	0.334313	0.548642	0.349335	0.287238	0.565623	0.585807	0.285908	0.404423	0.780244	0.768742	0.770543	0.776147	0.77318	0.426652	0.479887	0.691375	0.140674	0.458293
ARHGAP27;S620;	-0.635553	-1.01206	-5.87606	0.00230819	0.0349854	-1.23958	A2AB59	S620	Rho GTPase-activating protein 27 (CIN85-associated multi-domain-containing Rho GTPase-activating protein 1) (Rho-type GTPase-activating protein 27)	RHG27_MOUSE	SUBCELLULAR LOCATION: Cytoplasm {ECO:0000250}. Membrane {ECO:0000250}; Peripheral membrane protein {ECO:0000250}.	Arhgap27	97049	0.477215	0.752469	0.508952	0.830426	0.608859	0.508131	0.53753	0.676863	0.482323	0.207465	0.590491	0.534817	0.656995	0.671633	0.559752	0.820525	0.902954	0.675829	0.139305	0.830763
ARHGAP29;S357;	-0.856647	1.39583	-7.59537	0.00074501	0.0208098	0.0381906	Q8CGF1	S357	Rho GTPase-activating protein 29 (Rho-type GTPase-activating protein 29)	RHG29_MOUSE		Arhgap29	142341	0.544135	0.626752	0.359872	0.705445	0.509973	0.464932	0.523298	0.558128	0.463596	0.314709	0.636962	0.551986	0.668396	0.630724	0.574562	0.66568	0.769661	0.743744	0.114138	0.643704
ARHGAP29;S920;	-0.806067	2.55051	-4.46278	0.00726039	0.0648951	-2.54525	Q8CGF1	S920	Rho GTPase-activating protein 29 (Rho-type GTPase-activating protein 29)	RHG29_MOUSE		Arhgap29	142341	0.470477	0.523948	0.353208	0.639495	0.65033	0.530868	0.592122	0.507915	0.483036	0.288088	0.735294	0.685465	0.76273	0.763872	0.685642	0.619934	0.7121	0.717338	0.114127	0.583033
ARHGAP31;S303;	-0.581543	-4.05847	-4.84683	0.0051937	0.0532694	-2.16355	A6X8Z5	S303	Rho GTPase-activating protein 31 (Cdc42 GTPase-activating protein)	RHG31_MOUSE	SUBCELLULAR LOCATION: Cell projection, lamellipodium. Cell junction, focal adhesion.	Arhgap31	155276	0.537085	0.603677	0.440146	0.715769	0.473241	0.351997	0.536812	0.575709	0.322964	0.266112	0.615006	0.541309	0.660746	0.671501	0.571934	0.677266	0.767376	0.687826	0.0926153	0.57041
ARHGAP31;S323;	-0.803497	-2.92195	-4.27828	0.00858811	0.0720365	-2.73638	A6X8Z5	S323	Rho GTPase-activating protein 31 (Cdc42 GTPase-activating protein)	RHG31_MOUSE	SUBCELLULAR LOCATION: Cell projection, lamellipodium. Cell junction, focal adhesion.	Arhgap31	155276	0.415357	0.654218	0.412712	0.697394	0.61456	0.523318	0.453165	0.409406	0.545432	0.240801	0.435684	0.449127	0.531354	0.519905	0.517899	0.624396	0.782482	0.647076	0.219435	0.599847
ARHGAP31;T1147;	-1.15798	-1.22002	-6.60721	0.00138504	0.027332	-0.660087	A6X8Z5	T1147	Rho GTPase-activating protein 31 (Cdc42 GTPase-activating protein)	RHG31_MOUSE	SUBCELLULAR LOCATION: Cell projection, lamellipodium. Cell junction, focal adhesion.	Arhgap31	155276	0.332182	0.230025	0.492448	0.443389	0.0916672	0.152849	0.34785	0.386576	0.145984	0.585643	0.442645	0.435512	0.379502	0.385274	0.486557	0.278148	0.237627	0.443246	0.406503	0.243647
ARHGAP35;S589;	-1.05429	-2.6732	-6.44093	0.00352862	0.0431025	-1.27557	Q91YM2	S589	Rho GTPase-activating protein 35 (Glucocorticoid receptor DNA-binding factor 1)	RHG35_MOUSE	SUBCELLULAR LOCATION: Cytoplasm, cytoskeleton, cilium basal body {ECO:0000269|PubMed:26859289}. Cytoplasm {ECO:0000269|PubMed:11044403}. Nucleus {ECO:0000305}. Cell membrane {ECO:0000269|PubMed:11044403}. Note=In response to integrins and SDC4 and upon phosphorylation by PKC, relocalizes from the cytoplasm to regions of plasma membrane ruffling where it colocalizes with polymerized actin. {ECO:00…	Arhgap35	170393	0.165943	0.473568	0.359629	0.386883	0.637118	0.51321	0.186628	0.190515	0.460623	0.464897	0.128334	0.119713	0.185934	0.160365	0.176921	0.475118	0.401316	0.271272	0.388288	0.417471
ARHGDIA;S34;	-1.21582	-3.90749	-11.1339	0.000129049	0.0110257	1.95426	Q99PT1	S34	Rho GDP-dissociation inhibitor 1 (Rho GDI 1) (GDI-1) (Rho-GDI alpha)	GDIR1_MOUSE	SUBCELLULAR LOCATION: Cytoplasm {ECO:0000269|PubMed:23434736}.	Arhgdia	23407	0.0862608	0.231729	0.598117	0.367552	0.301198	0.251678	0.239043	0.142962	0.217299	0.734678	0.147559	0.293266	0.187281	0.175858	0.320103	0.307001	0.259606	0.274915	0.609893	0.193985
ARHGEF12;S341;	-1.44382	0.314026	-12.4775	7.57847e-05	0.00936758	2.50991	Q8R4H2	S341	Rho guanine nucleotide exchange factor 12 (Leukemia-associated RhoGEF)	ARHGC_MOUSE	SUBCELLULAR LOCATION: Cytoplasm {ECO:0000305}. Membrane {ECO:0000305}. Note=Translocated to the membrane upon stimulation. {ECO:0000305}.	Arhgef12	172349	0.201448	0.268702	0.465922	0.299808	0.415138	0.41616	0.467879	0.0912651	0.372222	0.559983	0.373272	0.484871	0.447826	0.442719	0.500318	0.332822	0.338988	0.252345	0.550231	0.203781
ARHGEF28;S344;	-0.771645	-2.20524	-4.74986	0.00564195	0.0565537	-2.25791	P97433	S344	Rho guanine nucleotide exchange factor 28 (190 kDa guanine nucleotide exchange factor) (p190-RhoGEF) (p190RhoGEF) (Rho guanine nucleotide exchange factor) (Rho-interacting protein 2)	ARG28_MOUSE	SUBCELLULAR LOCATION: Cytoplasm. Cell membrane. Note=Colocalizes with the microtubule radial and cortical systems.	Arhgef28	190326	0.536529	0.596441	0.509858	0.746702	0.370914	0.372516	0.520989	0.637307	0.302713	0.460243	0.627533	0.522744	0.664053	0.65699	0.59673	0.692024	0.734782	0.648547	0.158432	0.594466
ARHGEF6;T649;	-1.76294	-0.632985	-15.098	3.08941e-05	0.00722116	3.40685	Q8K4I3	T649	Rho guanine nucleotide exchange factor 6 (Alpha-PIX) (Rac/Cdc42 guanine nucleotide exchange factor 6)	ARHG6_MOUSE	SUBCELLULAR LOCATION: Cell projection, lamellipodium {ECO:0000269|PubMed:18325335}.	Arhgef6	87051	0.110066	0.292446	0.555808	0.307223	0.242779	0.275452	0.16026	0.1105	0.316091	0.552028	0.15722	0.303017	0.154918	0.1562	0.2675	0.243366	0.189996	0.178303	0.605518	0.190315
ARHGEF7;S795;	-0.982774	-2.45877	-8.58449	0.000428051	0.0165713	0.654977	Q9ES28	S795	Rho guanine nucleotide exchange factor 7 (Beta-Pix) (PAK-interacting exchange factor beta) (p85SPR)	ARHG7_MOUSE	SUBCELLULAR LOCATION: Cell junction, focal adhesion. Cell projection, ruffle. Cytoplasm, cell cortex. Cell projection, lamellipodium. Note=Detected at cell adhesions. A small proportion is detected at focal adhesions.	Arhgef7	97056	0.458918	0.525842	0.352194	0.599934	0.60764	0.498664	0.3846	0.601494	0.493292	0.333337	0.492343	0.303264	0.484846	0.485265	0.375522	0.696365	0.591419	0.491008	0.226413	0.630616
ARPC1B;S310;	-0.765412	3.18987	-6.57567	0.0014145	0.0276442	-0.683908	Q9WV32	S310	Actin-related protein 2/3 complex subunit 1B (Arp2/3 complex 41 kDa subunit) (p41-ARC)	ARC1B_MOUSE	SUBCELLULAR LOCATION: Cytoplasm, cytoskeleton {ECO:0000250|UniProtKB:O15143}.	Arpc1b	41064	0.484435	0.5983	0.308105	0.793504	0.610547	0.549535	0.44057	0.572515	0.483421	0.224643	0.580462	0.501098	0.602945	0.626332	0.566189	0.746854	0.776224	0.656757	0.0647383	0.660894
ASAP1;S1059;	-1.02671	1.42483	-8.54278	0.000437658	0.0167382	0.630435	Q9QWY8	S1059	Arf-GAP with SH3 domain, ANK repeat and PH domain-containing protein 1 (130 kDa phosphatidylinositol 4,5-bisphosphate-dependent ARF1 GTPase-activating protein) (ADP-ribosylation factor-directed GTPase-activating protein 1) (ARF GTPase-activating protein 1) (Development and differentiation-enhancing factor 1) (DEF-1) (Differentiation-enhancing factor 1) (PIP2-dependent ARF1 GAP)	ASAP1_MOUSE	SUBCELLULAR LOCATION: Cytoplasm. Membrane. Note=Predominantly cytoplasmic. Partially membrane-associated.	Asap1	127421	0.447063	0.607031	0.277523	0.73949	0.687541	0.569332	0.412938	0.630446	0.547985	0.198308	0.495092	0.394563	0.526211	0.540318	0.422696	0.72674	0.674582	0.610848	0.130743	0.689517
ASPM;T3081;	-0.636996	-1.91931	-4.07474	0.0103938	0.0788679	-2.95325	Q8CJ27	T3081	Abnormal spindle-like microcephaly-associated protein homolog (Calmodulin-binding protein Sha1) (Calmodulin-binding protein 1) (Spindle and hydroxyurea checkpoint abnormal protein)	ASPM_MOUSE	SUBCELLULAR LOCATION: Cytoplasm {ECO:0000269|PubMed:9819352}. Cytoplasm, cytoskeleton, spindle {ECO:0000269|PubMed:28436967}. Nucleus {ECO:0000269|PubMed:9819352}. Note=Localizes to spindle poles during mitosis. Associates with microtubule minus ends (PubMed:28436967). The nuclear-cytoplasmic distribution could be regulated by the availability of calmodulin. {ECO:0000269|PubMed:28436967}.	Aspm	364218	0.450049	0.470528	0.224589	0.362977	0.748202	0.618962	0.323969	0.519383	0.549456	0.129948	0.49454	0.281492	0.440643	0.456463	0.308473	0.503102	0.530898	0.459831	0.106257	0.507753
ASPM;T3084;	-0.636996	-1.91931	-4.07474	0.0103938	0.0788679	-2.95325	Q8CJ27	T3084	Abnormal spindle-like microcephaly-associated protein homolog (Calmodulin-binding protein Sha1) (Calmodulin-binding protein 1) (Spindle and hydroxyurea checkpoint abnormal protein)	ASPM_MOUSE	SUBCELLULAR LOCATION: Cytoplasm {ECO:0000269|PubMed:9819352}. Cytoplasm, cytoskeleton, spindle {ECO:0000269|PubMed:28436967}. Nucleus {ECO:0000269|PubMed:9819352}. Note=Localizes to spindle poles during mitosis. Associates with microtubule minus ends (PubMed:28436967). The nuclear-cytoplasmic distribution could be regulated by the availability of calmodulin. {ECO:0000269|PubMed:28436967}.	Aspm	364218	0.435863	0.50925	0.124324	0.473515	0.725914	0.578805	0.349318	0.536909	0.549456	0.129948	0.481251	0.36621	0.426734	0.453686	0.344402	0.548432	0.551824	0.494121	0.120066	0.614694
ASPSCR1;S279;	-0.817411	2.2548	-7.51534	0.000781301	0.0213908	-0.0151032	Q8VBT9	S279	Tether containing UBX domain for GLUT4 (Alveolar soft part sarcoma chromosomal region candidate gene 1 protein homolog)	ASPC1_MOUSE	SUBCELLULAR LOCATION: Endomembrane system {ECO:0000269|PubMed:14562105}; Peripheral membrane protein {ECO:0000269|PubMed:14562105}. Endoplasmic reticulum-Golgi intermediate compartment membrane {ECO:0000250|UniProtKB:Q9BZE9}; Peripheral membrane protein. Cytoplasm {ECO:0000250}. Nucleus {ECO:0000250}.	Aspscr1	59796	0.525484	0.681947	0.382782	0.75917	0.574016	0.525627	0.701791	0.623159	0.430636	0.249552	0.866874	0.735716	0.880987	0.863616	0.77073	0.766788	0.79953	0.738753	0.061116	0.760666
ATP2B1;S17;	-1.81789	-4.16968	-7.78122	0.000668214	0.0200873	0.159894	G5E829	S17	Plasma membrane calcium-transporting ATPase 1 (PMCA1) (EC 3.6.3.8) (Plasma membrane calcium ATPase isoform 1) (Plasma membrane calcium pump isoform 1)	AT2B1_MOUSE	SUBCELLULAR LOCATION: Cell membrane {ECO:0000255}; Multi-pass membrane protein {ECO:0000255}. Cell junction, synapse {ECO:0000269|PubMed:12209837}. Note=Colocalizes with SV2A in photoreceptor synaptic terminals. {ECO:0000269|PubMed:12209837}.	Atp2b1	134747	0.118575	0.201289	0.538052	0.365593	0.156196	0.165848	0.323397	0.0954335	0.0995181	0.648239	0.190706	0.381243	0.258598	0.232064	0.398116	0.275605	0.390635	0.338602	0.501734	0.161842
ATP8B2;S1170;	-0.779276	-2.61026	-3.52815	0.0178884	0.106908	-3.56758	P98199	S1170	Phospholipid-transporting ATPase ID (EC 3.6.3.1) (ATPase class I type 8B member 2) (P4-ATPase flippase complex alpha subunit ATP8B2)	AT8B2_MOUSE	SUBCELLULAR LOCATION: Cell membrane {ECO:0000250|UniProtKB:P98198}; Multi-pass membrane protein {ECO:0000255}. Endoplasmic reticulum membrane {ECO:0000250|UniProtKB:P98198}; Multi-pass membrane protein {ECO:0000255}. Note=TMEM30A, but not TMEM30B, is required for its export from endoplasmic reticulum to the plasma membrane. {ECO:0000250|UniProtKB:P98198}.	Atp8b2	136968	0.507072	0.784827	0.717963	0.814897	0.400825	0.346557	0.621872	0.556083	0.38917	0.40769	0.607929	0.455142	0.606737	0.605726	0.534068	0.840653	0.753529	0.567731	0.197294	0.835946
ATRIP;S102;	-0.790934	-3.54234	-6.55126	0.00143782	0.0278179	-0.702415	Q8BMG1	S102	ATR-interacting protein (ATM and Rad3-related-interacting protein)	ATRIP_MOUSE	SUBCELLULAR LOCATION: Nucleus {ECO:0000250}. Note=Redistributes to discrete nuclear foci upon DNA damage. Interacts with CEP164 (via N-terminus) (By similarity). {ECO:0000250}.	Atrip	85548	0.357768	0.525267	0.305099	0.581114	0.695484	0.593405	0.474087	0.481659	0.508956	0.157206	0.474088	0.415271	0.549705	0.530697	0.479294	0.688942	0.754678	0.619943	0.141309	0.560879
ATXN1;S62;	-0.869623	-1.07499	-7.06235	0.00103144	0.023874	-0.327259	P54254	S62	Ataxin-1 (Spinocerebellar ataxia type 1 protein homolog)	ATX1_MOUSE	SUBCELLULAR LOCATION: Cytoplasm {ECO:0000250|UniProtKB:P54253}. Nucleus {ECO:0000269|PubMed:9778246}. Note=Colocalizes with USP7 in the nucleus. {ECO:0000250|UniProtKB:P54253}.	Atxn1	83793	0.499199	0.754848	0.470397	0.763737	0.658891	0.526885	0.514622	0.695291	0.52175	0.221952	0.537546	0.344666	0.529934	0.553704	0.376374	0.859521	0.791534	0.570201	0.180806	0.804381
ATXN1L;S282;	-0.75131	-2.55775	-6.52377	0.00146463	0.0280821	-0.723333	P0C7T6	S282	Ataxin-1-like (Brother of ataxin-1)	ATX1L_MOUSE	SUBCELLULAR LOCATION: Nucleus {ECO:0000269|PubMed:16121196}. Cell projection, dendrite {ECO:0000269|PubMed:16121196}. Note=Forms nuclear foci. Colocalizes with NCOR2 and HDAC3. Distributed beyond the nucleus into the cell body and dendrites in Purkinje cells and in inferior olive cells.	Atxn1l	73374	0.53128	0.764878	0.57005	0.864198	0.505328	0.431652	0.517043	0.568274	0.489604	0.252479	0.630676	0.487478	0.670942	0.652118	0.56679	0.843792	0.864283	0.720302	0.0619699	0.75841
BAZ1B;S345;	-2.5645	0.436205	-23.8874	3.48859e-06	0.00353394	5.29782	Q9Z277	S345	Tyrosine-protein kinase BAZ1B (EC 2.7.10.2) (Bromodomain adjacent to zinc finger domain protein 1B) (Williams syndrome transcription factor homolog) (Williams-Beuren syndrome chromosomal region 9 protein homolog)	BAZ1B_MOUSE	SUBCELLULAR LOCATION: Nucleus {ECO:0000255|PROSITE-ProRule:PRU00063, ECO:0000255|PROSITE-ProRule:PRU00475}. Note=Accumulates in pericentromeric heterochromatin during replication. Targeted to replication foci throughout S phase via its association with PCNA (By similarity). {ECO:0000250}.	Baz1b	170651	0.132174	0.186735	0.396375	0.298863	0.298813	0.252326	0.266248	0.0765095	0.249607	0.732363	0.13273	0.316421	0.191557	0.200221	0.360037	0.296131	0.280079	0.205315	0.524814	0.13581
BAZ1B;S850;	-0.648322	-2.45395	-5.89941	0.00226908	0.0347393	-1.22015	Q9Z277	S850	Tyrosine-protein kinase BAZ1B (EC 2.7.10.2) (Bromodomain adjacent to zinc finger domain protein 1B) (Williams syndrome transcription factor homolog) (Williams-Beuren syndrome chromosomal region 9 protein homolog)	BAZ1B_MOUSE	SUBCELLULAR LOCATION: Nucleus {ECO:0000255|PROSITE-ProRule:PRU00063, ECO:0000255|PROSITE-ProRule:PRU00475}. Note=Accumulates in pericentromeric heterochromatin during replication. Targeted to replication foci throughout S phase via its association with PCNA (By similarity). {ECO:0000250}.	Baz1b	170651	0.526503	0.816832	0.611701	0.868363	0.535648	0.398097	0.529468	0.632903	0.419505	0.260438	0.636155	0.536817	0.682402	0.6688	0.623046	0.776305	0.890899	0.768866	0.0442339	0.776122
BET1;S50;	-1.51215	0.905115	-6.76993	0.00124413	0.0262021	-0.538779	O35623	S50	BET1 homolog (mBET1) (Golgi vesicular membrane-trafficking protein p18)	BET1_MOUSE	SUBCELLULAR LOCATION: Endoplasmic reticulum membrane {ECO:0000250}; Single-pass type IV membrane protein {ECO:0000250}. Golgi apparatus, cis-Golgi network membrane {ECO:0000250}. Golgi apparatus membrane {ECO:0000250}. Note=Concentrated most in the intermediate compartment/cis-Golgi network and the cis-Golgi cisternae 1 and 2. Greatly reduced in concentration at the trans end of the Golgi apparat…	Bet1	13274	0.259431	0.363287	0.626718	0.554687	0.293589	0.234413	0.343677	0.293386	0.296663	0.749171	0.325046	0.361285	0.301207	0.315992	0.379639	0.46801	0.310506	0.30661	0.556373	0.342483
BOD1L;S2567;	-1.07679	-2.77336	-5.35183	0.00343758	0.0429952	-1.6931	E9Q6J5	S2567	Biorientation of chromosomes in cell division protein 1-like 1	BD1L1_MOUSE	SUBCELLULAR LOCATION: Chromosome {ECO:0000269|PubMed:26166705}. Note=Localizes at replication forks: following DNA damage, localizes to damaged replication forks undergoing resection. {ECO:0000250|UniProtKB:Q8NFC6}.	Bod1l	327453	0.222698	0.429408	0.373908	0.463022	0.803521	0.670134	0.179091	0.281385	0.570938	0.288262	0.211768	0.170046	0.242018	0.276799	0.244121	0.598915	0.557257	0.36227	0.330087	0.446165
BRD9;S481;	-2.17364	-2.83967	-17.6329	1.48117e-05	0.00643041	4.09578	Q3UQU0	S481	Bromodomain-containing protein 9	BRD9_MOUSE		Brd9	66840	0.267623	0.190103	0.479378	0.287603	0.281053	0.25808	0.295233	0.120869	0.286411	0.581614	0.183834	0.371707	0.233673	0.217036	0.369063	0.275029	0.269532	0.220957	0.588699	0.130722
BZW1;S391;	-0.830805	-1.27573	-4.05504	0.0105909	0.0796679	-2.97459	Q9CQC6	S391	Basic leucine zipper and W2 domain-containing protein 1	BZW1_MOUSE		Bzw1	48043	0.41063	0.42419	0.456109	0.554306	0.293439	0.288514	0.467691	0.415667	0.314504	0.351221	0.536527	0.640189	0.604088	0.631807	0.665753	0.475104	0.661295	0.797947	0.169866	0.410248
C2CD2L;S662;	-0.609037	0.782292	-5.08166	0.00427077	0.0480995	-1.94049	Q80X80	S662	Phospholipid transfer protein C2CD2L (C2 domain-containing protein 2-like) (Transmembrane protein 24)	C2C2L_MOUSE	SUBCELLULAR LOCATION: Endoplasmic reticulum membrane {ECO:0000250|UniProtKB:O14523}; Single-pass membrane protein {ECO:0000250|UniProtKB:O14523}. Cell membrane {ECO:0000250|UniProtKB:O14523}; Peripheral membrane protein {ECO:0000250|UniProtKB:O14523}. Note=Localizes to sites of contact between the endoplasmic reticulum and the cell membrane. Embedded into the endoplamic reticulum membrane via its…	C2cd2l	76329	0.54711	0.59022	0.289292	0.677517	0.656946	0.532677	0.480299	0.526241	0.479063	0.167112	0.573851	0.475903	0.598378	0.587324	0.48441	0.677344	0.720243	0.710773	0.0581745	0.655051
C2CD5;S643;	-0.911141	-2.25573	-2.8907	0.0357529	0.159667	-4.34142	Q7TPS5	S643	C2 domain-containing protein 5 (138 kDa C2 domain-containing phosphoprotein)	C2CD5_MOUSE	SUBCELLULAR LOCATION: Cytoplasmic vesicle membrane {ECO:0000250}. Cytoplasm, cell cortex {ECO:0000250}. Cell membrane {ECO:0000250}. Cell projection, ruffle {ECO:0000250}. Note=Dynamically associated with GLUT4-containing glucose storage vesicles (GSV) and plasma membrane in response to insulin stimulation. {ECO:0000250}.	C2cd5	111664	0.403774	0.39839	0.207527	0.451028	0.737296	0.640755	0.45131	0.322527	0.569293	0.287973	0.487734	0.460218	0.557695	0.532645	0.475447	0.524771	0.553749	0.455408	0.278983	0.43036
CASKIN2;S358;	-1.30798	2.48136	-11.7256	0.000101365	0.00995285	2.20822	Q8VHK1	S358	Caskin-2	CSKI2_MOUSE	SUBCELLULAR LOCATION: Cytoplasm {ECO:0000250}.	Caskin2	126779	0.398001	0.664962	0.344246	0.679598	0.817228	0.635283	0.329224	0.468301	0.655133	0.226587	0.40926	0.254074	0.435318	0.46059	0.403667	0.78566	0.705402	0.414597	0.20884	0.667139
CASKIN2;S710;	-1.14924	0.722311	-9.00845	0.000343433	0.0146756	0.89768	Q8VHK1	S710	Caskin-2	CSKI2_MOUSE	SUBCELLULAR LOCATION: Cytoplasm {ECO:0000250}.	Caskin2	126779	0.405019	0.583791	0.273714	0.585814	0.844267	0.678282	0.325442	0.352672	0.571893	0.185505	0.365946	0.256369	0.415002	0.44474	0.297599	0.602136	0.687021	0.43838	0.207193	0.573576
CASKIN2;S855;	-0.859607	-0.402799	-7.84191	0.00064521	0.0200873	0.199024	Q8VHK1	S855	Caskin-2	CSKI2_MOUSE	SUBCELLULAR LOCATION: Cytoplasm {ECO:0000250}.	Caskin2	126779	0.495426	0.783613	0.542031	0.76597	0.638243	0.503066	0.520404	0.619707	0.594693	0.234725	0.598545	0.401093	0.633147	0.588128	0.466863	0.802261	0.864136	0.700191	0.167813	0.771595
CAST;S518;	-0.682705	-3.0031	-5.13572	0.00408652	0.0469735	-1.89021	P51125	S518	Calpastatin (Calpain inhibitor)	ICAL_MOUSE		Cast	84922	0.523525	0.577006	0.211269	0.648593	0.761634	0.663553	0.418317	0.451892	0.572012	0.284925	0.50464	0.411471	0.522361	0.539582	0.397808	0.70899	0.736944	0.656759	0.101723	0.615572
CBL;S617;	-0.761333	3.17227	-5.42295	0.00325118	0.0419117	-1.62957	P22682	S617	E3 ubiquitin-protein ligase CBL (EC 2.3.2.27) (Casitas B-lineage lymphoma proto-oncogene) (Proto-oncogene c-Cbl) (RING-type E3 ubiquitin transferase CBL) (Signal transduction protein CBL)	CBL_MOUSE	SUBCELLULAR LOCATION: Cytoplasm. Cell membrane {ECO:0000250}. Note=Colocalizes with FGFR2 in lipid rafts at the cell membrane. {ECO:0000250}.	Cbl	100564	0.525927	0.681178	0.431055	0.786126	0.588714	0.476786	0.625674	0.606846	0.492033	0.266006	0.630808	0.458412	0.641915	0.655361	0.490779	0.852899	0.814503	0.651222	0.120802	0.767041
CCDC88C;S1487;	-1.14063	-2.47343	-9.38281	0.000284908	0.0136352	1.10228	Q6VGS5	S1487	Protein Daple (Coiled-coil domain-containing protein 88C) (Dvl-associating protein with a high frequency of leucine residues)	DAPLE_MOUSE	SUBCELLULAR LOCATION: Cytoplasm {ECO:0000250|UniProtKB:Q9P219}.	Ccdc88c	226535	0.18431	0.399866	0.827686	0.508613	0.142882	0.150524	0.460018	0.22119	0.173072	0.55999	0.286197	0.482404	0.409219	0.386295	0.516044	0.379814	0.516559	0.443509	0.573072	0.279285
CCDC88C;S1801;	-0.926482	-5.34404	-5.3745	0.00337684	0.0426569	-1.67278	Q6VGS5	S1801	Protein Daple (Coiled-coil domain-containing protein 88C) (Dvl-associating protein with a high frequency of leucine residues)	DAPLE_MOUSE	SUBCELLULAR LOCATION: Cytoplasm {ECO:0000250|UniProtKB:Q9P219}.	Ccdc88c	226535	0.382736	0.474215	0.470959	0.646543	0.496854	0.419904	0.360222	0.369558	0.423305	0.550439	0.395229	0.237969	0.364305	0.366868	0.366441	0.626006	0.460297	0.356147	0.427653	0.510791
CD2AP;S469;	-1.58927	-1.39582	-9.56755	0.000260462	0.0131083	1.20008	Q9JLQ0	S469	CD2-associated protein (Mesenchyme-to-epithelium transition protein with SH3 domains 1) (METS-1)	CD2AP_MOUSE	SUBCELLULAR LOCATION: Cytoplasm, cytoskeleton {ECO:0000250|UniProtKB:Q9Y5K6}. Cell projection, ruffle {ECO:0000250|UniProtKB:Q9Y5K6}. Cell junction {ECO:0000250|UniProtKB:Q9Y5K6}. Note=Colocalizes with F-actin and BCAR1/p130Cas in membrane ruffles (By similarity). Located at podocyte slit diaphragm between podocyte foot processes (PubMed:10514378, PubMed:11733379). During late anaphase and teloph…	Cd2ap	70450	0.113439	0.240432	0.493328	0.349993	0.389981	0.338546	0.169659	0.178422	0.288857	0.658186	0.152998	0.20677	0.173757	0.176516	0.261001	0.447934	0.282282	0.164125	0.534941	0.238222
CDC42BPB;S1661;	-0.716745	-0.273283	-3.39811	0.0204943	0.114928	-3.72059	Q7TT50	S1661	Serine/threonine-protein kinase MRCK beta (EC 2.7.11.1) (CDC42-binding protein kinase beta) (DMPK-like beta) (Myotonic dystrophy kinase-related CDC42-binding kinase beta) (MRCK beta) (Myotonic dystrophy protein kinase-like beta)	MRCKB_MOUSE	SUBCELLULAR LOCATION: Cytoplasm {ECO:0000250}. Cell membrane {ECO:0000250}; Peripheral membrane protein {ECO:0000250}; Cytoplasmic side {ECO:0000250}. Cell junction {ECO:0000250}. Cell projection, lamellipodium {ECO:0000250|UniProtKB:Q3UU96}. Note=Displays a dispersed punctate distribution and concentrates along the cell periphery, especially at the leading edge and cell-cell junction. This conce…	Cdc42bpb	194753	0.406223	0.731715	0.383438	0.718484	0.755411	0.629776	0.428702	0.462599	0.577628	0.218185	0.452183	0.33312	0.503216	0.50917	0.40385	0.741585	0.77264	0.649837	0.155523	0.682522
CDC5L;T424;	-0.601118	-1.13338	-2.91963	0.034598	0.15658	-4.30507	Q6A068	T424	Cell division cycle 5-like protein (Cdc5-like protein)	CDC5L_MOUSE	SUBCELLULAR LOCATION: Nucleus {ECO:0000255|PROSITE-ProRule:PRU00625, ECO:0000269|PubMed:10570151}. Nucleus speckle {ECO:0000255|PROSITE-ProRule:PRU00625, ECO:0000269|PubMed:10570151}. Cytoplasm {ECO:0000269|PubMed:10570151}. Note=May shuttle between cytoplasm and nucleus. {ECO:0000269|PubMed:10570151}.	Cdc5l	92190	0.614632	0.481217	0.275393	0.569764	0.621761	0.520071	0.502822	0.645846	0.543224	0.341764	0.766985	0.602767	0.670525	0.728825	0.61616	0.583583	0.550675	0.528897	0.15251	0.607726
CDK16;S110;	-0.711296	-2.74086	-3.59687	0.0166659	0.103893	-3.48778	Q04735	S110	Cyclin-dependent kinase 16 (EC 2.7.11.22) (CRK5) (Cell division protein kinase 16) (PCTAIRE-motif protein kinase 1) (Serine/threonine-protein kinase PCTAIRE-1)	CDK16_MOUSE	SUBCELLULAR LOCATION: Cytoplasm {ECO:0000250}. Cytoplasmic vesicle, secretory vesicle. Cell junction, synapse, synaptosome. Note=Colocalizes with insulin in pancreas islets. {ECO:0000250}.	Cdk16	55914	0.464146	0.69739	0.399051	0.722483	0.786374	0.639262	0.327173	0.526417	0.659938	0.271656	0.396739	0.218987	0.416174	0.418787	0.280095	0.784484	0.712374	0.482975	0.216768	0.754933
CDYL;S196;	-0.614879	-0.349358	-3.957	0.0116388	0.0834045	-3.08163	Q9WTK2	S196	Chromodomain Y-like protein (CDY-like) (Crotonyl-CoA hydratase) (EC 4.2.1.-) (Putative histone acetyltransferase Cdyl) (EC 2.3.1.48)	CDYL_MOUSE	SUBCELLULAR LOCATION: Isoform 2: Nucleus {ECO:0000269|PubMed:12072557, ECO:0000269|PubMed:12947414, ECO:0000269|PubMed:24144980}. Chromosome {ECO:0000269|PubMed:12947414, ECO:0000269|PubMed:24144980}. Note=Recognizes and binds histone H3 trimethylated at 'Lys-9', dimethylated at 'Lys-27' and trimethylated at 'Lys-27' (H3K9me3, H3K27me2 and H3K27me3, respectively) on chromatin (PubMed:24144980). M…	Cdyl	65211	0.601102	0.56874	0.427351	0.67869	0.521158	0.414165	0.638014	0.612281	0.36656	0.345033	0.867619	0.604427	0.808001	0.826693	0.743027	0.689914	0.729182	0.71047	0.0802811	0.651929
CEP170;S1048;	-0.910635	-2.21259	-4.85823	0.00514382	0.0529004	-2.15255	Q6A065	S1048	Centrosomal protein of 170 kDa (Cep170)	CE170_MOUSE	SUBCELLULAR LOCATION: Cytoplasm, cytoskeleton, microtubule organizing center, centrosome, centriole {ECO:0000269|PubMed:23386061}. Cytoplasm, cytoskeleton, spindle {ECO:0000250|UniProtKB:Q5SW79}. Note=Associated with the mature mother centriole. Associated with spindle microtubules during mitosis (By similarity). Localizes to the distal appendage region of the centriole. {ECO:0000250|UniProtKB:Q5…	Cep170	175050	0.266818	0.506781	0.412597	0.481403	0.510348	0.389715	0.451769	0.382684	0.363689	0.307408	0.42808	0.534891	0.493541	0.518385	0.614737	0.404642	0.629263	0.641321	0.219059	0.478553
CEP170;S1102;	-0.60947	1.48568	-3.45537	0.0192966	0.1117	-3.65289	Q6A065	S1102	Centrosomal protein of 170 kDa (Cep170)	CE170_MOUSE	SUBCELLULAR LOCATION: Cytoplasm, cytoskeleton, microtubule organizing center, centrosome, centriole {ECO:0000269|PubMed:23386061}. Cytoplasm, cytoskeleton, spindle {ECO:0000250|UniProtKB:Q5SW79}. Note=Associated with the mature mother centriole. Associated with spindle microtubules during mitosis (By similarity). Localizes to the distal appendage region of the centriole. {ECO:0000250|UniProtKB:Q5…	Cep170	175050	0.543559	0.726647	0.610376	0.723078	0.383932	0.377313	0.574065	0.610614	0.342939	0.353165	0.643807	0.619046	0.670158	0.674622	0.579294	0.709566	0.752097	0.786902	0.157196	0.738449
CEP97;S308;	-0.591243	-2.19461	-2.79539	0.0398738	0.170666	-4.46188	Q9CZ62	S308	Centrosomal protein of 97 kDa (Cep97) (Leucine-rich repeat and IQ domain-containing protein 2)	CEP97_MOUSE	SUBCELLULAR LOCATION: Cytoplasm, cytoskeleton, microtubule organizing center, centrosome {ECO:0000250|UniProtKB:Q8IW35}.	Cep97	94641	0.466003	0.615838	0.279754	0.691821	0.808495	0.676218	0.388798	0.433372	0.614249	0.143829	0.467591	0.330788	0.503836	0.496442	0.362187	0.74894	0.677427	0.494443	0.148056	0.665276
CFDP1;S66;	-0.593216	1.44061	-5.13783	0.00407954	0.0469735	-1.88826	O88271	S66	Craniofacial development protein 1 (27 kDa craniofacial protein) (Bucentaur) (Protein Cp27)	CFDP1_MOUSE	SUBCELLULAR LOCATION: Chromosome, centromere, kinetochore {ECO:0000250|UniProtKB:Q9UEE9}.	Cfdp1	32921	0.466441	0.902435	0.500211	0.895635	0.623554	0.465443	0.485795	0.549467	0.479444	0.224065	0.583262	0.452766	0.622054	0.600311	0.460976	0.865214	0.845634	0.686303	0.0568379	0.792364
CFL1;S3;	-0.664199	5.5897	-3.19472	0.0254891	0.131112	-3.96502	P18760	S3	Cofilin-1 (Cofilin, non-muscle isoform)	COF1_MOUSE	SUBCELLULAR LOCATION: Nucleus matrix {ECO:0000250|UniProtKB:P10668}. Cytoplasm, cytoskeleton {ECO:0000250|UniProtKB:P10668}. Cell projection, ruffle membrane {ECO:0000250}; Peripheral membrane protein {ECO:0000250|UniProtKB:P10668}; Cytoplasmic side {ECO:0000250|UniProtKB:P10668}. Cell projection, lamellipodium membrane {ECO:0000250|UniProtKB:P10668}; Peripheral membrane protein {ECO:0000250|UniP…	Cfl1	18560	0.44477	0.560526	0.321327	0.586541	0.569408	0.460782	0.405875	0.550257	0.382731	0.191598	0.526791	0.467766	0.531359	0.548108	0.444741	0.67295	0.633559	0.600111	0.118854	0.645797
CHORDC1;T47;	-1.13534	-4.13152	-5.27116	0.00366453	0.0441925	-1.76596	Q9D1P4	T47	Cysteine and histidine-rich domain-containing protein 1 (CHORD domain-containing protein 1) (CHORD-containing protein 1) (Chp-1) (Protein morgana)	CHRD1_MOUSE		Chordc1	37351	0.153428	0.171435	0.48366	0.316544	0.08385	0.136766	0.36019	0.176421	0.105655	0.53967	0.27867	0.486329	0.311332	0.355879	0.498844	0.185031	0.257562	0.330668	0.431948	0.171548
CHRM3;S456;	-1.69026	-1.07375	-15.1421	3.04713e-05	0.00722116	3.42018	Q9ERZ3	S456	Muscarinic acetylcholine receptor M3 (Mm3 mAChR)	ACM3_MOUSE	SUBCELLULAR LOCATION: Cell membrane {ECO:0000250}; Multi-pass membrane protein {ECO:0000250}. Cell junction, synapse, postsynaptic cell membrane {ECO:0000250}; Multi-pass membrane protein {ECO:0000250}. Basolateral cell membrane {ECO:0000250}; Multi-pass membrane protein {ECO:0000250}.	Chrm3	66212	0.1656	0.224475	0.533445	0.379124	0.311948	0.314903	0.302303	0.108948	0.277515	0.787175	0.286979	0.483552	0.303165	0.272979	0.443693	0.306098	0.402216	0.340711	0.550814	0.201772
CIC;S1192;	-2.21535	-4.10537	-9.03851	0.000338231	0.0146756	0.914438	Q924A2	S1192	Protein capicua homolog	CIC_MOUSE	SUBCELLULAR LOCATION: Nucleus {ECO:0000255|PROSITE-ProRule:PRU00267}.	Cic	258130	0.260925	0.290682	0.466179	0.532185	0.350672	0.33387	0.289293	0.184331	0.341348	0.714117	0.291566	0.310134	0.274437	0.235783	0.38648	0.426698	0.338357	0.253353	0.587248	0.287369
CIC;S1809;	-0.63172	1.46774	-4.33764	0.00813219	0.0699295	-2.67433	Q924A2	S1809	Protein capicua homolog	CIC_MOUSE	SUBCELLULAR LOCATION: Nucleus {ECO:0000255|PROSITE-ProRule:PRU00267}.	Cic	258130	0.619816	0.64628	0.39044	0.725193	0.644924	0.569441	0.647995	0.520719	0.482293	0.277227	0.766305	0.559135	0.764648	0.790363	0.628196	0.74813	0.734168	0.690874	0.0778931	0.680561
CLCC1;S433;	-0.899009	0.210284	-7.9285	0.000614002	0.0198506	0.254352	Q99LI2	S433	Chloride channel CLIC-like protein 1	CLCC1_MOUSE	SUBCELLULAR LOCATION: Membrane {ECO:0000305}; Multi-pass membrane protein {ECO:0000305}. Endoplasmic reticulum {ECO:0000250}. Golgi apparatus {ECO:0000250}. Nucleus {ECO:0000250}.	Clcc1	60621	0.490623	0.62737	0.300112	0.640937	0.652246	0.57244	0.61818	0.579795	0.502934	0.305971	0.720169	0.518323	0.7342	0.728837	0.570028	0.710528	0.71818	0.639554	0.141742	0.65969
CRK;Y221;	-0.839365	0.445444	-5.78333	0.00247154	0.0360707	-1.31736	Q64010	Y221	Adapter molecule crk (Proto-oncogene c-Crk) (p38)	CRK_MOUSE	SUBCELLULAR LOCATION: Cytoplasm {ECO:0000250}. Cell membrane {ECO:0000250}. Note=Translocated to the plasma membrane upon cell adhesion. {ECO:0000250}.	Crk	33815	1	0.410193	0.298222	0.457994	0.524171	0.485059	0.508302	1	0.614484	0.303416	0.56497	0.458249	0.545587	0.568931	0.459697	0.531273	0.505505	0.650525	0.283432	0.595398
CTNNA1;S690;	-0.743522	0.0198149	-5.70861	0.0026132	0.0370152	-1.38079	P26231	S690	Catenin alpha-1 (102 kDa cadherin-associated protein) (Alpha E-catenin) (CAP102)	CTNA1_MOUSE	SUBCELLULAR LOCATION: Cytoplasm, cytoskeleton. Cell junction, adherens junction. Cell membrane; Peripheral membrane protein; Cytoplasmic side. Cell junction. Note=Found at cell-cell boundaries and probably at cell-matrix boundaries.	Ctnna1	100106	0.463696	0.60334	0.347171	0.671732	0.740758	0.645054	0.416626	0.615408	0.562595	0.124915	0.526805	0.492283	0.572359	0.553922	0.457999	0.686064	0.765899	0.698748	0.167477	0.683394
CTNNA1;T654;	-0.790235	-0.587344	-4.75377	0.0100782	0.0783779	-2.48872	P26231	T654	Catenin alpha-1 (102 kDa cadherin-associated protein) (Alpha E-catenin) (CAP102)	CTNA1_MOUSE	SUBCELLULAR LOCATION: Cytoplasm, cytoskeleton. Cell junction, adherens junction. Cell membrane; Peripheral membrane protein; Cytoplasmic side. Cell junction. Note=Found at cell-cell boundaries and probably at cell-matrix boundaries.	Ctnna1	100106	0.318015	0.371039	0.688905	0.456639	0.04199	0.0893805	0.317312	0.294449	0.0763733	0.646852	0.330618	0.464599	0.342522	0.335371	0.45526	0.277304	0.257341	0.305894	0.423059	0.251906
CTNND1;S857;	-0.80372	-2.17685	-5.54003	0.00296963	0.0395632	-1.52638	P30999	S857	Catenin delta-1 (Cadherin-associated Src substrate) (CAS) (p120 catenin) (p120(ctn)) (p120(cas))	CTND1_MOUSE	SUBCELLULAR LOCATION: Cytoplasm {ECO:0000269|PubMed:15138284, ECO:0000269|PubMed:17344476}. Nucleus {ECO:0000269|PubMed:15138284, ECO:0000269|PubMed:17344476}. Cell membrane {ECO:0000269|PubMed:17344476}. Note=Interaction with GLIS2 promotes nuclear translocation (PubMed:17344476). Detected at cell-cell contacts (By similarity). NANOS1 induces its translocation from sites of cell-cell contact to …	Ctnnd1	104925	0.364962	0.584514	0.266431	0.544737	0.756369	0.603712	0.4589	0.455176	0.572034	0.0726956	0.455392	0.392078	0.50009	0.518175	0.429321	0.640431	0.715065	0.594749	0.0898392	0.675982
CTTN;S261;	-1.54698	-2.31633	-3.91347	0.0121422	0.0858145	-3.12964	Q60598	S261	Src substrate cortactin	SRC8_MOUSE	SUBCELLULAR LOCATION: Cytoplasm, cytoskeleton. Cell projection, lamellipodium. Cell projection, ruffle. Cytoplasm, cell cortex. Cell projection {ECO:0000250|UniProtKB:Q66HL2}. Cell projection, podosome {ECO:0000250|UniProtKB:Q01406}. Cell projection, dendritic spine {ECO:0000250}. Cell projection, dendrite {ECO:0000250}. Cell membrane {ECO:0000250|UniProtKB:Q66HL2}; Peripheral membrane protein {E…	Cttn	61250	0.149383	0.227977	0.297879	0.298202	0.473731	0.402822	0.224182	0.151131	0.414485	0.406222	0.181686	0.355385	0.271159	0.26095	0.404509	0.255112	0.476551	0.34786	0.406869	0.182034
DAB2;S727;	-1.25897	0.691191	-10.3088	0.000184535	0.0116834	1.57286	P98078	S727	Disabled homolog 2 (Adaptor molecule disabled-2) (Differentially expressed in ovarian carcinoma 2) (DOC-2) (Mitogen-responsive phosphoprotein)	DAB2_MOUSE	SUBCELLULAR LOCATION: Cytoplasmic vesicle, clathrin-coated vesicle membrane. Membrane, clathrin-coated pit. Note=Colocalizes with large insert-containing isoforms of MYO6 at clathrin-coated pits/vesicles. During mitosis is progressively displaced from the membrane and translocated to the cytoplasm (By similarity). {ECO:0000250}.; SUBCELLULAR LOCATION: Isoform p96: Membrane, clathrin-coated pit. N…	Dab2	82312	0.328076	0.451292	0.410553	0.608721	0.423731	0.387839	0.420933	0.451419	0.351555	0.525077	0.373175	0.277023	0.34806	0.345382	0.347103	0.626274	0.471742	0.271263	0.428	0.540069
DAZAP1;S3;	-0.747284	-1.80965	-5.82508	0.00239635	0.0354103	-1.28222	Q9JII5	S3	DAZ-associated protein 1 (Deleted in azoospermia-associated protein 1)	DAZP1_MOUSE	SUBCELLULAR LOCATION: Cytoplasm. Nucleus. Note=Predominantly cytoplasmic. Nuclear at some stages of spermatozoides development. In midpachytene spermatocytes, it is localized in both the cytoplasm and the nuclei and is clearly excluded from the sex vesicles. In round spermatids, it localizes mainly in the nuclei, whereas in elongated spermatids, it localizes to the cytoplasm.	Dazap1	43214	0.357603	0.493226	0.184374	0.481944	0.677073	0.553701	0.321044	0.509352	0.477617	0.132745	0.43429	0.372084	0.477637	0.487054	0.389426	0.564816	0.623197	0.652902	0.114164	0.548766
DBP;S231;	-0.886205	-4.07663	-5.94346	0.00219744	0.0341439	-1.18367	Q60925	S231	D site-binding protein (Albumin D box-binding protein) (Albumin D-element-binding protein)	DBP_MOUSE	SUBCELLULAR LOCATION: Nucleus.	Dbp	34380	0.340671	0.579557	0.681744	0.661512	0.102517	0.152966	0.552889	0.398095	0.114349	0.572767	0.530675	0.68933	0.599009	0.605753	0.668947	0.55998	0.607344	0.645103	0.291607	0.517624
DENND4C;S1221;	-0.865197	-0.850805	-5.04796	0.00439059	0.048432	-1.97204	A6H8H2	S1221	DENN domain-containing protein 4C	DEN4C_MOUSE	SUBCELLULAR LOCATION: Cytoplasmic vesicle membrane {ECO:0000269|PubMed:21454697}. Cell membrane {ECO:0000269|PubMed:21454697}. Cytoplasm, cytosol {ECO:0000269|PubMed:21454697}. Note=Associates with SLC2A4/GLUT4 storage vesicles.	Dennd4c	211458	0.431032	0.467017	0.372901	0.631967	0.404547	0.346897	0.696796	0.440509	0.345297	0.306751	0.725698	0.756355	0.778175	0.802574	0.81282	0.51525	0.708551	0.767716	0.137254	0.540568
DMWD;T453;	-0.723204	1.10775	-5.75793	0.00251864	0.0361899	-1.33885	Q08274	T453	Dystrophia myotonica WD repeat-containing protein (Dystrophia myotonica-containing WD repeat motif protein) (Protein DMR-N9)	DMWD_MOUSE	SUBCELLULAR LOCATION: Perikaryon {ECO:0000269|PubMed:12691844}. Cell projection, dendrite {ECO:0000269|PubMed:12691844}. Nucleus {ECO:0000269|PubMed:12691844}. Note=In neurons, shows punctate expression throughout the cell body, nucleus and dendrites. Not detected in axons. {ECO:0000269|PubMed:12691844}.	Dmwd	69816	0.467976	0.720811	0.363979	0.72107	0.68261	0.557123	0.445245	0.594924	0.513018	0.281871	0.564438	0.33318	0.56556	0.563168	0.434375	0.709233	0.713931	0.632426	0.0235227	0.711131
DMXL1;S922;	-1.36336	-3.87817	-11.8498	9.64945e-05	0.00995285	2.25964	Q6PNC0	S922	DmX-like protein 1 (X-like 1 protein)	DMXL1_MOUSE		Dmxl1	336008	0.175198	0.19117	0.50109	0.402368	0.245485	0.256167	0.417443	0.138121	0.235638	0.828816	0.399107	0.57277	0.444096	0.434115	0.585198	0.308491	0.306632	0.32128	0.627525	0.199872
DNMT3A;T247;	-0.839241	0.194622	-2.81909	0.0388017	0.167975	-4.43183	O88508	T247	DNA (cytosine-5)-methyltransferase 3A (Dnmt3a) (EC 2.1.1.37) (DNA methyltransferase MmuIIIA) (DNA MTase MmuIIIA) (M.MmuIIIA)	DNM3A_MOUSE	SUBCELLULAR LOCATION: Nucleus {ECO:0000269|PubMed:12138111, ECO:0000269|PubMed:15456878, ECO:0000269|PubMed:20547484}. Cytoplasm {ECO:0000250}. Note=Accumulates in the major satellite repeats at pericentric heterochromatin.	Dnmt3a	101672	0.397248	0.449619	0.121583	0.387826	0.831363	0.674906	0.378283	0.467983	0.667098	0.154616	0.387182	0.237194	0.36279	0.387474	0.289868	0.518555	0.467175	0.40477	0.2209	0.517542
DOCK6;S1341;	-0.858615	0.708964	-7.55808	0.000761662	0.0209474	0.0134275	Q8VDR9	S1341	Dedicator of cytokinesis protein 6	DOCK6_MOUSE	SUBCELLULAR LOCATION: Cytoplasm {ECO:0000250}. Cytoplasm, perinuclear region {ECO:0000250}. Note=Mainly located near the cell surface. {ECO:0000250}.	Dock6	233267	0.490338	0.735118	0.512495	0.815738	0.503309	0.467907	0.48669	0.649534	0.354952	0.324242	0.628979	0.618718	0.683649	0.652023	0.652322	0.766684	0.85591	0.815201	0.088527	0.75061
DOCK6;S185;	-1.47159	-2.63515	-5.93006	0.00221896	0.0341439	-1.19475	Q8VDR9	S185	Dedicator of cytokinesis protein 6	DOCK6_MOUSE	SUBCELLULAR LOCATION: Cytoplasm {ECO:0000250}. Cytoplasm, perinuclear region {ECO:0000250}. Note=Mainly located near the cell surface. {ECO:0000250}.	Dock6	233267	0.300178	0.29187	0.619156	0.478852	0.0592614	0.180043	0.536146	0.270954	0.178094	0.779305	0.448047	0.563899	0.444109	0.439031	0.633736	0.352354	0.360866	0.375705	0.573514	0.28227
DOCK6;S482;	-1.45024	-4.42604	-5.66145	0.00270754	0.0377224	-1.42116	Q8VDR9	S482	Dedicator of cytokinesis protein 6	DOCK6_MOUSE	SUBCELLULAR LOCATION: Cytoplasm {ECO:0000250}. Cytoplasm, perinuclear region {ECO:0000250}. Note=Mainly located near the cell surface. {ECO:0000250}.	Dock6	233267	0.119042	0.426329	0.62877	0.521576	0.335303	0.290257	0.34105	0.121351	0.314087	0.556487	0.29649	0.420758	0.387363	0.300196	0.438568	0.418118	0.554309	0.467733	0.457619	0.328834
DOCK6;S911;	-1.0911	2.42455	-9.0324	0.000339281	0.0146756	0.911037	Q8VDR9	S911	Dedicator of cytokinesis protein 6	DOCK6_MOUSE	SUBCELLULAR LOCATION: Cytoplasm {ECO:0000250}. Cytoplasm, perinuclear region {ECO:0000250}. Note=Mainly located near the cell surface. {ECO:0000250}.	Dock6	233267	0.425249	0.752133	0.45874	0.690289	0.58631	0.473268	0.534502	0.496057	0.455897	0.134542	0.519463	0.464442	0.584287	0.574665	0.528449	0.695123	0.825518	0.741364	0.0835762	0.728092
DOCK7;S888;	-0.919886	-4.04517	-6.06086	0.00201922	0.0334599	-1.08755	Q8R1A4	S888	Dedicator of cytokinesis protein 7 (Protein moonlight)	DOCK7_MOUSE	SUBCELLULAR LOCATION: Cell projection, axon {ECO:0000250|UniProtKB:Q96N67}. Note=Enriched in the developing axons of hippocampal neurons. {ECO:0000250|UniProtKB:Q96N67}.	Dock7	241438	0.338967	0.661992	0.398575	0.714418	0.798816	0.656351	0.294424	0.428381	0.638328	0.316939	0.40988	0.163275	0.375129	0.333603	0.280108	0.74931	0.665672	0.392435	0.312899	0.701548
DOCK9;S319;	-1.60617	-0.938169	-10.725	0.000551923	0.018846	0.741079	Q8BIK4	S319	Dedicator of cytokinesis protein 9 (Cdc42 guanine nucleotide exchange factor zizimin-1) (Zizimin-1)	DOCK9_MOUSE	SUBCELLULAR LOCATION: Endomembrane system {ECO:0000305}. Note=Associated with membranes. {ECO:0000305}.	Dock9	235312	0.136717	0.346638	0.333199	0.311411	0.592102	0.495752	0.24795	0.179689	0.415469	0.463094	0.154585	0.170856	0.231611	0.206662	0.217943	0.447651	0.353776	0.153873	0.477103	0.278249
DST;S2211;	-1.30767	-2.5632	-3.65543	0.0156995	0.0997093	-3.42036	Q91ZU6	S2211	Dystonin (Bullous pemphigoid antigen 1) (BPA) (Dystonia musculorum protein) (Hemidesmosomal plaque protein) (Microtubule actin cross-linking factor 2)	DYST_MOUSE	SUBCELLULAR LOCATION: Cytoplasm, cytoskeleton. Cell projection, axon {ECO:0000269|PubMed:17287360}. Note=Associates with axonal microtubules at the growing distal tip and intermediate filaments, but not with actin cytoskeleton, in sensory neurons (By similarity). Associates with intermediate filaments, actin and microtubule cytoskeletons. Localizes to actin stress fibers and to actin-rich rufflin…	Dst	834218	0.215284	0.430719	0.343675	0.488097	0.726488	0.627284	0.310287	0.157002	0.538781	0.36469	0.273138	0.236903	0.302985	0.31652	0.308015	0.530161	0.469643	0.280629	0.365861	0.430296
DSTN;S3;	-0.862011	-0.188494	-7.44626	0.000814329	0.0216135	-0.0615369	Q9R0P5	S3	Destrin (Actin-depolymerizing factor) (ADF) (Sid 23)	DEST_MOUSE		Dstn	18522	0.362189	0.516097	0.259157	0.530607	0.670863	0.497981	0.35989	0.445768	0.426611	0.0713223	0.453412	0.435246	0.484945	0.507615	0.43037	0.591207	0.639489	0.634759	0.0648691	0.595646
ECSCR;S195;	-0.939443	-0.0916118	-8.12778	0.000548776	0.018846	0.379452	Q3TZW0	S195	Endothelial cell-specific chemotaxis regulator (Apoptosis regulator through modulating IAP expression) (ARIA) (Endothelial cell-specific molecule 2)	ECSCR_MOUSE	SUBCELLULAR LOCATION: Cell membrane {ECO:0000250}; Single-pass type I membrane protein {ECO:0000250}. Cytoplasm {ECO:0000250}.	Ecscr	22689	0.432737	0.511494	0.397134	0.624674	0.474061	0.3605	0.493618	0.586775	0.368405	0.218183	0.589432	0.536291	0.638539	0.650301	0.614585	0.563005	0.771231	0.708723	0.107323	0.600169
EDNRB;S436;	-0.739377	-2.4395	-3.60239	0.0165719	0.103413	-3.48139	P48302	S436	Endothelin receptor type B (ET-B) (ET-BR) (Endothelin receptor non-selective type)	EDNRB_MOUSE	SUBCELLULAR LOCATION: Cell membrane {ECO:0000250|UniProtKB:P24530}; Multi-pass membrane protein. Note=internalized after activation by endothelins. {ECO:0000250|UniProtKB:P24530}.	Ednrb	49561	0.304413	0.543832	0.263174	0.471317	0.599098	0.503999	0.490055	0.404874	0.41586	0.11559	0.4514	0.515538	0.5305	0.542534	0.561926	0.594097	0.777081	0.60545	0.130291	0.585883
EFNB1;S280;	-0.588772	-2.82153	-5.29253	0.00360274	0.0436204	-1.74658	P52795	S280	Ephrin-B1 (CEK5 receptor ligand) (CEK5-L) (ELK ligand) (ELK-L) (EPH-related receptor tyrosine kinase ligand 2) (LERK-2) (Stimulated by retinoic acid gene 1 protein)	EFNB1_MOUSE	SUBCELLULAR LOCATION: Membrane; Single-pass type I membrane protein.	Efnb1	37859	0.526672	0.744164	0.424282	0.708312	0.578013	0.523092	0.537011	0.52732	0.434621	0.304755	0.635175	0.577586	0.691316	0.700649	0.586348	0.747882	0.775622	0.757027	0.0414271	0.732005
ELK3;S403;	-1.35911	-3.3651	-9.22663	0.000962022	0.0233639	0.162804	P41971	S403	ETS domain-containing protein Elk-3 (ETS-related protein ERP) (ETS-related protein NET)	ELK3_MOUSE	SUBCELLULAR LOCATION: Nucleus.	Elk3	44414	0.176283	0.286116	0.635485	0.378606	0.118985	0.151745	0.600549	0.168061	0.14371	0.760224	0.533267	0.66104	0.579293	0.544594	0.740807	0.330282	0.308716	0.388398	0.535539	0.228346
EPS15;S798;	-0.833675	2.95441	-5.36786	0.0033945	0.0427158	-1.67872	P42567	S798	Epidermal growth factor receptor substrate 15 (Protein Eps15) (Protein AF-1p)	EPS15_MOUSE	SUBCELLULAR LOCATION: Cytoplasm. Cell membrane; Peripheral membrane protein; Cytoplasmic side. Membrane, clathrin-coated pit. Note=Recruited to the plasma membrane upon EGFR activation and localizes to coated pits. Colocalizes with UBQLN1 in ubiquitin-rich cytoplasmic aggregates that are not endocytic compartments and in cytoplasmic juxtanuclear structures called aggresomes. {ECO:0000250|UniProtK…	Eps15	98471	0.570072	0.595675	0.220165	0.680413	0.67916	0.619093	0.404175	0.607585	0.51422	0.20871	0.535233	0.411921	0.546205	0.561926	0.502043	0.750867	0.752583	0.591361	0.167996	0.655693
EPS15L1;S610;	-0.649581	0.59067	-3.57021	0.0171284	0.105226	-3.51865	Q60902	S610	Epidermal growth factor receptor substrate 15-like 1 (Epidermal growth factor receptor pathway substrate 15-related sequence) (Eps15-rs) (Eps15-related protein) (Eps15R)	EP15R_MOUSE	SUBCELLULAR LOCATION: Cell membrane {ECO:0000269|PubMed:9446614}; Peripheral membrane protein {ECO:0000269|PubMed:9446614}. Nucleus {ECO:0000269|PubMed:9446614}. Membrane, coated pit {ECO:0000269|PubMed:9446614}. Note=Localized to plasma membrane coated pits.	Eps15l1	99309	0.467098	0.48956	0.308317	0.680629	0.482661	0.449577	0.53786	0.469826	0.476249	0.304646	0.58937	0.576809	0.675564	0.628977	0.585152	0.573175	0.752067	0.762762	0.102332	0.514153
ESYT1;S113;	-1.80042	-3.46387	-6.90329	0.00275693	0.0380102	-0.995398	Q3U7R1	S113	Extended synaptotagmin-1 (E-Syt1) (Membrane-bound C2 domain-containing protein)	ESYT1_MOUSE	SUBCELLULAR LOCATION: Endoplasmic reticulum membrane {ECO:0000250}; Multi-pass membrane protein {ECO:0000250}. Cell membrane {ECO:0000250}; Peripheral membrane protein {ECO:0000250}. Note=Localizes primarily to the endoplasmic reticulum. Recruited to sites of contact between the endoplasmic reticulum and the cell membrane in response to increased cytosolic calcium levels (By similarity). {ECO:000…	Esyt1	121554	0.0859415	0.195369	0.36647	0.286737	0.403291	0.350788	0.269364	0.0711577	0.306502	0.696064	0.152384	0.363535	0.222605	0.196172	0.334362	0.255854	0.367161	0.26611	0.470032	0.160669
ESYT1;Y809;	-0.702768	-0.879857	-6.29095	0.00171719	0.0306073	-0.903622	Q3U7R1	Y809	Extended synaptotagmin-1 (E-Syt1) (Membrane-bound C2 domain-containing protein)	ESYT1_MOUSE	SUBCELLULAR LOCATION: Endoplasmic reticulum membrane {ECO:0000250}; Multi-pass membrane protein {ECO:0000250}. Cell membrane {ECO:0000250}; Peripheral membrane protein {ECO:0000250}. Note=Localizes primarily to the endoplasmic reticulum. Recruited to sites of contact between the endoplasmic reticulum and the cell membrane in response to increased cytosolic calcium levels (By similarity). {ECO:000…	Esyt1	121554	0.842414	0.500196	0.241656	0.430818	0.581412	0.508471	0.431418	0.822129	0.671748	0.23	0.548408	0.484622	0.570428	0.58798	0.511668	0.489779	0.512728	0.677559	0.242969	0.581146
F11R;T286;	-1.16686	3.31398	-8.95525	0.000352874	0.0147915	0.867879	O88792	T286	Junctional adhesion molecule A (JAM-A) (Junctional adhesion molecule 1) (JAM-1) (CD antigen CD321)	JAM1_MOUSE	SUBCELLULAR LOCATION: Cell junction, tight junction {ECO:0000269|PubMed:11036763}. Cell membrane {ECO:0000269|PubMed:11036763}; Single-pass type I membrane protein {ECO:0000269|PubMed:11036763}. Note=Localized at tight junctions of both epithelial and endothelial cells.	F11r	32424	0.416136	0.48246	0.158859	0.426552	0.719395	0.633019	0.379204	0.536314	0.531395	0.0738719	0.514348	0.446316	0.494795	0.518592	0.419387	0.468085	0.534111	0.510341	0.149846	0.550864
FAM102B;S267;	-0.641342	-0.614282	-5.92599	0.00222554	0.0341587	-1.19812	Q8BQS4	S267	Protein FAM102B	F102B_MOUSE		Fam102b	36514	0.524522	0.607205	0.279433	0.745669	0.586858	0.51624	0.494389	0.639452	0.502547	0.295154	0.565216	0.478141	0.602014	0.636214	0.51598	0.711909	0.791069	0.753655	0.18531	0.692307
FAM167B;S41;	-0.733054	-0.834236	-3.96162	0.0115868	0.0831459	-3.07656	P17257	S41	Protein FAM167B (Protein SEC)	F167B_MOUSE		Fam167b	18529	0.480464	0.707643	0.709871	0.903411	0.325334	0.218375	0.570956	0.637533	0.304159	0.47336	0.630835	0.567643	0.674074	0.654428	0.599421	0.812042	0.794897	0.757594	0.0842681	0.726587
FAM193A;S683;	-1.02743	-1.74743	-7.88996	0.000627663	0.0200409	0.229803	Q8CGI1	S683	Protein FAM193A	F193A_MOUSE		Fam193a	136714	0.422278	0.547148	0.258263	0.513069	0.765434	0.63236	0.492355	0.372842	0.578601	0.349578	0.61834	0.507727	0.630395	0.613962	0.485054	0.635253	0.618214	0.541459	0.200928	0.513284
FAM76B;S190;	-1.06245	-1.78245	-3.75245	0.0217238	0.1192	-3.38613	Q80XP8	S190	Protein FAM76B	FA76B_MOUSE	SUBCELLULAR LOCATION: Nucleus speckle {ECO:0000250}.	Fam76b	38556	0.324637	0.375754	0.233848	0.503511	0.659218	0.558717	0.211509	0.132883	0.521289	0.4431	0.184345	0.229852	0.219309	0.22359	0.247432	0.495059	0.434569	0.196546	0.470476	0.371186
FARP1;S373;	-0.663473	0.387746	-5.13645	0.0040841	0.0469735	-1.88954	F8VPU2	S373	FERM, ARHGEF and pleckstrin domain-containing protein 1 (FERM, RhoGEF and pleckstrin domain-containing protein 1)	FARP1_MOUSE	SUBCELLULAR LOCATION: Cell membrane {ECO:0000269|PubMed:23209303}; Peripheral membrane protein {ECO:0000269|PubMed:23209303}; Cytoplasmic side {ECO:0000269|PubMed:23209303}. Cell junction, synapse {ECO:0000269|PubMed:23209303}. Cell junction, synapse, synaptosome {ECO:0000250}. Cytoplasm, cytosol {ECO:0000250}. Cell projection, filopodium {ECO:0000250}. Cell projection, dendrite {ECO:0000250}. Ce…	Farp1	118875	0.53913	0.627434	0.302177	0.660989	0.634063	0.529827	0.533241	0.52446	0.463468	0.250659	0.561908	0.41215	0.617749	0.624094	0.526246	0.688104	0.806942	0.809674	0.087235	0.701147
FCHO2;T289;	-1.80725	-6.48704	-9.54374	0.000263468	0.0131259	1.18759	Q3UQN2	T289	F-BAR domain only protein 2	FCHO2_MOUSE	SUBCELLULAR LOCATION: Membrane, clathrin-coated pit {ECO:0000305|PubMed:20448150, ECO:0000305|PubMed:21762413}; Peripheral membrane protein {ECO:0000305|PubMed:20448150, ECO:0000305|PubMed:21762413}; Cytoplasmic side {ECO:0000305|PubMed:20448150, ECO:0000305|PubMed:21762413}. Note=Associated with forming but not mature clathrin-coated vesicles. The recruitment to coated-pits precede the one of cl…	Fcho2	88734	0.180644	0.216506	0.518274	0.313492	0.229273	0.171775	0.143094	0.13795	0.257568	0.658913	0.180766	0.269664	0.133957	0.189526	0.283267	0.280295	0.183484	0.110238	0.515646	0.126678
FGD5;S1066;	-1.10607	-0.857604	-8.14791	0.000542658	0.018846	0.391922	Q80UZ0	S1066	FYVE, RhoGEF and PH domain-containing protein 5	FGD5_MOUSE	SUBCELLULAR LOCATION: Cytoplasm, cytoskeleton {ECO:0000250}. Cell projection, ruffle membrane {ECO:0000250}. Endoplasmic reticulum {ECO:0000250}. Golgi apparatus {ECO:0000250}. Early endosome {ECO:0000250}. Note=In peripheral membrane ruffles, colocolizes with F-actin. {ECO:0000250}.	Fgd5	134719	0.301068	0.375285	0.303239	0.418498	0.540964	0.498133	0.469305	0.317525	0.419517	0.289229	0.459767	0.522322	0.53237	0.488717	0.538915	0.414002	0.677512	0.565647	0.280618	0.36559
FGD5;S484;	-1.14668	-0.01938	-8.44367	0.00046154	0.0171051	0.571628	Q80UZ0	S484	FYVE, RhoGEF and PH domain-containing protein 5	FGD5_MOUSE	SUBCELLULAR LOCATION: Cytoplasm, cytoskeleton {ECO:0000250}. Cell projection, ruffle membrane {ECO:0000250}. Endoplasmic reticulum {ECO:0000250}. Golgi apparatus {ECO:0000250}. Early endosome {ECO:0000250}. Note=In peripheral membrane ruffles, colocolizes with F-actin. {ECO:0000250}.	Fgd5	134719	0.334292	0.372257	0.498164	0.574073	0.15778	0.164608	0.504714	0.44121	0.13508	0.424753	0.484561	0.617901	0.562443	0.596157	0.69702	0.454061	0.67971	0.729156	0.225885	0.358466
FLNA;T2336;	-0.904371	-0.728521	-6.22916	0.0017927	0.0313105	-0.952445	Q8BTM8	T2336	Filamin-A (FLN-A) (Actin-binding protein 280) (ABP-280) (Alpha-filamin) (Endothelial actin-binding protein) (Filamin-1) (Non-muscle filamin)	FLNA_MOUSE	SUBCELLULAR LOCATION: Cytoplasm, cell cortex {ECO:0000250}. Cytoplasm, cytoskeleton {ECO:0000250}.	Flna	281222	0.476854	0.670788	0.508343	0.652231	0.450897	0.354364	0.484795	0.558929	0.369221	0.278408	0.580069	0.577205	0.603826	0.630229	0.603492	0.628069	0.654566	0.695747	0.163572	0.580304
FLT4;S953;	-0.735578	-1.61576	-3.56251	0.0172647	0.105602	-3.52758	P35917	S953	Vascular endothelial growth factor receptor 3 (VEGFR-3) (EC 2.7.10.1) (Fms-like tyrosine kinase 4) (FLT-4) (Tyrosine-protein kinase receptor FLT4)	VGFR3_MOUSE	SUBCELLULAR LOCATION: Cell membrane {ECO:0000269|PubMed:20445537}; Single-pass type I membrane protein {ECO:0000269|PubMed:20445537}. Cytoplasm {ECO:0000269|PubMed:20445537}. Nucleus {ECO:0000269|PubMed:20445537}. Note=Ligand-mediated autophosphorylation leads to rapid internalization.	Flt4	153016	0.368186	0.46041	0.225117	0.495759	0.707867	0.538034	0.466509	0.405437	0.513563	0.282866	0.604931	0.578322	0.644901	0.65973	0.581024	0.52678	0.669715	0.650689	0.12129	0.454076
FLT4;S991;	-1.83274	-3.07981	-7.76583	0.000674204	0.0200873	0.14992	P35917	S991	Vascular endothelial growth factor receptor 3 (VEGFR-3) (EC 2.7.10.1) (Fms-like tyrosine kinase 4) (FLT-4) (Tyrosine-protein kinase receptor FLT4)	VGFR3_MOUSE	SUBCELLULAR LOCATION: Cell membrane {ECO:0000269|PubMed:20445537}; Single-pass type I membrane protein {ECO:0000269|PubMed:20445537}. Cytoplasm {ECO:0000269|PubMed:20445537}. Nucleus {ECO:0000269|PubMed:20445537}. Note=Ligand-mediated autophosphorylation leads to rapid internalization.	Flt4	153016	0.167189	0.208404	0.54661	0.421604	0.119609	0.211236	0.368783	0.253128	0.124078	0.735271	0.2385	0.373295	0.297291	0.27075	0.426504	0.333822	0.453611	0.311255	0.566487	0.206034
FOXK2;S8;	-2.02143	0.2657	-6.61706	0.00137599	0.0273319	-0.652675	Q3UCQ1	S8	Forkhead box protein K2 (Cellular transcription factor ILF-1) (Interleukin enhancer-binding factor 1)	FOXK2_MOUSE	SUBCELLULAR LOCATION: Nucleus {ECO:0000255|PROSITE-ProRule:PRU00089, ECO:0000269|PubMed:16376864}.	Foxk2	68446	0.215286	0.287945	0.368869	0.396592	0.567295	0.477427	0.270514	0.145335	0.436641	0.612858	0.195117	0.20282	0.208515	0.2114	0.231786	0.433704	0.376889	0.293641	0.466571	0.282768
FOXO3;S12;	-0.837066	-2.00183	-3.68283	0.0152695	0.0985722	-3.38899	Q9WVH4	S12	Forkhead box protein O3	FOXO3_MOUSE	SUBCELLULAR LOCATION: Cytoplasm, cytosol {ECO:0000269|PubMed:23283301}. Nucleus {ECO:0000269|PubMed:23283301}. Mitochondrion matrix {ECO:0000269|PubMed:23283301, ECO:0000269|PubMed:29445193}. Mitochondrion outer membrane {ECO:0000269|PubMed:29445193}; Peripheral membrane protein {ECO:0000269|PubMed:29445193}; Cytoplasmic side {ECO:0000269|PubMed:29445193}. Note=Retention in the cytoplasm contribu…	Foxo3	71064	0.529766	0.534716	0.541935	0.757415	0.399684	0.348124	0.711709	0.548808	0.291722	0.617193	0.867522	0.721184	0.821823	0.782846	0.668599	0.728141	0.57059	0.593357	0.223065	0.627648
FSCN1;S39;	-0.658744	-1.69766	-3.57796	0.0169925	0.104779	-3.50966	Q61553	S39	Fascin (Singed-like protein)	FSCN1_MOUSE	SUBCELLULAR LOCATION: Cytoplasm, cytosol {ECO:0000250|UniProtKB:Q16658}. Cytoplasm, cytoskeleton {ECO:0000250|UniProtKB:Q16658}. Cell projection, growth cone {ECO:0000269|PubMed:24720729}. Cell projection, filopodium {ECO:0000269|PubMed:24720729}. Cell projection, invadopodium {ECO:0000269|PubMed:24720729}. Cell projection, microvillus {ECO:0000250|UniProtKB:Q16658}. Cell junction {ECO:0000250|Un…	Fscn1	54508	0.453162	0.493805	0.450477	0.650064	0.338415	0.271273	0.555554	0.479234	0.221463	0.333993	0.575766	0.64926	0.632928	0.673315	0.684822	0.532792	0.857462	1	0.0868058	0.555376
FYN;S21;	-0.651312	-0.268525	-3.24478	0.024142	0.1271	-3.90429	P39688	S21	Tyrosine-protein kinase Fyn (EC 2.7.10.2) (Proto-oncogene c-Fyn) (p59-Fyn)	FYN_MOUSE	SUBCELLULAR LOCATION: Cytoplasm {ECO:0000250}. Nucleus {ECO:0000250}. Cell membrane {ECO:0000250}. Note=Present and active in lipid rafts. Palmitoylation is crucial for proper trafficking (By similarity). {ECO:0000250}.	Fyn	60675	0.462359	0.69072	0.481293	0.760508	0.44531	0.341671	0.599398	0.629929	0.383567	0.325332	0.563902	0.620844	0.66794	0.658474	0.65786	0.703296	0.833913	0.783927	0.142111	0.688481
G3BP1;S251;	-0.694764	-2.03301	-6.15522	0.00188829	0.0323296	-1.01141	P97855	S251	Ras GTPase-activating protein-binding protein 1 (G3BP-1) (EC 3.6.4.12) (EC 3.6.4.13) (ATP-dependent DNA helicase VIII) (GAP SH3 domain-binding protein 1) (HDH-VIII)	G3BP1_MOUSE	SUBCELLULAR LOCATION: Cytoplasm, cytosol {ECO:0000269|PubMed:15086518, ECO:0000269|PubMed:8649363}. Perikaryon {ECO:0000269|PubMed:15086518}. Cytoplasm, Stress granule {ECO:0000250|UniProtKB:Q13283}. Nucleus {ECO:0000250|UniProtKB:Q13283}. Note=Cytoplasmic in proliferating cells, can be recruited to the plasma membrane in exponentially growing cells. Cytosolic and partially nuclear in resting cel…	G3bp1	51829	0.536985	0.590622	0.289517	0.684742	0.54095	0.450068	0.526272	0.496392	0.411905	0.253587	0.606826	0.534558	0.674565	0.688127	0.623403	0.650847	0.769195	0.75824	0.0708837	0.631264
GAS7;S97;	-1.92926	-3.33059	-6.49104	0.00149732	0.0284398	-0.748329	Q60780	S97	Growth arrest-specific protein 7 (GAS-7)	GAS7_MOUSE	SUBCELLULAR LOCATION: Cytoplasm.	Gas7	48174	0.125121	0.305042	0.445961	0.362044	0.496857	0.468629	0.316515	0.111612	0.386675	0.474964	0.135189	0.226717	0.193455	0.200903	0.304373	0.425049	0.367896	0.252288	0.484588	0.295533
GGTA1;S20;	-0.705713	-0.618571	-5.40293	0.00330241	0.0421681	-1.64738	P23336	S20	N-acetyllactosaminide alpha-1,3-galactosyltransferase (EC 2.4.1.87) (UDP-galactose:beta-D-galactosyl-1,4-N-acetyl-D-glucosaminide alpha-1,3-galactosyltransferase) (Galactosyltransferase)	GGTA1_MOUSE	SUBCELLULAR LOCATION: Golgi apparatus, Golgi stack membrane; Single-pass type II membrane protein. Note=Membrane-bound form in trans cisternae of Golgi.	Ggta1	46475	0.541433	0.879238	0.432584	0.827002	0.690163	0.619323	0.626926	0.562462	0.507554	0.24574	0.599411	0.406013	0.676346	0.630532	0.492456	0.861871	0.838593	0.594508	0.126537	0.84397
GIT1;S104;	-0.770258	-1.77224	-6.37647	0.00161883	0.0296783	-0.836734	Q68FF6	S104	ARF GTPase-activating protein GIT1 (ARF GAP GIT1) (G protein-coupled receptor kinase-interactor 1) (GRK-interacting protein 1)	GIT1_MOUSE	SUBCELLULAR LOCATION: Cytoplasm {ECO:0000250}. Note=Cycles between at least 3 distinct intracellular compartments, including focal adhesions, cytoplasmic complexes and membrane protrusions. During cell migration, when cells detach, moves from the adhesions into the cytoplasmic complexes towards the leading edge, while, when cells adhere, it is found in vinculin-containing adhesions. Recruitment t…	Git1	85300	0.447915	0.506076	0.317683	0.531138	0.533591	0.476891	0.456702	0.551702	0.430602	0.242842	0.566072	0.472149	0.611737	0.58179	0.561229	0.563358	0.73065	0.743382	0.116674	0.561045
GOLGA3;S1479;	-0.646518	-3.44529	-4.10589	0.0100907	0.0783779	-2.91965	P55937	S1479	Golgin subfamily A member 3 (Golgin-160) (Male-enhanced antigen 2) (MEA-2)	GOGA3_MOUSE	SUBCELLULAR LOCATION: Cytoplasm {ECO:0000250}. Golgi apparatus, Golgi stack membrane {ECO:0000250}; Peripheral membrane protein {ECO:0000250}.	Golga3	167220	0.38709	0.565115	0.259702	0.612878	0.770309	0.627395	0.353877	0.483521	0.624621	0.174819	0.447393	0.370693	0.493006	0.482742	0.382084	0.650589	0.732492	0.583713	0.114887	0.594082
GOPC;S281;	-2.80008	-3.41782	-24.0847	3.35418e-06	0.00353394	5.32727	Q8BH60	S281	Golgi-associated PDZ and coiled-coil motif-containing protein (PDZ protein interacting specifically with TC10) (PIST)	GOPC_MOUSE	SUBCELLULAR LOCATION: Cytoplasm. Golgi apparatus membrane; Peripheral membrane protein. Golgi apparatus, trans-Golgi network membrane; Peripheral membrane protein. Cell junction, synapse. Cell junction, synapse, postsynaptic cell membrane, postsynaptic density. Cell projection, dendrite. Note=Enriched in synaptosomal and postsynaptic densities (PSD) fractions. Expressed in cell bodies and dendrit…	Gopc	50662	0.226154	0.194104	0.44969	0.334261	0.286958	0.318395	0.341901	0.148877	0.299241	0.669659	0.166526	0.316427	0.226576	0.218857	0.389491	0.30992	0.279624	0.195435	0.608818	0.155357
GORASP2;S418;	-0.738062	0.180554	-4.20173	0.0151459	0.0981416	-2.96463	Q99JX3	S418	Golgi reassembly-stacking protein 2 (GRS2) (Golgi reassembly-stacking protein of 55 kDa) (GRASP55)	GORS2_MOUSE	SUBCELLULAR LOCATION: Golgi apparatus membrane {ECO:0000269|PubMed:10487747}; Lipid-anchor {ECO:0000269|PubMed:10487747}. Membrane {ECO:0000250}; Peripheral membrane protein {ECO:0000250}. Membrane {ECO:0000250|UniProtKB:Q9H8Y8}; Lipid-anchor {ECO:0000250|UniProtKB:Q9H8Y8}.	Gorasp2	47038	0.434923	0.279691	0.628791	0.485998	0.0245772	0.095391	0.685911	0.307912	0.138272	0.751595	0.618563	0.752548	0.651788	0.666192	0.78374	0.350279	0.395404	0.534005	0.509142	0.272429
GPSM1;S410;	-0.843075	-4.10575	-4.14078	0.00976341	0.0772151	-2.88219	Q6IR34	S410	G-protein-signaling modulator 1 (Activator of G-protein signaling 3)	GPSM1_MOUSE	SUBCELLULAR LOCATION: Cytoplasm, cytosol. Endoplasmic reticulum membrane; Peripheral membrane protein; Cytoplasmic side. Golgi apparatus membrane {ECO:0000250}; Peripheral membrane protein {ECO:0000250}; Cytoplasmic side {ECO:0000250}. Cell membrane {ECO:0000250}; Peripheral membrane protein {ECO:0000250}; Cytoplasmic side {ECO:0000250}.	Gpsm1	74362	0.437717	0.579336	0.756947	0.709652	0.192227	0.218567	0.524547	0.537992	0.192055	0.739464	0.563251	0.549439	0.565654	0.604473	0.613076	0.656606	0.583078	0.585859	0.335483	0.550707
GTF2I;S103;	-0.992655	-0.427351	-2.95073	0.033403	0.153573	-4.26611	Q9ESZ8	S103	General transcription factor II-I (GTFII-I) (TFII-I) (Bruton tyrosine kinase-associated protein 135) (BAP-135) (BTK-associated protein 135)	GTF2I_MOUSE	SUBCELLULAR LOCATION: Cytoplasm. Nucleus. Note=Colocalizes with BTK in the cytoplasm. {ECO:0000250}.	Gtf2i	112265	0.318874	0.407683	0.555106	0.591349	0.144285	0.151561	0.519844	0.343563	0.16155	0.555079	0.490509	0.755161	0.57514	0.595343	0.718904	0.472694	0.613561	0.687957	0.268021	0.343077
HCLS1;S62;	-0.96779	-2.5292	-7.64931	0.000721683	0.0208098	0.0738061	P49710	S62	Hematopoietic lineage cell-specific protein (Hematopoietic cell-specific LYN substrate 1) (LckBP1)	HCLS1_MOUSE	SUBCELLULAR LOCATION: Mitochondrion {ECO:0000250}.	Hcls1	54240	0.380309	0.492932	0.192234	0.582819	0.797796	0.722526	0.236204	0.40344	0.62523	0.266884	0.324386	0.227966	0.317081	0.316516	0.210733	0.689738	0.568337	0.360287	0.267512	0.601947
HDAC1;S406;	-0.705082	-1.97973	-6.23552	0.00178475	0.031299	-0.9474	O09106	S406	Histone deacetylase 1 (HD1) (EC 3.5.1.98)	HDAC1_MOUSE	SUBCELLULAR LOCATION: Nucleus {ECO:0000269|PubMed:21454521}.	Hdac1	55075	0.521295	0.640792	0.282202	0.729318	0.643351	0.528791	0.541406	0.599621	0.573818	0.262068	0.545209	0.439748	0.58756	0.630203	0.486034	0.786704	0.798342	0.613111	0.16282	0.738464
HDAC1;S409;	-0.768144	-3.16282	-6.94396	0.00111188	0.0246643	-0.41192	O09106	S409	Histone deacetylase 1 (HD1) (EC 3.5.1.98)	HDAC1_MOUSE	SUBCELLULAR LOCATION: Nucleus {ECO:0000269|PubMed:21454521}.	Hdac1	55075	0.536703	0.665079	0.364618	0.74365	0.640011	0.555504	0.392562	0.531728	0.462504	0.242364	0.511555	0.356307	0.526895	0.524256	0.412887	0.676995	0.742769	0.616421	0.0634281	0.740216
HIP1R;S1045;	-0.885436	0.130589	-2.98036	0.0323077	0.150192	-4.22912	Q9JKY5	S1045	Huntingtin-interacting protein 1-related protein (HIP1-related protein)	HIP1R_MOUSE	SUBCELLULAR LOCATION: Cytoplasm, perinuclear region. Endomembrane system. Cytoplasmic vesicle, clathrin-coated vesicle membrane. Note=Membrane-associated protein, mainly localized at the endocytic compartments and in the perinuclear region.	Hip1r	119426	0.524019	0.530966	0.285801	0.639196	0.732685	0.597192	0.346868	0.451233	0.609816	0.291529	0.453914	0.243412	0.444421	0.436466	0.335677	0.729577	0.651258	0.47567	0.198493	0.603963
HIST1H1B;S2;	-2.26547	6.31015	-17.6652	1.46837e-05	0.00643041	4.10363	P43276	S2	Histone H1.5 (H1 VAR.5) (H1b)	H15_MOUSE	SUBCELLULAR LOCATION: Nucleus. Chromosome. Note=Mainly localizes in heterochromatin. {ECO:0000250}.	Hist1h1b	22576	0.0573739	0.17572	0.350662	0.199184	0.3901	0.330736	0.147467	0.106606	0.268896	0.57142	0.0982736	0.213851	0.147589	0.141484	0.272721	0.243647	0.192167	0.164979	0.561661	0.212806
HIVEP2;S1431;	-1.74434	-5.41229	-4.74442	0.00566839	0.0565846	-2.26324	Q3UHF7	S1431	Transcription factor HIVEP2 (Human immunodeficiency virus type I enhancer-binding protein 2 homolog) (Myc intron-binding protein 1) (MIBP-1)	ZEP2_MOUSE	SUBCELLULAR LOCATION: Nucleus.	Hivep2	266705	0.24379	0.502069	0.848385	0.671271	0.150588	0.14591	0.655877	0.323991	0.18636	0.791625	0.524521	0.563987	0.551248	0.530017	0.584366	0.570495	0.410756	0.287505	0.584094	0.440802
HMGB1;S35;	-1.04389	-1.20431	-8.01416	0.000584889	0.0192319	0.308502	P63158	S35	High mobility group protein B1 (High mobility group protein 1) (HMG-1)	HMGB1_MOUSE	SUBCELLULAR LOCATION: Nucleus {ECO:0000269|PubMed:17114460, ECO:0000269|PubMed:20819940}. Cytoplasm {ECO:0000269|PubMed:17114460, ECO:0000269|PubMed:20819940}. Secreted {ECO:0000269|PubMed:22105604}. Chromosome {ECO:0000269|PubMed:12110890}. Cell membrane {ECO:0000269|PubMed:2461949}; Peripheral membrane protein {ECO:0000269|PubMed:2461949}; Extracellular side {ECO:0000269|PubMed:2461949}. Endoso…	Hmgb1	24894	0.444576	0.564065	0.270853	0.570752	0.787072	0.616085	0.378385	0.403342	0.600277	0.19544	0.366062	0.194691	0.376416	0.381737	0.276487	0.646024	0.587672	0.40027	0.205747	0.641805
HMGB2;S35;	-1.15697	-2.05731	-7.78824	0.00178583	0.031299	-0.509511	P30681	S35	High mobility group protein B2 (High mobility group protein 2) (HMG-2)	HMGB2_MOUSE	SUBCELLULAR LOCATION: Nucleus {ECO:0000250|UniProtKB:P09429}. Chromosome {ECO:0000250|UniProtKB:P26583}. Cytoplasm {ECO:0000269|PubMed:19890330}. Secreted {ECO:0000250|UniProtKB:P26583}.	Hmgb2	24162	0.260458	0.265014	0.601539	0.433973	0.107537	0.140879	0.387529	0.167498	0.127276	0.721211	0.280278	0.380481	0.324482	0.304329	0.466751	0.300252	0.315741	0.309535	0.551733	0.231981
HMOX1;S242;	-1.20654	0.307437	-9.57211	0.000259892	0.0131083	1.20247	P14901	S242	Heme oxygenase 1 (HO-1) (EC 1.14.14.18) (P32 protein)	HMOX1_MOUSE	SUBCELLULAR LOCATION: Microsome. Endoplasmic reticulum membrane {ECO:0000250}; Peripheral membrane protein; Cytoplasmic side.	Hmox1	32929	0.324959	0.667742	0.53389	0.68491	0.530289	0.388651	0.38912	0.249474	0.417407	0.380143	0.40891	0.428185	0.497049	0.427255	0.509512	0.529297	0.66694	0.598029	0.241625	0.513261
HNRNPA2B1;S212;	-1.80011	1.00898	-14.2025	4.12298e-05	0.00737663	3.12448	O88569	S212	Heterogeneous nuclear ribonucleoproteins A2/B1 (hnRNP A2/B1)	ROA2_MOUSE	SUBCELLULAR LOCATION: Nucleus, nucleoplasm {ECO:0000250|UniProtKB:P22626}. Cytoplasmic granule {ECO:0000250|UniProtKB:P22626}. Secreted, exosome {ECO:0000250|UniProtKB:P22626}. Note=Localized in cytoplasmic mRNP granules containing untranslated mRNAs. Component of ribonucleosomes. Not found in the nucleolus. Found in exosomes follwong sumoylation. {ECO:0000250|UniProtKB:P22626}.	Hnrnpa2b1	37403	0.178962	0.19346	0.525269	0.333509	0.228661	0.205993	0.26318	0.222778	0.208818	0.628242	0.185736	0.334247	0.188449	0.212163	0.388434	0.287684	0.249574	0.222761	0.543372	0.187484
HNRNPD;S80;	-1.22963	-1.86703	-3.96317	0.0182794	0.107761	-3.18446	Q60668	S80	Heterogeneous nuclear ribonucleoprotein D0 (hnRNP D0) (AU-rich element RNA-binding protein 1)	HNRPD_MOUSE	SUBCELLULAR LOCATION: Nucleus {ECO:0000250|UniProtKB:Q14103}. Cytoplasm {ECO:0000250|UniProtKB:Q14103}. Note=Localized in cytoplasmic mRNP granules containing untranslated mRNAs. Component of ribonucleosomes. Cytoplasmic localization oscillates diurnally. {ECO:0000250|UniProtKB:Q14103}.	Hnrnpd	38354	0.273768	0.344798	0.238083	0.311546	0.675784	0.549003	0.211339	0.174816	0.587347	0.378287	0.1732	0.175195	0.188629	0.206712	0.22604	0.407248	0.369724	0.195066	0.422325	0.373118
HNRNPLL;S37;	-1.14928	-0.264198	-7.67699	0.00188132	0.0323296	-0.567257	Q921F4	S37	Heterogeneous nuclear ribonucleoprotein L-like	HNRLL_MOUSE		Hnrnpll	64125	0.29641	0.234416	0.62665	0.450446	0.0402461	0.0668089	0.509448	0.381016	0.167114	0.770615	0.351874	0.597641	0.399512	0.420161	0.560465	0.325556	0.347367	0.408374	0.587655	0.329159
HNRNPM;S466;	-0.958595	-1.40797	-7.47788	0.000799009	0.0214381	-0.0402326	Q9D0E1	S466	Heterogeneous nuclear ribonucleoprotein M (hnRNP M)	HNRPM_MOUSE	SUBCELLULAR LOCATION: Nucleus {ECO:0000250}.	Hnrnpm	77649	0.496143	0.558464	0.474543	0.750713	0.44476	0.397885	0.470991	0.587513	0.360399	0.333734	0.576673	0.460752	0.58568	0.587683	0.526428	0.693571	0.651825	0.614764	0.148089	0.678867
HNRNPM;S539;	-1.25922	0.426976	-9.61533	0.000254554	0.0131083	1.22505	Q9D0E1	S539	Heterogeneous nuclear ribonucleoprotein M (hnRNP M)	HNRPM_MOUSE	SUBCELLULAR LOCATION: Nucleus {ECO:0000250}.	Hnrnpm	77649	0.243448	0.375005	0.377011	0.380561	0.613874	0.511835	0.304953	0.164528	0.454497	0.2648	0.255429	0.333459	0.321031	0.346009	0.381205	0.389991	0.548914	0.436896	0.337478	0.299259
HNRNPM;S636;	-0.92534	-2.34008	-3.42088	0.0200081	0.114187	-3.6936	Q9D0E1	S636	Heterogeneous nuclear ribonucleoprotein M (hnRNP M)	HNRPM_MOUSE	SUBCELLULAR LOCATION: Nucleus {ECO:0000250}.	Hnrnpm	77649	0.457231	0.482302	0.613663	0.675724	0.164782	0.17219	0.595245	0.605834	0.142406	0.623555	0.559125	0.5671	0.563305	0.599042	0.586402	0.582055	0.575367	0.550087	0.358448	0.484676
HNRNPU;S58;	-0.705687	2.43584	-6.06958	0.00200668	0.0334581	-1.08047	Q8VEK3	S58	Heterogeneous nuclear ribonucleoprotein U (hnRNP U) (Scaffold-attachment factor A) (SAF-A)	HNRPU_MOUSE	SUBCELLULAR LOCATION: Nucleus {ECO:0000269|PubMed:18332112, ECO:0000269|PubMed:22162999}. Nucleus matrix {ECO:0000250|UniProtKB:Q00839}. Chromosome {ECO:0000269|PubMed:20833368}. Nucleus speckle {ECO:0000250|UniProtKB:Q00839}. Cytoplasm, cytoskeleton, microtubule organizing center, centrosome {ECO:0000250|UniProtKB:Q00839}. Chromosome, centromere, kinetochore {ECO:0000250|UniProtKB:Q00839}. Cytop…	Hnrnpu	87918	0.554683	0.587505	0.372915	0.688146	0.509631	0.496939	0.512227	0.598252	0.493074	0.233353	0.615199	0.538224	0.626512	0.626876	0.550021	0.696261	0.727748	0.774532	0.0656892	0.655208
HOMER3;S159;	-0.707819	4.43298	-4.98365	0.00463038	0.0498997	-2.03266	Q99JP6	S159	Homer protein homolog 3 (Homer-3)	HOME3_MOUSE	SUBCELLULAR LOCATION: Cytoplasm {ECO:0000250}. Cell junction, synapse, postsynaptic cell membrane, postsynaptic density {ECO:0000250}. Cell junction, synapse {ECO:0000250}. Note=Postsynaptic density of neuronal cells. {ECO:0000250}.	Homer3	39694	0.53512	0.753889	0.479261	0.850646	0.587665	0.486986	0.500507	0.598512	0.457491	0.206823	0.596018	0.508544	0.654039	0.663187	0.529363	0.754701	0.861056	0.714032	0.0845044	0.70405
HOMER3;S254;	-0.816484	-2.9594	-5.33844	0.00347409	0.0429952	-1.70514	Q99JP6	S254	Homer protein homolog 3 (Homer-3)	HOME3_MOUSE	SUBCELLULAR LOCATION: Cytoplasm {ECO:0000250}. Cell junction, synapse, postsynaptic cell membrane, postsynaptic density {ECO:0000250}. Cell junction, synapse {ECO:0000250}. Note=Postsynaptic density of neuronal cells. {ECO:0000250}.	Homer3	39694	0.407279	0.563905	0.199036	0.580802	0.831466	0.615951	0.324171	0.402289	0.656116	0.296318	0.397852	0.252713	0.430172	0.434438	0.304592	0.66843	0.622685	0.460834	0.191614	0.610634
HUWE1;S2593;	-1.68115	-1.643	-4.93371	0.00482726	0.0506738	-2.08014	Q7TMY8	S2593	E3 ubiquitin-protein ligase HUWE1 (EC 2.3.2.26) (E3Histone) (HECT, UBA and WWE domain-containing protein 1) (HECT-type E3 ubiquitin transferase HUWE1) (Upstream regulatory element-binding protein 1) (URE-B1) (URE-binding protein 1)	HUWE1_MOUSE	SUBCELLULAR LOCATION: Cytoplasm {ECO:0000269|PubMed:17823942}. Nucleus {ECO:0000269|PubMed:17823942}. Note=Mainly expressed in the cytoplasm of most tissues, except in the nucleus of spermatogonia, primary spermatocytes and neuronal cells.	Huwe1	482635	0.351287	0.370941	0.611559	0.565308	0.304395	0.296606	0.324984	0.291639	0.352716	0.685162	0.344446	0.341379	0.342799	0.337276	0.39168	0.490918	0.330159	0.262925	0.478793	0.377374
HUWE1;T3118;	-1.88751	-2.95961	-6.36535	0.00163123	0.0296844	-0.845383	Q7TMY8	T3118	E3 ubiquitin-protein ligase HUWE1 (EC 2.3.2.26) (E3Histone) (HECT, UBA and WWE domain-containing protein 1) (HECT-type E3 ubiquitin transferase HUWE1) (Upstream regulatory element-binding protein 1) (URE-B1) (URE-binding protein 1)	HUWE1_MOUSE	SUBCELLULAR LOCATION: Cytoplasm {ECO:0000269|PubMed:17823942}. Nucleus {ECO:0000269|PubMed:17823942}. Note=Mainly expressed in the cytoplasm of most tissues, except in the nucleus of spermatogonia, primary spermatocytes and neuronal cells.	Huwe1	482635	0.22253	0.24241	0.607865	0.28917	0.159221	0.205829	0.347063	0.209128	0.260365	0.667212	0.253532	0.300724	0.213996	0.213104	0.324219	0.254413	0.167032	0.186408	0.554608	0.219693
IFIT3;S327;	-0.834315	-2.25173	-5.04351	0.00825432	0.0706616	-2.25606	Q64345	S327	Interferon-induced protein with tetratricopeptide repeats 3 (IFIT-3) (Glucocorticoid-attenuated response gene 49 protein) (GARG-49) (P49) (IRG2)	IFIT3_MOUSE	SUBCELLULAR LOCATION: Cytoplasm {ECO:0000250}. Mitochondrion {ECO:0000250}.	Ifit3	47223	0.144453	0.600279	0.476516	0.598716	0.68939	0.535361	0.396844	0.164279	0.473906	0.351581	0.351624	0.338942	0.409542	0.356991	0.378343	0.653181	0.558666	0.28418	0.344135	0.497699
IFNGR1;S296;	-1.47409	-3.49661	-9.86507	0.000226167	0.0129683	1.35338	P15261	S296	Interferon gamma receptor 1 (IFN-gamma receptor 1) (IFN-gamma-R1) (Interferon gamma receptor alpha-chain) (IFN-gamma-R-alpha) (CD antigen CD119)	INGR1_MOUSE	SUBCELLULAR LOCATION: Cell membrane {ECO:0000269|PubMed:2137461, ECO:0000269|PubMed:2530216, ECO:0000269|PubMed:2530582, ECO:0000269|PubMed:2531896, ECO:0000269|PubMed:2532365}; Single-pass type I membrane protein {ECO:0000255}.	Ifngr1	52343	0.15495	0.206462	0.536669	0.388658	0.243083	0.23311	0.373112	0.112831	0.226473	0.697955	0.234445	0.414106	0.29904	0.298652	0.492632	0.286228	0.379702	0.361701	0.518731	0.210622
IGBP1;S174;	-0.89773	-2.56506	-7.50745	0.000784989	0.0213953	-0.0203821	Q61249	S174	Immunoglobulin-binding protein 1 (Alpha4 phosphoprotein) (CD79a-binding protein 1) (Lymphocyte signal transduction molecule alpha 4) (Protein phosphatase 2/4/6 regulatory subunit) (p52)	IGBP1_MOUSE	SUBCELLULAR LOCATION: Cytoplasm {ECO:0000305}.	Igbp1	38971	0.413636	0.562566	0.275592	0.618476	0.771853	0.604842	0.393314	0.541552	0.609032	0.127961	0.448705	0.324161	0.481591	0.444964	0.394328	0.75312	0.736287	0.561194	0.193079	0.698514
INPP5D;S162;	-0.709713	-2.02366	-3.29094	0.0229712	0.123776	-3.84861	Q9ES52	S162	Phosphatidylinositol 3,4,5-trisphosphate 5-phosphatase 1 (EC 3.1.3.86) (Inositol polyphosphate-5-phosphatase of 145 kDa) (SIP-145) (SH2 domain-containing inositol 5'-phosphatase 1) (SH2 domain-containing inositol phosphatase 1) (SHIP-1) (p150Ship)	SHIP1_MOUSE	SUBCELLULAR LOCATION: Cytoplasm {ECO:0000269|PubMed:16406061}. Cell membrane {ECO:0000269|PubMed:12393695}; Peripheral membrane protein {ECO:0000305|PubMed:12393695}. Membrane raft {ECO:0000269|PubMed:12393695}. Cytoplasm, cytoskeleton {ECO:0000269|PubMed:9694708}. Note=Translocates to the plasma membrane when activated, translocation is probably due to different mechanisms depending on the stimu…	Inpp5d	133542	0.453028	0.63431	0.414827	0.70311	0.625926	0.54269	0.411261	0.558897	0.518964	0.297824	0.556576	0.375811	0.540621	0.535203	0.424349	0.861062	0.685885	0.507938	0.189176	0.733284
INPP5D;S297;	-1.48662	-2.69096	-10.3206	0.000183557	0.0116834	1.57856	Q9ES52	S297	Phosphatidylinositol 3,4,5-trisphosphate 5-phosphatase 1 (EC 3.1.3.86) (Inositol polyphosphate-5-phosphatase of 145 kDa) (SIP-145) (SH2 domain-containing inositol 5'-phosphatase 1) (SH2 domain-containing inositol phosphatase 1) (SHIP-1) (p150Ship)	SHIP1_MOUSE	SUBCELLULAR LOCATION: Cytoplasm {ECO:0000269|PubMed:16406061}. Cell membrane {ECO:0000269|PubMed:12393695}; Peripheral membrane protein {ECO:0000305|PubMed:12393695}. Membrane raft {ECO:0000269|PubMed:12393695}. Cytoplasm, cytoskeleton {ECO:0000269|PubMed:9694708}. Note=Translocates to the plasma membrane when activated, translocation is probably due to different mechanisms depending on the stimu…	Inpp5d	133542	0.312644	0.291076	0.577085	0.430439	0.315263	0.215755	0.301421	0.187624	0.272067	0.717634	0.233536	0.308941	0.258922	0.26131	0.395351	0.461831	0.371612	0.246203	0.566629	0.260364
ITFG2;S104;	-1.16655	0.63626	-8.92754	0.000357915	0.0149	0.852285	Q91WI7	S104	KICSTOR complex protein ITFG2 (Integrin-alpha FG-GAP repeat-containing protein 2)	ITFG2_MOUSE	SUBCELLULAR LOCATION: Lysosome membrane {ECO:0000250|UniProtKB:Q969R8}. Note=Localization to lysosomes is amino acid-independent. {ECO:0000250|UniProtKB:Q969R8}.	Itfg2	48971	0.478128	0.461116	0.609581	0.60041	0.189635	0.22214	0.567574	0.500835	0.251157	0.551982	0.566425	0.711462	0.612298	0.695991	0.713372	0.531304	0.587565	0.699612	0.283451	0.484533
ITPR2;S1856;	-1.13496	1.39862	-9.71677	0.000242536	0.0130938	1.2776	Q9Z329	S1856	Inositol 1,4,5-trisphosphate receptor type 2 (IP3 receptor isoform 2) (IP3R 2) (InsP3R2) (Inositol 1,4,5-trisphosphate type V receptor) (Type 2 inositol 1,4,5-trisphosphate receptor) (Type 2 InsP3 receptor)	ITPR2_MOUSE	SUBCELLULAR LOCATION: Endoplasmic reticulum membrane {ECO:0000269|PubMed:15632133}; Multi-pass membrane protein {ECO:0000269|PubMed:15632133}.	Itpr2	307475	0.390044	0.814816	0.48126	0.71546	0.612453	0.500478	0.40158	0.538591	0.486719	0.200308	0.477442	0.409045	0.566196	0.53127	0.51932	0.691718	0.82474	0.69582	0.145231	0.738121
JAM2;S286;	-0.612211	-2.41402	-4.36217	0.00795207	0.0693439	-2.64884	Q9JI59	S286	Junctional adhesion molecule B (JAM-B) (Junctional adhesion molecule 2) (JAM-2) (Vascular endothelial junction-associated molecule) (VE-JAM) (CD antigen CD322)	JAM2_MOUSE	SUBCELLULAR LOCATION: Cell junction, tight junction {ECO:0000269|PubMed:11036763}. Cell membrane {ECO:0000269|PubMed:11036763}; Single-pass type I membrane protein {ECO:0000269|PubMed:11036763}. Note=Localized at tight junctions of both epithelial and endothelial cells.	Jam2	33047	0.436945	0.521575	0.214715	0.595459	0.613675	0.509278	0.418544	0.546089	0.482682	0.203716	0.505718	0.405999	0.559954	0.562806	0.51893	0.582196	0.722938	0.653293	0.0783499	0.646782
JCAD;S1106;	-0.637548	-1.1786	-4.14363	0.00973723	0.0772151	-2.87914	Q5DTX6	S1106	Junctional protein associated with coronary artery disease (JCAD)	JCAD_MOUSE	SUBCELLULAR LOCATION: Cell junction, adherens junction {ECO:0000269|PubMed:21884682}. Note=Colocalizes with VE-Cadherin, in endothelial cells but not in epithelial cells.	Jcad	144798	0.526016	0.691192	0.414966	0.697206	0.610237	0.501251	0.659334	0.632925	0.432093	0.310658	0.637626	0.494951	0.641376	0.626685	0.505442	0.751832	0.740787	0.632559	0.125891	0.808418
JCAD;S3;	-0.910375	-3.92377	-3.20862	0.0251068	0.130538	-3.94813	Q5DTX6	S3	Junctional protein associated with coronary artery disease (JCAD)	JCAD_MOUSE	SUBCELLULAR LOCATION: Cell junction, adherens junction {ECO:0000269|PubMed:21884682}. Note=Colocalizes with VE-Cadherin, in endothelial cells but not in epithelial cells.	Jcad	144798	0.243514	0.314716	0.574082	0.452724	0.0554678	0.0780532	0.502675	0.346977	0.0464475	0.587701	0.443494	0.582289	0.512115	0.523346	0.620819	0.342048	0.40254	0.607843	0.292172	0.282644
JCAD;S655;	-0.584542	-1.90956	-3.51842	0.0180698	0.107045	-3.57894	Q5DTX6	S655	Junctional protein associated with coronary artery disease (JCAD)	JCAD_MOUSE	SUBCELLULAR LOCATION: Cell junction, adherens junction {ECO:0000269|PubMed:21884682}. Note=Colocalizes with VE-Cadherin, in endothelial cells but not in epithelial cells.	Jcad	144798	0.448587	0.542782	0.344464	0.711097	0.5406	0.505762	0.478602	0.472727	0.445536	0.27077	0.529052	0.532665	0.572784	0.611103	0.581697	0.662869	0.760419	0.743658	0.0709356	0.56968
JCAD;S693;	-0.619559	-2.39269	-5.47245	0.00312845	0.0410685	-1.58573	Q5DTX6	S693	Junctional protein associated with coronary artery disease (JCAD)	JCAD_MOUSE	SUBCELLULAR LOCATION: Cell junction, adherens junction {ECO:0000269|PubMed:21884682}. Note=Colocalizes with VE-Cadherin, in endothelial cells but not in epithelial cells.	Jcad	144798	0.46009	0.621311	0.373914	0.658577	0.638395	0.533027	0.457855	0.62052	0.460068	0.120608	0.555184	0.414595	0.590919	0.588569	0.460688	0.694835	0.784551	0.622288	0.105107	0.691713
JCAD;S754;	-0.636818	-1.68913	-3.28743	0.023058	0.123914	-3.85284	Q5DTX6	S754	Junctional protein associated with coronary artery disease (JCAD)	JCAD_MOUSE	SUBCELLULAR LOCATION: Cell junction, adherens junction {ECO:0000269|PubMed:21884682}. Note=Colocalizes with VE-Cadherin, in endothelial cells but not in epithelial cells.	Jcad	144798	0.619901	0.667769	0.44552	0.778214	0.548256	0.474339	0.603562	0.63507	0.452574	0.32132	0.616947	0.381624	0.61496	0.625175	0.456352	0.772157	0.718807	0.65821	0.0903724	0.755449
JCAD;T1028;	-0.694368	-3.26472	-6.46722	0.00152167	0.0285634	-0.766597	Q5DTX6	T1028	Junctional protein associated with coronary artery disease (JCAD)	JCAD_MOUSE	SUBCELLULAR LOCATION: Cell junction, adherens junction {ECO:0000269|PubMed:21884682}. Note=Colocalizes with VE-Cadherin, in endothelial cells but not in epithelial cells.	Jcad	144798	0.524604	0.519606	0.208023	0.49977	0.628002	0.519862	0.482551	0.533757	0.44226	0.172212	0.697396	0.614566	0.662422	0.683626	0.532072	0.546128	0.567468	0.585644	0.0874413	0.609864
JCAD;T984;	-0.746116	-0.831945	-6.71636	0.00128855	0.0265641	-0.57843	Q5DTX6	T984	Junctional protein associated with coronary artery disease (JCAD)	JCAD_MOUSE	SUBCELLULAR LOCATION: Cell junction, adherens junction {ECO:0000269|PubMed:21884682}. Note=Colocalizes with VE-Cadherin, in endothelial cells but not in epithelial cells.	Jcad	144798	0.435862	0.450676	0.220252	0.480172	0.626049	0.534215	0.40469	0.555081	0.524589	0.192578	0.570618	0.445432	0.541068	0.589714	0.474484	0.508001	0.549507	0.586414	0.139146	0.50585
JUN;S58;	-0.622755	-2.30879	-5.33859	0.00347367	0.0429952	-1.705	P05627	S58	Transcription factor AP-1 (AH119) (Activator protein 1) (AP1) (Proto-oncogene c-Jun) (V-jun avian sarcoma virus 17 oncogene homolog) (Jun A)	JUN_MOUSE	SUBCELLULAR LOCATION: Nucleus {ECO:0000250|UniProtKB:P05412}.	Jun	35944	0.567017	0.622682	0.350996	0.759969	0.525991	0.471277	0.517767	0.517336	0.431877	0.291377	0.654366	0.537207	0.690203	0.687413	0.528591	0.746663	0.750032	0.710391	0.0858912	0.663954
JUN;S63;	-1.37587	1.87473	-9.38536	0.000284552	0.0136352	1.10365	P05627	S63	Transcription factor AP-1 (AH119) (Activator protein 1) (AP1) (Proto-oncogene c-Jun) (V-jun avian sarcoma virus 17 oncogene homolog) (Jun A)	JUN_MOUSE	SUBCELLULAR LOCATION: Nucleus {ECO:0000250|UniProtKB:P05412}.	Jun	35944	0.221884	0.262103	0.41391	0.421135	0.23334	0.289763	0.55214	0.208301	0.242947	0.512448	0.523225	0.882065	0.625665	0.661305	0.888102	0.284438	0.481102	0.535354	0.368178	0.203194
JUN;S73;	-0.835496	3.64419	-6.94871	0.00110852	0.0246643	-0.408498	P05627	S73	Transcription factor AP-1 (AH119) (Activator protein 1) (AP1) (Proto-oncogene c-Jun) (V-jun avian sarcoma virus 17 oncogene homolog) (Jun A)	JUN_MOUSE	SUBCELLULAR LOCATION: Nucleus {ECO:0000250|UniProtKB:P05412}.	Jun	35944	0.452082	0.595342	0.407233	0.725949	0.569728	0.487122	0.6331	0.505107	0.489348	0.243226	0.787207	0.722757	0.805711	0.848076	0.761956	0.684964	0.780112	0.720411	0.125499	0.611134
KANK2;S358;	-0.898021	1.23951	-7.82788	0.000650442	0.0200873	0.190006	Q8BX02	S358	KN motif and ankyrin repeat domain-containing protein 2 (Ankyrin repeat domain-containing protein 25)	KANK2_MOUSE	SUBCELLULAR LOCATION: Cytoplasm {ECO:0000250}. Mitochondrion {ECO:0000250}.	Kank2	90245	0.538975	0.741232	0.459278	0.775437	0.687043	0.543934	0.456668	0.594364	0.576016	0.17771	0.538769	0.483939	0.587826	0.595736	0.471568	0.785683	0.833976	0.774741	0.101175	0.701274
KANK2;S463;	-1.05091	-6.03155	-6.87334	0.00280012	0.0382452	-1.01297	Q8BX02	S463	KN motif and ankyrin repeat domain-containing protein 2 (Ankyrin repeat domain-containing protein 25)	KANK2_MOUSE	SUBCELLULAR LOCATION: Cytoplasm {ECO:0000250}. Mitochondrion {ECO:0000250}.	Kank2	90245	0.495734	0.458861	0.602289	0.766504	0.199094	0.215742	0.613755	0.557794	0.238656	0.56441	0.619265	0.617732	0.650411	0.696351	0.680374	0.553951	0.634243	0.759648	0.27415	0.497488
KANK3;S167;	-0.694282	2.86865	-4.7245	0.00576654	0.0572696	-2.28281	Q9Z1P7	S167	KN motif and ankyrin repeat domain-containing protein 3 (Ankyrin repeat domain-containing protein 47)	KANK3_MOUSE		Kank3	84186	0.575808	0.634206	0.377467	0.712485	0.62306	0.556368	0.730215	0.569503	0.52609	0.302033	0.773745	0.636604	0.82738	0.834338	0.70568	0.771428	0.821294	0.719175	0.100442	0.657085
KANK3;S279;	-0.958765	-2.24307	-6.06638	0.00435924	0.0482726	-1.51747	Q9Z1P7	S279	KN motif and ankyrin repeat domain-containing protein 3 (Ankyrin repeat domain-containing protein 47)	KANK3_MOUSE		Kank3	84186	0.1755	0.378506	0.395633	0.388375	0.639143	0.573737	0.161972	0.211196	0.472989	0.478553	0.177297	0.145387	0.22846	0.200535	0.250172	0.556878	0.442148	0.26047	0.463499	0.360796
KIAA0754;S64;	-0.936419	-1.89019	-7.95867	0.000603555	0.0196171	0.273489	Q69ZZ9	S64	Uncharacterized protein KIAA0754	K0754_MOUSE		Kiaa0754	104640	0.5344	0.595892	0.270398	0.656746	0.734574	0.622281	0.347664	0.492434	0.577898	0.299309	0.47716	0.336498	0.485543	0.463577	0.322693	0.711049	0.642605	0.528198	0.169661	0.62675
LARP1;T762;	-4.41829	-1.45509	-29.3977	1.293e-06	0.00261962	5.98457	Q6ZQ58	T762	La-related protein 1 (La ribonucleoprotein domain family member 1)	LARP1_MOUSE	SUBCELLULAR LOCATION: Cytoplasm {ECO:0000269|PubMed:10878606}. Cytoplasmic granule {ECO:0000250|UniProtKB:Q6PKG0}. Note=Colocalizes with RPTOR and PABPC1 in cytoplasmic granules that resemble stress granules. {ECO:0000250|UniProtKB:Q6PKG0}.	Larp1	121125	0.134444	0.0974673	0.432746	0.173799	0.339644	0.37311	0.273644	0.131995	0.267884	0.702206	0.381364	0.494471	0.30797	0.35931	0.426085	0.15597	0.195483	0.229534	0.621413	0.113922
LIMA1;S367;	-0.953258	3.01719	-8.06272	0.000569119	0.0189514	0.338944	Q9ERG0	S367	LIM domain and actin-binding protein 1 (Epithelial protein lost in neoplasm) (mEPLIN)	LIMA1_MOUSE	SUBCELLULAR LOCATION: Cytoplasm. Cytoplasm, cytoskeleton. Note=This cytoskeletal protein colocalizes with actin stress fibers.	Lima1	84060	0.538783	0.86952	0.501776	0.836625	0.658287	0.517872	0.675824	0.559067	0.495815	0.177363	0.623482	0.579962	0.684627	0.700685	0.623511	0.868094	0.919604	0.705534	0.101311	0.884676
LIMA1;S505;	-1.17715	-2.91983	-10.7931	0.000149131	0.0114736	1.80074	Q9ERG0	S505	LIM domain and actin-binding protein 1 (Epithelial protein lost in neoplasm) (mEPLIN)	LIMA1_MOUSE	SUBCELLULAR LOCATION: Cytoplasm. Cytoplasm, cytoskeleton. Note=This cytoskeletal protein colocalizes with actin stress fibers.	Lima1	84060	0.140067	0.254105	0.54688	0.339763	0.305144	0.310545	0.302875	0.0593617	0.228855	0.607482	0.200399	0.462561	0.260595	0.277654	0.464707	0.272517	0.349402	0.300529	0.550354	0.162532
LIMA1;S615;	-1.8041	0.550933	-10.8465	0.00014575	0.0114736	1.82515	Q9ERG0	S615	LIM domain and actin-binding protein 1 (Epithelial protein lost in neoplasm) (mEPLIN)	LIMA1_MOUSE	SUBCELLULAR LOCATION: Cytoplasm. Cytoplasm, cytoskeleton. Note=This cytoskeletal protein colocalizes with actin stress fibers.	Lima1	84060	0.199476	0.32946	0.58477	0.527592	0.196202	0.222172	0.363891	0.170513	0.231231	0.677778	0.257206	0.407361	0.280218	0.277051	0.364462	0.423237	0.345503	0.286766	0.594624	0.365504
LIMA1;S660;	-2.00826	-2.79833	-6.90756	0.0011381	0.0250629	-0.438208	Q9ERG0	S660	LIM domain and actin-binding protein 1 (Epithelial protein lost in neoplasm) (mEPLIN)	LIMA1_MOUSE	SUBCELLULAR LOCATION: Cytoplasm. Cytoplasm, cytoskeleton. Note=This cytoskeletal protein colocalizes with actin stress fibers.	Lima1	84060	0.168556	0.266337	0.398158	0.336187	0.471464	0.449871	0.338301	0.1387	0.401249	0.510201	0.219646	0.328867	0.251112	0.220131	0.365824	0.342766	0.421267	0.226035	0.613336	0.29585
LIMA1;S735;	-0.724188	3.98859	-6.2415	0.0017773	0.031299	-0.942655	Q9ERG0	S735	LIM domain and actin-binding protein 1 (Epithelial protein lost in neoplasm) (mEPLIN)	LIMA1_MOUSE	SUBCELLULAR LOCATION: Cytoplasm. Cytoplasm, cytoskeleton. Note=This cytoskeletal protein colocalizes with actin stress fibers.	Lima1	84060	0.516127	0.74669	0.52067	0.842803	0.573075	0.452516	0.495549	0.629345	0.524671	0.283679	0.591291	0.468261	0.606984	0.614797	0.518089	0.807088	0.812859	0.71879	0.0782855	0.826267
LMNA;S570;	-0.709231	1.42605	-3.05283	0.0297951	0.143271	-4.13913	P48678	S570	Prelamin-A/C [Cleaved into: Lamin-A/C]	LMNA_MOUSE	SUBCELLULAR LOCATION: Nucleus {ECO:0000269|PubMed:26436652}. Nucleus envelope. Nucleus lamina {ECO:0000250}. Nucleus, nucleoplasm {ECO:0000250}. Note=Farnesylation of prelamin-A/C facilitates nuclear envelope targeting and subsequent cleaveage by ZMPSTE24/FACE1 to remove the farnesyl group produces mature lamin-A/C, which can then be inserted into the nuclear lamina. EMD is required for proper lo…	Lmna	74238	0.517524	0.611005	0.451947	0.732515	0.323099	0.273345	0.563996	0.596083	0.255025	0.403214	0.611598	0.516329	0.664436	0.673289	0.65454	0.726401	0.669454	0.668556	0.116466	0.615295
LNPEP;S80;	-0.604928	-2.12282	-4.6563	0.006118	0.0594856	-2.35024	Q8C129	S80	Leucyl-cystinyl aminopeptidase (Cystinyl aminopeptidase) (EC 3.4.11.3) (Oxytocinase) (OTase)	LCAP_MOUSE	SUBCELLULAR LOCATION: Cell membrane {ECO:0000250}; Single-pass type II membrane protein {ECO:0000250}. Endomembrane system {ECO:0000250}; Single-pass type II membrane protein {ECO:0000250}. Note=Localized mainly in intracellular vesicles together with GLUT4. Relocalizes to the plasma membrane in response to insulin. The dileucine internalization motif and/or the interaction with tankyrases may be…	Lnpep	117304	0.585546	0.610687	0.360692	0.667726	0.541894	0.458663	0.486368	0.610527	0.438774	0.379489	0.640866	0.541504	0.654128	0.650556	0.608507	0.71984	0.781107	0.654959	0.125627	0.672659
LPP;T606;	-1.75228	-1.76076	-7.61273	0.000737405	0.0208098	0.0496799	Q8BFW7	T606	Lipoma-preferred partner homolog	LPP_MOUSE	SUBCELLULAR LOCATION: Nucleus {ECO:0000250}. Cytoplasm {ECO:0000250}. Cell junction {ECO:0000250}. Note=Found in the nucleus, in the cytoplasm and at cell adhesion sites. {ECO:0000250}.	Lpp	65891	0.191299	0.482052	0.733636	0.485785	0.198684	0.194824	0.300353	0.345674	0.230072	0.750096	0.260061	0.365028	0.217386	0.192417	0.311332	0.348632	0.256508	0.179955	0.59906	0.396829
LRCH3;S324;	-1.13388	2.3458	-9.82343	0.000230625	0.0130655	1.33223	Q8BVU0	S324	Leucine-rich repeat and calponin homology domain-containing protein 3	LRCH3_MOUSE	SUBCELLULAR LOCATION: Secreted {ECO:0000305}.	Lrch3	86341	0.414011	0.565678	0.25101	0.704404	0.686167	0.509286	0.398098	0.438169	0.523608	0.154885	0.478902	0.513265	0.524388	0.563153	0.48689	0.71327	0.785313	0.585911	0.0907461	0.63586
LRRC8A;S217;	-0.665713	-0.863848	-5.94226	0.00219937	0.0341439	-1.18467	Q80WG5	S217	Volume-regulated anion channel subunit LRRC8A (Leucine-rich repeat-containing protein 8A)	LRC8A_MOUSE	SUBCELLULAR LOCATION: Cell membrane {ECO:0000250|UniProtKB:Q8IWT6}; Multi-pass membrane protein {ECO:0000250|UniProtKB:Q8IWT6}. Note=The leucine-rich repeat (LRR) domain is on the cytoplasmic side of the cell membrane. {ECO:0000250|UniProtKB:Q8IWT6}.	Lrrc8a	94120	0.405995	0.75859	0.578749	0.85154	0.545742	0.44571	0.505187	0.616122	0.394983	0.225376	0.58708	0.448891	0.611391	0.623087	0.525178	0.813679	0.833335	0.729151	0.0106351	0.79964
LRRFIP2;S18;	-1.60925	-2.29694	-10.0075	0.000713154	0.0208098	0.477753	Q91WK0	S18	Leucine-rich repeat flightless-interacting protein 2 (LRR FLII-interacting protein 2)	LRRF2_MOUSE		Lrrfip2	47148	0.228895	0.335456	0.395887	0.361219	0.615693	0.611698	0.197349	0.127069	0.523399	0.422118	0.152474	0.217757	0.194141	0.204651	0.28837	0.496603	0.378555	0.184001	0.550769	0.277349
MACF1;S6904;	-0.619065	-3.7878	-3.45241	0.0193567	0.111941	-3.65638	Q9QXZ0	S6904	Microtubule-actin cross-linking factor 1 (Actin cross-linking family 7)	MACF1_MOUSE	SUBCELLULAR LOCATION: Isoform 2: Cytoplasm {ECO:0000269|PubMed:18854161, ECO:0000269|PubMed:21295697}. Cytoplasm, cytoskeleton {ECO:0000269|PubMed:18854161, ECO:0000269|PubMed:21295697}. Golgi apparatus {ECO:0000250|UniProtKB:Q9UPN3}. Cell membrane {ECO:0000250|UniProtKB:Q9UPN3}. Cell projection, ruffle membrane {ECO:0000250|UniProtKB:Q9UPN3}. Note=APC controls its localization to the cell membra…	Macf1	831878	0.526508	0.556244	0.192852	0.612262	0.773824	0.608708	0.330679	0.409639	0.581999	0.14845	0.433437	0.309314	0.50243	0.474625	0.387743	0.726256	0.742262	0.515075	0.139988	0.555286
MACF1;T2680;	-0.644094	-1.07292	-3.98879	0.0112863	0.0817814	-3.04675	Q9QXZ0	T2680	Microtubule-actin cross-linking factor 1 (Actin cross-linking family 7)	MACF1_MOUSE	SUBCELLULAR LOCATION: Isoform 2: Cytoplasm {ECO:0000269|PubMed:18854161, ECO:0000269|PubMed:21295697}. Cytoplasm, cytoskeleton {ECO:0000269|PubMed:18854161, ECO:0000269|PubMed:21295697}. Golgi apparatus {ECO:0000250|UniProtKB:Q9UPN3}. Cell membrane {ECO:0000250|UniProtKB:Q9UPN3}. Cell projection, ruffle membrane {ECO:0000250|UniProtKB:Q9UPN3}. Note=APC controls its localization to the cell membra…	Macf1	831878	0.491286	0.443031	0.17142	0.398111	0.718626	0.578909	0.252022	0.473553	0.561983	0.116694	0.435884	0.296674	0.392084	0.43725	0.277966	0.491763	0.474156	0.594385	0.15414	0.495145
MACF1;T2688;	-0.644094	-1.07292	-3.98879	0.0112863	0.0817814	-3.04675	Q9QXZ0	T2688	Microtubule-actin cross-linking factor 1 (Actin cross-linking family 7)	MACF1_MOUSE	SUBCELLULAR LOCATION: Isoform 2: Cytoplasm {ECO:0000269|PubMed:18854161, ECO:0000269|PubMed:21295697}. Cytoplasm, cytoskeleton {ECO:0000269|PubMed:18854161, ECO:0000269|PubMed:21295697}. Golgi apparatus {ECO:0000250|UniProtKB:Q9UPN3}. Cell membrane {ECO:0000250|UniProtKB:Q9UPN3}. Cell projection, ruffle membrane {ECO:0000250|UniProtKB:Q9UPN3}. Note=APC controls its localization to the cell membra…	Macf1	831878	0.448727	0.472072	0.257361	0.447239	0.726055	0.565523	0.304832	0.52613	0.5682	0.0682843	0.439792	0.308776	0.393629	0.453914	0.322877	0.504355	0.591344	0.594385	0.0850966	0.586809
MAP2K4;S88;	-1.14035	-0.789267	-9.57285	0.0002598	0.0131083	1.20285	P47809	S88	Dual specificity mitogen-activated protein kinase kinase 4 (MAP kinase kinase 4) (MAPKK 4) (EC 2.7.12.2) (C-JUN N-terminal kinase kinase 1) (JNK kinase 1) (JNKK 1) (JNK-activating kinase 1) (MAPK/ERK kinase 4) (MEK 4) (SAPK/ERK kinase 1) (SEK1)	MP2K4_MOUSE	SUBCELLULAR LOCATION: Cytoplasm {ECO:0000269|PubMed:9891090}. Nucleus {ECO:0000269|PubMed:9891090}.	Map2k4	44114	0.470897	0.414326	0.495269	0.659154	0.370083	0.304974	0.502149	0.437703	0.30839	0.653651	0.614313	0.550997	0.584461	0.594998	0.524629	0.628739	0.457144	0.388577	0.402845	0.504056
MAP3K7;S371;	-0.851037	-2.56577	-4.90368	0.00495039	0.0515139	-2.10885	Q62073	S371	Mitogen-activated protein kinase kinase kinase 7 (EC 2.7.11.25) (Transforming growth factor-beta-activated kinase 1) (TGF-beta-activated kinase 1)	M3K7_MOUSE	SUBCELLULAR LOCATION: Cytoplasm {ECO:0000250}. Cell membrane {ECO:0000250}; Peripheral membrane protein {ECO:0000250}; Cytoplasmic side {ECO:0000250}. Note=Although the majority of MAP3K7/TAK1 is found in the cytosol, when complexed with TAB1/MAP3K7IP1 and TAB2/MAP3K7IP2, it is also localized at the cell membrane. {ECO:0000250}.	Map3k7	64228	0.472208	0.64486	0.313834	0.655198	0.787363	0.674662	0.545863	0.49196	0.599793	0.184436	0.476342	0.329044	0.48836	0.516089	0.336544	0.756655	0.667753	0.417261	0.225196	0.720767
MAP4K4;T828;	-0.599215	-0.221573	-4.898	0.00497408	0.0515912	-2.11429	P97820	T828	Mitogen-activated protein kinase kinase kinase kinase 4 (EC 2.7.11.1) (HPK/GCK-like kinase HGK) (MAPK/ERK kinase kinase kinase 4) (MEK kinase kinase 4) (MEKKK 4) (Nck-interacting kinase)	M4K4_MOUSE	SUBCELLULAR LOCATION: Cytoplasm {ECO:0000250}.	Map4k4	140602	0.474935	0.477103	0.260902	0.451869	0.633522	0.507475	0.39743	0.498037	0.487312	0.214803	0.510944	0.483718	0.510908	0.566663	0.422467	0.506346	0.597682	0.690275	0.125499	0.508976
MAP4K5;S335;	-0.722753	1.44992	-6.03197	0.00206143	0.0336208	-1.11105	Q8BPM2	S335	Mitogen-activated protein kinase kinase kinase kinase 5 (EC 2.7.11.1) (MAPK/ERK kinase kinase kinase 5) (MEK kinase kinase 5) (MEKKK 5)	M4K5_MOUSE	SUBCELLULAR LOCATION: Cytoplasm {ECO:0000250}.	Map4k5	95045	0.512889	0.782168	0.47062	0.822607	0.650984	0.573918	0.455262	0.658957	0.517321	0.210963	0.541238	0.466901	0.60171	0.616511	0.559209	0.79837	0.829729	0.747016	0.154477	0.785264
MAPK1;T188;	-1.7003	-4.461	-7.6718	0.00188593	0.0323296	-0.569973	P63085	T188	Mitogen-activated protein kinase 1 (MAP kinase 1) (MAPK 1) (EC 2.7.11.24) (ERT1) (Extracellular signal-regulated kinase 2) (ERK-2) (MAP kinase isoform p42) (p42-MAPK) (Mitogen-activated protein kinase 2) (MAP kinase 2) (MAPK 2)	MK01_MOUSE	SUBCELLULAR LOCATION: Cytoplasm, cytoskeleton, spindle {ECO:0000250}. Nucleus. Cytoplasm, cytoskeleton, microtubule organizing center, centrosome {ECO:0000250}. Cytoplasm. Membrane, caveola {ECO:0000250|UniProtKB:P63086}. Note=Associated with the spindle during prometaphase and metaphase (By similarity). PEA15-binding and phosphorylated DAPK1 promote its cytoplasmic retention. Phosphorylation at …	Mapk1	41276	0.152885	0.176282	0.264406	0.0910718	0.641102	0.531949	0.106857	0.191313	0.465986	0.280099	0.127091	0.180577	0.123912	0.120703	0.144846	0.202954	0.193816	0.195832	0.507404	0.198763
MAPK3;T203;	-1.53332	-0.742506	-6.61829	0.00137486	0.0273319	-0.651747	Q63844	T203	Mitogen-activated protein kinase 3 (MAP kinase 3) (MAPK 3) (EC 2.7.11.24) (ERT2) (Extracellular signal-regulated kinase 1) (ERK-1) (Insulin-stimulated MAP2 kinase) (MAP kinase isoform p44) (p44-MAPK) (MNK1) (Microtubule-associated protein 2 kinase) (p44-ERK1)	MK03_MOUSE	SUBCELLULAR LOCATION: Cytoplasm. Nucleus. Membrane, caveola {ECO:0000250|UniProtKB:P21708}. Note=Autophosphorylation at Thr-207 promotes nuclear localization (By similarity). PEA15-binding redirects the biological outcome of MAPK3 kinase-signaling by sequestering MAPK3 into the cytoplasm. {ECO:0000250}.	Mapk3	43066	0.219669	0.0977854	0.49226	0.2578	0.0978966	0.125191	0.268893	0.303472	0.163856	1	0.299775	0.347663	0.250576	0.235014	0.351812	0.144904	0.0916846	0.2402	0.506378	0.142635
MARCKS;S171;	-0.669152	3.0081	-4.56134	0.00665003	0.0621829	-2.44524	P26645	S171	Myristoylated alanine-rich C-kinase substrate (MARCKS)	MARCS_MOUSE	SUBCELLULAR LOCATION: Cytoplasm, cytoskeleton {ECO:0000305}. Membrane {ECO:0000250|UniProtKB:P29966}; Lipid-anchor {ECO:0000250|UniProtKB:P29966}.	Marcks	29661	0.555812	0.590328	0.413503	0.791578	0.479838	0.415232	0.580861	0.563999	0.388755	0.356271	0.592039	0.56123	0.644488	0.666014	0.588335	0.690925	0.798297	0.672507	0.139243	0.608585
MARK2;S40;	-0.66338	-2.25874	-6.00809	0.00209713	0.0337196	-1.13056	Q05512	S40	Serine/threonine-protein kinase MARK2 (EC 2.7.11.1) (EC 2.7.11.26) (ELKL motif kinase 1) (EMK-1) (MAP/microtubule affinity-regulating kinase 2) (PAR1 homolog) (PAR1 homolog b) (Par-1b) (mPar-1b)	MARK2_MOUSE	SUBCELLULAR LOCATION: Cell membrane {ECO:0000250}; Peripheral membrane protein {ECO:0000250}. Lateral cell membrane {ECO:0000250}. Cytoplasm, cytoskeleton {ECO:0000250}. Cell projection, dendrite {ECO:0000250|UniProtKB:Q7KZI7}. Cytoplasm {ECO:0000250|UniProtKB:Q7KZI7}. Note=Phosphorylation at Thr-593 by PRKCZ/aPKC and subsequent interaction with 14-3-3 protein YWHAZ promotes relocation from the c…	Mark2	86306	0.46759	0.631118	0.302323	0.717671	0.576524	0.519582	0.467273	0.611956	0.412228	0.201427	0.576271	0.483898	0.620295	0.619273	0.523943	0.746084	0.804313	0.682314	0.124437	0.710183
MARK3;S400;	-0.773812	0.0475855	-6.07086	0.00200485	0.0334581	-1.07943	Q03141	S400	MAP/microtubule affinity-regulating kinase 3 (EC 2.7.11.1) (ELKL motif kinase 2) (EMK-2) (MPK-10)	MARK3_MOUSE	SUBCELLULAR LOCATION: Cell membrane {ECO:0000250|UniProtKB:P27448}; Peripheral membrane protein {ECO:0000250|UniProtKB:P27448}. Cell projection, dendrite {ECO:0000250|UniProtKB:P27448}. Cytoplasm {ECO:0000250|UniProtKB:P27448}.	Mark3	84390	0.56565	0.533465	0.4684	0.675987	0.474806	0.371358	0.717784	0.611653	0.410353	0.321335	0.802119	0.673089	0.832057	0.867735	0.750301	0.627384	0.727862	0.766485	0.116623	0.636301
MAVS;S390;	-0.715296	-3.29088	-3.65377	0.0236051	0.125632	-3.48306	Q8VCF0	S390	Mitochondrial antiviral-signaling protein (MAVS) (CARD adapter inducing interferon beta) (Cardif) (Interferon beta promoter stimulator protein 1) (IPS-1) (Virus-induced-signaling adapter) (VISA)	MAVS_MOUSE	SUBCELLULAR LOCATION: Mitochondrion outer membrane {ECO:0000250|UniProtKB:Q7Z434}. Mitochondrion {ECO:0000250|UniProtKB:Q7Z434}. Peroxisome {ECO:0000250|UniProtKB:Q7Z434}.	Mavs	53399	0.219918	0.415327	0.266466	0.463149	0.691638	0.526713	0.288105	0.161645	0.502296	0.310113	0.219168	0.251822	0.292112	0.278941	0.336155	0.515952	0.531048	0.306469	0.349895	0.451412
MBD3;S56;	-0.896863	-3.20305	-4.02505	0.0108993	0.0807879	-3.00717	Q9Z2D8	S56	Methyl-CpG-binding domain protein 3 (Methyl-CpG-binding protein MBD3)	MBD3_MOUSE	SUBCELLULAR LOCATION: Nucleus {ECO:0000269|PubMed:14610093, ECO:0000269|PubMed:9774669}. Chromosome {ECO:0000250}. Note=Detected on chromatin, at promoter regions of active genes (By similarity). Nuclear, in discrete foci. {ECO:0000250}.	Mbd3	32168	0.490825	0.631971	0.569765	0.691285	0.349255	0.308461	0.517062	0.498927	0.355633	0.534144	0.497569	0.381883	0.495517	0.482844	0.418168	0.645781	0.50826	0.436045	0.261448	0.641547
MED1;S1225;	-0.968809	-0.604833	-8.65977	0.000411344	0.0163409	0.69896	Q925J9	S1225	Mediator of RNA polymerase II transcription subunit 1 (Mediator complex subunit 1) (Peroxisome proliferator-activated receptor-binding protein) (PBP) (PPAR-binding protein) (Thyroid hormone receptor-associated protein complex 220 kDa component) (Trap220) (Thyroid receptor-interacting protein 2) (TR-interacting protein 2) (TRIP-2)	MED1_MOUSE	SUBCELLULAR LOCATION: Nucleus {ECO:0000269|PubMed:15150259}. Note=A subset of the protein may enter the nucleolus subsequent to phosphorylation by MAPK1 or MAPK3. {ECO:0000250}.	Med1	167141	0.523754	0.700571	0.336773	0.702123	0.732595	0.639692	0.824446	0.495677	0.519268	0.156201	0.756709	0.631541	0.791555	0.849973	0.674389	0.751241	0.796796	0.610832	0.121057	0.669124
MED1;T1217;	-0.64547	-1.12704	-5.6304	0.00277188	0.0380304	-1.4479	Q925J9	T1217	Mediator of RNA polymerase II transcription subunit 1 (Mediator complex subunit 1) (Peroxisome proliferator-activated receptor-binding protein) (PBP) (PPAR-binding protein) (Thyroid hormone receptor-associated protein complex 220 kDa component) (Trap220) (Thyroid receptor-interacting protein 2) (TR-interacting protein 2) (TRIP-2)	MED1_MOUSE	SUBCELLULAR LOCATION: Nucleus {ECO:0000269|PubMed:15150259}. Note=A subset of the protein may enter the nucleolus subsequent to phosphorylation by MAPK1 or MAPK3. {ECO:0000250}.	Med1	167141	0.537681	0.527329	0.197939	0.514768	0.65685	0.538094	0.672707	0.558947	0.527353	0.275668	0.810528	0.598878	0.740882	0.765663	0.633956	0.575238	0.565745	0.589346	0.0925096	0.597929
MED1;T1442;	-1.09799	-1.79882	-6.57898	0.00327283	0.0419674	-1.18987	Q925J9	T1442	Mediator of RNA polymerase II transcription subunit 1 (Mediator complex subunit 1) (Peroxisome proliferator-activated receptor-binding protein) (PBP) (PPAR-binding protein) (Thyroid hormone receptor-associated protein complex 220 kDa component) (Trap220) (Thyroid receptor-interacting protein 2) (TR-interacting protein 2) (TRIP-2)	MED1_MOUSE	SUBCELLULAR LOCATION: Nucleus {ECO:0000269|PubMed:15150259}. Note=A subset of the protein may enter the nucleolus subsequent to phosphorylation by MAPK1 or MAPK3. {ECO:0000250}.	Med1	167141	0.310613	0.222636	0.569978	0.377046	0.0581265	0.122584	0.523267	0.258356	0.100688	0.700402	0.556475	0.639313	0.52647	0.571085	0.679823	0.184117	0.274785	0.384559	0.521884	0.170429
MEN1;S487;	-0.870958	-1.57125	-7.77125	0.000672085	0.0200873	0.153438	O88559	S487	Menin	MEN1_MOUSE	SUBCELLULAR LOCATION: Nucleus {ECO:0000269|PubMed:9824159}. Note=May be perinuclear in testis. {ECO:0000269|PubMed:9824159}.	Men1	67501	0.476595	0.770452	0.525296	0.853102	0.633115	0.55523	0.552501	0.560535	0.569261	0.185899	0.56203	0.509118	0.642894	0.637453	0.49796	0.888995	0.877695	0.678079	0.143214	0.733832
MGMT;S198;	-0.782836	-3.13011	-5.26454	0.00368392	0.0443383	-1.77198	P26187	S198	Methylated-DNA--protein-cysteine methyltransferase (EC 2.1.1.63) (6-O-methylguanine-DNA methyltransferase) (MGMT) (O-6-methylguanine-DNA-alkyltransferase)	MGMT_MOUSE	SUBCELLULAR LOCATION: Nucleus {ECO:0000305}.	Mgmt	22435	0.369318	0.546733	0.352053	0.562296	0.556377	0.436435	0.591489	0.407532	0.450292	0.258657	0.537973	0.635343	0.614364	0.639742	0.659114	0.530017	0.760657	0.688414	0.0752973	0.557088
MGMT;S199;	-0.880409	1.03967	-3.8203	0.020535	0.114928	-3.32041	P26187	S199	Methylated-DNA--protein-cysteine methyltransferase (EC 2.1.1.63) (6-O-methylguanine-DNA methyltransferase) (MGMT) (O-6-methylguanine-DNA-alkyltransferase)	MGMT_MOUSE	SUBCELLULAR LOCATION: Nucleus {ECO:0000305}.	Mgmt	22435	0.222311	0.423255	0.302867	0.347649	0.663545	0.588685	0.301346	0.137453	0.474364	0.371874	0.217092	0.287696	0.295327	0.266912	0.312776	0.479276	0.4889	0.185187	0.539684	0.363881
MIB1;S416;	-1.95501	-0.389406	-16.0879	2.28784e-05	0.00695273	3.69387	Q80SY4	S416	E3 ubiquitin-protein ligase MIB1 (EC 2.3.2.27) (DAPK-interacting protein 1) (DIP-1) (Mind bomb homolog 1) (RING-type E3 ubiquitin transferase MIB1)	MIB1_MOUSE	SUBCELLULAR LOCATION: Cytoplasm, cytoskeleton, microtubule organizing center, centrosome, centriolar satellite {ECO:0000250}. Cytoplasm. Cell membrane. Note=Displaced from centriolar satellites in response to cellular stress, such as ultraviolet light (UV) radiation or heat shock (By similarity). Localizes to the plasma membrane. {ECO:0000250}.	Mib1	110088	0.198442	0.25128	0.501804	0.443083	0.379223	0.292184	0.223537	0.123758	0.37239	0.651512	0.213349	0.319174	0.246411	0.183704	0.355147	0.421461	0.386752	0.200966	0.524798	0.212773
MICAL3;S1216;	-0.606663	0.963339	-5.50036	0.00306167	0.040454	-1.56115	Q8CJ19	S1216	[F-actin]-monooxygenase MICAL3 (EC 1.14.13.225) (Molecule interacting with CasL protein 3) (MICAL-3)	MICA3_MOUSE	SUBCELLULAR LOCATION: Cytoplasm {ECO:0000250|UniProtKB:Q7RTP6}. Cytoplasm, cell cortex {ECO:0000250|UniProtKB:Q7RTP6}. Cytoplasm, cytoskeleton {ECO:0000250|UniProtKB:Q7RTP6}. Nucleus {ECO:0000250|UniProtKB:Q7RTP6}. Midbody {ECO:0000250|UniProtKB:Q7RTP6}. Cytoplasm, cytoskeleton, spindle {ECO:0000250|UniProtKB:Q7RTP6}. Cytoplasm, cytoskeleton, cilium basal body {ECO:0000250|UniProtKB:Q7RTP6}. Note…	Mical3	223721	0.504785	0.55583	0.456598	0.645679	0.573067	0.431227	0.68928	0.535627	0.448671	0.308308	0.792854	0.66768	0.814598	0.833589	0.669788	0.669611	0.741113	0.769777	0.0695442	0.687898
MICAL3;S1307;	-1.30658	-3.7527	-11.9553	9.25775e-05	0.00995285	2.3028	Q8CJ19	S1307	[F-actin]-monooxygenase MICAL3 (EC 1.14.13.225) (Molecule interacting with CasL protein 3) (MICAL-3)	MICA3_MOUSE	SUBCELLULAR LOCATION: Cytoplasm {ECO:0000250|UniProtKB:Q7RTP6}. Cytoplasm, cell cortex {ECO:0000250|UniProtKB:Q7RTP6}. Cytoplasm, cytoskeleton {ECO:0000250|UniProtKB:Q7RTP6}. Nucleus {ECO:0000250|UniProtKB:Q7RTP6}. Midbody {ECO:0000250|UniProtKB:Q7RTP6}. Cytoplasm, cytoskeleton, spindle {ECO:0000250|UniProtKB:Q7RTP6}. Cytoplasm, cytoskeleton, cilium basal body {ECO:0000250|UniProtKB:Q7RTP6}. Note…	Mical3	223721	0.155324	0.270073	0.478158	0.422068	0.335855	0.293075	0.282423	0.130837	0.379392	0.671084	0.199511	0.350665	0.242858	0.217908	0.367062	0.415835	0.349914	0.178371	0.566343	0.196792
MICAL3;S977;	-0.623129	-2.01248	-4.10699	0.0100802	0.0783779	-2.91847	Q8CJ19	S977	[F-actin]-monooxygenase MICAL3 (EC 1.14.13.225) (Molecule interacting with CasL protein 3) (MICAL-3)	MICA3_MOUSE	SUBCELLULAR LOCATION: Cytoplasm {ECO:0000250|UniProtKB:Q7RTP6}. Cytoplasm, cell cortex {ECO:0000250|UniProtKB:Q7RTP6}. Cytoplasm, cytoskeleton {ECO:0000250|UniProtKB:Q7RTP6}. Nucleus {ECO:0000250|UniProtKB:Q7RTP6}. Midbody {ECO:0000250|UniProtKB:Q7RTP6}. Cytoplasm, cytoskeleton, spindle {ECO:0000250|UniProtKB:Q7RTP6}. Cytoplasm, cytoskeleton, cilium basal body {ECO:0000250|UniProtKB:Q7RTP6}. Note…	Mical3	223721	0.442325	0.583587	0.306468	0.679345	0.682512	0.583822	0.437539	0.464706	0.531607	0.307747	0.52773	0.464513	0.587278	0.582042	0.46462	0.677865	0.754862	0.606294	0.0844628	0.6204
MICALL2;S122;	-1.45285	-2.18094	-9.89428	0.000743758	0.0208098	0.434004	Q3TN34	S122	MICAL-like protein 2 (Junctional Rab13-binding protein) (Molecule interacting with CasL-like 2) (MICAL-L2)	MILK2_MOUSE	SUBCELLULAR LOCATION: Cell membrane; Peripheral membrane protein. Cell junction, tight junction. Recycling endosome. Cell projection {ECO:0000250}. Cytoplasm, cytoskeleton. Cytoplasm, cytosol.	Micall2	108288	0.2057	0.36024	0.319659	0.49084	0.591118	0.538261	0.196468	0.168752	0.472845	0.443578	0.158601	0.24149	0.210054	0.211592	0.260974	0.527116	0.437244	0.196132	0.477814	0.311538
MICALL2;T831;	-1.0091	-0.401277	-5.014	0.00842038	0.0714942	-2.27925	Q3TN34	T831	MICAL-like protein 2 (Junctional Rab13-binding protein) (Molecule interacting with CasL-like 2) (MICAL-L2)	MILK2_MOUSE	SUBCELLULAR LOCATION: Cell membrane; Peripheral membrane protein. Cell junction, tight junction. Recycling endosome. Cell projection {ECO:0000250}. Cytoplasm, cytoskeleton. Cytoplasm, cytosol.	Micall2	108288	0.304841	0.250512	0.10553	0.202211	0.702164	0.651213	0.0962143	0.134138	0.607274	0.352783	0.151652	0.203819	0.12348	0.128896	0.169858	0.292505	0.236157	0.13142	0.447017	0.1915
MKL2;S66;	-1.12263	0.705702	-5.0823	0.00426853	0.0480995	-1.93989	P59759	S66	MKL/myocardin-like protein 2 (Myocardin-related transcription factor B) (MRTF-B)	MKL2_MOUSE	SUBCELLULAR LOCATION: Nucleus {ECO:0000250}.	Mkl2	117547	0.375592	0.416005	0.629401	0.597793	0.092955	0.0820522	0.720982	0.504491	0.11019	0.612545	0.768791	0.774517	0.788471	0.78219	0.836533	0.499967	0.487842	0.630412	0.267552	0.458179
MPDZ;S1066;	-0.771784	-2.16021	-4.34872	0.00805024	0.0698418	-2.6628	Q8VBX6	S1066	Multiple PDZ domain protein (Multi-PDZ domain protein 1)	MPDZ_MOUSE	SUBCELLULAR LOCATION: Cell membrane; Peripheral membrane protein; Cytoplasmic side. Apical cell membrane; Peripheral membrane protein; Cytoplasmic side. Cell junction, synapse, postsynaptic cell membrane, postsynaptic density. Cell projection, dendrite. Cell junction, tight junction {ECO:0000250}. Cell junction, synapse. Cell junction, synapse, synaptosome {ECO:0000250}. Note=Colocalizes with HTR…	Mpdz	218711	0.339074	0.688538	0.403335	0.719781	0.698903	0.526592	0.348214	0.492119	0.508407	0.204633	0.415473	0.353461	0.472806	0.489543	0.455098	0.78581	0.835529	0.63622	0.137824	0.628157
MPLKIP;S132;	-0.669	-2.55551	-3.63795	0.015981	0.10097	-3.44042	Q9D011	S132	M-phase-specific PLK1-interacting protein (TTD non-photosensitive 1 protein homolog)	MPLKI_MOUSE	SUBCELLULAR LOCATION: Nucleus. Cytoplasm. Cytoplasm, cytoskeleton, microtubule organizing center, centrosome {ECO:0000250}. Note=The subcellular location is regulated during cell cycle. During interphase located in the nucleus. During mitosis located at the centrosome and dispersed in the cytoplasm. During telophase located in the midbody. Colocalizes with PLK1 at the centrosome in M phase.	Mplkip	19060	0.514322	0.737155	0.475693	0.738631	0.617166	0.554424	0.407173	0.617947	0.512595	0.326738	0.526848	0.359816	0.522054	0.531127	0.376765	0.859167	0.728104	0.500542	0.32104	0.756767
MPRIP;S670;	-0.637236	-1.61557	-3.06189	0.0294966	0.142627	-4.12792	P97434	S670	Myosin phosphatase Rho-interacting protein (Rho-interacting protein 3) (RIP3) (p116Rip)	MPRIP_MOUSE	SUBCELLULAR LOCATION: Cytoplasm, cytoskeleton {ECO:0000269|PubMed:12732640}. Note=Colocalizes with F-actin.	Mprip	116408	0.511139	0.744449	0.655265	0.785508	0.413848	0.393255	0.610682	0.606076	0.345841	0.471742	0.663603	0.539948	0.691594	0.659733	0.569622	0.80649	0.705311	0.604084	0.169021	0.781986
MPRIP;S976;	-0.68989	-2.25609	-4.74863	0.00564792	0.0565537	-2.25912	P97434	S976	Myosin phosphatase Rho-interacting protein (Rho-interacting protein 3) (RIP3) (p116Rip)	MPRIP_MOUSE	SUBCELLULAR LOCATION: Cytoplasm, cytoskeleton {ECO:0000269|PubMed:12732640}. Note=Colocalizes with F-actin.	Mprip	116408	0.526702	0.582735	0.33216	0.607586	0.760492	0.619475	0.55568	0.518271	0.600298	0.323662	0.710108	0.468494	0.713704	0.690864	0.52673	0.720166	0.687113	0.587346	0.128829	0.635688
MSN;S407;	-2.15584	0.423926	-17.6787	1.46306e-05	0.00643041	4.10691	P26041	S407	Moesin (Membrane-organizing extension spike protein)	MOES_MOUSE	SUBCELLULAR LOCATION: Cell membrane {ECO:0000269|PubMed:9856983}; Peripheral membrane protein {ECO:0000269|PubMed:9856983}; Cytoplasmic side {ECO:0000269|PubMed:9856983}. Cytoplasm, cytoskeleton {ECO:0000269|PubMed:9856983}. Apical cell membrane {ECO:0000269|PubMed:9856983}; Peripheral membrane protein {ECO:0000269|PubMed:9856983}; Cytoplasmic side {ECO:0000269|PubMed:9856983}. Cell projection, m…	Msn	67767	0.138487	0.193805	0.52644	0.386205	0.352308	0.307639	0.213668	0.0845961	0.30582	0.598968	0.156759	0.320393	0.186891	0.180098	0.347321	0.288802	0.295761	0.270835	0.55144	0.224496
MSN;S429;	-0.861077	-3.96153	-3.95109	0.0117057	0.0837024	-3.08813	P26041	S429	Moesin (Membrane-organizing extension spike protein)	MOES_MOUSE	SUBCELLULAR LOCATION: Cell membrane {ECO:0000269|PubMed:9856983}; Peripheral membrane protein {ECO:0000269|PubMed:9856983}; Cytoplasmic side {ECO:0000269|PubMed:9856983}. Cytoplasm, cytoskeleton {ECO:0000269|PubMed:9856983}. Apical cell membrane {ECO:0000269|PubMed:9856983}; Peripheral membrane protein {ECO:0000269|PubMed:9856983}; Cytoplasmic side {ECO:0000269|PubMed:9856983}. Cell projection, m…	Msn	67767	0.500883	0.471519	0.577581	0.736033	0.393779	0.332785	0.41631	0.49364	0.352828	0.555213	0.51121	0.403052	0.470135	0.46252	0.412786	0.743487	0.551056	0.491179	0.30764	0.595936
MSN;S491;	-0.665913	0.196263	-6.1973	0.00183317	0.0316968	-0.977779	P26041	S491	Moesin (Membrane-organizing extension spike protein)	MOES_MOUSE	SUBCELLULAR LOCATION: Cell membrane {ECO:0000269|PubMed:9856983}; Peripheral membrane protein {ECO:0000269|PubMed:9856983}; Cytoplasmic side {ECO:0000269|PubMed:9856983}. Cytoplasm, cytoskeleton {ECO:0000269|PubMed:9856983}. Apical cell membrane {ECO:0000269|PubMed:9856983}; Peripheral membrane protein {ECO:0000269|PubMed:9856983}; Cytoplasmic side {ECO:0000269|PubMed:9856983}. Cell projection, m…	Msn	67767	0.538146	0.566974	0.394147	0.626961	0.583349	0.489286	0.454346	0.559543	0.540342	0.220141	0.597939	0.527382	0.611052	0.61117	0.52177	0.652831	0.765611	0.789893	0.125584	0.622161
MTA2;T534;	-0.734518	-2.63854	-4.63232	0.00624752	0.0598934	-2.37411	Q9R190	T534	Metastasis-associated protein MTA2 (Metastasis-associated 1-like 1)	MTA2_MOUSE	SUBCELLULAR LOCATION: Nucleus {ECO:0000255|PROSITE-ProRule:PRU00512, ECO:0000255|PROSITE-ProRule:PRU00624, ECO:0000269|PubMed:11749719}.	Mta2	75030	0.406897	0.442629	0.0878293	0.477265	0.779857	0.613165	0.3659	0.49916	0.56727	0.279703	0.687276	0.496673	0.612545	0.621773	0.487069	0.529944	0.616568	0.484644	0.143001	0.470714
MTMR10;S745;	-1.2637	-1.69832	-10.5597	0.000165064	0.0116834	1.6924	Q7TPM9	S745	Myotubularin-related protein 10	MTMRA_MOUSE		Mtmr10	88197	0.133991	0.246218	0.667312	0.396211	0.153485	0.144971	0.39313	0.12362	0.124011	0.76247	0.23807	0.361331	0.32185	0.291432	0.462564	0.378985	0.357564	0.277285	0.536968	0.156032
MTMR3;S1062;	-1.796	0.15989	-12.3398	7.98285e-05	0.00936758	2.45634	Q8K296	S1062	Myotubularin-related protein 3 (EC 3.1.3.48) (Phosphatidylinositol-3,5-bisphosphate 3-phosphatase) (EC 3.1.3.95) (Phosphatidylinositol-3-phosphate phosphatase) (EC 3.1.3.64)	MTMR3_MOUSE	SUBCELLULAR LOCATION: Cytoplasm {ECO:0000250|UniProtKB:Q13615}. Membrane {ECO:0000250|UniProtKB:Q13615}; Peripheral membrane protein {ECO:0000250|UniProtKB:Q13615}.	Mtmr3	133840	0.134616	0.234809	0.539749	0.389416	0.165923	0.170623	0.330412	0.167913	0.140376	0.684615	0.218094	0.38411	0.278391	0.269332	0.408798	0.271804	0.374017	0.278668	0.520659	0.244805
MTSS1;T429;	-1.11762	-1.79315	-6.03073	0.00206327	0.0336208	-1.11207	Q8R1S4	T429	Metastasis suppressor protein 1 (Missing in metastasis protein)	MTSS1_MOUSE	SUBCELLULAR LOCATION: Cytoplasm, cytoskeleton.	Mtss1	82408	0.193118	0.236915	0.193113	0.16503	0.686103	0.559704	0.149523	0.261021	0.521507	0.25382	0.215269	0.286097	0.238787	0.211895	0.221999	0.221115	0.377699	0.394662	0.344597	0.242306
MTSS1L;S419;	-0.727349	0.0796551	-4.95364	0.00474754	0.0502619	-2.06115	Q6P9S0	S419	MTSS1-like protein	MTSSL_MOUSE	SUBCELLULAR LOCATION: Cytoplasm {ECO:0000250|UniProtKB:Q765P7}. Cell projection, ruffle {ECO:0000250|UniProtKB:Q765P7}. Note=Colocalizes with RAC1 within membrane ruffles. {ECO:0000250|UniProtKB:Q765P7}.	Mtss1l	76844	0.45525	0.755276	0.4582	0.810008	0.775677	0.633102	0.450601	0.561098	0.569423	0.248618	0.570841	0.391111	0.59548	0.551138	0.439886	0.834034	0.865218	0.689914	0.081232	0.75887
MTSS1L;S564;	-0.822842	1.44358	-6.46868	0.00152017	0.0285634	-0.765479	Q6P9S0	S564	MTSS1-like protein	MTSSL_MOUSE	SUBCELLULAR LOCATION: Cytoplasm {ECO:0000250|UniProtKB:Q765P7}. Cell projection, ruffle {ECO:0000250|UniProtKB:Q765P7}. Note=Colocalizes with RAC1 within membrane ruffles. {ECO:0000250|UniProtKB:Q765P7}.	Mtss1l	76844	0.562992	0.531752	0.319862	0.64225	0.605018	0.496728	0.660262	0.571259	0.448065	0.327378	0.847363	0.768557	0.815013	0.850686	0.732533	0.619488	0.73195	0.818907	0.127996	0.555558
MTUS1;S1164;	-0.687036	-2.76477	-4.21502	0.00910707	0.0742991	-2.8031	Q5HZI1	S1164	Microtubule-associated tumor suppressor 1 homolog (AT2 receptor-binding protein) (Angiotensin-II type 2 receptor-interacting protein) (Coiled-coiled tumor suppressor gene 1 protein) (Mitochondrial tumor suppressor 1 homolog)	MTUS1_MOUSE	SUBCELLULAR LOCATION: Mitochondrion {ECO:0000250}. Golgi apparatus. Cell membrane. Nucleus. Note=In neurons, translocates into the nucleus after treatment with angiotensin-II.	Mtus1	134379	0.529707	0.57371	0.50827	0.751455	0.330671	0.364072	0.531983	0.548733	0.309016	0.477839	0.634921	0.701795	0.684112	0.718851	0.713182	0.706742	0.73154	0.694889	0.184134	0.574621
MYC;S62;	-0.615742	-2.69068	-3.45724	0.0192589	0.1117	-3.65069	P01108	S62	Myc proto-oncogene protein (Proto-oncogene c-Myc) (Transcription factor p64)	MYC_MOUSE	SUBCELLULAR LOCATION: Nucleus, nucleoplasm {ECO:0000250|UniProtKB:P01106}. Nucleus, nucleolus {ECO:0000250|UniProtKB:P01106}.	Myc	48971	0.623083	0.568664	0.57644	0.727659	0.344343	0.328526	0.786573	0.672905	0.337945	0.64274	0.994787	0.869147	0.98402	0.943905	0.899832	0.640489	0.748495	0.883936	0.140149	0.585136
MYCT1;S81;	-0.726755	0.606312	-3.00828	0.0313123	0.147647	-4.19436	Q8R411	S81	Myc target protein 1 (Myc target in myeloid cells protein 1)	MYCT1_MOUSE	SUBCELLULAR LOCATION: Nucleus membrane {ECO:0000305}; Single-pass membrane protein {ECO:0000305}.	Myct1	21079	0.336522	0.523701	0.323822	0.509223	0.577254	0.452524	0.429986	0.410952	0.419633	0.228934	0.473447	0.527112	0.544273	0.55914	0.562444	0.607106	0.780738	0.670558	0.12267	0.515589
MYEF2;S422;	-1.66193	2.21846	-14.3531	3.92297e-05	0.00737663	3.17358	Q8C854	S422	Myelin expression factor 2 (MEF-2) (MyEF-2)	MYEF2_MOUSE	SUBCELLULAR LOCATION: Nucleus.	Myef2	63295	0.20696	0.397752	0.682611	0.393532	0.262247	0.244188	0.307435	0.134669	0.255528	0.639832	0.2173	0.259336	0.246391	0.21069	0.318378	0.36869	0.366649	0.273412	0.5441	0.2968
MYEF2;S489;	-1.99848	-0.553709	-11.3076	0.000120073	0.0107325	2.03039	Q8C854	S489	Myelin expression factor 2 (MEF-2) (MyEF-2)	MYEF2_MOUSE	SUBCELLULAR LOCATION: Nucleus.	Myef2	63295	0.166287	0.223314	0.544351	0.420539	0.215636	0.217654	0.280474	0.155257	0.189298	0.741474	0.190442	0.293023	0.228651	0.227884	0.377288	0.284131	0.263246	0.246299	0.597463	0.201475
MYEF2;T27;	-0.993664	-0.229185	-5.25291	0.00371827	0.0445329	-1.78256	Q8C854	T27	Myelin expression factor 2 (MEF-2) (MyEF-2)	MYEF2_MOUSE	SUBCELLULAR LOCATION: Nucleus.	Myef2	63295	0.312916	0.595912	0.262373	0.51194	0.78321	0.652721	0.294271	0.422914	0.617131	0.184071	0.350409	0.302972	0.351615	0.350939	0.273939	0.621592	0.550901	0.440954	0.268945	0.513547
MYH10;T1203;	-2.19885	-4.97851	-14.7285	0.000168819	0.0116834	1.86507	Q61879	T1203	Myosin-10 (Cellular myosin heavy chain, type B) (Myosin heavy chain 10) (Myosin heavy chain, non-muscle IIb) (Non-muscle myosin heavy chain B) (NMMHC-B) (Non-muscle myosin heavy chain IIb) (NMMHC II-b) (NMMHC-IIB)	MYH10_MOUSE	SUBCELLULAR LOCATION: Cell projection, lamellipodium {ECO:0000250}. Note=Colocalizes with MCC at the leading edge of migrating cells. {ECO:0000250}.	Myh10	228996	0.2902	0.57851	0.8284	0.593277	0.0432905	0.095829	0.436338	0.41328	0.0944851	0.534209	0.452789	0.616364	0.474824	0.476943	0.557306	0.40657	0.371259	0.471303	0.398158	0.458932
MYH9;T1939;	-0.653509	0.190006	-3.81945	0.0133182	0.0910968	-3.23436	Q8VDD5	T1939	Myosin-9 (Cellular myosin heavy chain, type A) (Myosin heavy chain 9) (Myosin heavy chain, non-muscle IIa) (Non-muscle myosin heavy chain A) (NMMHC-A) (Non-muscle myosin heavy chain IIa) (NMMHC II-a) (NMMHC-IIA)	MYH9_MOUSE	SUBCELLULAR LOCATION: Cytoplasm, cytoskeleton {ECO:0000269|PubMed:19401332}. Cytoplasm, cell cortex {ECO:0000269|PubMed:19401332}. Note=Colocalizes with actin filaments at lamellipodia margins and at the leading edge of migrating cells (By similarity). In retinal pigment epithelial cells, predominantly localized to stress fiber-like structures with some localization to cytoplasmic puncta (By simi…	Myh9	226372	0.42734	0.660449	0.312275	0.651346	0.697988	0.563663	0.383773	0.623353	0.529909	0.0458884	0.444068	0.280791	0.403166	0.456711	0.283362	0.702451	0.62395	0.469997	0.17245	0.700828
NBEA;S1704;	-0.798387	-2.57439	-3.50032	0.0184125	0.108127	-3.6001	Q9EPN1	S1704	Neurobeachin (Lysosomal-trafficking regulator 2)	NBEA_MOUSE	SUBCELLULAR LOCATION: Membrane {ECO:0000269|PubMed:11102458}; Peripheral membrane protein {ECO:0000269|PubMed:11102458}. Endomembrane system {ECO:0000269|PubMed:11102458}; Peripheral membrane protein {ECO:0000269|PubMed:11102458}. Cell junction, synapse, postsynaptic cell membrane {ECO:0000269|PubMed:11102458}; Peripheral membrane protein {ECO:0000269|PubMed:11102458}. Note=Associated with pleomo…	Nbea	326743	0.385443	0.548284	0.150115	0.5447	0.831176	0.634611	0.362851	0.399638	0.58615	0.217552	0.383593	0.234214	0.436215	0.393654	0.298523	0.663108	0.632409	0.422547	0.240384	0.545844
NCOA5;S151;	-1.21903	-1.42128	-7.61653	0.000735753	0.0208098	0.0521915	Q91W39	S151	Nuclear receptor coactivator 5 (NCoA-5) (Coactivator independent of AF-2) (CIA)	NCOA5_MOUSE	SUBCELLULAR LOCATION: Nucleus {ECO:0000250}.	Ncoa5	65319	0.196525	0.352345	0.394293	0.413185	0.453157	0.385214	0.282605	0.210224	0.348593	0.360185	0.216601	0.355345	0.308292	0.316426	0.411974	0.402721	0.515674	0.412225	0.401913	0.251049
NCOA5;S96;	-1.28723	0.695002	-11.7216	0.000101526	0.00995285	2.20656	Q91W39	S96	Nuclear receptor coactivator 5 (NCoA-5) (Coactivator independent of AF-2) (CIA)	NCOA5_MOUSE	SUBCELLULAR LOCATION: Nucleus {ECO:0000250}.	Ncoa5	65319	0.145632	0.412052	0.311194	0.370384	0.627693	0.511736	0.167991	0.182668	0.502847	0.356651	0.136883	0.207376	0.197218	0.201434	0.27556	0.439093	0.438953	0.270514	0.419108	0.427801
NDRG1;S332;	-2.86751	0.297665	-14.816	0.000165107	0.0116834	1.88448	Q62433	S332	Protein NDRG1 (N-myc downstream-regulated gene 1 protein) (Protein Ndr1)	NDRG1_MOUSE	SUBCELLULAR LOCATION: Cytoplasm, cytosol. Cytoplasm, cytoskeleton, microtubule organizing center, centrosome. Nucleus. Cell membrane {ECO:0000250}. Note=Mainly cytoplasmic but differentially localized to other regions. Associates with the plasma membrane in intestinal epithelia and lactating mammary gland. Translocated to the nucleus in a p53/TP53-dependent manner. In prostate epithelium and plac…	Ndrg1	43009	0.288687	0.436	0.708515	0.533276	0.0891681	0.1589	0.532167	0.229624	0.170614	0.822955	0.328619	0.497547	0.37813	0.401156	0.502444	0.394026	0.402762	0.347626	0.582334	0.361563
NEK7;S195;	-0.918159	-1.27753	-7.28108	0.000900315	0.0227245	-0.174259	Q9ES74	S195	Serine/threonine-protein kinase Nek7 (EC 2.7.11.1) (Never in mitosis A-related kinase 7) (NimA-related protein kinase 7)	NEK7_MOUSE	SUBCELLULAR LOCATION: Nucleus {ECO:0000250}. Cytoplasm. Cytoplasm, cytoskeleton, spindle pole {ECO:0000250}. Cytoplasm, cytoskeleton, microtubule organizing center, centrosome {ECO:0000250}. Note=Present at centrosome throughout the cell cycle. Also detected at spindle midzone of the anaphase cells and eventually concentrates at the midbody (By similarity). {ECO:0000250}.	Nek7	34537	0.495457	0.5558	0.153035	0.538723	0.77841	0.574349	0.41621	0.485397	0.538014	0.316526	0.455954	0.336456	0.49917	0.48737	0.402013	0.640922	0.691526	0.598867	0.132577	0.556249
NEK9;S2;	-0.928899	-1.88618	-6.08486	0.00431289	0.0480995	-1.5052	Q8K1R7	S2	Serine/threonine-protein kinase Nek9 (EC 2.7.11.1) (Nercc1 kinase) (Never in mitosis A-related kinase 9) (NimA-related protein kinase 9)	NEK9_MOUSE	SUBCELLULAR LOCATION: Cytoplasm {ECO:0000250}. Nucleus {ECO:0000250}.	Nek9	107143	0.0916325	0.275155	0.186079	0.260362	0.671655	0.51985	0.114256	0.169307	0.478252	0.415347	0.093415	0.0941162	0.132091	0.120325	0.130688	0.353284	0.294134	0.198633	0.437803	0.305755
NELFE;S131;	-0.821112	-0.881203	-3.91373	0.0190241	0.110968	-3.23113	P19426	S131	Negative elongation factor E (NELF-E) (RNA-binding protein RD)	NELFE_MOUSE	SUBCELLULAR LOCATION: Nucleus {ECO:0000250|UniProtKB:P18615}.	Nelfe	42554	0.206824	0.550211	0.414028	0.469591	0.682062	0.514152	0.293907	0.163045	0.48502	0.363232	0.170905	0.147211	0.231138	0.199849	0.240419	0.612586	0.505066	0.265985	0.391784	0.518048
NF2;S518;	-0.635485	1.15037	-5.06959	0.00431325	0.0480995	-1.95177	P46662	S518	Merlin (Moesin-ezrin-radixin-like protein) (Neurofibromin-2) (Schwannomin)	MERL_MOUSE	SUBCELLULAR LOCATION: Cell membrane {ECO:0000250}; Peripheral membrane protein {ECO:0000250}; Cytoplasmic side {ECO:0000250}. Cell projection {ECO:0000250}. Cytoplasm, cytoskeleton {ECO:0000250}. Nucleus {ECO:0000250}. Note=Colocalizes with MPP1 in non-myelin-forming Schwann cells. Binds with DCAF1 in the nucleus. The intramolecular association of the FERM domain with the C-terminal tail promotes…	Nf2	69776	0.481635	0.584927	0.334046	0.676732	0.666325	0.571196	0.409859	0.567637	0.583967	0.216072	0.544876	0.523846	0.582355	0.601978	0.488968	0.718975	0.769677	0.675739	0.194366	0.614025
NHSL2;S134;	-1.20533	1.53457	-4.97487	0.00466429	0.0501184	-2.04098	B1AXH1	S134	NHS-like protein 2	NHSL2_MOUSE		Nhsl2	91873	0.427281	0.851774	0.679291	0.792481	0.585812	0.488696	0.375163	0.576556	0.464562	0.556685	0.440294	0.260154	0.42989	0.381035	0.30415	0.850481	0.619877	0.385029	0.339405	0.791778
NHSL2;S690;	-0.82116	0.0585489	-7.60324	0.000741551	0.0208098	0.0434021	B1AXH1	S690	NHS-like protein 2	NHSL2_MOUSE		Nhsl2	91873	0.530561	0.564311	0.341975	0.667766	0.548584	0.439912	0.639141	0.576439	0.445183	0.248931	0.801424	0.743023	0.827876	0.835904	0.755718	0.647528	0.728531	0.727793	0.167001	0.640589
NME2;S120;	-1.42269	-3.2356	-7.7917	0.000664174	0.0200873	0.16667	Q01768	S120	Nucleoside diphosphate kinase B (NDK B) (NDP kinase B) (EC 2.7.4.6) (Histidine protein kinase NDKB) (EC 2.7.13.3) (P18) (nm23-M2)	NDKB_MOUSE	SUBCELLULAR LOCATION: Cytoplasm {ECO:0000250|UniProtKB:P22392}. Nucleus {ECO:0000250|UniProtKB:P22392}. Cell projection, lamellipodium {ECO:0000250|UniProtKB:P22392}. Cell projection, ruffle {ECO:0000250|UniProtKB:P22392}. Note=Colocalizes with ITGB1 and ITGB1BP1 at the edge or peripheral ruffles and lamellipodia during the early stages of cell spreading on fibronectin or collagen but not on vitr…	Nme2	17363	0.217722	0.269224	0.47833	0.346431	0.280938	0.300562	0.3159	0.0854986	0.301543	0.520664	0.183162	0.429253	0.280137	0.298873	0.440147	0.266441	0.343886	0.324431	0.555304	0.211492
NMT1;S83;	-0.801681	-0.40102	-7.05064	0.00103908	0.023874	-0.335575	O70310	S83	Glycylpeptide N-tetradecanoyltransferase 1 (EC 2.3.1.97) (Myristoyl-CoA:protein N-myristoyltransferase 1) (NMT 1) (Type I N-myristoyltransferase) (Peptide N-myristoyltransferase 1)	NMT1_MOUSE	SUBCELLULAR LOCATION: Cytoplasm {ECO:0000250|UniProtKB:P30419}. Cytoplasm, cytosol {ECO:0000250|UniProtKB:P30419}. Membrane {ECO:0000250|UniProtKB:P30419}; Peripheral membrane protein {ECO:0000250|UniProtKB:P30419}. Note=Copurifies with ribosomes. {ECO:0000250|UniProtKB:P30419}.	Nmt1	56888	0.474826	0.606122	0.301245	0.663825	0.679924	0.608681	0.42501	0.53295	0.505054	0.202905	0.522995	0.452436	0.564838	0.598972	0.453162	0.679216	0.752829	0.692056	0.117527	0.631364
NOL4L;S354;	-3.86685	-2.03462	-24.5542	2.45116e-05	0.00709436	3.26807	Q6DIB4	S354	Nucleolar protein 4-like	NOL4L_MOUSE		Nol4l	53912	0.15357	0.219414	0.617879	0.44405	0.22998	0.225172	0.319365	0.129881	0.240089	0.728244	0.187508	0.377464	0.244472	0.245384	0.417956	0.288622	0.298084	0.246381	0.593631	0.202803
NPM1;S139;	-1.663	-1.87848	-13.7873	4.74158e-05	0.00737663	2.98553	Q61937	S139	Nucleophosmin (NPM) (Nucleolar phosphoprotein B23) (Nucleolar protein NO38) (Numatrin)	NPM_MOUSE	SUBCELLULAR LOCATION: Nucleus, nucleolus {ECO:0000250|UniProtKB:P06748}. Nucleus, nucleoplasm {ECO:0000250|UniProtKB:P06748}. Cytoplasm, cytoskeleton, microtubule organizing center, centrosome {ECO:0000250|UniProtKB:P06748}. Note=Generally nucleolar, but is translocated to the nucleoplasm in case of serum starvation or treatment with anticancer drugs. Colocalizes with the methylated form of RPS10…	Npm1	32560	0.155129	0.210156	0.541106	0.327686	0.308048	0.283509	0.343063	0.131879	0.296362	0.613728	0.171184	0.273094	0.204171	0.232451	0.339394	0.349472	0.397418	0.218667	0.568169	0.240803
NR3C1;S122;	-1.72919	-0.675568	-10.552	0.000165624	0.0116834	1.68878	P06537	S122	Glucocorticoid receptor (GR) (Nuclear receptor subfamily 3 group C member 1)	GCR_MOUSE	SUBCELLULAR LOCATION: Cytoplasm {ECO:0000269|PubMed:11278753, ECO:0000269|PubMed:25676786}. Nucleus {ECO:0000269|PubMed:10678832, ECO:0000269|PubMed:11278753, ECO:0000269|PubMed:25676786}. Note=Cytoplasmic in the absence of ligand, nuclear after ligand-binding (PubMed:11278753). The hormone-occupied receptor undergoes rapid exchange between chromatin and the nucleoplasmic compartment (PubMed:1067…	Nr3c1	86053	0.185307	0.186688	0.515845	0.360524	0.195713	0.243094	0.307344	0.116019	0.288256	0.700624	0.235084	0.473649	0.299538	0.3028	0.490232	0.26204	0.306884	0.258975	0.556324	0.164438
NSF;S207;	-0.795002	0.653211	-7.09907	0.00100791	0.0238726	-0.301269	P46460	S207	Vesicle-fusing ATPase (EC 3.6.4.6) (N-ethylmaleimide-sensitive fusion protein) (NEM-sensitive fusion protein) (Suppressor of K(+) transport growth defect 2) (Protein SKD2) (Vesicular-fusion protein NSF)	NSF_MOUSE	SUBCELLULAR LOCATION: Cytoplasm.	Nsf	82613	0.429739	0.568604	0.353433	0.67915	0.592995	0.394146	0.423059	0.565409	0.427811	0.221922	0.537402	0.500815	0.581109	0.635306	0.596389	0.697324	0.748702	0.701177	0.0975009	0.596327
NUCKS1;S58;	-0.885004	-4.04486	-3.34492	0.0216833	0.1192	-3.78391	Q80XU3	S58	Nuclear ubiquitous casein and cyclin-dependent kinase substrate 1 (JC7)	NUCKS_MOUSE	SUBCELLULAR LOCATION: Nucleus {ECO:0000250}.	Nucks1	26313	0.396603	0.501894	0.193488	0.495603	0.765679	0.73106	0.338662	0.269204	0.627827	0.182489	0.259536	0.28934	0.350323	0.366282	0.304895	0.504483	0.565725	0.411228	0.375117	0.490641
NUCKS1;S75;	-1.41155	-5.02635	-6.06779	0.00200925	0.0334581	-1.08192	Q80XU3	S75	Nuclear ubiquitous casein and cyclin-dependent kinase substrate 1 (JC7)	NUCKS_MOUSE	SUBCELLULAR LOCATION: Nucleus {ECO:0000250}.	Nucks1	26313	0.2809	0.365182	0.453667	0.421798	0.460956	0.439031	0.341881	0.21121	0.4794	0.572639	0.174878	0.272893	0.192061	0.187825	0.267804	0.440115	0.32949	0.145772	0.564634	0.377261
NUMB;S194;	-0.732932	-1.48293	-6.4488	0.00154082	0.0286432	-0.780764	Q9QZS3	S194	Protein numb homolog (m-Nb) (m-Numb)	NUMB_MOUSE	SUBCELLULAR LOCATION: Membrane; Peripheral membrane protein.	Numb	70813	0.500708	0.762596	0.52224	0.822654	0.571065	0.426001	0.511423	0.636852	0.470893	0.337342	0.611789	0.524395	0.658764	0.640551	0.539401	0.778099	0.883691	0.73717	0.0549358	0.73423
NUP188;S1719;	-0.65399	2.20783	-3.19767	0.0254074	0.131112	-3.96144	Q6ZQH8	S1719	Nucleoporin NUP188 homolog	NU188_MOUSE	SUBCELLULAR LOCATION: Nucleus, nuclear pore complex {ECO:0000305}.	Nup188	196696	0.494279	0.663284	0.460341	0.633723	0.52031	0.431743	0.678013	0.529317	0.408858	0.382819	0.826892	0.778875	0.874787	0.876973	0.812701	0.640905	0.77379	0.77014	0.0731579	0.619209
NUP35;S25;	-0.669695	0.00847099	-6.03188	0.00206157	0.0336208	-1.11113	Q8R4R6	S25	Nucleoporin NUP35 (35 kDa nucleoporin) (Mitotic phosphoprotein 44) (MP-44) (Nuclear pore complex protein Nup53) (Nucleoporin NUP53)	NUP35_MOUSE	SUBCELLULAR LOCATION: Nucleus, nuclear pore complex {ECO:0000250|UniProtKB:Q8NFH5}. Nucleus membrane {ECO:0000250|UniProtKB:Q8NFH5}; Peripheral membrane protein {ECO:0000250|UniProtKB:Q8NFH5}. Note=Tightly associated with the nuclear membrane and lamina. {ECO:0000250|UniProtKB:Q8NFH5}.	Nup35	34786	0.521058	0.526707	0.387866	0.669597	0.538162	0.512527	0.630363	0.573352	0.388667	0.275769	0.850467	0.65571	0.82093	0.83162	0.72881	0.641857	0.819101	0.83676	0.0841685	0.611315
OGT;S20;	-1.0836	-5.91498	-4.96989	0.00468365	0.0501184	-2.0457	Q8CGY8	S20	UDP-N-acetylglucosamine--peptide N-acetylglucosaminyltransferase 110 kDa subunit (EC 2.4.1.255) (O-GlcNAc transferase subunit p110) (O-linked N-acetylglucosamine transferase 110 kDa subunit) (OGT)	OGT1_MOUSE	SUBCELLULAR LOCATION: Cytoplasm {ECO:0000250|UniProtKB:O15294}. Nucleus {ECO:0000250|UniProtKB:O15294}. Cell membrane {ECO:0000250|UniProtKB:O15294}. Note=Mostly in the nucleus. Retained in the nucleus via interaction with HCFC1. After insulin induction, translocated from the nucleus to the cell membrane via phophatidylinisotide binding. Colocalizes with AKT1 at the plasma membrane. {ECO:0000250|…	Ogt	116952	0.185241	0.467692	0.820917	0.604117	0.0273229	0.0627503	0.445954	0.3048	0.0329757	0.75989	0.422708	0.496154	0.465361	0.411394	0.596968	0.46259	0.426397	0.44433	0.509503	0.303915
OSBP;S377;	-0.821256	0.179037	-4.26625	0.00868405	0.072292	-2.74902	Q3B7Z2	S377	Oxysterol-binding protein 1	OSBP1_MOUSE	SUBCELLULAR LOCATION: Cytoplasm, cytosol {ECO:0000250|UniProtKB:P22059}. Cytoplasm, perinuclear region {ECO:0000250|UniProtKB:P22059}. Golgi apparatus membrane {ECO:0000250|UniProtKB:P22059}; Peripheral membrane protein {ECO:0000250|UniProtKB:P22059}. Endoplasmic reticulum membrane {ECO:0000250|UniProtKB:P22059}; Peripheral membrane protein {ECO:0000250|UniProtKB:P22059}. Note=Predominantly cytos…	Osbp	88797	0.400218	0.723286	0.472082	0.69255	0.581829	0.493651	0.529982	0.480873	0.419837	0.171542	0.519736	0.465452	0.630037	0.635182	0.612749	0.697326	0.812486	0.645497	0.1077	0.635707
OSBPL3;S472;	-1.05692	-2.02308	-8.77882	0.000386487	0.0156045	0.767725	Q9DBS9	S472	Oxysterol-binding protein-related protein 3 (ORP-3) (OSBP-related protein 3)	OSBL3_MOUSE	SUBCELLULAR LOCATION: Endoplasmic reticulum membrane {ECO:0000250|UniProtKB:Q9H4L5}; Peripheral membrane protein {ECO:0000250|UniProtKB:Q9H4L5}. Cytoplasm, cytosol {ECO:0000250|UniProtKB:Q9H4L5}. Cell membrane {ECO:0000250|UniProtKB:Q9H4L5}; Peripheral membrane protein {ECO:0000250|UniProtKB:Q9H4L5}. Cell projection, filopodium tip {ECO:0000250|UniProtKB:Q9H4L5}. Nucleus membrane {ECO:0000250|Uni…	Osbpl3	96966	0.35124	0.369502	0.338645	0.474107	0.469218	0.471905	0.448628	0.264967	0.416381	0.333711	0.407426	0.579824	0.483778	0.480579	0.615418	0.398613	0.637146	0.588387	0.261809	0.345927
OSBPL9;S324;	-1.92585	-2.98975	-14.6478	3.56425e-05	0.00722116	3.26774	A2A8Z1	S324	Oxysterol-binding protein-related protein 9 (ORP-9) (OSBP-related protein 9)	OSBL9_MOUSE	SUBCELLULAR LOCATION: Late endosome membrane {ECO:0000250}. Golgi apparatus, trans-Golgi network membrane {ECO:0000250}. Note=Localizes at the Golgi-late endosome interface. {ECO:0000250}.	Osbpl9	83109	0.213174	0.29564	0.393573	0.340227	0.371603	0.354151	0.271753	0.202355	0.29833	0.658207	0.182841	0.391762	0.252013	0.241421	0.411516	0.356092	0.36975	0.218645	0.536491	0.252291
OSBPL9;T322;	-1.39763	-1.79461	-13.0439	6.15364e-05	0.00795784	2.72288	A2A8Z1	T322	Oxysterol-binding protein-related protein 9 (ORP-9) (OSBP-related protein 9)	OSBL9_MOUSE	SUBCELLULAR LOCATION: Late endosome membrane {ECO:0000250}. Golgi apparatus, trans-Golgi network membrane {ECO:0000250}. Note=Localizes at the Golgi-late endosome interface. {ECO:0000250}.	Osbpl9	83109	0.248195	0.206685	0.510991	0.28058	0.311529	0.280593	0.376984	0.228396	0.287578	0.596325	0.232533	0.357611	0.23101	0.261269	0.344204	0.198099	0.143352	0.134436	0.617534	0.196271
OSMR;S781;	-0.761976	-5.53157	-7.09099	0.00101303	0.0238726	-0.306979	O70458	S781	Oncostatin-M-specific receptor subunit beta (Interleukin-31 receptor subunit beta) (IL-31 receptor subunit beta) (IL-31R subunit beta) (IL-31R-beta) (IL-31RB)	OSMR_MOUSE	SUBCELLULAR LOCATION: Membrane {ECO:0000305}; Single-pass type I membrane protein {ECO:0000305}.	Osmr	110229	0.482663	0.611808	0.294696	0.736143	0.69645	0.610582	0.554945	0.560514	0.536512	0.276717	0.555922	0.361378	0.575705	0.583889	0.477053	0.739063	0.800379	0.618154	0.122692	0.75254
PAK2;S132;	-0.59209	1.02763	-5.24674	0.00373668	0.0445329	-1.78819	Q8CIN4	S132	Serine/threonine-protein kinase PAK 2 (EC 2.7.11.1) (Gamma-PAK) (p21-activated kinase 2) (PAK-2) [Cleaved into: PAK-2p27; PAK-2p34]	PAK2_MOUSE	SUBCELLULAR LOCATION: Serine/threonine-protein kinase PAK 2: Cytoplasm. Note=MYO18A mediates the cellular distribution of the PAK2-ARHGEF7-GIT1 complex to the inner surface of the cell membrane. {ECO:0000250}.; SUBCELLULAR LOCATION: PAK-2p34: Nucleus {ECO:0000250}. Cytoplasm, perinuclear region {ECO:0000250}. Membrane {ECO:0000250}; Lipid-anchor {ECO:0000250}. Note=Interaction with ARHGAP10 proba…	Pak2	57930	0.494951	0.553357	0.292385	0.646474	0.58392	0.479401	0.405163	0.60222	0.412207	0.181316	0.54689	0.491705	0.594813	0.575663	0.52885	0.63178	0.78059	0.765343	0.0833288	0.611263
PAK2;S55;	-0.914576	-3.87596	-6.9525	0.00110583	0.0246643	-0.405764	Q8CIN4	S55	Serine/threonine-protein kinase PAK 2 (EC 2.7.11.1) (Gamma-PAK) (p21-activated kinase 2) (PAK-2) [Cleaved into: PAK-2p27; PAK-2p34]	PAK2_MOUSE	SUBCELLULAR LOCATION: Serine/threonine-protein kinase PAK 2: Cytoplasm. Note=MYO18A mediates the cellular distribution of the PAK2-ARHGEF7-GIT1 complex to the inner surface of the cell membrane. {ECO:0000250}.; SUBCELLULAR LOCATION: PAK-2p34: Nucleus {ECO:0000250}. Cytoplasm, perinuclear region {ECO:0000250}. Membrane {ECO:0000250}; Lipid-anchor {ECO:0000250}. Note=Interaction with ARHGAP10 proba…	Pak2	57930	0.419481	0.548369	0.62524	0.649643	0.0752499	0.135901	0.570879	0.46985	0.129763	0.612983	0.560233	0.67757	0.588629	0.606211	0.711683	0.465081	0.555986	0.652315	0.337488	0.467928
PALLD;S901;	-0.794554	4.32373	-7.16334	0.000968253	0.0233639	-0.256079	Q9ET54	S901	Palladin	PALLD_MOUSE	SUBCELLULAR LOCATION: Cytoplasm, cytoskeleton {ECO:0000269|PubMed:10931874}. Cell junction, focal adhesion {ECO:0000269|PubMed:10931874}. Cytoplasm, myofibril, sarcomere, Z line {ECO:0000269|PubMed:10931874}. Cell projection, ruffle {ECO:0000250|UniProtKB:Q8WX93}. Cell projection, podosome {ECO:0000250|UniProtKB:P0C5E3}. Cell projection, lamellipodium {ECO:0000250|UniProtKB:Q8WX93}. Cell projecti…	Palld	152131	0.527783	0.747125	0.546744	0.856214	0.578968	0.478153	0.503343	0.608577	0.449063	0.279949	0.581054	0.534998	0.629714	0.634219	0.577889	0.808115	0.80944	0.79306	0.158595	0.798999
PARD3B;S364;	-1.00462	-2.38723	-3.66289	0.015581	0.0996581	-3.4118	Q9CSB4	S364	Partitioning defective 3 homolog B (Amyotrophic lateral sclerosis 2 chromosomal region candidate gene 19 protein homolog) (PAR3-beta) (Partitioning defective 3-like protein) (PAR3-L protein)	PAR3L_MOUSE	SUBCELLULAR LOCATION: Endomembrane system {ECO:0000250}. Cell junction {ECO:0000250}. Cell junction, tight junction {ECO:0000250}. Note=Partially localized along the cell-cell contact region. Colocalizes with TJP1 to epithelial tight junctions (By similarity). {ECO:0000250}.	Pard3b	132780	0.445655	0.496688	0.681637	0.67979	0.0831195	0.130739	0.82957	0.519611	0.206044	0.737665	0.812797	0.846162	0.81714	0.792489	0.801164	0.589576	0.560766	0.617582	0.3922	0.508721
PCNT;S2670;	-0.725024	-3.25123	-5.16715	0.0039837	0.0463849	-1.86116	P48725	S2670	Pericentrin	PCNT_MOUSE	SUBCELLULAR LOCATION: Cytoplasm, cytoskeleton, microtubule organizing center, centrosome {ECO:0000250|UniProtKB:O95613}. Note=Centrosomal at all stages of the cell cycle. Remains associated with centrosomes following microtubule depolymerization. Colocalized with DISC1 at the centrosome. {ECO:0000250|UniProtKB:O95613}.	Pcnt	329465	0.447252	0.54843	0.435258	0.674175	0.356665	0.317014	0.703435	0.568378	0.306555	0.267394	0.616071	0.651808	0.69211	0.726106	0.675756	0.576403	0.824881	0.77645	0.189188	0.631777
PCYT1A;S233;	-1.25273	-3.0198	-6.35103	0.00164737	0.0298887	-0.856547	P49586	S233	Choline-phosphate cytidylyltransferase A (EC 2.7.7.15) (CCT-alpha) (CTP:phosphocholine cytidylyltransferase A) (CCT A) (CT A) (Phosphorylcholine transferase A)	PCY1A_MOUSE	SUBCELLULAR LOCATION: Cytoplasm, cytosol {ECO:0000250}. Membrane {ECO:0000250}; Peripheral membrane protein {ECO:0000250}. Note=It can interconvert between an inactive cytosolic form and an active membrane-bound form. {ECO:0000250}.	Pcyt1a	41667	0.341138	0.324205	0.617173	0.443585	0.216441	0.30646	0.301524	0.367559	0.272034	0.747385	0.286971	0.415947	0.313043	0.308469	0.408537	0.431991	0.372573	0.302446	0.551947	0.31622
PDS5A;S1300;	-0.798392	-0.878426	-4.14665	0.00970957	0.0771624	-2.87591	Q6A026	S1300	Sister chromatid cohesion protein PDS5 homolog A	PDS5A_MOUSE	SUBCELLULAR LOCATION: Nucleus {ECO:0000250|UniProtKB:Q29RF7}. Note=Associated with chromatin through most of the cell cycle. Dissociates from chromatin in late prophase, reassociates during late telophase (By similarity). {ECO:0000250|UniProtKB:Q29RF7}.	Pds5a	150327	0.522919	0.572555	0.446152	0.728578	0.295107	0.265384	0.608593	0.477728	0.281057	0.471701	0.611112	0.730009	0.686857	0.745809	0.713004	0.610412	0.686301	0.751713	0.159567	0.543684
PEA15;S104;	-0.890754	5.06607	-4.57579	0.00656568	0.0616789	-2.4307	Q62048	S104	Astrocytic phosphoprotein PEA-15 (15 kDa phosphoprotein enriched in astrocytes)	PEA15_MOUSE	SUBCELLULAR LOCATION: Cytoplasm {ECO:0000269|PubMed:10926929}. Note=Associated with microtubules.	Pea15	15054	0.447841	0.684418	0.342478	0.749203	0.75587	0.605753	0.357551	0.647676	0.574481	0.212613	0.501809	0.40648	0.518894	0.503991	0.413538	0.759798	0.913963	0.629404	0.0986146	0.72311
PEAK1;S1363;	-1.53238	-1.59299	-13.6114	5.03703e-05	0.00737663	2.92503	Q69Z38	S1363	Inactive tyrosine-protein kinase PEAK1 (Pseudopodium-enriched atypical kinase 1) (Sugen kinase 269) (Tyrosine-protein kinase SgK269)	PEAK1_MOUSE	SUBCELLULAR LOCATION: Cytoplasm, cytoskeleton {ECO:0000269|PubMed:20534451}. Cell junction, focal adhesion {ECO:0000269|PubMed:20534451}. Note=Colocalizes with actin (PubMed:20534451).	Peak1	191097	0.0976477	0.230284	0.512388	0.274061	0.312841	0.281563	0.257763	0.042015	0.269779	0.675512	0.15241	0.231463	0.225412	0.156086	0.317399	0.283948	0.295213	0.273892	0.523895	0.175269
PEAK1;Y632;	-1.51747	-2.77652	-9.69381	0.000245196	0.0130938	1.26576	Q69Z38	Y632	Inactive tyrosine-protein kinase PEAK1 (Pseudopodium-enriched atypical kinase 1) (Sugen kinase 269) (Tyrosine-protein kinase SgK269)	PEAK1_MOUSE	SUBCELLULAR LOCATION: Cytoplasm, cytoskeleton {ECO:0000269|PubMed:20534451}. Cell junction, focal adhesion {ECO:0000269|PubMed:20534451}. Note=Colocalizes with actin (PubMed:20534451).	Peak1	191097	0.467649	0.0455701	0.350908	0.126736	0.262345	0.353755	0.134547	0.300526	0.43867	0.684484	0.10732	0.18392	0.0675724	0.0706285	0.243863	0.120102	0.0256554	0.157248	0.690473	0.105978
PECAM1;Y679;	-0.703654	-1.88574	-3.33806	0.0310951	0.146964	-3.80397	Q08481	Y679	Platelet endothelial cell adhesion molecule (PECAM-1) (CD antigen CD31)	PECA1_MOUSE	SUBCELLULAR LOCATION: Cell membrane {ECO:0000250|UniProtKB:P16284}; Single-pass type I membrane protein {ECO:0000250|UniProtKB:P16284}. Membrane raft {ECO:0000250|UniProtKB:P16284}. Cell junction {ECO:0000250|UniProtKB:P16284}. Note=Localizes to the lateral border recycling compartment (LBRC) and recycles from the LBRC to the junction in resting endothelial cells. Cell surface expression on neutr…	Pecam1	81263	0.556158	0.208822	0.18257	0.102571	0.819648	0.905188	0.0809803	0.305516	0.879229	0.33526	0.0600145	0.0746165	0.0689771	0.084935	0.0607939	0.243034	0.139646	0.0967424	0.582053	0.238242
PECAM1;Y702;	-1.11109	0.709267	-10.355	0.000180744	0.0116834	1.59515	Q08481	Y702	Platelet endothelial cell adhesion molecule (PECAM-1) (CD antigen CD31)	PECA1_MOUSE	SUBCELLULAR LOCATION: Cell membrane {ECO:0000250|UniProtKB:P16284}; Single-pass type I membrane protein {ECO:0000250|UniProtKB:P16284}. Membrane raft {ECO:0000250|UniProtKB:P16284}. Cell junction {ECO:0000250|UniProtKB:P16284}. Note=Localizes to the lateral border recycling compartment (LBRC) and recycles from the LBRC to the junction in resting endothelial cells. Cell surface expression on neutr…	Pecam1	81263	0.841542	0.43879	0.0999731	0.399257	0.871652	0.891803	0.241519	0.679513	0.916533	0.231175	0.423835	0.312989	0.417583	0.424057	0.298448	0.499871	0.521058	0.563638	0.277848	0.516302
PELP1;T751;	-1.1643	2.33827	-7.20395	0.000944149	0.023233	-0.227715	Q9DBD5	T751	Proline-, glutamic acid- and leucine-rich protein 1 (Modulator of non-genomic activity of estrogen receptor)	PELP1_MOUSE	SUBCELLULAR LOCATION: Nucleus, nucleolus {ECO:0000250|UniProtKB:Q8IZL8}. Nucleus, nucleoplasm {ECO:0000269|PubMed:22872859}. Nucleus {ECO:0000269|PubMed:22872859}. Cytoplasm {ECO:0000269|PubMed:22872859}. Note=Mainly found in the nucleoplasm, with low levels detected in the cytoplasm. Also found associated with the plasma membrane. {ECO:0000269|PubMed:22872859}.	Pelp1	118069	0.569247	0.43045	0.470853	0.551799	0.201915	0.186234	0.828897	0.490996	0.216293	0.470275	0.835427	0.827357	0.820867	0.861793	0.821292	0.456472	0.516828	0.689095	0.14588	0.435094
PFKL;S775;	-0.721342	2.30734	-4.63937	0.00620909	0.0597419	-2.36708	P12382	S775	ATP-dependent 6-phosphofructokinase, liver type (ATP-PFK) (PFK-L) (EC 2.7.1.11) (6-phosphofructokinase type B) (Phosphofructo-1-kinase isozyme B) (PFK-B) (Phosphohexokinase)	PFKAL_MOUSE	SUBCELLULAR LOCATION: Cytoplasm {ECO:0000255|HAMAP-Rule:MF_03184}.	Pfkl	85360	0.419128	0.730569	0.423594	0.771687	0.682622	0.565698	0.383839	0.586869	0.470177	0.227813	0.506584	0.386939	0.527939	0.523335	0.449912	0.78978	0.764333	0.62268	0.0877978	0.76754
PHACTR4;S148;	-1.05798	0.64905	-8.77294	0.000387673	0.0156045	0.764349	Q501J7	S148	Phosphatase and actin regulator 4 (Protein Humpty dumpty) (Humdy)	PHAR4_MOUSE	SUBCELLULAR LOCATION: Cytoplasm. Cell projection, lamellipodium.	Phactr4	76632	0.414541	0.603918	0.223123	0.70536	0.694289	0.541389	0.530476	0.402504	0.542037	0.186688	0.488652	0.452223	0.575359	0.574941	0.500371	0.630707	0.807086	0.625838	0.0752974	0.616111
PHACTR4;T425;	-0.81098	-1.47624	-6.96339	0.00109818	0.0246643	-0.397935	Q501J7	T425	Phosphatase and actin regulator 4 (Protein Humpty dumpty) (Humdy)	PHAR4_MOUSE	SUBCELLULAR LOCATION: Cytoplasm. Cell projection, lamellipodium.	Phactr4	76632	0.480958	0.492819	0.239751	0.403205	0.691502	0.589795	0.544941	0.50446	0.618993	0.199097	0.789044	0.74066	0.757097	0.761612	0.620222	0.476753	0.521125	0.610429	0.131164	0.45685
PHF2;Y898;	-2.18599	-1.37785	-14.8688	3.321e-05	0.00722116	3.33671	Q9WTU0	Y898	Lysine-specific demethylase PHF2 (EC 1.14.11.-) (GRC5) (PHD finger protein 2)	PHF2_MOUSE	SUBCELLULAR LOCATION: Nucleus, nucleolus {ECO:0000250|UniProtKB:O75151}. Chromosome, centromere, kinetochore {ECO:0000250|UniProtKB:O75151}.	Phf2	120814	0.467284	0.0843436	0.31991	0.0930334	0.416433	0.501582	0.141378	0.270863	0.603149	0.53433	0.0608454	0.213276	0.0880747	0.0984917	0.216802	0.122503	0.124769	0.118957	0.714185	0.0593693
PHIP;S674;	-0.699485	-1.07071	-4.49744	0.0121207	0.0858145	-2.70419	Q8VDD9	S674	PH-interacting protein (PHIP) (IRS-1 PH domain-binding protein) (Neuronal differentiation-related protein) (NDRP) (WD repeat-containing protein 11)	PHIP_MOUSE	SUBCELLULAR LOCATION: Nucleus {ECO:0000269|PubMed:17636024}.	Phip	206726	0.206685	0.568108	0.353685	0.478283	0.654745	0.523822	0.254496	0.188832	0.481749	0.384458	0.208077	0.180534	0.260207	0.237261	0.258053	0.60322	0.49785	0.220454	0.405122	0.491653
PLA2G4A;S728;	-0.894949	-0.304774	-7.34977	0.000863303	0.0221399	-0.127093	P47713	S728	Cytosolic phospholipase A2 (cPLA2) (Phospholipase A2 group IVA) [Includes: Phospholipase A2 (EC 3.1.1.4) (Phosphatidylcholine 2-acylhydrolase); Lysophospholipase (EC 3.1.1.5)]	PA24A_MOUSE	SUBCELLULAR LOCATION: Cytoplasm. Cytoplasmic vesicle. Note=Translocates to membrane vesicles in a calcium-dependent fashion.	Pla2g4a	85222	0.548071	0.67005	0.433015	0.718289	0.42639	0.37093	0.596676	0.572256	0.391975	0.353986	0.62866	0.64936	0.680298	0.688962	0.609536	0.686836	0.767721	0.755411	0.0781156	0.695502
PLCB3;S537;	-0.65898	-0.664041	-5.62079	0.00279214	0.0382221	-1.45619	P51432	S537	1-phosphatidylinositol 4,5-bisphosphate phosphodiesterase beta-3 (EC 3.1.4.11) (Phosphoinositide phospholipase C-beta-3) (Phospholipase C-beta-3) (PLC-beta-3)	PLCB3_MOUSE	SUBCELLULAR LOCATION: Nucleus {ECO:0000269|PubMed:9714794}.	Plcb3	139487	0.594204	0.63282	0.417876	0.786943	0.554871	0.52969	0.591662	0.603446	0.436165	0.310356	0.694647	0.619982	0.721399	0.694428	0.580642	0.789183	0.818591	0.727392	0.139378	0.717513
PLEC;S4413;	-0.727993	2.27056	-4.95872	0.00472747	0.0502619	-2.05632	Q9QXS1	S4413	Plectin (PCN) (PLTN) (Plectin-1) (Plectin-6)	PLEC_MOUSE	SUBCELLULAR LOCATION: Cytoplasm, cytoskeleton. Cell junction, hemidesmosome {ECO:0000250}.	Plec	534188	0.471592	0.745488	0.456969	0.706579	0.524567	0.394731	0.571602	0.563858	0.417843	0.266085	0.624859	0.626188	0.666175	0.712175	0.679874	0.622968	0.748501	0.756266	0.0772746	0.699482
PLEKHM1;S436;	-0.806907	-0.437938	-2.72147	0.0434369	0.180705	-4.55605	Q7TSI1	S436	Pleckstrin homology domain-containing family M member 1 (PH domain-containing family M member 1)	PKHM1_MOUSE	SUBCELLULAR LOCATION: Cytoplasm {ECO:0000305}. Endosome membrane {ECO:0000250|UniProtKB:Q9Y4G2}. Lysosome {ECO:0000250|UniProtKB:Q9Y4G2}. Lysosome membrane {ECO:0000250|UniProtKB:Q9Y4G2}. Note=Localizes to the external membrane of autolysosomes. {ECO:0000250|UniProtKB:Q9Y4G2}.	Plekhm1	118535	0.354489	0.438005	0.23647	0.510912	0.532721	0.489634	0.655185	0.343109	0.37408	0.300266	0.716437	0.726213	0.76711	0.774118	0.816628	0.465102	0.749068	0.719623	0.206835	0.43367
PLK2;S403;	-1.64324	-3.05505	-13.1431	5.93833e-05	0.00784635	2.75903	P53351	S403	Serine/threonine-protein kinase PLK2 (EC 2.7.11.21) (Polo-like kinase 2) (PLK-2) (Serine/threonine-protein kinase SNK) (Serum-inducible kinase)	PLK2_MOUSE	SUBCELLULAR LOCATION: Cytoplasm, cytoskeleton, microtubule organizing center, centrosome, centriole {ECO:0000250}. Cell projection, dendrite {ECO:0000250}. Note=Localizes to centrosomes during early G1 phase where it only associates to the mother centriole and then distributes equally to both mother and daughter centrioles at the onset of S phase. {ECO:0000250}.	Plk2	77812	0.179822	0.214648	0.449145	0.340717	0.398383	0.392808	0.22942	0.135604	0.326794	0.585965	0.138078	0.217291	0.18484	0.162254	0.273485	0.386939	0.307145	0.190027	0.609006	0.223822
PML;S609;	-1.40856	3.16638	-10.1341	0.000199726	0.0121543	1.48772	Q60953	S609	Protein PML	PML_MOUSE	SUBCELLULAR LOCATION: Nucleus {ECO:0000250}. Nucleus, nucleoplasm. Cytoplasm. Nucleus, PML body. Nucleus, nucleolus {ECO:0000250}. Endoplasmic reticulum membrane; Peripheral membrane protein; Cytoplasmic side. Early endosome membrane {ECO:0000250}; Peripheral membrane protein {ECO:0000250}; Cytoplasmic side {ECO:0000250}. Note=Detected in the nucleolus after DNA damage. Acetylation at Lys-497 is …	Pml	98242	0.474478	0.360393	0.679122	0.656483	0.0575526	0.0607197	0.545389	0.395569	0.179755	0.770298	0.477615	0.67002	0.524507	0.571213	0.707479	0.4724	0.491247	0.557718	0.403581	0.404023
POM121;S613;	-0.747562	-2.9174	-3.02883	0.0413573	0.17458	-4.13434	Q8K3Z9	S613	Nuclear envelope pore membrane protein POM 121 (Nucleoporin Nup121) (Pore membrane protein of 121 kDa)	PO121_MOUSE	SUBCELLULAR LOCATION: Nucleus, nuclear pore complex {ECO:0000250}. Nucleus membrane {ECO:0000250}; Single-pass membrane protein {ECO:0000250}. Endoplasmic reticulum membrane {ECO:0000250}; Single-pass membrane protein {ECO:0000250}. Note=Stably associated with the NPC throughout interphase and the endoplasmic reticulum during metaphase. {ECO:0000250}.	Pom121	121022	0.463336	0.452467	0.393146	0.600391	0.433524	0.416357	0.706394	0.443607	0.384179	0.371744	0.744893	0.831094	0.824145	0.796721	0.872709	0.524205	0.705546	0.804206	0.145907	0.448186
PPFIBP1;S595;	-0.664464	-0.81503	-4.94133	0.0047966	0.0505264	-2.07287	Q8C8U0	S595	Liprin-beta-1 (Protein tyrosine phosphatase receptor type f polypeptide-interacting protein-binding protein 1) (PTPRF-interacting protein-binding protein 1)	LIPB1_MOUSE		Ppfibp1	108540	0.522318	0.694494	0.422247	0.693331	0.542587	0.426916	0.505479	0.61131	0.434393	0.287332	0.601901	0.43533	0.632398	0.652073	0.494346	0.719939	0.675175	0.621479	0.0580876	0.740467
PPFIBP1;S867;	-2.4624	-2.77572	-17.0745	1.72554e-05	0.00655491	3.95653	Q8C8U0	S867	Liprin-beta-1 (Protein tyrosine phosphatase receptor type f polypeptide-interacting protein-binding protein 1) (PTPRF-interacting protein-binding protein 1)	LIPB1_MOUSE		Ppfibp1	108540	0.125622	0.21907	0.468655	0.349941	0.232345	0.214202	0.242361	0.138865	0.216045	0.687366	0.181291	0.323614	0.213499	0.218764	0.416775	0.28725	0.277243	0.224693	0.541074	0.168646
PPP1R9B;S100;	-1.14064	2.9666	-7.15826	0.00242094	0.0354565	-0.848957	Q6R891	S100	Neurabin-2 (Neurabin-II) (Protein phosphatase 1 regulatory subunit 9B) (Spinophilin)	NEB2_MOUSE	SUBCELLULAR LOCATION: Cytoplasm, cytoskeleton {ECO:0000250}. Nucleus {ECO:0000250}. Cell projection, dendritic spine {ECO:0000250}. Cell junction, synapse. Cell junction, adherens junction {ECO:0000250}. Cytoplasm {ECO:0000250}. Cell membrane {ECO:0000250}. Cell projection, lamellipodium {ECO:0000250}. Cell projection, filopodium {ECO:0000250}. Cell projection, ruffle membrane {ECO:0000250}. Note…	Ppp1r9b	89520	0.13879	0.534801	0.409041	0.571217	0.638462	0.49292	0.244686	0.174551	0.453894	0.332168	0.176128	0.208033	0.227558	0.181766	0.207284	0.56454	0.501475	0.262215	0.393852	0.488679
PPP1R9B;S94;	-0.907013	1.24037	-5.34224	0.00346369	0.0429952	-1.70172	Q6R891	S94	Neurabin-2 (Neurabin-II) (Protein phosphatase 1 regulatory subunit 9B) (Spinophilin)	NEB2_MOUSE	SUBCELLULAR LOCATION: Cytoplasm, cytoskeleton {ECO:0000250}. Nucleus {ECO:0000250}. Cell projection, dendritic spine {ECO:0000250}. Cell junction, synapse. Cell junction, adherens junction {ECO:0000250}. Cytoplasm {ECO:0000250}. Cell membrane {ECO:0000250}. Cell projection, lamellipodium {ECO:0000250}. Cell projection, filopodium {ECO:0000250}. Cell projection, ruffle membrane {ECO:0000250}. Note…	Ppp1r9b	89520	0.542151	0.782884	0.546957	0.82626	0.602418	0.508861	0.514346	0.591284	0.445661	0.415548	0.633704	0.415921	0.625954	0.585371	0.512319	0.906395	0.834227	0.591847	0.141699	0.828793
PRKAA1;S356;	-1.53037	-0.0913563	-6.87035	0.00116567	0.0252133	-0.46522	Q5EG47	S356	5'-AMP-activated protein kinase catalytic subunit alpha-1 (AMPK subunit alpha-1) (EC 2.7.11.1) (Acetyl-CoA carboxylase kinase) (ACACA kinase) (EC 2.7.11.27) (Hydroxymethylglutaryl-CoA reductase kinase) (HMGCR kinase) (EC 2.7.11.31) (Tau-protein kinase PRKAA1) (EC 2.7.11.26)	AAPK1_MOUSE	SUBCELLULAR LOCATION: Cytoplasm {ECO:0000250}. Nucleus {ECO:0000269|PubMed:19833968}. Note=In response to stress, recruited by p53/TP53 to specific promoters.	Prkaa1	63929	0.233474	0.298293	0.587167	0.472204	0.124439	0.123515	0.614513	0.251051	0.123774	0.777352	0.493444	0.639479	0.521724	0.542206	0.633028	0.380805	0.288092	0.338	0.451191	0.293391
PRKD2;S711;	-0.762999	-2.7164	-5.33904	0.00347244	0.0429952	-1.7046	Q8BZ03	S711	Serine/threonine-protein kinase D2 (EC 2.7.11.13) (nPKC-D2)	KPCD2_MOUSE	SUBCELLULAR LOCATION: Cytoplasm {ECO:0000250|UniProtKB:Q9BZL6}. Cell membrane {ECO:0000250|UniProtKB:Q15139}. Golgi apparatus, trans-Golgi network {ECO:0000250|UniProtKB:Q9BZL6}. Note=Translocation to the cell membrane is required for kinase activation. Accumulates in the nucleus upon CK1-mediated phosphorylation after activation of G-protein-coupled receptors. Nuclear accumulation is regulated b…	Prkd2	96542	0.501688	0.565414	0.471646	0.689083	0.34944	0.292803	0.638899	0.530369	0.30946	0.398127	0.602983	0.609486	0.688393	0.685407	0.690515	0.659343	0.751512	0.708366	0.111255	0.571868
PSEN1;S367;	-0.732213	-0.0879826	-6.58283	0.00140775	0.0276442	-0.678493	P49769	S367	Presenilin-1 (PS-1) (EC 3.4.23.-) (Protein S182) [Cleaved into: Presenilin-1 NTF subunit; Presenilin-1 CTF subunit; Presenilin-1 CTF12 (PS1-CTF12)]	PSN1_MOUSE	SUBCELLULAR LOCATION: Endoplasmic reticulum membrane {ECO:0000250|UniProtKB:P49768}; Multi-pass membrane protein {ECO:0000250|UniProtKB:P49768}. Golgi apparatus membrane {ECO:0000250|UniProtKB:P49768}; Multi-pass membrane protein {ECO:0000250|UniProtKB:P49768}. Cytoplasmic granule {ECO:0000250|UniProtKB:P49768}. Cell membrane {ECO:0000269|PubMed:10421573, ECO:0000269|PubMed:11517342}. Cytoplasmic…	Psen1	52640	0.529972	0.600081	0.396593	0.71682	0.511896	0.471841	0.632352	0.57633	0.407504	0.299985	0.612657	0.61498	0.678598	0.672448	0.562933	0.724957	0.778824	0.727498	0.104382	0.68136
PTK2;S878;	-0.987212	2.65057	-9.18952	0.000313489	0.0142964	0.99774	P34152	S878	Focal adhesion kinase 1 (FADK 1) (EC 2.7.10.2) (Focal adhesion kinase-related nonkinase) (FRNK) (Protein-tyrosine kinase 2) (p125FAK) (pp125FAK)	FAK1_MOUSE	SUBCELLULAR LOCATION: Cell junction, focal adhesion. Cell membrane; Peripheral membrane protein; Cytoplasmic side. Cytoplasm, perinuclear region. Cytoplasm, cytoskeleton. Cytoplasm, cytoskeleton, microtubule organizing center, centrosome. Nucleus {ECO:0000250}. Note=Constituent of focal adhesions. Detected at microtubules.	Ptk2	123537	0.548561	0.617847	0.357467	0.715965	0.581023	0.469363	0.515753	0.581323	0.49598	0.287154	0.623558	0.488313	0.625361	0.655374	0.55906	0.769224	0.763348	0.6504	0.128429	0.689047
PTK2;Y963;	-0.867798	-2.5165	-6.3744	0.00162112	0.0296783	-0.838341	P34152	Y963	Focal adhesion kinase 1 (FADK 1) (EC 2.7.10.2) (Focal adhesion kinase-related nonkinase) (FRNK) (Protein-tyrosine kinase 2) (p125FAK) (pp125FAK)	FAK1_MOUSE	SUBCELLULAR LOCATION: Cell junction, focal adhesion. Cell membrane; Peripheral membrane protein; Cytoplasmic side. Cytoplasm, perinuclear region. Cytoplasm, cytoskeleton. Cytoplasm, cytoskeleton, microtubule organizing center, centrosome. Nucleus {ECO:0000250}. Note=Constituent of focal adhesions. Detected at microtubules.	Ptk2	123537	0.777486	0.408151	0.111691	0.343329	0.825418	0.803702	0.168045	0.659771	0.856684	0.212983	0.307938	0.182676	0.308458	0.308635	0.172305	0.533634	0.407542	0.326791	0.289235	0.510535
PTPN12;S407;	-0.783117	0.196739	-5.45576	0.00316922	0.0414247	-1.60048	P35831	S407	Tyrosine-protein phosphatase non-receptor type 12 (EC 3.1.3.48) (MPTP-PEST) (Protein-tyrosine phosphatase P19) (P19-PTP)	PTN12_MOUSE	SUBCELLULAR LOCATION: Cytoplasm {ECO:0000269|PubMed:12674328, ECO:0000269|PubMed:7772023}. Cell junction, focal adhesion {ECO:0000250|UniProtKB:Q05209}. Cell projection, podosome {ECO:0000269|PubMed:12674328}. Note=Partial translocation to focal adhesion sites might be mediated by interaction with SORBS2. {ECO:0000250|UniProtKB:Q05209}.	Ptpn12	86526	0.4879	0.558626	0.287745	0.644029	0.651204	0.598442	0.506421	0.550342	0.533344	0.235927	0.559403	0.475021	0.564597	0.605494	0.504497	0.715974	0.71852	0.621591	0.10818	0.746305
PTPN14;S876;	-0.775308	-5.32452	-3.57885	0.0169769	0.104779	-3.50863	Q62130	S876	Tyrosine-protein phosphatase non-receptor type 14 (EC 3.1.3.48) (Protein-tyrosine phosphatase PTP36)	PTN14_MOUSE	SUBCELLULAR LOCATION: Cytoplasm {ECO:0000250}. Cytoplasm, cytoskeleton {ECO:0000250}. Nucleus {ECO:0000250}. Note=Translocation into the nucleus is associated with induction of cell proliferation. Partially colocalized with actin filaments at the plasma membrane. {ECO:0000250}.	Ptpn14	135042	0.459322	0.50215	0.468689	0.671031	0.529744	0.404043	0.393371	0.529324	0.519303	0.575323	0.497878	0.283225	0.463017	0.445049	0.375953	0.703311	0.560457	0.450674	0.285208	0.638476
PTPRM;T873;	-0.933005	0.108825	-7.68947	0.000704882	0.020697	0.100164	P28828	T873	Receptor-type tyrosine-protein phosphatase mu (Protein-tyrosine phosphatase mu) (R-PTP-mu) (EC 3.1.3.48)	PTPRM_MOUSE	SUBCELLULAR LOCATION: Membrane; Single-pass type I membrane protein.	Ptprm	163653	0.487413	0.461974	0.227929	0.487612	0.660477	0.479333	0.375822	0.602296	0.509673	0.183946	0.548744	0.295523	0.476359	0.462535	0.344752	0.532484	0.469768	0.504488	0.0782292	0.531834
PXN;S258;	-2.79016	-1.87952	-16.4973	2.03107e-05	0.00685824	3.80557	Q8VI36	S258	Paxillin	PAXI_MOUSE	SUBCELLULAR LOCATION: Cytoplasm, cytoskeleton {ECO:0000250|UniProtKB:P49023}. Cell junction, focal adhesion {ECO:0000250|UniProtKB:P49023}. Cytoplasm, cell cortex {ECO:0000269|PubMed:8940124}. Note=Colocalizes with integrins at the cell periphery. Colocalizes with PXN to membrane ruffles and the leading edge of migrating cells (By similarity). {ECO:0000250|UniProtKB:P49023}.	Pxn	64476	0.207816	0.315005	0.456404	0.432693	0.336119	0.336505	0.296192	0.187051	0.338101	0.616483	0.167834	0.269911	0.205387	0.188378	0.338875	0.409431	0.333231	0.216095	0.650033	0.25347
RAB11FIP5;S176;	-0.614059	0.138641	-4.88572	0.00502577	0.0519501	-2.12608	Q8R361	S176	Rab11 family-interacting protein 5 (Rab11-FIP5) (Rab11-interacting protein Rip11)	RFIP5_MOUSE	SUBCELLULAR LOCATION: Cytoplasm {ECO:0000250}. Recycling endosome membrane {ECO:0000269|PubMed:19335615}; Peripheral membrane protein {ECO:0000269|PubMed:19335615}. Early endosome membrane {ECO:0000269|PubMed:19335615}; Peripheral membrane protein {ECO:0000269|PubMed:19335615}. Golgi apparatus membrane {ECO:0000269|PubMed:19335615}; Peripheral membrane protein {ECO:0000269|PubMed:19335615}. Cytop…	Rab11fip5	69553	0.521849	0.611528	0.420748	0.627801	0.484307	0.448382	0.509194	0.557485	0.362634	0.300291	0.610116	0.586513	0.64627	0.65263	0.575374	0.656768	0.727666	0.744997	0.0680522	0.627596
RAB11FIP5;S278;	-0.582506	-0.19	-4.70169	0.00588138	0.0579368	-2.30528	Q8R361	S278	Rab11 family-interacting protein 5 (Rab11-FIP5) (Rab11-interacting protein Rip11)	RFIP5_MOUSE	SUBCELLULAR LOCATION: Cytoplasm {ECO:0000250}. Recycling endosome membrane {ECO:0000269|PubMed:19335615}; Peripheral membrane protein {ECO:0000269|PubMed:19335615}. Early endosome membrane {ECO:0000269|PubMed:19335615}; Peripheral membrane protein {ECO:0000269|PubMed:19335615}. Golgi apparatus membrane {ECO:0000269|PubMed:19335615}; Peripheral membrane protein {ECO:0000269|PubMed:19335615}. Cytop…	Rab11fip5	69553	0.519852	0.666333	0.375339	0.654306	0.605227	0.535297	0.686032	0.62503	0.463368	0.344674	0.779875	0.674734	0.801057	0.81646	0.681942	0.75925	0.747062	0.657183	0.0561418	0.766519
RAB11FIP5;S545;	-1.17126	0.0236862	-10.0352	0.000208986	0.0124531	1.43882	Q8R361	S545	Rab11 family-interacting protein 5 (Rab11-FIP5) (Rab11-interacting protein Rip11)	RFIP5_MOUSE	SUBCELLULAR LOCATION: Cytoplasm {ECO:0000250}. Recycling endosome membrane {ECO:0000269|PubMed:19335615}; Peripheral membrane protein {ECO:0000269|PubMed:19335615}. Early endosome membrane {ECO:0000269|PubMed:19335615}; Peripheral membrane protein {ECO:0000269|PubMed:19335615}. Golgi apparatus membrane {ECO:0000269|PubMed:19335615}; Peripheral membrane protein {ECO:0000269|PubMed:19335615}. Cytop…	Rab11fip5	69553	0.443994	0.514433	0.198742	0.606808	0.820945	0.766397	0.326843	0.303297	0.702458	0.234073	0.397579	0.315026	0.397315	0.400067	0.302779	0.642742	0.628655	0.376475	0.33114	0.542263
RABGAP1;S355;	-1.13787	-1.34081	-6.05626	0.00202587	0.0334599	-1.09128	A2AWA9	S355	Rab GTPase-activating protein 1 (GAP and centrosome-associated protein) (Rab6 GTPase-activating protein GAPCenA)	RBGP1_MOUSE	SUBCELLULAR LOCATION: Cytoplasm, cytosol {ECO:0000250|UniProtKB:Q9Y3P9}. Cytoplasm, cytoskeleton, microtubule organizing center, centrosome {ECO:0000250|UniProtKB:Q9Y3P9}. Note=Predominantly cytosolic but also associated with the centrosome. {ECO:0000250|UniProtKB:Q9Y3P9}.	Rabgap1	120798	0.34409	0.343556	0.637306	0.530744	0.0198802	0.116283	0.534567	0.338874	0.0764887	0.702241	0.466194	0.614691	0.51048	0.549978	0.710917	0.47448	0.482373	0.542193	0.417185	0.320579
RAD17;S70;	-0.833123	-4.6411	-6.27853	0.00173206	0.030782	-0.913399	Q6NXW6	S70	Cell cycle checkpoint protein RAD17	RAD17_MOUSE	SUBCELLULAR LOCATION: Nucleus {ECO:0000250}. Note=Phosphorylated form redistributes to discrete nuclear foci upon DNA damage. {ECO:0000250}.	Rad17	77391	0.370985	0.584529	0.334775	0.663393	0.811594	0.652404	0.239092	0.417462	0.603116	0.304088	0.354909	0.174189	0.380377	0.361845	0.295464	0.782833	0.625365	0.421724	0.202391	0.631416
RAI14;S293;	-1.143	-3.13071	-6.31604	0.0037818	0.044843	-1.35469	Q9EP71	S293	Ankycorbin (Ankyrin repeat and coiled-coil structure-containing protein) (Novel retinal pigment epithelial cell protein) (Retinoic acid-induced protein 14) (p125)	RAI14_MOUSE	SUBCELLULAR LOCATION: Cytoplasm, cell cortex {ECO:0000269|PubMed:11168586}. Cytoplasm, cytoskeleton {ECO:0000269|PubMed:11168586}. Cell junction {ECO:0000250|UniProtKB:Q5U312}. Nucleus {ECO:0000250|UniProtKB:Q9P0K7}. Note=Associated with the cortical actin cytoskeleton structures in terminal web and cell-cell adhesion sites and stress fibers (PubMed:11168586). Highly expressed at the ectoplasmic …	Rai14	108852	0.250704	0.35346	0.322007	0.402448	0.609225	0.580817	0.407792	0.145273	0.462522	0.546884	0.299745	0.307138	0.372874	0.33017	0.385117	0.432331	0.437717	0.21572	0.534422	0.334239
RAI14;S300;	-1.41824	-2.33706	-10.982	0.00013757	0.0111487	1.88651	Q9EP71	S300	Ankycorbin (Ankyrin repeat and coiled-coil structure-containing protein) (Novel retinal pigment epithelial cell protein) (Retinoic acid-induced protein 14) (p125)	RAI14_MOUSE	SUBCELLULAR LOCATION: Cytoplasm, cell cortex {ECO:0000269|PubMed:11168586}. Cytoplasm, cytoskeleton {ECO:0000269|PubMed:11168586}. Cell junction {ECO:0000250|UniProtKB:Q5U312}. Nucleus {ECO:0000250|UniProtKB:Q9P0K7}. Note=Associated with the cortical actin cytoskeleton structures in terminal web and cell-cell adhesion sites and stress fibers (PubMed:11168586). Highly expressed at the ectoplasmic …	Rai14	108852	0.15883	0.272294	0.369494	0.351006	0.472768	0.418575	0.403781	0.161939	0.38483	0.531151	0.259548	0.31122	0.274495	0.247916	0.34908	0.359277	0.395808	0.18763	0.600185	0.295386
RAI14;S318;	-1.10668	-1.07658	-7.35606	0.00219489	0.0341439	-0.739055	Q9EP71	S318	Ankycorbin (Ankyrin repeat and coiled-coil structure-containing protein) (Novel retinal pigment epithelial cell protein) (Retinoic acid-induced protein 14) (p125)	RAI14_MOUSE	SUBCELLULAR LOCATION: Cytoplasm, cell cortex {ECO:0000269|PubMed:11168586}. Cytoplasm, cytoskeleton {ECO:0000269|PubMed:11168586}. Cell junction {ECO:0000250|UniProtKB:Q5U312}. Nucleus {ECO:0000250|UniProtKB:Q9P0K7}. Note=Associated with the cortical actin cytoskeleton structures in terminal web and cell-cell adhesion sites and stress fibers (PubMed:11168586). Highly expressed at the ectoplasmic …	Rai14	108852	0.156941	0.334702	0.312745	0.376214	0.675638	0.554383	0.212785	0.205595	0.560996	0.435289	0.139209	0.233355	0.162009	0.187815	0.298168	0.400434	0.400688	0.225145	0.440145	0.361173
RAI14;S516;	-1.28478	-2.06103	-11.7491	0.000100421	0.00995285	2.218	Q9EP71	S516	Ankycorbin (Ankyrin repeat and coiled-coil structure-containing protein) (Novel retinal pigment epithelial cell protein) (Retinoic acid-induced protein 14) (p125)	RAI14_MOUSE	SUBCELLULAR LOCATION: Cytoplasm, cell cortex {ECO:0000269|PubMed:11168586}. Cytoplasm, cytoskeleton {ECO:0000269|PubMed:11168586}. Cell junction {ECO:0000250|UniProtKB:Q5U312}. Nucleus {ECO:0000250|UniProtKB:Q9P0K7}. Note=Associated with the cortical actin cytoskeleton structures in terminal web and cell-cell adhesion sites and stress fibers (PubMed:11168586). Highly expressed at the ectoplasmic …	Rai14	108852	0.115274	0.209432	0.412776	0.410677	0.346394	0.338608	0.24839	0.177541	0.308865	0.643278	0.167482	0.255824	0.220043	0.181025	0.36894	0.296639	0.348678	0.223129	0.580211	0.172633
RAI14;S914;	-2.87985	-3.80769	-13.2656	0.000249898	0.0130938	1.51174	Q9EP71	S914	Ankycorbin (Ankyrin repeat and coiled-coil structure-containing protein) (Novel retinal pigment epithelial cell protein) (Retinoic acid-induced protein 14) (p125)	RAI14_MOUSE	SUBCELLULAR LOCATION: Cytoplasm, cell cortex {ECO:0000269|PubMed:11168586}. Cytoplasm, cytoskeleton {ECO:0000269|PubMed:11168586}. Cell junction {ECO:0000250|UniProtKB:Q5U312}. Nucleus {ECO:0000250|UniProtKB:Q9P0K7}. Note=Associated with the cortical actin cytoskeleton structures in terminal web and cell-cell adhesion sites and stress fibers (PubMed:11168586). Highly expressed at the ectoplasmic …	Rai14	108852	0.356426	0.378195	0.666031	0.696819	0.0859261	0.102294	0.599051	0.318978	0.11948	0.630647	0.522878	0.686852	0.601597	0.589953	0.692522	0.527798	0.541469	0.523493	0.391248	0.341197
RAI14;T249;	-1.30162	-0.420054	-11.5523	0.000108661	0.0100128	2.13543	Q9EP71	T249	Ankycorbin (Ankyrin repeat and coiled-coil structure-containing protein) (Novel retinal pigment epithelial cell protein) (Retinoic acid-induced protein 14) (p125)	RAI14_MOUSE	SUBCELLULAR LOCATION: Cytoplasm, cell cortex {ECO:0000269|PubMed:11168586}. Cytoplasm, cytoskeleton {ECO:0000269|PubMed:11168586}. Cell junction {ECO:0000250|UniProtKB:Q5U312}. Nucleus {ECO:0000250|UniProtKB:Q9P0K7}. Note=Associated with the cortical actin cytoskeleton structures in terminal web and cell-cell adhesion sites and stress fibers (PubMed:11168586). Highly expressed at the ectoplasmic …	Rai14	108852	0.242107	0.0624697	0.402	0.173648	0.20311	0.202913	0.306007	0.125175	0.207409	0.651139	0.359738	0.542827	0.33375	0.384073	0.616703	0.0738341	0.112904	0.212324	0.587272	0.0783003
RALGAPA2;S819;	-0.64797	-0.602893	-3.48939	0.0186231	0.109153	-3.61291	A3KGS3	S819	Ral GTPase-activating protein subunit alpha-2 (250 kDa substrate of Akt) (AS250) (P220)	RGPA2_MOUSE	SUBCELLULAR LOCATION: Cytoplasm {ECO:0000250}.	Ralgapa2	210288	0.497567	0.818935	0.688815	0.9317	0.385833	0.426103	0.569503	0.615303	0.33384	0.374296	0.664111	0.629056	0.716256	0.691717	0.649167	0.898996	0.852235	0.683482	0.195111	0.750747
RANBP2;S1446;	-1.74688	-2.98295	-11.2552	0.000122701	0.0108083	2.00756	Q9ERU9	S1446	E3 SUMO-protein ligase RanBP2 (EC 2.3.2.-) (Ran-binding protein 2) (RanBP2)	RBP2_MOUSE	SUBCELLULAR LOCATION: Nucleus {ECO:0000250|UniProtKB:P49792}. Nucleus membrane {ECO:0000250|UniProtKB:P49792}. Nucleus, nuclear pore complex {ECO:0000250|UniProtKB:P49792}. Nucleus envelope {ECO:0000250|UniProtKB:P49792}. Note=Detected in diffuse and discrete intranuclear foci. Cytoplasmic filaments. {ECO:0000250|UniProtKB:P49792}.	Ranbp2	341121	0.122645	0.235506	0.475343	0.375591	0.303152	0.253122	0.270804	0.142846	0.237222	0.588657	0.152812	0.263556	0.231089	0.22125	0.408225	0.245523	0.374864	0.312171	0.48433	0.190409
RASIP1;S316;	-0.586415	1.83687	-5.21289	0.00383945	0.045313	-1.81912	Q3U0S6	S316	Ras-interacting protein 1 (Rain)	RAIN_MOUSE	SUBCELLULAR LOCATION: Cytoplasm, perinuclear region {ECO:0000250}. Golgi apparatus, Golgi stack {ECO:0000250}. Note=Associated with perinuclear vesicles. Is recruited to Golgi stacks by activated HRAS (By similarity). {ECO:0000250}.	Rasip1	103559	0.542929	0.779648	0.46405	0.766799	0.632802	0.554998	0.670676	0.57411	0.544187	0.206452	0.622879	0.524922	0.655417	0.666753	0.550364	0.719871	0.894833	0.737137	0.0991603	0.851577
RASIP1;S92;	-0.962569	-1.98616	-8.60397	0.000423652	0.0165061	0.666394	Q3U0S6	S92	Ras-interacting protein 1 (Rain)	RAIN_MOUSE	SUBCELLULAR LOCATION: Cytoplasm, perinuclear region {ECO:0000250}. Golgi apparatus, Golgi stack {ECO:0000250}. Note=Associated with perinuclear vesicles. Is recruited to Golgi stacks by activated HRAS (By similarity). {ECO:0000250}.	Rasip1	103559	0.544971	0.676125	0.449624	0.761869	0.528618	0.443368	0.513216	0.504037	0.431527	0.204125	0.575997	0.564156	0.644078	0.657367	0.615557	0.709461	0.80217	0.712071	0.115161	0.68501
RBBP6;S816;	-2.17143	-1.2551	-8.99791	0.000345279	0.0146756	0.89179	P97868	S816	E3 ubiquitin-protein ligase RBBP6 (EC 2.3.2.27) (Proliferation potential-related protein) (Protein P2P-R) (RING-type E3 ubiquitin transferase RBBP6) (Retinoblastoma-binding protein 6) (p53-associated cellular protein of testis)	RBBP6_MOUSE	SUBCELLULAR LOCATION: Nucleus, nucleolus. Chromosome. Cytoplasm, cytoskeleton, microtubule organizing center, centrosome {ECO:0000250}. Note=Colocalizes with mitotic chromosomes. Co-localizes with NEK6 in the centrosome (By similarity). {ECO:0000250}.	Rbbp6	199587	0.212306	0.190455	0.531996	0.36679	0.204686	0.211975	0.274986	0.133723	0.191167	0.70547	0.203786	0.274937	0.232576	0.222691	0.322719	0.280477	0.259341	0.261501	0.566003	0.198843
REPS1;S735;	-1.31382	-0.106952	-7.10868	0.00100186	0.0238726	-0.294487	O54916	S735	RalBP1-associated Eps domain-containing protein 1 (RalBP1-interacting protein 1)	REPS1_MOUSE	SUBCELLULAR LOCATION: Membrane, clathrin-coated pit {ECO:0000250}. Note=Colocalize with ITSN1 at the plasma membrane in structures that are most probably clathrin-coated pits. {ECO:0000250}.	Reps1	86519	0.260351	0.423215	0.457965	0.616005	0.569578	0.46265	0.402731	0.400365	0.479588	0.550984	0.31033	0.201666	0.307665	0.298172	0.284585	0.610523	0.502538	0.339643	0.410273	0.514108
REPS2;S405;	-0.696452	-4.26345	-4.47488	0.00718205	0.0644793	-2.5329	Q80XA6	S405	RalBP1-associated Eps domain-containing protein 2 (Partner of RalBP1) (RalBP1-interacting protein 2)	REPS2_MOUSE	SUBCELLULAR LOCATION: Cytoplasm {ECO:0000250}.	Reps2	57750	0.480832	0.706399	0.358264	0.756425	0.734405	0.678108	0.438184	0.456931	0.592996	0.154825	0.500006	0.468962	0.587017	0.566693	0.485785	0.737884	0.836485	0.597706	0.166299	0.68346
RGL1;T749;	-0.829681	-1.36395	-3.34382	0.0217088	0.1192	-3.78523	Q60695	T749	Ral guanine nucleotide dissociation stimulator-like 1 (RalGDS-like 1)	RGL1_MOUSE		Rgl1	86324	0.452161	0.484244	0.618772	0.54705	0.19666	0.150094	0.53695	0.539614	0.288871	0.543818	0.622866	0.589986	0.629234	0.620483	0.591172	0.46809	0.522687	0.654357	0.221952	0.490962
RGS12;S711;	-1.04855	-4.25115	-5.50125	0.00305958	0.040454	-1.56037	Q8CGE9	S711	Regulator of G-protein signaling 12 (RGS12)	RGS12_MOUSE	SUBCELLULAR LOCATION: Nucleus {ECO:0000250|UniProtKB:O08774}. Cytoplasm {ECO:0000250|UniProtKB:O08774}. Cell projection, dendrite {ECO:0000250|UniProtKB:O08774}. Cell junction, synapse {ECO:0000250|UniProtKB:O08774}.	Rgs12	149637	0.222288	0.622033	0.426924	0.568016	0.732958	0.565135	0.287218	0.289301	0.648684	0.35075	0.20294	0.170224	0.24244	0.203981	0.173912	0.644132	0.518469	0.252808	0.393293	0.612751
RICTOR;S1461;	-0.722768	-3.51418	-4.55153	0.0116503	0.0834045	-2.65795	Q6QI06	S1461	Rapamycin-insensitive companion of mTOR (AVO3 homolog) (mAVO3) (Protein pianissimo)	RICTR_MOUSE		Rictor	191570	0.484027	0.679783	0.650633	0.871021	0.320637	0.308605	0.555485	0.614839	0.245148	0.404576	0.620827	0.644975	0.675147	0.696954	0.671773	0.708045	0.783931	0.765564	0.101506	0.630894
RIN1;S246;	-0.883802	-0.62037	-3.37993	0.0208922	0.116178	-3.74219	Q921Q7	S246	Ras and Rab interactor 1 (Ras interaction/interference protein 1)	RIN1_MOUSE	SUBCELLULAR LOCATION: Cytoplasm {ECO:0000250}. Membrane {ECO:0000250}. Cytoplasm, cytoskeleton {ECO:0000250}. Note=Some amount is membrane-associated. {ECO:0000250}.	Rin1	83014	0.566678	0.470332	0.606054	0.694417	0.16521	0.233947	0.911636	0.496145	0.200028	0.692208	0.93975	0.889311	0.964979	0.913404	0.86507	0.592996	0.620589	0.690041	0.335397	0.493627
RIPK1;S415;	-0.679943	-0.85459	-5.0424	0.00441072	0.0484973	-1.97725	Q60855	S415	Receptor-interacting serine/threonine-protein kinase 1 (EC 2.7.11.1) (Cell death protein RIP) (Receptor-interacting protein 1) (RIP-1) (Serine/threonine-protein kinase RIP)	RIPK1_MOUSE	SUBCELLULAR LOCATION: Cytoplasm. Cell membrane.	Ripk1	74854	0.569273	0.864791	0.539395	0.834564	0.684794	0.580688	0.371378	0.518287	0.515112	0.109157	0.51267	0.369339	0.551324	0.528649	0.399785	0.90355	0.795285	0.617573	0.103886	0.823742
RPL24;T83;	-1.0615	0.765638	-5.44013	0.00320794	0.0417513	-1.61431	Q8BP67	T83	60S ribosomal protein L24	RL24_MOUSE		Rpl24	17779	0.418902	0.52389	0.57931	0.536215	0.150818	0.151567	0.497192	0.434703	0.172688	0.403197	0.542155	0.633573	0.548168	0.588236	0.610583	0.431579	0.475583	0.603388	0.206712	0.418865
RPL29;S138;	-0.82421	-0.342422	-4.46873	0.00722171	0.0646444	-2.53917	P47915	S138	60S ribosomal protein L29	RL29_MOUSE		Rpl29	17587	0.397574	0.593779	0.280566	0.626519	0.796989	0.655001	0.368539	0.50539	0.599836	0.168499	0.483268	0.361265	0.506739	0.511805	0.401565	0.725673	0.696733	0.659218	0.177689	0.655043
RPP30;S251;	-0.649615	-2.41228	-2.66233	0.046543	0.18729	-4.63181	O88796	S251	Ribonuclease P protein subunit p30 (RNaseP protein p30) (EC 3.1.26.5) (RNase P subunit 2)	RPP30_MOUSE	SUBCELLULAR LOCATION: Nucleus, nucleolus {ECO:0000305}.	Rpp30	29473	0.494212	0.493661	0.534497	0.686562	0.259593	0.314644	0.629062	0.51106	0.258634	0.441918	0.639974	0.692367	0.712614	0.708967	0.768133	0.624809	0.71464	0.733892	0.154696	0.506322
RPS10;S146;	-0.586855	-0.667787	-5.38948	0.00333737	0.0423476	-1.65938	P63325	S146	40S ribosomal protein S10	RS10_MOUSE	SUBCELLULAR LOCATION: Cytoplasm {ECO:0000250}. Nucleus, nucleolus {ECO:0000250}. Note=Localized in the granular component (GC) region of the nucleolus. Methylation is required for its localization in the GC region. Colocalizes with NPS1 in the GC region of the nucleolus (By similarity). {ECO:0000250}.	Rps10	18916	0.563017	0.586276	0.308333	0.659194	0.580791	0.469191	0.458674	0.607634	0.452307	0.255948	0.564556	0.544847	0.60053	0.645773	0.566768	0.672025	0.751884	0.760043	0.084345	0.694731
RPS6;S235;	-0.824637	3.16207	-3.47464	0.0189119	0.110525	-3.63022	P62754	S235	40S ribosomal protein S6 (Phosphoprotein NP33)	RS6_MOUSE		Rps6	28681	0.544944	0.843101	0.652429	0.972799	0.611761	0.52125	0.426891	0.585776	0.456568	0.311704	0.589407	0.390997	0.594657	0.555833	0.437278	0.992129	0.886081	0.616093	0.116092	0.897525
RPS6;S236;	-0.708428	4.18655	-4.04333	0.0107101	0.0800165	-2.98729	P62754	S236	40S ribosomal protein S6 (Phosphoprotein NP33)	RS6_MOUSE		Rps6	28681	0.479365	1	0.624965	0.907639	0.61433	0.515251	0.596431	0.610158	0.450635	0.237405	0.598432	0.46509	0.632025	0.609231	0.511559	0.907239	0.965687	0.714488	0.0708347	0.996827
RPS6;S240;	-0.814709	3.60949	-4.22481	0.0090244	0.0737235	-2.79273	P62754	S240	40S ribosomal protein S6 (Phosphoprotein NP33)	RS6_MOUSE		Rps6	28681	0.596955	0.746417	0.514901	0.795615	0.645933	0.58906	0.679058	0.641375	0.518867	0.227414	0.610912	0.496075	0.668964	0.678107	0.492525	0.891063	0.831681	0.596832	0.144103	0.824108
RPS6KB1;S427;	-0.585351	-1.84254	-5.21421	0.00383539	0.045313	-1.81791	Q8BSK8	S427	Ribosomal protein S6 kinase beta-1 (S6K-beta-1) (S6K1) (EC 2.7.11.1) (70 kDa ribosomal protein S6 kinase 1) (P70S6K1) (p70-S6K 1) (Ribosomal protein S6 kinase I) (S6K) (p70 ribosomal S6 kinase alpha) (p70 S6 kinase alpha) (p70 S6K-alpha) (p70 S6KA)	KS6B1_MOUSE	SUBCELLULAR LOCATION: Cytoplasm {ECO:0000250}. Cell junction, synapse, synaptosome {ECO:0000250}. Mitochondrion outer membrane {ECO:0000269|PubMed:11493700}. Mitochondrion {ECO:0000250}. Note=Colocalizes with URI1 at mitochondrion. {ECO:0000250}.	Rps6kb1	59146	0.650507	0.5868	0.385095	0.716997	0.557823	0.453966	0.497459	0.576266	0.453291	0.230092	0.623641	0.486092	0.660693	0.655293	0.540009	0.701855	0.793394	0.712905	0.0632914	0.626028
RPTOR;S863;	-1.12441	2.19831	-2.96796	0.032761	0.151078	-4.24458	Q8K4Q0	S863	Regulatory-associated protein of mTOR (Raptor) (p150 target of rapamycin (TOR)-scaffold protein)	RPTOR_MOUSE	SUBCELLULAR LOCATION: Cytoplasm {ECO:0000250}. Lysosome {ECO:0000250}. Cytoplasmic granule {ECO:0000250|UniProtKB:Q8N122}. Note=Targeting to lysosomes depends on amino acid availability. In arsenite-stressed cells, accumulates in stress granules when associated with SPAG5 and association with lysosomes is drastically decreased. {ECO:0000250}.	Rptor	149471	0.367497	0.494558	0.244649	0.438833	0.796657	0.633473	0.454303	0.313695	0.560929	0.258069	0.569336	0.535001	0.585323	0.590119	0.539359	0.516179	0.574308	0.495267	0.236826	0.478327
RTP4;S141;	-1.15067	-3.16642	-7.17751	0.0023977	0.0354103	-0.838122	Q9ER80	S141	Receptor-transporting protein 4 (28 kDa interferon-responsive protein)	RTP4_MOUSE	SUBCELLULAR LOCATION: Membrane {ECO:0000305}; Single-pass type III membrane protein {ECO:0000305}.	Rtp4	28392	0.201762	0.268418	0.657892	0.503384	0.126522	0.159722	0.367114	0.192258	0.138949	0.801374	0.31623	0.483683	0.330632	0.33989	0.49077	0.357311	0.381701	0.440186	0.516312	0.267511
RTP4;S179;	-0.717426	3.00073	-5.59871	0.00283938	0.0386921	-1.4753	Q9ER80	S179	Receptor-transporting protein 4 (28 kDa interferon-responsive protein)	RTP4_MOUSE	SUBCELLULAR LOCATION: Membrane {ECO:0000305}; Single-pass type III membrane protein {ECO:0000305}.	Rtp4	28392	0.676291	0.644325	0.390918	0.634285	0.609602	0.533041	0.713104	0.625528	0.455164	0.369671	0.884551	0.605008	0.889509	0.826783	0.666719	0.755015	0.747784	0.710943	0.0555516	0.651376
S1PR1;S351;	-1.17697	2.94349	-9.13375	0.000322366	0.0144069	0.967142	O08530	S351	Sphingosine 1-phosphate receptor 1 (S1P receptor 1) (S1P1) (Endothelial differentiation G-protein coupled receptor 1) (Lysophospholipid receptor B1) (Sphingosine 1-phosphate receptor Edg-1) (S1P receptor Edg-1) (CD antigen CD363)	S1PR1_MOUSE	SUBCELLULAR LOCATION: Cell membrane; Multi-pass membrane protein. Endosome {ECO:0000250}. Membrane, caveola {ECO:0000250}. Note=Recruited to caveolin-enriched plasma membrane microdomains in response to oxidized 1-palmitoyl-2-arachidonoyl-sn-glycero-3-phosphocholine. Ligand binding leads to receptor internalization (By similarity). {ECO:0000250}.	S1pr1	42639	0.555345	0.556909	0.486222	0.703279	0.35367	0.282542	0.616737	0.669202	0.293558	0.347677	0.62792	0.553306	0.648883	0.671316	0.55637	0.630645	0.712781	0.733602	0.125067	0.707578
S1PR1;S353;	-0.833096	2.86821	-7.41418	0.000830236	0.0219399	-0.0832447	O08530	S353	Sphingosine 1-phosphate receptor 1 (S1P receptor 1) (S1P1) (Endothelial differentiation G-protein coupled receptor 1) (Lysophospholipid receptor B1) (Sphingosine 1-phosphate receptor Edg-1) (S1P receptor Edg-1) (CD antigen CD363)	S1PR1_MOUSE	SUBCELLULAR LOCATION: Cell membrane; Multi-pass membrane protein. Endosome {ECO:0000250}. Membrane, caveola {ECO:0000250}. Note=Recruited to caveolin-enriched plasma membrane microdomains in response to oxidized 1-palmitoyl-2-arachidonoyl-sn-glycero-3-phosphocholine. Ligand binding leads to receptor internalization (By similarity). {ECO:0000250}.	S1pr1	42639	0.491681	0.63886	0.371146	0.594476	0.569377	0.516712	0.547119	0.668135	0.435223	0.211706	0.598965	0.535386	0.65163	0.662738	0.583258	0.674105	0.748684	0.709643	0.0967432	0.684154
SAV1;S95;	-0.958399	-0.530831	-8.21412	0.000523107	0.0185932	0.432714	Q8VEB2	S95	Protein salvador homolog 1 (45 kDa WW domain protein) (mWW45)	SAV1_MOUSE	SUBCELLULAR LOCATION: Nucleus {ECO:0000250}. Cytoplasm {ECO:0000250}.	Sav1	44845	0.432679	0.631709	0.269638	0.643392	0.742746	0.633805	0.475753	0.566591	0.644001	0.247645	0.518411	0.418198	0.576721	0.567636	0.487532	0.786168	0.774137	0.56666	0.196158	0.679438
SBNO1;S796;	-0.946744	-3.76	-3.97499	0.0181064	0.107053	-3.17335	Q689Z5	S796	Protein strawberry notch homolog 1 (mSno1)	SBNO1_MOUSE		Sbno1	153738	0.272051	0.374404	0.321675	0.47925	0.668605	0.586934	0.256111	0.190789	0.516345	0.444667	0.251744	0.18965	0.253431	0.204276	0.234754	0.464	0.436526	0.26294	0.511703	0.354273
SCYL2;S658;	-0.597306	-1.75786	-5.11017	0.00417242	0.0475669	-1.91393	Q8CFE4	S658	SCY1-like protein 2 (Coated vesicle-associated kinase of 104 kDa)	SCYL2_MOUSE	SUBCELLULAR LOCATION: Cytoplasm, perinuclear region {ECO:0000250}. Cytoplasmic vesicle, clathrin-coated vesicle {ECO:0000250}. Golgi apparatus, trans-Golgi network membrane {ECO:0000250}. Endosome membrane {ECO:0000250}. Note=Plasma membrane-associated in clathrin-coated vesicles. Colocalizes to the trans-Golgi network (TGN) and to endosomal membranes with clathrin, transferrin and plasma membran…	Scyl2	103317	0.548796	0.582702	0.395192	0.735815	0.488134	0.395257	0.62527	0.643288	0.505351	0.312471	0.652979	0.638313	0.671001	0.719997	0.665912	0.688134	0.761942	0.707297	0.0507507	0.775839
SECISBP2L;S231;	-1.2342	-3.21983	-3.77817	0.0138757	0.092984	-3.28077	Q6A098	S231	Selenocysteine insertion sequence-binding protein 2-like (SECIS-binding protein 2-like)	SBP2L_MOUSE		Secisbp2l	119641	0.342839	0.393132	0.680059	0.623696	0.0684631	0.0852432	0.588046	0.354151	0.16404	0.782916	0.439358	0.494584	0.462007	0.478171	0.531582	0.485014	0.43616	0.504	0.384509	0.493082
SENP3;S102;	-2.58613	-3.72397	-13.6255	5.01252e-05	0.00737663	2.92992	Q9EP97	S102	Sentrin-specific protease 3 (EC 3.4.22.-) (SUMO-1-specific protease 3) (Sentrin/SUMO-specific protease SENP3) (Smt3-specific isopeptidase 1) (Smt3ip1)	SENP3_MOUSE	SUBCELLULAR LOCATION: Nucleus, nucleolus {ECO:0000269|PubMed:11029585}. Nucleus, nucleoplasm {ECO:0000269|PubMed:22872859}. Cytoplasm {ECO:0000269|PubMed:22872859}. Note=Redistributes between the nucleolus and the nucleoplasm in response to mild oxidative stress (By similarity). Mainly found in the nucleoplasm, with low levels detected in the cytoplasmic and chromatin fractions (PubMed:22872859).…	Senp3	64403	0.179509	0.215213	0.539331	0.363364	0.243951	0.262264	0.301443	0.14429	0.267827	0.747069	0.207426	0.414747	0.25229	0.276285	0.443327	0.296858	0.373534	0.255076	0.595093	0.196608
SENP7;S12;	-0.812587	0.0484605	-3.21884	0.0248297	0.129376	-3.93572	Q8BUH8	S12	Sentrin-specific protease 7 (EC 3.4.22.-) (SUMO-1-specific protease 2) (Sentrin/SUMO-specific protease SENP7)	SENP7_MOUSE		Senp7	116346	0.454126	0.730498	0.729774	0.892092	0.222569	0.262933	0.572171	0.577183	0.280851	0.445364	0.616124	0.704231	0.642737	0.664183	0.682064	0.790398	0.780109	0.733932	0.322445	0.668823
SEPT8;S10;	-0.59159	1.14711	-3.52102	0.0180211	0.107014	-3.5759	Q8CHH9	S10	Septin-8	SEPT8_MOUSE	SUBCELLULAR LOCATION: Cytoplasm {ECO:0000250}. Cytoplasm, cytoskeleton {ECO:0000250}.	2008-09-01	49812	0.521672	0.572674	0.324033	0.668321	0.659425	0.539328	0.475997	0.484571	0.598132	0.258743	0.551919	0.56097	0.592534	0.653171	0.546137	0.719876	0.782345	0.661869	0.0757275	0.627839
SEPT9;S30;	-0.955436	5.33606	-7.24291	0.000921698	0.0229593	-0.200647	Q80UG5	S30	Septin-9 (SL3-3 integration site 1 protein)	SEPT9_MOUSE	SUBCELLULAR LOCATION: Cytoplasm, cytoskeleton {ECO:0000269|PubMed:17546647}. Note=In an epithelial cell line, concentrates at cell-cell contact areas. After TGF-beta1 treatment and induction of epithelial to mesenchymal transition, colocalizes with actin stress fibers.	2009-09-01	65575	0.59679	0.628308	0.390465	0.702844	0.623675	0.588413	0.471067	0.597671	0.507165	0.336676	0.563799	0.557817	0.60285	0.648708	0.515177	0.739493	0.79073	0.639825	0.198972	0.662737
SEPT9;S325;	-1.33803	1.54187	-5.00441	0.00455135	0.0494758	-2.01303	Q80UG5	S325	Septin-9 (SL3-3 integration site 1 protein)	SEPT9_MOUSE	SUBCELLULAR LOCATION: Cytoplasm, cytoskeleton {ECO:0000269|PubMed:17546647}. Note=In an epithelial cell line, concentrates at cell-cell contact areas. After TGF-beta1 treatment and induction of epithelial to mesenchymal transition, colocalizes with actin stress fibers.	2009-09-01	65575	0.336324	0.385334	0.505674	0.60799	0.166471	0.130871	0.491445	0.238067	0.184254	0.472787	0.439516	0.615495	0.545594	0.516056	0.684733	0.420421	0.629593	0.62171	0.329083	0.321075
SGTA;S303;	-0.710004	-1.34331	-3.3139	0.0224132	0.121415	-3.82105	Q8BJU0	S303	Small glutamine-rich tetratricopeptide repeat-containing protein alpha (Alpha-SGT)	SGTA_MOUSE	SUBCELLULAR LOCATION: Cytoplasm {ECO:0000250|UniProtKB:O43765}. Nucleus {ECO:0000250|UniProtKB:O43765}. Note=Co-localizes with HSP90AB1 in the cytoplasm. Increased nuclear accumulation seen during cell apoptosis. {ECO:0000250|UniProtKB:O43765}.	Sgta	34322	0.451506	0.516152	0.3301	0.483817	0.553718	0.467398	0.563716	0.456356	0.409159	0.164884	0.538012	0.560249	0.64694	0.620938	0.633795	0.521984	0.724089	0.672545	0.11406	0.580845
SH3PXD2A;S1029;	-0.784081	4.17481	-7.04786	0.0010409	0.023874	-0.337554	O89032	S1029	SH3 and PX domain-containing protein 2A (Five SH3 domain-containing protein) (SH3 multiple domains protein 1) (Tyrosine kinase substrate with five SH3 domains)	SPD2A_MOUSE	SUBCELLULAR LOCATION: Cytoplasm. Cell projection, podosome {ECO:0000250}. Note=Cytoplasmic in normal cells and localizes to podosomes in Src-transformed cells. {ECO:0000250}.	Sh3pxd2a	124201	0.621619	0.809161	0.521956	0.869891	0.647615	0.635279	0.546094	0.645064	0.513071	0.207128	0.623255	0.548427	0.656877	0.69166	0.522752	0.861984	0.848518	0.753701	0.20986	0.768459
SH3PXD2A;T819;	-0.702947	-0.118428	-3.86933	0.0197248	0.113208	-3.27339	O89032	T819	SH3 and PX domain-containing protein 2A (Five SH3 domain-containing protein) (SH3 multiple domains protein 1) (Tyrosine kinase substrate with five SH3 domains)	SPD2A_MOUSE	SUBCELLULAR LOCATION: Cytoplasm. Cell projection, podosome {ECO:0000250}. Note=Cytoplasmic in normal cells and localizes to podosomes in Src-transformed cells. {ECO:0000250}.	Sh3pxd2a	124201	0.362009	0.139814	0.531814	0.335252	0.0342802	0.0757874	0.385958	0.366391	0.0886255	0.840294	0.473778	0.586386	0.422762	0.439616	0.5997	0.162024	0.176778	0.341511	0.532442	0.161792
SHANK3;S1583;	-0.74463	2.37121	-6.43416	0.00155624	0.0288379	-0.792047	Q4ACU6	S1583	SH3 and multiple ankyrin repeat domains protein 3 (Shank3) (Proline-rich synapse-associated protein 2) (ProSAP2) (SPANK-2)	SHAN3_MOUSE	SUBCELLULAR LOCATION: Cytoplasm. Cell junction, synapse. Cell junction, synapse, postsynaptic cell membrane, postsynaptic density. Cell projection, dendritic spine {ECO:0000250}. Note=In neuronal cells, extends into the region subjacent to the postsynaptic density (PSD).	Shank3	185397	0.548225	0.626088	0.364301	0.813577	0.632028	0.565403	0.517307	0.598419	0.460086	0.379232	0.667569	0.528003	0.664102	0.689775	0.56625	0.749094	0.825776	0.75432	0.104307	0.703581
SHE;S103;	-0.822176	-4.48958	-7.36864	0.000853456	0.0220938	-0.11421	Q8BSD5	S103	SH2 domain-containing adapter protein E	SHE_MOUSE		She	53353	0.464744	0.739134	0.442852	0.790772	0.716631	0.53179	0.380709	0.520035	0.475027	0.330206	0.474705	0.164798	0.469051	0.457902	0.318043	0.851193	0.742335	0.596648	0.152995	0.752771
SHROOM2;S159;	-1.04228	-1.04098	-5.03591	0.00443438	0.0486501	-1.98335	A2ALU4	S159	Protein Shroom2 (Protein Apxl)	SHRM2_MOUSE	SUBCELLULAR LOCATION: Apical cell membrane {ECO:0000269|PubMed:16684770}. Cell junction, tight junction {ECO:0000269|PubMed:16684770}. Cytoplasm, cytoskeleton {ECO:0000269|PubMed:16684770}. Note=Associates with cortical F-actin.	Shroom2	164703	0.438606	0.53718	0.352633	0.615065	0.610918	0.51514	0.387436	0.406718	0.469841	0.467337	0.437587	0.331785	0.45589	0.443919	0.366092	0.704958	0.534329	0.340962	0.286637	0.639822
SIN3B;S270;	-0.644762	-2.57046	-4.48444	0.00712083	0.0644054	-2.52315	Q62141	S270	Paired amphipathic helix protein Sin3b (Histone deacetylase complex subunit Sin3b) (Transcriptional corepressor Sin3b)	SIN3B_MOUSE	SUBCELLULAR LOCATION: Nucleus {ECO:0000255|PROSITE-ProRule:PRU00810, ECO:0000269|PubMed:20170641, ECO:0000269|PubMed:7889570}.	Sin3b	126405	0.532026	0.790394	0.437284	0.887658	0.710356	0.625674	0.460012	0.639332	0.569753	0.315128	0.650529	0.38864	0.641915	0.571816	0.479953	0.868591	0.87864	0.635291	0.140003	0.78791
SLAIN2;S234;	-1.35129	-2.81609	-11.9152	9.40436e-05	0.00995285	2.28645	Q8CI08	S234	SLAIN motif-containing protein 2	SLAI2_MOUSE	SUBCELLULAR LOCATION: Cytoplasm, cytoskeleton {ECO:0000250}. Note=Colocalizes with microtubules. Detected at the plus end of growing microtubules (By similarity). {ECO:0000250}.	Slain2	62378	0.233979	0.249437	0.481733	0.336055	0.422386	0.356996	0.290511	0.106323	0.323751	0.573832	0.202385	0.239064	0.229982	0.199405	0.331552	0.363484	0.325656	0.218461	0.479713	0.228352
SLC16A1;S461;	-0.686092	0.266612	-5.69814	0.00263381	0.0370562	-1.38973	P53986	S461	Monocarboxylate transporter 1 (MCT 1) (Solute carrier family 16 member 1)	MOT1_MOUSE	SUBCELLULAR LOCATION: Cell membrane {ECO:0000269|PubMed:21792931, ECO:0000269|PubMed:8603082}; Multi-pass membrane protein {ECO:0000269|PubMed:21792931, ECO:0000269|PubMed:8603082}.	Slc16a1	53267	0.614773	0.574553	0.30314	0.6831	0.617315	0.546636	0.462953	0.583071	0.567262	0.165811	0.534057	0.461681	0.600627	0.588967	0.514347	0.660758	0.750504	0.674357	0.153237	0.635792
SLC4A10;S238;	-0.713606	0.348016	-6.50552	0.00148276	0.0282514	-0.73726	Q5DTL9	S238	Sodium-driven chloride bicarbonate exchanger (Solute carrier family 4 member 10)	S4A10_MOUSE	SUBCELLULAR LOCATION: Cell membrane {ECO:0000269|PubMed:14592810}; Multi-pass membrane protein {ECO:0000269|PubMed:14592810}. Note=Localizes to the basolateral membrane. {ECO:0000250}.	Slc4a10	125817	0.489216	0.59694	0.435249	0.634976	0.61155	0.521094	0.467833	0.630571	0.512387	0.183501	0.556399	0.404221	0.588233	0.600044	0.476312	0.670882	0.764049	0.693577	0.0878357	0.683017
SLC4A4;S86;	-0.793068	-3.11829	-5.3277	0.00350369	0.0431025	-1.71481	O88343	S86	Electrogenic sodium bicarbonate cotransporter 1 (Sodium bicarbonate cotransporter) (Na(+)/HCO3(-) cotransporter) (Solute carrier family 4 member 4)	S4A4_MOUSE	SUBCELLULAR LOCATION: Basolateral cell membrane {ECO:0000269|PubMed:11171615}; Multi-pass membrane protein {ECO:0000269|PubMed:11171615}.	Slc4a4	121484	0.467321	0.481686	0.417565	0.637032	0.409447	0.371799	0.689607	0.476614	0.418261	0.380898	0.768459	0.78193	0.822612	0.831564	0.832084	0.51303	0.716948	0.76864	0.178713	0.517957
SLC9A3R2;S298;	-1.00382	-1.02759	-6.79022	0.00292445	0.0391576	-1.06213	Q9JHL1	S298	Na(+)/H(+) exchange regulatory cofactor NHE-RF2 (NHERF-2) (NHE3 kinase A regulatory protein E3KARP) (Octs2) (SRY-interacting protein 1) (SIP-1) (Sodium-hydrogen exchanger regulatory factor 2) (Solute carrier family 9 isoform A3 regulatory factor 2) (Tyrosine kinase activator protein 1) (TKA-1)	NHRF2_MOUSE	SUBCELLULAR LOCATION: Endomembrane system {ECO:0000250}; Peripheral membrane protein {ECO:0000250}. Nucleus {ECO:0000250}. Apical cell membrane {ECO:0000250}. Note=Localizes with EZR and PODXL at the apical cell membrane of glomerular epithelium cells and the sides of the food processes. Nuclear, in a punctate pattern (By similarity). {ECO:0000250}.	Slc9a3r2	37403	0.205985	0.341843	0.285275	0.384929	0.657667	0.515004	0.216688	0.161324	0.517508	0.317915	0.176568	0.174963	0.228957	0.176965	0.201375	0.452018	0.384186	0.271868	0.39696	0.333903
SMARCA4;T1351;	-1.35008	1.67874	-10.7041	0.000154981	0.0116293	1.75973	Q3TKT4	T1351	Transcription activator BRG1 (EC 3.6.4.-) (ATP-dependent helicase SMARCA4) (BRG1-associated factor 190A) (BAF190A) (Protein brahma homolog 1) (SNF2-beta) (SWI/SNF-related matrix-associated actin-dependent regulator of chromatin subfamily A member 4)	SMCA4_MOUSE	SUBCELLULAR LOCATION: Nucleus {ECO:0000255|PROSITE-ProRule:PRU00549, ECO:0000269|PubMed:26138476}. Note=Colocalizes with long non-coding RNA Evf2 in nuclear RNA clouds. {ECO:0000269|PubMed:26138476}.	Smarca4	181427	0.25073	0.315607	0.179976	0.219359	0.722925	0.624651	0.173879	0.23552	0.604855	0.257452	0.194677	0.150092	0.190496	0.190412	0.154351	0.275717	0.341213	0.244791	0.36451	0.314132
SMG9;S7;	-0.954693	-1.8478	-4.5395	0.00677991	0.0626266	-2.46727	Q9DB90	S7	Protein SMG9	SMG9_MOUSE		Smg9	57621	0.434211	0.502436	0.439596	0.602651	0.505082	0.363873	0.427641	0.595812	0.334721	0.540217	0.46904	0.277205	0.480966	0.450064	0.382745	0.685029	0.503717	0.433774	0.291685	0.557474
SND1;S909;	-1.07447	-0.692799	-9.48638	0.00027088	0.0133057	1.15736	Q78PY7	S909	Staphylococcal nuclease domain-containing protein 1 (100 kDa coactivator) (p100 co-activator)	SND1_MOUSE	SUBCELLULAR LOCATION: Cytoplasm {ECO:0000250}. Nucleus {ECO:0000250}. Melanosome {ECO:0000250}. Note=In IL-4 stimulated cells colocalizes with STAT6 in the nucleus. {ECO:0000250}.	Snd1	102088	0.317435	0.361624	0.242992	0.368239	0.534101	0.396954	0.331017	0.491658	0.350108	0.169606	0.39242	0.486183	0.475954	0.479683	0.497684	0.400309	0.582736	0.646699	0.110439	0.441782
SNRK;S162;	-0.76167	0.125015	-6.21049	0.00181628	0.031541	-0.967272	Q8VDU5	S162	SNF-related serine/threonine-protein kinase (EC 2.7.11.1) (SNF1-related kinase)	SNRK_MOUSE	SUBCELLULAR LOCATION: Nucleus {ECO:0000250}.	Snrk	81913	0.54348	0.524704	0.320143	0.641274	0.46621	0.386959	0.527328	0.618952	0.405435	0.251234	0.59625	0.52725	0.634651	0.62331	0.552113	0.621618	0.764785	0.822404	0.067416	0.622985
SNX17;S437;	-1.25756	-1.39294	-8.13793	0.000545681	0.018846	0.385744	Q8BVL3	S437	Sorting nexin-17	SNX17_MOUSE	SUBCELLULAR LOCATION: Cytoplasm. Early endosome. Cytoplasmic vesicle membrane {ECO:0000250}; Peripheral membrane protein {ECO:0000250}; Cytoplasmic side {ECO:0000250}.	Snx17	52797	0.318902	0.455774	0.363663	0.557486	0.556096	0.464334	0.316751	0.2865	0.398943	0.53011	0.296366	0.113101	0.293231	0.275774	0.257969	0.583993	0.424905	0.200825	0.473307	0.437613
SNX29;S330;	-0.974359	-1.15947	-3.74122	0.0143978	0.0951194	-3.32255	Q9D3S3	S330	Sorting nexin-29	SNX29_MOUSE		Snx29	91387	0.441038	0.460667	0.605797	0.670151	0.115201	0.143462	0.559766	0.452033	0.198593	0.61467	0.522082	0.666698	0.598426	0.616707	0.742298	0.450077	0.58886	0.717974	0.286944	0.450845
SOAT1;S10;	-1.17181	-4.63765	-8.44908	0.000460196	0.0171051	0.57486	Q61263	S10	Sterol O-acyltransferase 1 (EC 2.3.1.26) (Acyl-coenzyme A:cholesterol acyltransferase 1) (ACAT-1) (Cholesterol acyltransferase 1)	SOAT1_MOUSE	SUBCELLULAR LOCATION: Endoplasmic reticulum membrane; Multi-pass membrane protein {ECO:0000269|PubMed:11071899}.	Soat1	63799	0.207772	0.292254	0.582467	0.402322	0.15866	0.159102	0.34337	0.057166	0.175056	0.707079	0.22192	0.476396	0.310631	0.327515	0.482376	0.264972	0.33721	0.358508	0.495216	0.151341
SORBS1;S432;	-1.71148	1.07595	-13.7852	4.74493e-05	0.00737663	2.98483	Q62417	S432	Sorbin and SH3 domain-containing protein 1 (Ponsin) (SH3 domain protein 5) (SH3P12) (c-Cbl-associated protein) (CAP)	SRBS1_MOUSE	SUBCELLULAR LOCATION: Cell junction, adherens junction. Cell membrane. Cytoplasm, cytoskeleton. Cell junction, focal adhesion {ECO:0000250}. Nucleus. Nucleus matrix. Note=Colocalized with PXN at focal adhesions during myogenic differentiation (By similarity). Colocalizes with actin stress fibers. Also detected at the plasma membrane and in neuronal intranuclear inclusions. Colocalizes with the Te…	Sorbs1	143070	0.229273	0.262046	0.480314	0.411464	0.471104	0.424575	0.185838	0.170399	0.367196	0.604169	0.14064	0.188618	0.161628	0.197421	0.275726	0.441893	0.324067	0.187415	0.569303	0.203554
SORBS2;S130;	-0.646596	-0.105824	-4.91773	0.0048923	0.0511535	-2.09539	Q3UTJ2	S130	Sorbin and SH3 domain-containing protein 2 (Arg-binding protein 2) (ArgBP2) (Arg/Abl-interacting protein 2)	SRBS2_MOUSE	SUBCELLULAR LOCATION: Cytoplasm, perinuclear region {ECO:0000250}. Cytoplasm, myofibril, sarcomere, Z line {ECO:0000250}. Apical cell membrane {ECO:0000250|UniProtKB:O94875}. Cell junction, focal adhesion {ECO:0000250|UniProtKB:O94875}. Cell projection, lamellipodium {ECO:0000250|UniProtKB:O94875}. Cytoplasm, cytoskeleton {ECO:0000250}. Note=Found at the Z line sarcomeres, stress fibers, dense bo…	Sorbs2	132349	0.486667	0.561404	0.368557	0.699051	0.456288	0.419787	0.500942	0.601341	0.336809	0.354016	0.588016	0.532301	0.639982	0.636761	0.57487	0.635739	0.746483	0.721525	0.0693468	0.620272
SORBS2;S235;	-1.347	-2.44825	-10.2654	0.000188169	0.0117906	1.55189	Q3UTJ2	S235	Sorbin and SH3 domain-containing protein 2 (Arg-binding protein 2) (ArgBP2) (Arg/Abl-interacting protein 2)	SRBS2_MOUSE	SUBCELLULAR LOCATION: Cytoplasm, perinuclear region {ECO:0000250}. Cytoplasm, myofibril, sarcomere, Z line {ECO:0000250}. Apical cell membrane {ECO:0000250|UniProtKB:O94875}. Cell junction, focal adhesion {ECO:0000250|UniProtKB:O94875}. Cell projection, lamellipodium {ECO:0000250|UniProtKB:O94875}. Cytoplasm, cytoskeleton {ECO:0000250}. Note=Found at the Z line sarcomeres, stress fibers, dense bo…	Sorbs2	132349	0.191374	0.418771	0.489987	0.458902	0.51577	0.48501	0.314259	0.21986	0.439052	0.501224	0.245718	0.279907	0.262931	0.205931	0.27946	0.457202	0.384351	0.211966	0.569421	0.392047
SPAG7;S219;	-0.764015	-0.945203	-6.82774	0.00119822	0.025476	-0.496314	Q7TNE3	S219	Sperm-associated antigen 7	SPAG7_MOUSE	SUBCELLULAR LOCATION: Nucleus {ECO:0000305}.	Spag7	25921	0.46027	0.631743	0.35524	0.676191	0.647717	0.504576	0.487824	0.497425	0.484109	0.185883	0.526941	0.508027	0.59356	0.595467	0.51887	0.795164	0.790614	0.681645	0.057507	0.681005
SPECC1L;S278;	-0.946187	-3.85059	-5.76542	0.00250466	0.0361899	-1.33251	Q2KN98	S278	Cytospin-A (SPECC1-like protein) (Sperm antigen with calponin homology and coiled-coil domains 1-like)	CYTSA_MOUSE	SUBCELLULAR LOCATION: Cytoplasm, cytoskeleton {ECO:0000269|PubMed:21703590}. Cytoplasm, cytoskeleton, spindle {ECO:0000250}. Cell junction, gap junction {ECO:0000250}. Note=Colocalizes with beta-tubulin, acetylated alpha-tubulin and F-actin. Also observed in a ring around gamma-tubulin containing centrioles possibly in the microtubule organizing center (By similarity). {ECO:0000250}.	Specc1l	124488	0.447121	0.396557	0.609268	0.595751	0.277199	0.281336	0.427289	0.452031	0.272183	0.636326	0.455043	0.454351	0.452529	0.464664	0.46146	0.579484	0.500465	0.507321	0.397005	0.457172
SPTBN1;S2127;	-0.596383	3.43986	-4.99894	0.00457199	0.049534	-2.01819	Q62261	S2127	Spectrin beta chain, non-erythrocytic 1 (Beta-II spectrin) (Embryonic liver fodrin) (Fodrin beta chain)	SPTB2_MOUSE	SUBCELLULAR LOCATION: Cytoplasm, cytoskeleton {ECO:0000305}. Endomembrane system {ECO:0000269|PubMed:15262991}. Cytoplasm, myofibril, sarcomere, M line {ECO:0000269|PubMed:15262991}. Note=Colocalizes with ANK2 in a distinct intracellular compartment of neonatal cardiomyocytes. {ECO:0000269|PubMed:15262991}.; SUBCELLULAR LOCATION: Isoform 2: Cytoplasm {ECO:0000269|PubMed:9927192}. Cell membrane {E…	Sptbn1	274223	0.619021	0.586471	0.32226	0.778193	0.580432	0.497439	0.546337	0.563839	0.517734	0.323484	0.597272	0.450401	0.624651	0.593474	0.52661	0.72171	0.751641	0.644315	0.0936563	0.654089
SPTBN1;S2340;	-1.17852	3.35438	-7.3786	0.000848313	0.0220938	-0.107423	Q62261	S2340	Spectrin beta chain, non-erythrocytic 1 (Beta-II spectrin) (Embryonic liver fodrin) (Fodrin beta chain)	SPTB2_MOUSE	SUBCELLULAR LOCATION: Cytoplasm, cytoskeleton {ECO:0000305}. Endomembrane system {ECO:0000269|PubMed:15262991}. Cytoplasm, myofibril, sarcomere, M line {ECO:0000269|PubMed:15262991}. Note=Colocalizes with ANK2 in a distinct intracellular compartment of neonatal cardiomyocytes. {ECO:0000269|PubMed:15262991}.; SUBCELLULAR LOCATION: Isoform 2: Cytoplasm {ECO:0000269|PubMed:9927192}. Cell membrane {E…	Sptbn1	274223	0.433664	0.502202	0.388114	0.592135	0.456036	0.367799	0.656647	0.425708	0.358783	0.385287	0.718258	0.757636	0.783037	0.805843	0.778106	0.487795	0.744174	0.84742	0.132502	0.463909
SPTBN1;T2194;	-0.656125	-0.611855	-5.24672	0.00373672	0.0445329	-1.7882	Q62261	T2194	Spectrin beta chain, non-erythrocytic 1 (Beta-II spectrin) (Embryonic liver fodrin) (Fodrin beta chain)	SPTB2_MOUSE	SUBCELLULAR LOCATION: Cytoplasm, cytoskeleton {ECO:0000305}. Endomembrane system {ECO:0000269|PubMed:15262991}. Cytoplasm, myofibril, sarcomere, M line {ECO:0000269|PubMed:15262991}. Note=Colocalizes with ANK2 in a distinct intracellular compartment of neonatal cardiomyocytes. {ECO:0000269|PubMed:15262991}.; SUBCELLULAR LOCATION: Isoform 2: Cytoplasm {ECO:0000269|PubMed:9927192}. Cell membrane {E…	Sptbn1	274223	0.452199	0.501251	0.290458	0.516126	0.585378	0.477399	0.52107	0.603265	0.523009	0.229949	0.753382	0.606326	0.68076	0.729659	0.58963	0.558054	0.50669	0.629425	0.159759	0.585341
SQSTM1;S178;	-1.60505	0.28607	-3.2443	0.0241547	0.1271	-3.90488	Q64337	S178	Sequestosome-1 (STONE14) (Ubiquitin-binding protein p62)	SQSTM_MOUSE	SUBCELLULAR LOCATION: Cytoplasm, cytosol {ECO:0000269|PubMed:16286508, ECO:0000269|PubMed:22792322}. Late endosome {ECO:0000269|PubMed:16286508}. Nucleus {ECO:0000269|PubMed:16286508}. Endoplasmic reticulum {ECO:0000269|PubMed:16286508}. Lysosome {ECO:0000250}. Cytoplasmic vesicle, autophagosome {ECO:0000250}. Nucleus, PML body {ECO:0000250|UniProtKB:Q13501}. Cytoplasm, myofibril, sarcomere. Note…	Sqstm1	48163	0.212856	0.376462	0.57506	0.40082	0.0917648	0.129228	0.549649	0.285658	0.141889	0.612325	0.376562	0.617122	0.463965	0.495663	0.645347	0.284924	0.470112	0.554293	0.389394	0.266042
SQSTM1;S368;	-1.15066	1.28231	-9.14273	0.000320916	0.0144069	0.972084	Q64337	S368	Sequestosome-1 (STONE14) (Ubiquitin-binding protein p62)	SQSTM_MOUSE	SUBCELLULAR LOCATION: Cytoplasm, cytosol {ECO:0000269|PubMed:16286508, ECO:0000269|PubMed:22792322}. Late endosome {ECO:0000269|PubMed:16286508}. Nucleus {ECO:0000269|PubMed:16286508}. Endoplasmic reticulum {ECO:0000269|PubMed:16286508}. Lysosome {ECO:0000250}. Cytoplasmic vesicle, autophagosome {ECO:0000250}. Nucleus, PML body {ECO:0000250|UniProtKB:Q13501}. Cytoplasm, myofibril, sarcomere. Note…	Sqstm1	48163	0.588558	0.506848	0.465983	0.628133	0.324813	0.330563	0.733801	0.574811	0.333521	0.419818	0.695192	0.749207	0.752296	0.732532	0.726218	0.554422	0.76331	0.856176	0.260141	0.551624
SRRM2;S1355;	-1.97087	-3.12829	-17.7171	1.44804e-05	0.00643041	4.11623	Q8BTI8	S1355	Serine/arginine repetitive matrix protein 2	SRRM2_MOUSE	SUBCELLULAR LOCATION: Nucleus speckle {ECO:0000250}.	Srrm2	294840	0.18259	0.250722	0.433014	0.294534	0.327866	0.287173	0.359111	0.0684012	0.268501	0.613654	0.179644	0.330535	0.233665	0.234202	0.37741	0.31765	0.381715	0.185326	0.546389	0.226789
SRRM2;S2642;	-0.782104	0.503094	-4.55043	0.00671453	0.0623067	-2.45624	Q8BTI8	S2642	Serine/arginine repetitive matrix protein 2	SRRM2_MOUSE	SUBCELLULAR LOCATION: Nucleus speckle {ECO:0000250}.	Srrm2	294840	0.547038	0.675279	0.347028	0.730368	0.674543	0.581014	0.602324	0.622864	0.553353	0.185308	0.574425	0.377364	0.596459	0.610287	0.460271	0.852921	0.747715	0.551501	0.165258	0.797302
SSFA2;S736;	-1.1641	0.684675	-10.1164	0.000201349	0.0121543	1.47899	Q922B9	S736	Sperm-specific antigen 2 homolog (Ki-ras-induced actin-interacting protein)	SSFA2_MOUSE	SUBCELLULAR LOCATION: Cytoplasm {ECO:0000269|PubMed:14673706}. Note=Located near the plasma membrane. Associated with actin filaments. May also exist as a membrane-bound form with extracellular regions (By similarity). {ECO:0000250}.	Ssfa2	136947	0.374409	0.534958	0.38368	0.556398	0.551944	0.460599	0.44975	0.412116	0.446696	0.249494	0.49975	0.552923	0.587578	0.596753	0.617862	0.586141	0.72159	0.681508	0.154941	0.50065
SSFA2;T1151;	-1.09388	-2.86586	-4.71638	0.0103483	0.0788679	-2.51958	Q922B9	T1151	Sperm-specific antigen 2 homolog (Ki-ras-induced actin-interacting protein)	SSFA2_MOUSE	SUBCELLULAR LOCATION: Cytoplasm {ECO:0000269|PubMed:14673706}. Note=Located near the plasma membrane. Associated with actin filaments. May also exist as a membrane-bound form with extracellular regions (By similarity). {ECO:0000250}.	Ssfa2	136947	0.273037	0.215663	0.529906	0.294455	0.063696	0.0999269	0.41452	0.271888	0.147832	0.747792	0.359747	0.514646	0.401999	0.419785	0.582565	0.169429	0.224021	0.381916	0.462689	0.154285
SSRP1;S659;	-2.1594	-0.158065	-19.015	1.03486e-05	0.00628987	4.41414	Q08943	S659	FACT complex subunit SSRP1 (Facilitates chromatin transcription complex subunit SSRP1) (Recombination signal sequence recognition protein 1) (Structure-specific recognition protein 1) (T160)	SSRP1_MOUSE	SUBCELLULAR LOCATION: Nucleus {ECO:0000250|UniProtKB:Q05344}. Chromosome {ECO:0000250|UniProtKB:Q05344}. Nucleus, nucleolus {ECO:0000250|UniProtKB:Q05344}. Note=Colocalizes with RNA polymerase II on chromatin. Recruited to actively transcribed loci. {ECO:0000250|UniProtKB:Q05344}.	Ssrp1	80860	0.217311	0.422144	0.572776	0.433783	0.272874	0.241731	0.31459	0.0849722	0.233411	0.720471	0.180135	0.361839	0.251267	0.236191	0.413593	0.31847	0.407475	0.266142	0.574497	0.286887
STARD13;S430;	-1.094	-2.5302	-9.90829	0.000221648	0.0128302	1.37523	Q923Q2	S430	StAR-related lipid transfer protein 13 (START domain-containing protein 13) (StARD13)	STA13_MOUSE	SUBCELLULAR LOCATION: Cytoplasm. Membrane; Peripheral membrane protein; Cytoplasmic side. Mitochondrion membrane; Peripheral membrane protein; Cytoplasmic side. Lipid droplet {ECO:0000250}.	Stard13	125060	0.116761	0.482776	0.50272	0.44851	0.517024	0.437882	0.255895	0.180739	0.426046	0.34299	0.177805	0.29113	0.260637	0.266475	0.379473	0.440112	0.486222	0.365505	0.391626	0.359836
STK10;S13;	-0.893552	-2.37656	-7.80335	0.000659712	0.0200873	0.174201	O55098	S13	Serine/threonine-protein kinase 10 (EC 2.7.11.1) (Lymphocyte-oriented kinase)	STK10_MOUSE	SUBCELLULAR LOCATION: Cell membrane {ECO:0000250}; Peripheral membrane protein {ECO:0000250}.	Stk10	111906	0.547516	0.730893	0.624462	0.799321	0.451666	0.359752	0.535879	0.563105	0.344179	0.312212	0.638536	0.565591	0.667602	0.685384	0.616919	0.754019	0.82009	0.746072	0.0401618	0.751584
STK10;S191;	-0.849476	-0.81628	-5.29799	0.00697746	0.063869	-2.06072	O55098	S191	Serine/threonine-protein kinase 10 (EC 2.7.11.1) (Lymphocyte-oriented kinase)	STK10_MOUSE	SUBCELLULAR LOCATION: Cell membrane {ECO:0000250}; Peripheral membrane protein {ECO:0000250}.	Stk10	111906	0.110074	0.37813	0.290312	0.439254	0.663819	0.481801	0.178057	0.156585	0.486977	0.42284	0.140426	0.127014	0.1964	0.162518	0.210795	0.52331	0.459809	0.233305	0.430948	0.297245
STK10;S454;	-1.64038	-1.62657	-13.4689	5.29261e-05	0.00737663	2.8753	O55098	S454	Serine/threonine-protein kinase 10 (EC 2.7.11.1) (Lymphocyte-oriented kinase)	STK10_MOUSE	SUBCELLULAR LOCATION: Cell membrane {ECO:0000250}; Peripheral membrane protein {ECO:0000250}.	Stk10	111906	0.12689	0.261803	0.537176	0.36792	0.223026	0.220703	0.368331	0.166455	0.241071	0.608972	0.22637	0.438536	0.309591	0.277117	0.433951	0.302528	0.333793	0.308513	0.604754	0.25626
STMN1;S16;	-0.959479	3.98046	-5.0511	0.00437927	0.048395	-1.96909	P54227	S16	Stathmin (Leukemia-associated gene protein) (Leukemia-associated phosphoprotein p18) (Metablastin) (Oncoprotein 18) (Op18) (Phosphoprotein p19) (pp19) (Prosolin) (Protein Pr22) (pp17)	STMN1_MOUSE	SUBCELLULAR LOCATION: Cytoplasm, cytoskeleton.	Stmn1	17274	0.537289	0.632289	0.526578	0.836241	0.430825	0.36082	0.494506	0.612314	0.332685	0.362883	0.608985	0.538904	0.623554	0.634696	0.557148	0.825206	0.720692	0.660276	0.149887	0.668617
STMN1;S25;	-1.21964	3.92478	-7.57683	0.000753234	0.0208098	0.0258941	P54227	S25	Stathmin (Leukemia-associated gene protein) (Leukemia-associated phosphoprotein p18) (Metablastin) (Oncoprotein 18) (Op18) (Phosphoprotein p19) (pp19) (Prosolin) (Protein Pr22) (pp17)	STMN1_MOUSE	SUBCELLULAR LOCATION: Cytoplasm, cytoskeleton.	Stmn1	17274	0.517544	0.533416	0.511151	0.729692	0.285289	0.298957	0.713242	0.604548	0.218002	0.61799	0.860305	0.882065	0.870644	0.875619	0.870138	0.652652	0.707568	0.725814	0.162163	0.593861
STOX2;S274;	-0.654144	-1.37454	-3.10694	0.0280625	0.1384	-4.07239	Q499E5	S274	Storkhead-box protein 2	STOX2_MOUSE		Stox2	102757	0.531188	0.566784	0.546379	0.752007	0.363738	0.276593	0.477849	0.657077	0.349844	0.42927	0.62362	0.548699	0.613423	0.610872	0.586908	0.768003	0.804881	0.677336	0.129064	0.669769
STRN3;S202;	-0.679131	-0.553447	-2.87781	0.0362813	0.161197	-4.35765	Q9ERG2	S202	Striatin-3 (Cell cycle autoantigen SG2NA) (S/G2 antigen)	STRN3_MOUSE	SUBCELLULAR LOCATION: Cytoplasm. Membrane; Peripheral membrane protein.	Strn3	87150	0.387876	0.74622	0.458021	0.708935	0.691895	0.537211	0.443254	0.456623	0.456882	0.184192	0.49237	0.414042	0.588454	0.530164	0.451181	0.737896	0.820792	0.661077	0.0983082	0.659139
STX6;S2;	-0.581654	1.04274	-5.42719	0.00324044	0.0419117	-1.6258	Q9JKK1	S2	Syntaxin-6	STX6_MOUSE	SUBCELLULAR LOCATION: Golgi apparatus membrane {ECO:0000250}; Single-pass type IV membrane protein {ECO:0000250}.	Stx6	28997	0.38417	0.497367	0.26356	0.51849	0.591525	0.455169	0.387508	0.509622	0.377789	0.219094	0.506688	0.43397	0.539246	0.576643	0.486575	0.556074	0.615704	0.629436	0.0435444	0.558827
SUN1;S139;	-1.64114	-3.69157	-11.0042	0.000136288	0.0111487	1.89645	Q9D666	S139	SUN domain-containing protein 1 (Protein unc-84 homolog A) (Sad1/unc-84 protein-like 1)	SUN1_MOUSE	SUBCELLULAR LOCATION: Nucleus inner membrane {ECO:0000269|PubMed:11593002, ECO:0000269|PubMed:12036294, ECO:0000269|PubMed:16380439, ECO:0000269|PubMed:16648470, ECO:0000269|PubMed:17132086, ECO:0000269|PubMed:17724119, ECO:0000269|PubMed:18845190, ECO:0000269|PubMed:19841137, ECO:0000269|PubMed:19843581, ECO:0000269|PubMed:19874786, ECO:0000269|PubMed:23348741}; Single-pass type II membrane prot…	Sun1	101976	0.22073	0.200068	0.630069	0.34124	0.30102	0.339758	0.226211	0.204885	0.324265	0.726087	0.15256	0.285988	0.182032	0.222176	0.313197	0.332369	0.32794	0.305765	0.651092	0.241961
SVIL;S857;	-0.589032	0.183855	-5.18445	0.00392841	0.0459171	-1.84523	Q8K4L3	S857	Supervillin (Archvillin) (p205/p250)	SVIL_MOUSE	SUBCELLULAR LOCATION: Cell membrane {ECO:0000250|UniProtKB:O95425}; Peripheral membrane protein {ECO:0000250|UniProtKB:O95425}; Cytoplasmic side {ECO:0000250|UniProtKB:O95425}. Cytoplasm, cytoskeleton {ECO:0000250|UniProtKB:O95425}. Cell projection, invadopodium {ECO:0000250|UniProtKB:O95425}. Cell projection, podosome {ECO:0000250|UniProtKB:O95425}. Midbody {ECO:0000250|UniProtKB:O46385}. Cleava…	Svil	243162	0.520391	0.767261	0.510737	0.851447	0.583676	0.492606	0.476673	0.643246	0.468005	0.250499	0.612877	0.432239	0.631602	0.598274	0.515859	0.82877	0.835415	0.728114	0.0781364	0.782251
SVIL;T811;	-0.619067	1.10072	-5.53779	0.00297473	0.0395632	-1.52833	Q8K4L3	T811	Supervillin (Archvillin) (p205/p250)	SVIL_MOUSE	SUBCELLULAR LOCATION: Cell membrane {ECO:0000250|UniProtKB:O95425}; Peripheral membrane protein {ECO:0000250|UniProtKB:O95425}; Cytoplasmic side {ECO:0000250|UniProtKB:O95425}. Cytoplasm, cytoskeleton {ECO:0000250|UniProtKB:O95425}. Cell projection, invadopodium {ECO:0000250|UniProtKB:O95425}. Cell projection, podosome {ECO:0000250|UniProtKB:O95425}. Midbody {ECO:0000250|UniProtKB:O46385}. Cleava…	Svil	243162	0.461526	0.654529	0.364787	0.644233	0.650681	0.492711	0.369487	0.623006	0.517837	0.150116	0.523999	0.424103	0.531111	0.547084	0.465729	0.634878	0.613718	0.577679	0.103735	0.641576
SYNCRIP;S249;	-0.6752	-3.81562	-3.59022	0.0167799	0.104282	-3.49546	Q7TMK9	S249	Heterogeneous nuclear ribonucleoprotein Q (hnRNP Q) (Glycine- and tyrosine-rich RNA-binding protein) (GRY-RBP) (NS1-associated protein 1) (Synaptotagmin-binding, cytoplasmic RNA-interacting protein) (pp68)	HNRPQ_MOUSE	SUBCELLULAR LOCATION: Nucleus {ECO:0000269|PubMed:10734137, ECO:0000269|PubMed:11994298}. Nucleus, nucleoplasm {ECO:0000250|UniProtKB:O43390}. Microsome {ECO:0000269|PubMed:11994298}. Cytoplasm {ECO:0000269|PubMed:10734137}. Note=Localized in cytoplasmic mRNP granules containing untranslated mRNAs (By similarity). Isoforms 1 and 2 are expressed predominantly in the nucleoplasm. According to PubMe…	Syncrip	69633	0.419718	0.605003	0.593973	0.669231	0.251143	0.203726	0.633447	0.561659	0.274563	0.482941	0.61105	0.695735	0.649257	0.651813	0.671503	0.604655	0.721554	0.692604	0.189951	0.688104
SYNPO;S284;	-1.88424	-0.762438	-14.1231	4.23333e-05	0.00737663	3.09834	Q8CC35	S284	Synaptopodin	SYNPO_MOUSE	SUBCELLULAR LOCATION: Cytoplasm, cytoskeleton {ECO:0000269|PubMed:9314539}. Cell junction, tight junction {ECO:0000269|PubMed:9314539}. Perikaryon {ECO:0000269|PubMed:9314539}. Cell projection, dendritic spine {ECO:0000269|PubMed:12928494, ECO:0000269|PubMed:9314539}. Cell junction, synapse, postsynaptic cell membrane, postsynaptic density {ECO:0000269|PubMed:9314539}. Cell junction, synapse {ECO…	Synpo	99552	0.223267	0.240005	0.640175	0.362999	0.294106	0.312699	0.252075	0.11986	0.306661	0.712936	0.212705	0.353121	0.255128	0.237903	0.342445	0.315522	0.284783	0.271519	0.557935	0.231493
SYNPO;S839;	-0.792601	-0.0539811	-3.99115	0.0178734	0.106908	-3.15821	Q8CC35	S839	Synaptopodin	SYNPO_MOUSE	SUBCELLULAR LOCATION: Cytoplasm, cytoskeleton {ECO:0000269|PubMed:9314539}. Cell junction, tight junction {ECO:0000269|PubMed:9314539}. Perikaryon {ECO:0000269|PubMed:9314539}. Cell projection, dendritic spine {ECO:0000269|PubMed:12928494, ECO:0000269|PubMed:9314539}. Cell junction, synapse, postsynaptic cell membrane, postsynaptic density {ECO:0000269|PubMed:9314539}. Cell junction, synapse {ECO…	Synpo	99552	0.263957	0.364065	0.263464	0.51193	0.65709	0.586995	0.280215	0.180421	0.503313	0.451359	0.28552	0.277886	0.293754	0.247187	0.305969	0.504227	0.464297	0.316415	0.443184	0.366165
TACC1;S284;	-0.737033	-2.66002	-6.87214	0.00116432	0.0252133	-0.463918	Q6Y685	S284	Transforming acidic coiled-coil-containing protein 1	TACC1_MOUSE	SUBCELLULAR LOCATION: Cytoplasm {ECO:0000250|UniProtKB:O75410}. Nucleus {ECO:0000250|UniProtKB:O75410}. Cytoplasm, cytoskeleton, microtubule organizing center, centrosome {ECO:0000250|UniProtKB:O75410}. Midbody {ECO:0000250|UniProtKB:O75410}. Note=Nucleus during interphase. Weakly concentrated at centrosomes during mitosis and colocalizes with AURKC at the midbody during cytokinesis. {ECO:0000250…	Tacc1	83952	0.499342	0.584385	0.382707	0.655675	0.569413	0.44981	0.637954	0.651981	0.422811	0.296002	0.761579	0.643692	0.81419	0.776907	0.643048	0.703833	0.797586	0.734754	0.140585	0.635263
TAF3;S204;	-1.46979	-4.07826	-4.55658	0.00667809	0.062297	-2.45004	Q5HZG4	S204	Transcription initiation factor TFIID subunit 3 (140 kDa TATA box-binding protein-associated factor) (TBP-associated factor 3) (Transcription initiation factor TFIID 140 kDa subunit) (TAF(II)140) (TAF140) (TAFII-140) (TAFII140)	TAF3_MOUSE	SUBCELLULAR LOCATION: Nucleus {ECO:0000269|PubMed:17704303}.	Taf3	105115	0.327582	0.363692	0.474323	0.533695	0.438602	0.354921	0.314689	0.288532	0.390967	0.656657	0.243272	0.284676	0.253434	0.231882	0.248056	0.538127	0.374069	0.233774	0.56344	0.340303
TANC1;S1611;	-0.858336	-0.769168	-5.86781	0.00232219	0.0350696	-1.24646	Q0VGY8	S1611	Protein TANC1 (Tetratricopeptide repeat, ankyrin repeat and coiled-coil domain-containing protein 1)	TANC1_MOUSE	SUBCELLULAR LOCATION: Cell junction, synapse, postsynaptic cell membrane, postsynaptic density {ECO:0000250}.	Tanc1	200805	0.445909	0.723006	0.405762	0.754046	0.640761	0.563956	0.475396	0.493971	0.526553	0.21887	0.497053	0.448317	0.604051	0.538785	0.483702	0.729678	0.808894	0.624209	0.0861724	0.650239
TAOK1;S445;	-0.657552	0.895789	-5.33616	0.00348036	0.0429952	-1.70719	Q5F2E8	S445	Serine/threonine-protein kinase TAO1 (EC 2.7.11.1) (Thousand and one amino acid protein 1)	TAOK1_MOUSE	SUBCELLULAR LOCATION: Cytoplasm {ECO:0000250}.	Taok1	116050	0.474914	0.742613	0.529169	0.734096	0.635788	0.514638	0.43516	0.550588	0.443878	0.235897	0.535852	0.414911	0.581988	0.567359	0.432561	0.757025	0.824685	0.770106	0.0571028	0.741237
TAOK1;S9;	-0.600537	-0.815802	-4.45457	0.0073141	0.0651834	-2.55364	Q5F2E8	S9	Serine/threonine-protein kinase TAO1 (EC 2.7.11.1) (Thousand and one amino acid protein 1)	TAOK1_MOUSE	SUBCELLULAR LOCATION: Cytoplasm {ECO:0000250}.	Taok1	116050	0.564242	0.752371	0.526479	0.866264	0.462534	0.405527	0.591135	0.60141	0.323605	0.347429	0.634084	0.489462	0.650678	0.692888	0.539226	0.804278	0.902738	0.824603	0.0497108	0.746604
TARDBP;S273;	-1.37444	-0.160137	-9.76848	0.000236672	0.0130772	1.30417	Q921F2	S273	TAR DNA-binding protein 43 (TDP-43)	TADBP_MOUSE	SUBCELLULAR LOCATION: Nucleus {ECO:0000250|UniProtKB:Q13148}.	Tardbp	44548	0.210628	0.328272	0.579976	0.405834	0.18006	0.19994	0.349219	0.165333	0.191705	0.583996	0.243114	0.480965	0.329244	0.354593	0.563571	0.248307	0.425918	0.38208	0.437459	0.260825
TARDBP;S292;	-1.46167	-0.797522	-8.4979	0.000448284	0.016819	0.603893	Q921F2	S292	TAR DNA-binding protein 43 (TDP-43)	TADBP_MOUSE	SUBCELLULAR LOCATION: Nucleus {ECO:0000250|UniProtKB:Q13148}.	Tardbp	44548	0.18476	0.190385	0.570943	0.34439	0.0995887	0.172086	0.341404	0.239937	0.144918	0.734736	0.282676	0.508338	0.318742	0.343304	0.569078	0.255104	0.348948	0.385821	0.501804	0.168547
TBC1D5;S546;	-0.94903	0.906881	-6.12474	0.00192945	0.0328492	-1.03589	Q80XQ2	S546	TBC1 domain family member 5	TBCD5_MOUSE	SUBCELLULAR LOCATION: Endosome membrane {ECO:0000250|UniProtKB:Q92609}. Cytoplasmic vesicle, autophagosome {ECO:0000250|UniProtKB:Q92609}. Note=During starvation induced autophagy is relocalized from endosomal localization to LC3-positive autophagosomes (By similarity). {ECO:0000250|UniProtKB:Q92609}.	Tbc1d5	91837	0.470121	0.636683	0.321325	0.746008	0.709491	0.584878	0.385145	0.545095	0.581625	0.245272	0.49876	0.331666	0.505333	0.474314	0.332092	0.759114	0.68543	0.594781	0.125838	0.695303
TCF12;T335;	-2.38067	-3.18961	-20.0909	7.96392e-06	0.0053783	4.63865	Q61286	T335	Transcription factor 12 (TCF-12) (Class A helix-loop-helix transcription factor ME1) (DNA-binding protein HTF4) (E-box-binding protein) (Transcription factor HTF-4)	HTF4_MOUSE	SUBCELLULAR LOCATION: Nucleus.	Tcf12	75811	0.155855	0.189392	0.45169	0.228164	0.30639	0.30049	0.187684	0.10555	0.269742	0.607729	0.151164	0.244713	0.138178	0.147488	0.237647	0.161354	0.175272	0.215847	0.53534	0.0885019
TCF20;S31;	-0.634464	2.86564	-3.399	0.0204751	0.114928	-3.71953	Q9EPQ8	S31	Transcription factor 20 (TCF-20) (Nuclear factor SPBP) (Stromelysin-1 PDGF-responsive element-binding protein) (SPRE-binding protein)	TCF20_MOUSE	SUBCELLULAR LOCATION: Nucleus.	Tcf20	215683	0.538917	0.646266	0.512325	0.770908	0.429563	0.351322	0.645091	0.578702	0.318756	0.404495	0.783552	0.662821	0.790634	0.797912	0.700648	0.627178	0.764812	0.799993	0.103636	0.711801
TCF4;S92;	-0.710435	-1.17261	-5.8465	0.00235884	0.0353128	-1.26427	Q60722	S92	Transcription factor 4 (TCF-4) (Class A helix-loop-helix transcription factor ME2) (Immunoglobulin transcription factor 2) (ITF-2) (MITF-2) (SL3-3 enhancer factor 2) (SEF-2)	ITF2_MOUSE	SUBCELLULAR LOCATION: Nucleus {ECO:0000305}.	Tcf4	71625	0.533503	0.563718	0.410729	0.629681	0.494254	0.385724	0.718205	0.589293	0.491392	0.353173	0.820133	0.717163	0.855438	0.842494	0.764151	0.652482	0.691667	0.716144	0.0967531	0.666555
TEF;S30;	-1.02138	-2.35502	-5.52511	0.00300387	0.0398635	-1.53943	Q9JLC6	S30	Thyrotroph embryonic factor	TEF_MOUSE	SUBCELLULAR LOCATION: Nucleus {ECO:0000305}.	Tef	33145	0.312294	0.530901	0.571046	0.608809	0.366742	0.337175	0.417609	0.418888	0.351125	0.441075	0.458447	0.645863	0.55864	0.543891	0.642148	0.5189	0.67021	0.626572	0.270275	0.427283
TFE3;S545;	-0.67295	-1.40777	-5.3022	0.00357516	0.0434597	-1.73782	Q64092	S545	Transcription factor E3	TFE3_MOUSE	SUBCELLULAR LOCATION: Nucleus.	Tfe3	61536	0.563978	0.795732	0.518618	0.850025	0.466145	0.381424	0.6089	0.538763	0.412997	0.346306	0.691234	0.646779	0.742864	0.713831	0.669964	0.808848	0.84289	0.743111	0.0813574	0.717342
TGFB1I1;S164;	-1.90433	-2.53681	-14.0275	4.37107e-05	0.00737663	3.06657	Q62219	S164	Transforming growth factor beta-1-induced transcript 1 protein (Androgen receptor-associated protein of 55 kDa) (Hydrogen peroxide-inducible clone 5 protein) (Hic-5) (TGF beta-stimulated clone 5) (TSC-5)	TGFI1_MOUSE	SUBCELLULAR LOCATION: Cell junction, focal adhesion. Nucleus matrix. Cytoplasm, cytoskeleton. Note=Associated with the actin cytoskeleton, colocalizes with stress fibers.	Tgfb1i1	50101	0.167529	0.282627	0.62117	0.357341	0.215958	0.207584	0.284878	0.147116	0.210219	0.648136	0.179993	0.336358	0.244671	0.24171	0.372473	0.318632	0.254692	0.310131	0.515021	0.220498
TGOLN1;S210;	-0.658224	2.03768	-6.1109	0.00194849	0.0330002	-1.04705	Q62313	S210	Trans-Golgi network integral membrane protein 1 (TGN38A)	TGON1_MOUSE	SUBCELLULAR LOCATION: Cell membrane {ECO:0000250}; Single-pass type I membrane protein {ECO:0000250}. Golgi apparatus, trans-Golgi network membrane {ECO:0000250}; Single-pass type I membrane protein {ECO:0000250}. Note=Primarily in trans-Golgi network. Cycles between the trans-Golgi network and the cell surface returning via endosomes (By similarity). {ECO:0000250}.	Tgoln1	37848	0.559405	0.629656	0.389025	0.696187	0.610257	0.578501	0.571532	0.577042	0.486004	0.312536	0.592622	0.493557	0.656772	0.661198	0.512643	0.717821	0.758504	0.680503	0.153492	0.641187
TGS1;S92;	-1.09249	-2.69574	-6.733	0.00127455	0.0265299	-0.566081	Q923W1	S92	Trimethylguanosine synthase (EC 2.1.1.-) (Nuclear receptor coactivator 6-interacting protein) (PRIP-interacting protein with methyltransferase motif) (PIMT) (PIPMT)	TGS1_MOUSE	SUBCELLULAR LOCATION: Cytoplasm {ECO:0000250|UniProtKB:Q96RS0}. Nucleus, Cajal body {ECO:0000269|PubMed:11517327}. Nucleus, nucleolus {ECO:0000250|UniProtKB:Q96RS0}.	Tgs1	96790	0.42686	0.330425	0.638765	0.570556	0.0916152	0.0937797	0.447025	0.300814	0.153553	0.702061	0.468116	0.514489	0.471336	0.49529	0.595379	0.425116	0.380272	0.495353	0.436303	0.328659
THRAP3;S238;	-1.25434	0.459078	-10.3562	0.000180649	0.0116834	1.59572	Q569Z6	S238	Thyroid hormone receptor-associated protein 3 (Thyroid hormone receptor-associated protein complex 150 kDa component) (Trap150)	TR150_MOUSE	SUBCELLULAR LOCATION: Nucleus {ECO:0000269|PubMed:23525231}. Nucleus, nucleoplasm {ECO:0000250|UniProtKB:Q9Y2W1}. Nucleus speckle {ECO:0000250|UniProtKB:Q9Y2W1}.	Thrap3	108178	0.357316	0.525364	0.498167	0.6242	0.558257	0.473829	0.375565	0.389574	0.432822	0.49662	0.344636	0.211578	0.342705	0.355457	0.273524	0.756006	0.512506	0.288723	0.439213	0.558552
THRAP3;S466;	-2.0101	-2.84211	-6.7007	0.00130189	0.0265641	-0.590071	Q569Z6	S466	Thyroid hormone receptor-associated protein 3 (Thyroid hormone receptor-associated protein complex 150 kDa component) (Trap150)	TR150_MOUSE	SUBCELLULAR LOCATION: Nucleus {ECO:0000269|PubMed:23525231}. Nucleus, nucleoplasm {ECO:0000250|UniProtKB:Q9Y2W1}. Nucleus speckle {ECO:0000250|UniProtKB:Q9Y2W1}.	Thrap3	108178	0.201932	0.212233	0.558338	0.325599	0.148214	0.204927	0.319736	0.182744	0.17448	0.671919	0.239339	0.458852	0.280581	0.273576	0.445265	0.291343	0.329829	0.296898	0.591952	0.174711
THRAP3;S557;	-1.09128	-1.51645	-5.75902	0.00251661	0.0361899	-1.33793	Q569Z6	S557	Thyroid hormone receptor-associated protein 3 (Thyroid hormone receptor-associated protein complex 150 kDa component) (Trap150)	TR150_MOUSE	SUBCELLULAR LOCATION: Nucleus {ECO:0000269|PubMed:23525231}. Nucleus, nucleoplasm {ECO:0000250|UniProtKB:Q9Y2W1}. Nucleus speckle {ECO:0000250|UniProtKB:Q9Y2W1}.	Thrap3	108178	0.275721	0.503939	0.290016	0.40961	0.710406	0.580734	0.367061	0.311668	0.545588	0.150966	0.313485	0.292339	0.407821	0.374944	0.321725	0.508022	0.630634	0.470362	0.332941	0.445228
THRAP3;S559;	-0.734571	-2.1881	-5.67466	0.00268071	0.037456	-1.40983	Q569Z6	S559	Thyroid hormone receptor-associated protein 3 (Thyroid hormone receptor-associated protein complex 150 kDa component) (Trap150)	TR150_MOUSE	SUBCELLULAR LOCATION: Nucleus {ECO:0000269|PubMed:23525231}. Nucleus, nucleoplasm {ECO:0000250|UniProtKB:Q9Y2W1}. Nucleus speckle {ECO:0000250|UniProtKB:Q9Y2W1}.	Thrap3	108178	0.513694	0.587097	0.421033	0.71444	0.567877	0.488833	0.49407	0.474351	0.440464	0.271028	0.580186	0.560855	0.649842	0.666934	0.604923	0.618117	0.809203	0.777241	0.16277	0.646635
TJP1;S1051;	-1.45152	1.93074	-11.4353	0.000113948	0.010337	2.08553	P39447	S1051	Tight junction protein ZO-1 (Tight junction protein 1) (Zona occludens protein 1) (Zonula occludens protein 1)	ZO1_MOUSE	SUBCELLULAR LOCATION: Cell membrane {ECO:0000250|UniProtKB:Q07157}; Peripheral membrane protein {ECO:0000250|UniProtKB:Q07157}; Cytoplasmic side {ECO:0000250|UniProtKB:Q07157}. Cell junction, tight junction {ECO:0000269|PubMed:10601346, ECO:0000269|PubMed:3528172}. Cell junction, gap junction {ECO:0000269|PubMed:20093627}. Cytoplasm, myofibril, sarcomere, I band {ECO:0000269|PubMed:20093627}. Not…	Tjp1	194742	0.143376	0.253117	0.496772	0.385546	0.369061	0.397918	0.329065	0.134349	0.351248	0.452915	0.209614	0.424373	0.29788	0.340799	0.4445	0.273763	0.388556	0.445874	0.499421	0.189092
TJP1;S1576;	-0.880809	1.13225	-5.57711	0.00288653	0.0389874	-1.49405	P39447	S1576	Tight junction protein ZO-1 (Tight junction protein 1) (Zona occludens protein 1) (Zonula occludens protein 1)	ZO1_MOUSE	SUBCELLULAR LOCATION: Cell membrane {ECO:0000250|UniProtKB:Q07157}; Peripheral membrane protein {ECO:0000250|UniProtKB:Q07157}; Cytoplasmic side {ECO:0000250|UniProtKB:Q07157}. Cell junction, tight junction {ECO:0000269|PubMed:10601346, ECO:0000269|PubMed:3528172}. Cell junction, gap junction {ECO:0000269|PubMed:20093627}. Cytoplasm, myofibril, sarcomere, I band {ECO:0000269|PubMed:20093627}. Not…	Tjp1	194742	0.546236	0.579307	0.368662	0.758859	0.398855	0.338945	0.553733	0.552379	0.29051	0.34223	0.638293	0.625188	0.671884	0.689151	0.605587	0.637825	0.717041	0.717634	0.120082	0.575579
[truncated: 54 more rows]

## Sheet: TableS13_24H_UP
Table S13 - UP-regulated phosphorylated peptides identified and quantified in MAECs stimulated with immobilized lactadherin vs Ctl at 24 hours and their kinase substrate scores
siteID	logFC	AveExpr	t	P.Value	adj.P.Val	B	ID	Location	description	short.name	sub.cell	gene.name	mass	CSNK2A1	MAPK1	MAPK14	MTOR	PKN1	PLK1	PRKAA1	PRKACA	PRKCZ	PRKD1	RPS6KA5	STK38
;S106;	1.20239	1.57163	5.45424	0.00185467	0.021073	-1.07478	Q9CQF4	S106	Uncharacterized protein C6orf203 homolog	CF203_MOUSE			27847	0.700087	0.416215	0.482045	0.44662	0.379589	0.597057	0.46458	0.401302	0.535053	0.347362	0.507851	0.623429
[truncated: 451 more rows]

## Sheet: TableS14_24H_DOWN
Table S14 - DOWN-regulated phosphorylated peptides identified and quantified in MAECs stimulated with immobilized lactadherin vs Ctl at 24 hours and their kinase substrate scores
[truncated: 493 more rows]
