# Supplementary material for: Remodeling of the Cardiac Extracellular Matrix Proteome During Chronological and Pathological Aging
Source: Mol Cell Proteomics. 2023 Dec 21;23(1):100706. doi: 10.1016/j.mcpro.2023.100706 (PMC10828820; doi:10.1016/j.mcpro.2023.100706)
Supplement: Tables S15 and S16 [file mmc12.xlsx]

## Sheet: description
	Column Header	Meaning
	comparison	description of the compared groups
	Ratio	ratio
	AVG.Log2.Ratio	Average log2 (Ratio)
	Absolute.AVG.Log2.Ratio	Absolute value of average log2 (Ratio)
	Pvalue	Pvalue
	Qvalue	Qvalue
	ProteinDescriptions	description of the protein
	ProteinNames	short name of the protein
	ProteinGroups	UniProt ID
	Genes	gene name
	GO.Cellular.Component	subcellular location of the protein
	GO.Molecular.Function	molecular function of the protein
	GO.Biological.Process	associated biological process of the protein

## Sheet: WP.Sollact.vs.ctl
Table S15 - The top 20 proteins affected by soluble (Sol. Lact) lactadherin in the whole proteome of MAECs
(ranked by lowest q-value (Qval<0.05) and with an absolute log2 fold change > 0.58)
Comparison..group1.group2.	Ratio	AVG.Log2.Ratio	Absolute.AVG.Log2.Ratio	Pvalue	Qvalue	ProteinDescriptions	ProteinNames	ProteinGroups	Genes	GO.Cellular.Component	GO.Molecular.Function	GO.Biological.Process
SolLact24h / Ctrl24h	4.27239	2.09504	2.09504	6.69e-31	3.24e-28	Lactadherin	MFGM_MOUSE	P21956	Mfge8	extracellular space,external side of plasma membrane,membrane,extrinsic component of plasma membrane,extracellular exosome,extracellular vesicle,extracellular matrix	phosphatidylserine binding,integrin binding,phosphatidylethanolamine binding	angiogenesis,phagocytosis, recognition,phagocytosis, engulfment,cell adhesion,single fertilization,positive regulation of phagocytosis,positive regulation of apoptotic cell clearance
SolLact24h / Ctrl24h	1.81888	0.863049	0.863049	5.51e-10	2.45e-08	Cytochrome c oxidase subunit 6A1, mitochondrial	CX6A1_MOUSE	P43024	Cox6a1	mitochondrion,mitochondrial respiratory chain complex IV,myelin sheath	enzyme regulator activity,cytochrome-c oxidase activity	mitochondrial electron transport, cytochrome c to oxygen,aerobic respiration,regulation of catalytic activity,hydrogen ion transmembrane transport
SolLact24h / Ctrl24h	1.63721	0.711237	0.711237	6.7e-09	2.31e-07	DnaJ homolog subfamily A member 1	DNJA1_MOUSE	P63037	Dnaja1	nucleus,mitochondrion,endoplasmic reticulum,cytosol,microtubule cytoskeleton,membrane,perinuclear region of cytoplasm,extracellular exosome,ubiquitin ligase complex	G-protein coupled receptor binding,ATPase activator activity,protein binding,ATP binding,Hsp70 protein binding,Tat protein binding,ubiquitin protein ligase binding,metal ion binding,low-density lipoprotein particle receptor binding,unfolded protein binding,chaperone binding,C3HC4-type RING finger domain binding	protein folding,spermatogenesis,response to heat,flagellated sperm motility,androgen receptor signaling pathway,negative regulation of protein ubiquitination,positive regulation of ATPase activity,DNA damage response, detection of DNA damage,positive regulation of apoptotic process,negative regulation of apoptotic process,negative regulation of JUN kinase activity,regulation of protein transport,…
SolLact24h / Ctrl24h	1.74172	0.800513	0.800513	3.55e-06	5.72e-05	Vacuolar protein sorting-associated protein 29	VPS29_MOUSE	Q9QZ88	Vps29	endosome,cytosol,endosome membrane,retromer complex,retromer, cargo-selective complex,intracellular membrane-bounded organelle,extracellular exosome	protein binding,zinc ion binding,protein transporter activity	intracellular protein transport,Golgi to vacuole transport,retrograde transport, endosome to Golgi,retrograde transport, endosome to plasma membrane
SolLact24h / Ctrl24h	0.668187	-0.581676	0.581676	2.8e-05	0.000329963	2'-5'-oligoadenylate synthase 1A	OAS1A_MOUSE	P11928	Oas1a	nucleus,cytoplasm,mitochondrion,endoplasmic reticulum,cytosol	2'-5'-oligoadenylate synthetase activity,double-stranded RNA binding,protein binding,ATP binding,zinc ion binding	purine nucleotide biosynthetic process,response to virus,innate immune response,negative regulation of viral process,defense response to virus
SolLact24h / Ctrl24h	1.56976	0.650545	0.650545	3.14e-05	0.000363586	Splicing factor 3B subunit 4	SF3B4_MOUSE	Q8QZY9	Sf3b4	spliceosomal complex,U12-type spliceosomal complex	RNA binding	mRNA processing,RNA splicing,positive regulation of mRNA splicing, via spliceosome
SolLact24h / Ctrl24h	1.6865	0.754031	0.754031	9.84e-05	0.000941298	Mitochondrial fission 1 protein	FIS1_MOUSE	Q9CQ92	Fis1	mitochondrion,peroxisome,integral component of peroxisomal membrane,endoplasmic reticulum,membrane,integral component of mitochondrial outer membrane,protein complex	receptor binding,protein complex binding	mitochondrial fission,mitophagy,release of cytochrome c from mitochondria,protein targeting to mitochondrion,positive regulation of cytosolic calcium ion concentration,mitochondrial fusion,regulation of mitochondrion organization,response to muscle activity,peroxisome fission,negative regulation of endoplasmic reticulum calcium ion concentration,calcium-mediated signaling using intracellular calc…
SolLact24h / Ctrl24h	1.51106	0.59556	0.59556	0.000123879	0.00113728	Platelet-activating factor acetylhydrolase IB subunit beta	PA1B2_MOUSE	Q61206	Pafah1b2	fibrillar center,nucleolus,cytoplasm,cytosol,plasma membrane,extracellular exosome	1-alkyl-2-acetylglycerophosphocholine esterase activity,protein binding,protein homodimerization activity,protein heterodimerization activity,platelet-activating factor acetyltransferase activity	movement of cell or subcellular component,spermatogenesis,brain development,lipid catabolic process,positive regulation of macroautophagy
SolLact24h / Ctrl24h	1.50017	0.585128	0.585128	0.000136608	0.00123168	Drebrin	DREB_MOUSE	Q9QXS6	Dbn1	plasma membrane,gap junction,cell cortex,actin cytoskeleton,membrane,growth cone,cell-cell junction	actin binding,protein binding,profilin binding,cadherin binding	actin filament organization,cell communication by chemical coupling,cell communication by electrical coupling,maintenance of protein location in cell,generation of neurons,neural precursor cell proliferation
SolLact24h / Ctrl24h	1.99089	0.99341	0.99341	0.000138697	0.00124671	Multiple coagulation factor deficiency protein 2 homolog	MCFD2_MOUSE	Q8K5B2	Mcfd2	extracellular region,endoplasmic reticulum,endoplasmic reticulum-Golgi intermediate compartment,Golgi apparatus	molecular_function,calcium ion binding	protein transport,vesicle-mediated transport,carboxylic acid metabolic process
SolLact24h / Ctrl24h	1.66092	0.73198	0.73198	0.000151122	0.00133455	Mitogen-activated protein kinase 14	MK14_MOUSE	P47811	Mapk14	spindle pole,cell,nucleus,nucleoplasm,cytoplasm,mitochondrion,cytosol,nuclear speck,extracellular exosome	protein kinase activity,protein serine/threonine kinase activity,MAP kinase activity,protein binding,ATP binding,kinase activity,enzyme binding,protein phosphatase binding,mitogen-activated protein kinase p38 binding,NFAT protein binding	DNA damage checkpoint,cell morphogenesis,cartilage condensation,angiogenesis,placenta development,chondrocyte differentiation,positive regulation of cytokine secretion involved in immune response,glucose metabolic process,transcription, DNA-templated,regulation of transcription, DNA-templated,regulation of transcription from RNA polymerase II promoter,protein phosphorylation,apoptotic process,cel…
SolLact24h / Ctrl24h	3.05571	1.61151	1.61151	0.000211247	0.00175258	Protein FAM118A	F118A_MOUSE	Q91YN1	Fam118a	cellular_component,integral component of membrane	identical protein binding	biological_process
SolLact24h / Ctrl24h	1.5116	0.59608	0.59608	0.000321183	0.00245748	Zinc finger CCHC domain-containing protein 8	ZCHC8_MOUSE	Q9CYA6	Zcchc8	nucleoplasm,nuclear body,catalytic step 2 spliceosome	RNA binding,zinc ion binding	mRNA processing,biological_process,RNA splicing
SolLact24h / Ctrl24h	1.86315	0.897741	0.897741	0.000499632	0.00348928	Glucosamine-6-phosphate isomerase 1	GNPI1_MOUSE	O88958	Gnpda1	cytoplasm,extracellular exosome	glucosamine-6-phosphate deaminase activity,hydrolase activity	fructose 6-phosphate metabolic process,glucosamine metabolic process,glucosamine catabolic process,N-acetylglucosamine metabolic process,generation of precursor metabolites and energy,acrosome reaction,fructose biosynthetic process
SolLact24h / Ctrl24h	1.50755	0.592207	0.592207	0.000753513	0.00484174	DNA-directed RNA polymerase II subunit RPB4	RPB4_MOUSE	Q9D7M8	Polr2d	cytoplasmic mRNA processing body,nucleus,nucleoplasm,DNA-directed RNA polymerase II, core complex,cytosol,nuclear speck	nucleotide binding,DNA-directed RNA polymerase activity,translation initiation factor binding,single-stranded DNA binding,single-stranded RNA binding	nuclear-transcribed mRNA catabolic process, deadenylation-dependent decay,transcription from RNA polymerase II promoter,transcription initiation from RNA polymerase II promoter,mRNA export from nucleus in response to heat stress,recruitment of 3'-end processing factors to RNA polymerase II holoenzyme complex,positive regulation of translational initiation
SolLact24h / Ctrl24h	1.62238	0.698116	0.698116	0.00101107	0.00610772	Protein FAM207A	F207A_MOUSE	P58468	Fam207a	cellular_component	molecular_function	biological_process
SolLact24h / Ctrl24h	1.57077	0.651469	0.651469	0.00122457	0.00710357	DAZ-associated protein 1	DAZP1_MOUSE	Q9JII5	Dazap1	nucleus,nucleoplasm,cytoplasm,cytosol,polysome	RNA binding,RNA stem-loop binding	maternal placenta development,spermatogenesis,cell proliferation,cell differentiation,positive regulation of mRNA splicing, via spliceosome
SolLact24h / Ctrl24h	1.79318	0.842524	0.842524	0.00133568	0.00761242	Prostaglandin E synthase 2	PGES2_MOUSE	Q8BWM0	Ptges2	Golgi membrane,nucleus,mitochondrion,cytosol,integral component of membrane	DNA binding,electron carrier activity,protein disulfide oxidoreductase activity,lyase activity,heme binding,glutathione binding,prostaglandin-E synthase activity	prostaglandin biosynthetic process,cell redox homeostasis,positive regulation of transcription, DNA-templated,secretion,oxidation-reduction process
SolLact24h / Ctrl24h	1.7803	0.832118	0.832118	0.00195785	0.0102378	Microsomal triglyceride transfer protein large subunit	MTP_MOUSE	O08601	Mttp	endoplasmic reticulum,rough endoplasmic reticulum,Golgi apparatus,basolateral plasma membrane,brush border membrane,microvillus membrane,vesicle,receptor complex	lipid transporter activity,protein binding,phospholipid transporter activity,lipid binding,apolipoprotein binding,protein heterodimerization activity	protein lipidation,lipid metabolic process,triglyceride metabolic process,circadian rhythm,cholesterol metabolic process,protein secretion,phospholipid transport,triglyceride transport,plasma lipoprotein particle assembly,lipoprotein metabolic process,cholesterol homeostasis,lipoprotein transport,response to calcium ion
SolLact24h / Ctrl24h	1.51307	0.597479	0.597479	0.00204685	0.0105984	Probable arginine--tRNA ligase, mitochondrial	SYRM_MOUSE	Q3U186	Rars2	mitochondrion,mitochondrial matrix	RNA binding,arginine-tRNA ligase activity,ATP binding	arginyl-tRNA aminoacylation,mitochondrial translation

## Sheet: WP.Immob.Lact.vs.Ctl
Table S16 - The top 20 proteins affected by immobilized (CoatLact) lactadherin in the whole proteome of MAECs
Comparison..group1.group2.	Ratio	AVG.Log2.Ratio	Absolute.AVG.Log2.Ratio	Pvalue	Qvalue	ProteinDescriptions	ProteinNames	ProteinGroups	Genes	GO.Cellular.Component	GO.Molecular.Function	GO.Biological.Process
CoatLact24h / Ctrl24h	4.00245	2.00088	2.00088	1.29e-38	1.02e-35	Lactadherin	MFGM_MOUSE	P21956	Mfge8	extracellular space,external side of plasma membrane,membrane,extrinsic component of plasma membrane,extracellular exosome,extracellular vesicle,extracellular matrix	phosphatidylserine binding,integrin binding,phosphatidylethanolamine binding	angiogenesis,phagocytosis, recognition,phagocytosis, engulfment,cell adhesion,single fertilization,positive regulation of phagocytosis,positive regulation of apoptotic cell clearance
CoatLact24h / Ctrl24h	2.45674	1.29675	1.29675	2.48e-17	3.63e-15	Prolyl 4-hydroxylase subunit alpha-2	P4HA2_MOUSE	Q60716	P4ha2	nucleoplasm,endoplasmic reticulum,endoplasmic reticulum lumen,cytosol,procollagen-proline 4-dioxygenase complex,intracellular membrane-bounded organelle	iron ion binding,protein binding,oxidoreductase activity, acting on single donors with incorporation of molecular oxygen, incorporation of two atoms of oxygen,L-ascorbic acid binding,procollagen-proline 4-dioxygenase activity	peptidyl-proline hydroxylation to 4-hydroxy-L-proline,oxidation-reduction process
CoatLact24h / Ctrl24h	1.92593	0.945558	0.945558	7.88e-23	2.06e-20	Procollagen-lysine,2-oxoglutarate 5-dioxygenase 2	PLOD2_MOUSE	Q9R0B9	Plod2	rough endoplasmic reticulum membrane,extracellular exosome	iron ion binding,procollagen-lysine 5-dioxygenase activity,L-ascorbic acid binding	peptidyl-lysine hydroxylation,hydroxylysine biosynthetic process,oxidation-reduction process
CoatLact24h / Ctrl24h	1.86683	0.900589	0.900589	1.06e-29	4.66e-27	Protein NDRG1	NDRG1_MOUSE	Q62433	Ndrg1	nucleus,cytoplasm,centrosome,cytosol,microtubule,plasma membrane,cell-cell adherens junction,microtubule cytoskeleton,myelin sheath,perinuclear region of cytoplasm,recycling endosome membrane,extracellular exosome	microtubule binding,Rab GTPase binding,gamma-tubulin binding,cadherin binding	signal transduction,negative regulation of cell proliferation,DNA damage response, signal transduction by p53 class mediator,peripheral nervous system myelin maintenance,mast cell activation,cellular response to hypoxia,positive regulation of spindle checkpoint
CoatLact24h / Ctrl24h	1.82118	0.86487	0.86487	1.12e-20	2.38e-18	Solute carrier family 12 member 2	S12A2_MOUSE	P55012	Slc12a2	integral component of membrane,basolateral plasma membrane,apical plasma membrane,extracellular exosome,extracellular vesicle	protein binding,ammonium transmembrane transporter activity,cation:chloride symporter activity,protein kinase binding	potassium ion transport,sodium ion transport,ammonium transport,transepithelial chloride transport,multicellular organism growth,detection of mechanical stimulus involved in sensory perception of sound,branching involved in mammary gland duct morphogenesis,mammary duct terminal end bud growth,transepithelial ammonium transport,ammonium transmembrane transport,chloride transmembrane transport
CoatLact24h / Ctrl24h	1.77668	0.829182	0.829182	9.01e-23	2.35e-20	RNA-binding protein 3	RBM3_MOUSE	O89086	Rbm3	nucleus,nucleoplasm,nucleolus,cytoplasm,dendrite,large ribosomal subunit	RNA binding,ribosomal large subunit binding	translation,regulation of translation,response to cold,production of miRNAs involved in gene silencing by miRNA,positive regulation of translation
CoatLact24h / Ctrl24h	1.76531	0.819918	0.819918	9.88e-37	7.14e-34	Collagen alpha-1(XVIII) chain	COIA1_MOUSE	P39061	Col18a1	collagen trimer,basement membrane,extracellular space,extracellular matrix,extracellular exosome	structural molecule activity,metal ion binding	angiogenesis,endothelial cell morphogenesis,cell adhesion,positive regulation of cell proliferation,extracellular matrix organization,positive regulation of cell migration,response to drug,response to hydrostatic pressure,positive regulation of endothelial cell apoptotic process
CoatLact24h / Ctrl24h	1.7339	0.794022	0.794022	3.27e-21	7.31e-19	Adenylate cyclase type 4	ADCY4_MOUSE	Q91WF3	Adcy4	intracellular,cytoplasm,plasma membrane,guanylate cyclase complex, soluble,integral component of membrane,dendrite	adenylate cyclase activity,guanylate cyclase activity,ATP binding,metal ion binding	cAMP biosynthetic process,cGMP biosynthetic process,adenylate cyclase-modulating G-protein coupled receptor signaling pathway,activation of adenylate cyclase activity,intracellular signal transduction
CoatLact24h / Ctrl24h	1.73134	0.791886	0.791886	5.57e-16	6.86e-14	Bifunctional 3'-phosphoadenosine 5'-phosphosulfate synthase 1	PAPS1_MOUSE	Q60967	Papss1	sulfate adenylyltransferase complex (ATP)	adenylylsulfate kinase activity,sulfate adenylyltransferase (ATP) activity,ATP binding,nucleotidyltransferase activity,protein homodimerization activity	sulfate assimilation,phosphorylation,3'-phosphoadenosine 5'-phosphosulfate biosynthetic process
CoatLact24h / Ctrl24h	1.70988	0.773893	0.773893	2.76e-17	4.01e-15	Galectin-3	LEG3_MOUSE	P16110	Lgals3	immunological synapse,extracellular region,proteinaceous extracellular matrix,extracellular space,nucleus,spliceosomal complex,cytoplasm,mitochondrial inner membrane,external side of plasma membrane,cell surface,membrane,extracellular exosome,glial cell projection,extracellular matrix	RNA binding,protein binding,IgE binding,carbohydrate binding,chemoattractant activity,laminin binding	skeletal system development,monocyte chemotaxis,mRNA processing,receptor-mediated endocytosis,RNA splicing,cell differentiation,extracellular matrix organization,neutrophil chemotaxis,regulation of T cell proliferation,innate immune response,negative regulation of endocytosis,eosinophil chemotaxis,macrophage chemotaxis,negative regulation of T cell receptor signaling pathway,positive chemotaxis,r…
CoatLact24h / Ctrl24h	1.60496	0.682539	0.682539	4.97e-21	1.08e-18	ADP-ribosylation factor 1	ARF1_MOUSE	P84078	Arf1	Golgi membrane,late endosome,peroxisomal membrane,Golgi apparatus,trans-Golgi network,cytosol,focal adhesion,endomembrane system,postsynaptic density,sarcomere,COPI-coated vesicle,cell leading edge,neuron projection,protein complex,postsynaptic membrane,perinuclear region of cytoplasm,extracellular exosome	magnesium ion binding,RNA binding,protein binding,GTP binding,GDP binding,protein domain specific binding,protein heterodimerization activity,phospholipase D activator activity	regulation of receptor internalization,cellular copper ion homeostasis,actin filament organization,small GTPase mediated signal transduction,protein transport,vesicle-mediated transport,regulation of Arp2/3 complex-mediated actin nucleation,very-low-density lipoprotein particle assembly,positive regulation of catalytic activity,positive regulation of endocytosis,positive regulation of calcium ion…
CoatLact24h / Ctrl24h	1.55988	0.641433	0.641433	9.02e-19	1.58e-16	Peroxiredoxin-6	PRDX6_MOUSE	O08709	Prdx6	extracellular space,cytoplasm,mitochondrion,lysosome,cytosol,membrane,cytoplasmic vesicle,extracellular exosome	peroxidase activity,glutathione peroxidase activity,protein binding,ubiquitin protein ligase binding,protein homodimerization activity,cadherin binding,calcium-independent phospholipase A2 activity,peroxiredoxin activity	response to reactive oxygen species,response to oxidative stress,bleb assembly,cell redox homeostasis,glycerophospholipid catabolic process,oxidation-reduction process,cellular oxidant detoxification
CoatLact24h / Ctrl24h	1.5446	0.62723	0.62723	1.16e-16	1.58e-14	Guanine nucleotide-binding protein-like 3	GNL3_MOUSE	Q8CI11	Gnl3	extracellular space,nucleus,nucleoplasm,nucleolus,membrane,nuclear body	RNA binding,GTPase activity,protein binding,GTP binding,mRNA 5'-UTR binding	cell proliferation,stem cell division,stem cell population maintenance,positive regulation of telomere maintenance,positive regulation of protein sumoylation,regulation of cell proliferation,ribosome biogenesis,positive regulation of pri-miRNA transcription from RNA polymerase II promoter,positive regulation of protein localization to chromosome, telomeric region
CoatLact24h / Ctrl24h	0.667348	-0.583488	0.583488	8.12e-19	1.44e-16	cGMP-dependent 3',5'-cyclic phosphodiesterase	PDE2A_MOUSE	Q922S4	Pde2a	nucleus,cytoplasm,mitochondrial matrix,endoplasmic reticulum,Golgi apparatus,cytosol,plasma membrane,axon,dendrite,perinuclear region of cytoplasm	cyclic-nucleotide phosphodiesterase activity,cGMP-stimulated cyclic-nucleotide phosphodiesterase activity,drug binding,cAMP binding,cGMP binding,TPR domain binding,GAF domain binding,protein homodimerization activity,metal ion binding	negative regulation of transcription from RNA polymerase II promoter,heart valve development,cardiac septum development,ventricular septum development,cAMP catabolic process,protein targeting to mitochondrion,heart development,metabolic process,positive regulation of gene expression,cAMP-mediated signaling,cGMP-mediated signaling,negative regulation of cAMP biosynthetic process,regulation of cGMP…
CoatLact24h / Ctrl24h	0.605131	-0.724681	0.724681	5.51e-27	2.02e-24	Transmembrane protein 2	TMEM2_MOUSE	Q5FWI3	Tmem2	integral component of plasma membrane,extracellular exosome	hyalurononglucosaminidase activity,calcium ion binding,cadherin binding	angiogenesis,hyaluronan catabolic process,regulation of sprouting angiogenesis
CoatLact24h / Ctrl24h	0.593859	-0.751808	0.751808	2.44e-17	3.57e-15	Sorbitol dehydrogenase	DHSO_MOUSE	Q64442	Sord	mitochondrion,membrane,motile cilium,mitochondrial membrane,extracellular exosome	L-iditol 2-dehydrogenase activity,zinc ion binding,identical protein binding,D-xylulose reductase activity,NAD binding	sorbitol metabolic process,sorbitol catabolic process,response to osmotic stress,response to hormone,flagellated sperm motility,response to nutrient levels,response to drug,fructose biosynthetic process,response to cadmium ion,response to copper ion,L-xylitol catabolic process,L-xylitol metabolic process,oxidation-reduction process
CoatLact24h / Ctrl24h	0.581793	-0.781421	0.781421	8.78e-19	1.54e-16	Integrin alpha-V	ITAV_MOUSE	P43406	Itgav	cytosol,plasma membrane,focal adhesion,integrin complex,external side of plasma membrane,cell surface,membrane,lamellipodium membrane,filopodium membrane,microvillus membrane,ruffle membrane,integrin alphav-beta3 complex,integrin alphav-beta5 complex,integrin alphav-beta6 complex,integrin alphav-beta8 complex,alphav-beta3 integrin-IGF-1-IGF1R complex,extracellular exosome	fibronectin binding,protease binding,receptor binding,voltage-gated calcium channel activity,peptide binding,metal ion binding,protein heterodimerization activity,transforming growth factor beta binding,extracellular matrix binding,extracellular matrix protein binding,opsonin binding,protein kinase C binding,fibroblast growth factor binding,C-X3-C chemokine binding,insulin-like growth factor I bi…	angiogenesis,blood vessel development,vasculogenesis,inflammatory response,cell adhesion,cell-matrix adhesion,integrin-mediated signaling pathway,positive regulation of cell proliferation,fertilization,negative regulation of macrophage derived foam cell differentiation,negative regulation of lipid storage,cell growth,cell migration,positive regulation of cell migration,cell-substrate adhesion,neg…
CoatLact24h / Ctrl24h	0.567741	-0.816694	0.816694	1.23e-16	1.66e-14	Angiotensin-converting enzyme	ACE_MOUSE	P09470	Ace	extracellular space,cytoplasm,lysosome,endosome,plasma membrane,external side of plasma membrane,integral component of membrane,extracellular exosome	actin binding,endopeptidase activity,carboxypeptidase activity,protein binding,drug binding,peptidase activity,metallopeptidase activity,exopeptidase activity,tripeptidyl-peptidase activity,peptidyl-dipeptidase activity,zinc ion binding,chloride ion binding,mitogen-activated protein kinase kinase binding,bradykinin receptor binding,mitogen-activated protein kinase binding,metallodipeptidase activ…	kidney development,neutrophil mediated immunity,regulation of systemic arterial blood pressure by renin-angiotensin,positive regulation of systemic arterial blood pressure,proteolysis,spermatogenesis,regulation of blood pressure,posttranscriptional regulation of gene expression,negative regulation of gene expression,negative regulation of protein binding,positive regulation of protein binding,hor…
CoatLact24h / Ctrl24h	0.430787	-1.21495	1.21495	4.33e-17	6.16e-15	Stabilin-2	STAB2_MOUSE	Q8R4U0	Stab2	cytosol,integral component of plasma membrane,external side of plasma membrane	low-density lipoprotein receptor activity,scavenger receptor activity,calcium ion binding,hyaluronic acid binding,low-density lipoprotein particle binding	endocytosis,receptor-mediated endocytosis,cell adhesion,regulation of gene expression,regulation of blood coagulation,defense response to bacterium
CoatLact24h / Ctrl24h	0.392121	-1.35063	1.35063	1.37e-23	3.8e-21	Integrin alpha-2	ITA2_MOUSE	Q62469	Itga2	nucleus,plasma membrane,focal adhesion,external side of plasma membrane,cell surface,axon,integrin alpha2-beta1 complex,axon terminus,basal part of cell,perinuclear region of cytoplasm	integrin binding,collagen binding,protein complex binding,collagen receptor activity,laminin binding,metal ion binding,protein heterodimerization activity,collagen binding involved in cell-matrix adhesion	response to hypoxia,positive regulation of leukocyte migration,substrate-dependent cell migration,hypotonic response,cell-matrix adhesion,integrin-mediated signaling pathway,female pregnancy,cell proliferation,positive regulation of epithelial cell migration,positive regulation of alkaline phosphatase activity,response to amine,response to muscle activity,positive regulation of smooth muscle cell…
