# Supplementary material for: Remodeling of the Cardiac Extracellular Matrix Proteome During Chronological and Pathological Aging
Source: Mol Cell Proteomics. 2023 Dec 21;23(1):100706. doi: 10.1016/j.mcpro.2023.100706 (PMC10828820; doi:10.1016/j.mcpro.2023.100706)
Supplement: Table S17 [file mmc13.xlsx]

## Sheet: Mass List Table_120min_grad
Precursor (m/z)	Isolation Window (m/z)
375	50
408	18
424	16
439	16
453.5	15
467.5	15
481	14
494	14
507.5	15
521	15
534	14
547	14
560	14
573	14
586.5	15
600	14
613.5	15
627.5	15
641.5	15
655.5	15
669.5	15
684	16
699	16
714.5	17
730.5	17
747	18
764.5	19
783	20
802	20
822	22
843.5	23
866.5	25
891	26
918	35
948.5	33
984	40
1027	48
1081.5	63
1161.5	99
1430	440
