# Supplementary material for: Remodeling of the Cardiac Extracellular Matrix Proteome During Chronological and Pathological Aging
Source: Mol Cell Proteomics. 2023 Dec 21;23(1):100706. doi: 10.1016/j.mcpro.2023.100706 (PMC10828820; doi:10.1016/j.mcpro.2023.100706)
Supplement: Table S18 [file mmc14.xlsx]

## Sheet: Mass List Table_60min_grad
m/z	Isolation Window (m/z)
378	56
416	22
436.5	21
456	20
474	18
491.5	19
509.5	19
527	18
544.5	19
562.5	19
580	18
597.5	19
615.5	19
634	20
653	20
672	20
691.5	21
712	22
733.5	23
756	24
780	26
805.5	27
832.5	29
862.5	33
896	36
933.5	41
978.5	51
1036.5	67
1120.5	103
1410.5	479
