# Supplementary material for: Remodeling of the Cardiac Extracellular Matrix Proteome During Chronological and Pathological Aging
Source: Mol Cell Proteomics. 2023 Dec 21;23(1):100706. doi: 10.1016/j.mcpro.2023.100706 (PMC10828820; doi:10.1016/j.mcpro.2023.100706)
Supplement: Table S19 [file mmc15.xlsx]

## Sheet: Description
	Table S19 -Not Age-affected proteins in the LV proteome of mouse left ventricle tissue (adj p >0.25, Log2FC < 0.5849 and applied the filter "extracellular matrix" in sub.cell column)
	Column Header	Meaning
	logFC	log2 (fold change)
	AveExpr	log2 (average protein abundance score )
	t	moderated t-statistic computed by limma
	P.Value	P. Value
	adj.P.Val	adj.P.Val
	B	B-statistics computed by limma
	description	description of the protein
	short.name	short name of the protein
	sub.cell	subcellular location of the protein
	gene.name	name of the gene
	ID	UniProt ID
	Unique.pep	Number of unique peptides assigned to each protein

## Sheet: MICE_NT_old_vs_young
logFC	AveExpr	t	P.Value	adj.P.Val	B	description	short.name	sub.cell	gene.name	ID	Unique.pep
-0.358654	14.0487	-2.61508	0.0217999	0.312487	-3.72851	SPARC (Basement-membrane protein 40) (BM-40) (Osteonectin) (ON) (Secreted protein acidic and rich in cysteine)	SPRC_MOUSE	SUBCELLULAR LOCATION: Secreted, extracellular space, extracellular matrix, basement membrane {ECO:0000269|PubMed:3427055}. Note=In or around the basement membrane.	Sparc	P07214	3
-0.200143	17.3788	-1.45347	0.170476	0.686426	-5.57885	Prolargin (Proline-arginine-rich end leucine-rich repeat protein)	PRELP_MOUSE	SUBCELLULAR LOCATION: Secreted, extracellular space, extracellular matrix.	Prelp	Q9JK53	9
-0.165519	15.4532	-1.31062	0.213312	0.729308	-5.76012	EMILIN-2 (Basilin) (Elastin microfibril interface-located protein 2) (Elastin microfibril interfacer 2)	EMIL2_MOUSE	SUBCELLULAR LOCATION: Secreted, extracellular space, extracellular matrix. Note=Found mainly at the interface between amorphous elastin and microfibrils.	Emilin2	Q8K482	8
-0.154477	14.6205	-1.42044	0.179685	0.696856	-5.62198	Fibulin-1 (FIBL-1) (Basement-membrane protein 90) (BM-90)	FBLN1_MOUSE	SUBCELLULAR LOCATION: Secreted, extracellular space, extracellular matrix.	Fbln1	Q08879	5
-0.137395	13.4301	-1.68714	0.116091	0.610843	-5.25475	Prolyl 3-hydroxylase 1 (EC 1.14.11.7) (Growth suppressor 1) (Leucine- and proline-enriched proteoglycan 1) (Leprecan-1)	P3H1_MOUSE	SUBCELLULAR LOCATION: Endoplasmic reticulum {ECO:0000255|PROSITE-ProRule:PRU10138}. Secreted, extracellular space, extracellular matrix {ECO:0000250}. Note=Secreted into the extracellular matrix as a chondroitin sulfate proteoglycan (CSPG).	P3h1	Q3V1T4	2
-0.0743438	16.0589	-0.521633	0.610948	0.911077	-6.47011	Microfibril-associated glycoprotein 4	MFAP4_MOUSE	SUBCELLULAR LOCATION: Secreted, extracellular space, extracellular matrix {ECO:0000250|UniProtKB:P55083}.	Mfap4	Q9D1H9	2
-0.0700507	16.3316	-0.765535	0.458016	0.861926	-6.30926	SPARC-like protein 1 (Extracellular matrix protein 2) (Matrix glycoprotein Sc1)	SPRL1_MOUSE	SUBCELLULAR LOCATION: Secreted, extracellular space, extracellular matrix.	Sparcl1	P70663	6
-0.0688736	15.5829	-0.279336	0.784507	0.953083	-6.57154	Fibronectin (FN) [Cleaved into: Anastellin]	FINC_MOUSE	SUBCELLULAR LOCATION: Secreted, extracellular space, extracellular matrix.	Fn1	P11276	42
-0.0671416	16.8669	-0.843082	0.414859	0.848842	-6.24643	Collagen alpha-1(XV) chain [Cleaved into: Restin (Endostatin-XV)]	COFA1_MOUSE	SUBCELLULAR LOCATION: Secreted, extracellular space, extracellular matrix {ECO:0000250}.	Col15a1	O35206	19
-0.0500025	16.6265	-0.542589	0.596854	0.908691	-6.45855	Nucleobindin-1 (CALNUC)	NUCB1_MOUSE	SUBCELLULAR LOCATION: Golgi apparatus, cis-Golgi network membrane {ECO:0000250|UniProtKB:Q63083}; Peripheral membrane protein {ECO:0000250|UniProtKB:Q63083}; Lumenal side {ECO:0000250|UniProtKB:Q63083}. Cytoplasm {ECO:0000250|UniProtKB:Q63083}. Secreted {ECO:0000250|UniProtKB:Q63083}. Note=A small fraction of the protein may be cytoplasmic. In bone at least part of it is found in the extracellula…	Nucb1	Q02819	15
-0.0466965	16.45	-0.308127	0.763007	0.949538	-6.56264	Spondin-1 (F-spondin)	SPON1_MOUSE	SUBCELLULAR LOCATION: Secreted, extracellular space, extracellular matrix {ECO:0000250}.	Spon1	Q8VCC9	3
-0.0436774	16.5575	-0.552312	0.590371	0.908218	-6.45304	Multimerin-2	MMRN2_MOUSE	SUBCELLULAR LOCATION: Secreted, extracellular space, extracellular matrix {ECO:0000250|UniProtKB:Q9H8L6}.	Mmrn2	A6H6E2	7
-0.0422738	14.4625	-0.414062	0.685771	0.930932	-6.52252	Transforming growth factor beta receptor type 3 (TGF-beta receptor type 3) (TGFR-3) (Betaglycan) (Transforming growth factor beta receptor III) (TGF-beta receptor type III)	TGBR3_MOUSE	SUBCELLULAR LOCATION: Cell membrane {ECO:0000250}; Single-pass type I membrane protein {ECO:0000250}. Secreted {ECO:0000250}. Secreted, extracellular space, extracellular matrix {ECO:0000250}. Note=Exists both as a membrane-bound form and as soluble form in serum and in the extracellular matrix. {ECO:0000250}.	Tgfbr3	O88393	2
-0.037366	17.41	-0.359557	0.725117	0.940392	-6.5446	Laminin subunit beta-1 (Laminin B1 chain) (Laminin-1 subunit beta) (Laminin-10 subunit beta) (Laminin-12 subunit beta) (Laminin-2 subunit beta) (Laminin-6 subunit beta) (Laminin-8 subunit beta)	LAMB1_MOUSE	SUBCELLULAR LOCATION: Secreted, extracellular space, extracellular matrix, basement membrane. Note=Major component.	Lamb1	P02469	59
-0.0110455	16.3306	-0.0971161	0.924158	0.982796	-6.60777	Laminin subunit alpha-4 (Laminin-14 subunit alpha) (Laminin-8 subunit alpha) (Laminin-9 subunit alpha)	LAMA4_MOUSE	SUBCELLULAR LOCATION: Secreted, extracellular space, extracellular matrix, basement membrane. Note=Major component.	Lama4	P97927	41
-0.00826703	15.4879	-0.0678626	0.946957	0.990523	-6.61033	EMILIN-1 (Elastin microfibril interface-located protein 1) (Elastin microfibril interfacer 1)	EMIL1_MOUSE	SUBCELLULAR LOCATION: Secreted, extracellular space, extracellular matrix {ECO:0000250|UniProtKB:Q9Y6C2}. Note=Found mainly at the interface between amorphous elastin and microfibrils. {ECO:0000250|UniProtKB:Q9Y6C2}.	Emilin1	Q99K41	15
-0.000821901	12.8193	-0.00557558	0.995638	0.998695	-6.61275	ADAMTS-like protein 4 (ADAMTSL-4) (Thrombospondin repeat-containing protein 1)	ATL4_MOUSE	SUBCELLULAR LOCATION: Secreted, extracellular space, extracellular matrix {ECO:0000250}. Note=Colocalizes with FMN1 microfibrils in the eye ECM. {ECO:0000250}.	Adamtsl4	Q80T21	4
0.0244377	16.4701	0.229407	0.822224	0.962732	-6.58494	Laminin subunit gamma-1 (Laminin B2 chain) (Laminin-1 subunit gamma) (Laminin-10 subunit gamma) (Laminin-11 subunit gamma) (Laminin-2 subunit gamma) (Laminin-3 subunit gamma) (Laminin-4 subunit gamma) (Laminin-6 subunit gamma) (Laminin-7 subunit gamma) (Laminin-8 subunit gamma) (Laminin-9 subunit gamma) (S-laminin subunit gamma) (S-LAM gamma)	LAMC1_MOUSE	SUBCELLULAR LOCATION: Secreted, extracellular space, extracellular matrix, basement membrane.	Lamc1	P02468	69
0.0301144	15.5539	0.192063	0.850745	0.96944	-6.59325	Netrin-1	NET1_MOUSE	SUBCELLULAR LOCATION: Secreted, extracellular space, extracellular matrix {ECO:0000269|PubMed:7604039}.	Ntn1	O09118	6
0.0360341	18.1282	0.250598	0.806154	0.95852	-6.57957	Versican core protein (Chondroitin sulfate proteoglycan core protein 2) (Chondroitin sulfate proteoglycan 2) (Large fibroblast proteoglycan) (PG-M)	CSPG2_MOUSE	SUBCELLULAR LOCATION: Secreted, extracellular space, extracellular matrix.	Vcan	Q62059	3
0.0381401	17.1144	0.491378	0.631584	0.915326	-6.48602	Galectin-1 (Gal-1) (14 kDa lectin) (Beta-galactoside-binding lectin L-14-I) (Galaptin) (Lactose-binding lectin 1) (Lectin galactoside-binding soluble 1) (S-Lac lectin 1)	LEG1_MOUSE	SUBCELLULAR LOCATION: Secreted, extracellular space, extracellular matrix {ECO:0000250|UniProtKB:P09382}.	Lgals1	P16045	12
0.0462552	16.8015	0.473877	0.643672	0.920593	-6.49481	Nidogen-1 (NID-1) (Entactin)	NID1_MOUSE	SUBCELLULAR LOCATION: Secreted, extracellular space, extracellular matrix, basement membrane.	Nid1	P10493	42
0.0472787	16.8464	0.588694	0.566443	0.903269	-6.4316	Laminin subunit alpha-2 (Laminin M chain) (Laminin-12 subunit alpha) (Laminin-2 subunit alpha) (Laminin-4 subunit alpha) (Merosin heavy chain)	LAMA2_MOUSE	SUBCELLULAR LOCATION: Secreted, extracellular space, extracellular matrix, basement membrane. Note=Major component.	Lama2	Q60675	112
0.0526243	15.1016	0.51007	0.618795	0.912469	-6.4763	Fibulin-2 (FIBL-2)	FBLN2_MOUSE	SUBCELLULAR LOCATION: Secreted, extracellular space, extracellular matrix.	Fbln2	P37889	9
0.0669217	16.1383	0.896605	0.386694	0.841028	-6.19991	Basement membrane-specific heparan sulfate proteoglycan core protein (HSPG) [Cleaved into: Endorepellin; LG3 peptide]	PGBM_MOUSE	SUBCELLULAR LOCATION: Secreted, extracellular space, extracellular matrix, basement membrane.	Hspg2	Q05793	93
0.0912132	16.3185	0.879083	0.395768	0.847171	-6.21542	Vinexin (SH3 domain-containing protein SH3P3) (SH3-containing adapter molecule 1) (SCAM-1) (Sorbin and SH3 domain-containing protein 3)	VINEX_MOUSE	SUBCELLULAR LOCATION: Cell junction, focal adhesion. Cell junction. Cytoplasm, cytoskeleton. Note=Localized at focal adhesion sites, cell-cell junctions and cell-extracellular matrix junctions.	Sorbs3	Q9R1Z8	3
0.097926	16.811	1.12019	0.283474	0.780737	-5.97921	Nidogen-2 (NID-2) (Entactin-2)	NID2_MOUSE	SUBCELLULAR LOCATION: Secreted, extracellular space, extracellular matrix, basement membrane.	Nid2	O88322	21
0.100672	15.356	0.436569	0.669792	0.926077	-6.51252	von Willebrand factor (vWF) [Cleaved into: von Willebrand antigen 2 (von Willebrand antigen II)]	VWF_MOUSE	SUBCELLULAR LOCATION: Secreted {ECO:0000250}. Secreted, extracellular space, extracellular matrix {ECO:0000250}. Note=Localized to storage granules. {ECO:0000250}.	Vwf	Q8CIZ8	23
0.103494	15.0655	0.845212	0.413712	0.848842	-6.24462	Lumican (Keratan sulfate proteoglycan lumican) (KSPG lumican)	LUM_MOUSE	SUBCELLULAR LOCATION: Secreted, extracellular space, extracellular matrix {ECO:0000250}.	Lum	P51885	7
0.116875	14.7316	0.902772	0.383535	0.837704	-6.19439	Galectin-3-binding protein (Cyp-C-associated protein) (CyCAP) (Lectin galactoside-binding soluble 3-binding protein) (Protein MAMA)	LG3BP_MOUSE	SUBCELLULAR LOCATION: Secreted {ECO:0000250|UniProtKB:Q08380}. Secreted, extracellular space, extracellular matrix {ECO:0000269|PubMed:8119883}.	Lgals3bp	Q07797	4
0.120428	17.1481	1.53618	0.14915	0.654485	-5.46785	Annexin A2 (Annexin II) (Annexin-2) (Calpactin I heavy chain) (Calpactin-1 heavy chain) (Chromobindin-8) (Lipocortin II) (Placental anticoagulant protein IV) (PAP-IV) (Protein I) (p36)	ANXA2_MOUSE	SUBCELLULAR LOCATION: Secreted, extracellular space, extracellular matrix, basement membrane. Melanosome {ECO:0000250}. Note=In the lamina beneath the plasma membrane.	Anxa2	P07356	21
0.129264	16.0597	1.07576	0.302149	0.798668	-6.02634	Fibrillin-1 [Cleaved into: Asprosin]	FBN1_MOUSE	SUBCELLULAR LOCATION: Secreted {ECO:0000250|UniProtKB:P35555}. Note=Fibrillin-1 and Asprosin chains are still linked together during the secretion from cells, but are subsequently separated by furin. {ECO:0000250|UniProtKB:P35555}.; SUBCELLULAR LOCATION: Asprosin: Secreted {ECO:0000250|UniProtKB:P35555}. Note=Secreted into the plasma. {ECO:0000250|UniProtKB:P35555}.; SUBCELLULAR LOCATION: Fibrill…	Fbn1	Q61554	99
0.146273	13.9744	0.75745	0.462673	0.862217	-6.3155	Collagen alpha-2(V) chain	CO5A2_MOUSE	SUBCELLULAR LOCATION: Secreted, extracellular space, extracellular matrix {ECO:0000255|PROSITE-ProRule:PRU00793}.	Col5a2	Q3U962	5
0.1583	17.4158	0.713403	0.488565	0.869454	-6.3484	Periostin (PN) (Osteoblast-specific factor 2) (OSF-2)	POSTN_MOUSE	SUBCELLULAR LOCATION: Golgi apparatus {ECO:0000269|PubMed:20181949}. Secreted {ECO:0000269|PubMed:10404027, ECO:0000269|PubMed:18450759}. Secreted, extracellular space, extracellular matrix {ECO:0000269|PubMed:10404027}. Note=Colocalizes with BMP1 in the Golgi (PubMed:20181949). {ECO:0000269|PubMed:20181949}.	Postn	Q62009	10
0.192807	16.7087	2.25191	0.0428079	0.438865	-4.3605	Laminin subunit beta-2 (Laminin-11 subunit beta) (Laminin-14 subunit beta) (Laminin-15 subunit beta) (Laminin-3 subunit beta) (Laminin-4 subunit beta) (Laminin-7 subunit beta) (Laminin-9 subunit beta) (S-laminin subunit beta) (S-LAM beta)	LAMB2_MOUSE	SUBCELLULAR LOCATION: Secreted, extracellular space, extracellular matrix, basement membrane.	Lamb2	Q61292	79
0.212604	16.1698	1.31296	0.212544	0.728845	-5.75726	Microfibrillar-associated protein 5 (MFAP-5) (Microfibril-associated glycoprotein 2) (MAGP-2)	MFAP5_MOUSE	SUBCELLULAR LOCATION: Secreted, extracellular space, extracellular matrix {ECO:0000250}.	Mfap5	Q9QZJ6	4
0.219159	15.7504	2.23616	0.0440593	0.440648	-4.3871	Laminin subunit alpha-5 (Laminin-10 subunit alpha) (Laminin-11 subunit alpha) (Laminin-15 subunit alpha)	LAMA5_MOUSE	SUBCELLULAR LOCATION: Secreted, extracellular space, extracellular matrix, basement membrane. Note=Major component.	Lama5	Q61001	59
0.2423	17.1885	2.68524	0.0191027	0.297447	-3.60307	Asporin (Periodontal ligament-associated protein 1) (PLAP-1)	ASPN_MOUSE	SUBCELLULAR LOCATION: Secreted, extracellular space, extracellular matrix {ECO:0000250}.	Aspn	Q99MQ4	7
0.249833	16.8992	2.14722	0.0518006	0.477583	-4.5358	Biglycan (Bone/cartilage proteoglycan I) (PG-S1)	PGS1_MOUSE	SUBCELLULAR LOCATION: Secreted, extracellular space, extracellular matrix {ECO:0000250}.	Bgn	P28653	14
0.250416	15.1711	0.709702	0.49078	0.869454	-6.35108	Elastin (Tropoelastin)	ELN_MOUSE	SUBCELLULAR LOCATION: Secreted, extracellular space, extracellular matrix {ECO:0000250|UniProtKB:P15502}. Note=Extracellular matrix of elastic fibers. {ECO:0000250|UniProtKB:P15502}.	Eln	P54320	2
0.25754	12.6095	1.56972	0.141174	0.64758	-5.42163	Lysyl oxidase homolog 2 (EC 1.4.3.13) (Lysyl oxidase-like protein 2)	LOXL2_MOUSE	SUBCELLULAR LOCATION: Secreted, extracellular space, extracellular matrix, basement membrane {ECO:0000250|UniProtKB:Q9Y4K0}. Nucleus {ECO:0000250|UniProtKB:Q9Y4K0}. Chromosome {ECO:0000250|UniProtKB:Q9Y4K0}. Endoplasmic reticulum {ECO:0000250|UniProtKB:Q9Y4K0}. Note=Associated with chromatin. It is unclear how LOXL2 is nuclear as it contains a signal sequence and has been shown to be secreted. Ho…	Loxl2	P58022	3
0.25848	14.9518	1.82864	0.0911481	0.569475	-5.04386	Secreted frizzled-related protein 1 (sFRP-1)	SFRP1_MOUSE	SUBCELLULAR LOCATION: Secreted {ECO:0000250}. Note=Cell membrane or extracellular matrix-associated. Released by heparin-binding (By similarity). {ECO:0000250}.	Sfrp1	Q8C4U3	2
0.275876	14.4099	2.64625	0.0205587	0.306687	-3.67289	72 kDa type IV collagenase (EC 3.4.24.24) (72 kDa gelatinase) (Gelatinase A) (Matrix metalloproteinase-2) (MMP-2) [Cleaved into: PEX]	MMP2_MOUSE	SUBCELLULAR LOCATION: Isoform 1: Secreted, extracellular space, extracellular matrix {ECO:0000250}. Membrane {ECO:0000250}. Nucleus {ECO:0000250}. Note=Colocalizes with integrin alphaV/beta3 at the membrane surface in angiogenic blood vessels and melanomas. Found in mitochondria, along microfibrils, and in nuclei of cardiomyocytes (By similarity). {ECO:0000250}.; SUBCELLULAR LOCATION: Isoform 2: …	Mmp2	P33434	2
0.404618	16.9324	1.77548	0.0998922	0.58517	-5.12426	Dermatopontin (Early quiescence protein 1) (EQ-1) (Tyrosine-rich acidic matrix protein) (TRAMP)	DERM_MOUSE	SUBCELLULAR LOCATION: Secreted, extracellular space, extracellular matrix {ECO:0000250}.	Dpt	Q9QZZ6	5
0.411618	15.0288	1.12354	0.282103	0.779341	-5.97559	Collagen alpha-1(III) chain	CO3A1_MOUSE	SUBCELLULAR LOCATION: Secreted, extracellular space, extracellular matrix {ECO:0000255|PROSITE-ProRule:PRU00793}.	Col3a1	P08121	3
0.434496	15.2756	1.3439	0.202618	0.720485	-5.71913	Collagen alpha-1(I) chain (Alpha-1 type I collagen)	CO1A1_MOUSE	SUBCELLULAR LOCATION: Secreted, extracellular space, extracellular matrix {ECO:0000255|PROSITE-ProRule:PRU00793}.	Col1a1	P11087	13
0.438114	19.651	1.62351	0.129154	0.640577	-5.34616	Collagen alpha-1(V) chain	CO5A1_MOUSE	SUBCELLULAR LOCATION: Secreted, extracellular space, extracellular matrix {ECO:0000255|PROSITE-ProRule:PRU00793}.	Col5a1	O88207	2
